# Supplementary material for: POTION: an end-to-end pipeline for positive Darwinian selection detection in genome-scale data through phylogenetic comparison of protein-coding genes
Source: BMC Genomics. 2015 Aug 1;16(1):567. doi: 10.1186/s12864-015-1765-0 (PMC4521464; doi:10.1186/s12864-015-1765-0)
Supplement: Additional file 1: — Description of TRYP dataset. Lists the groups of TRYP dataset and their classification as positively selected or not from both the original study and POTION. [file 12864_2015_1765_MOESM1_ESM.xlsx]

## Sheet: Sheet1
group ID	POTION M12	POTION M78	Emes&Yang M12	Emes&Yang M78	neutral(M1)	positive(M2)	neutral(M7)	positive(M8)	D(M1,M2)	D(M7,M8)	p_value(M1,M2)	p_value(M7,M8)	BY(M1,M2)	BY(M7,M8)
21139502_1	P	P	1	1	-7295.48	-7150.36	-7297.61	-7152.79	290.23	289.641	0	0	0	0
20529562_1	P	P	1	1	-6066.85	-5955.17	-6070.8	-5955.32	223.361	230.955	0	0	0	0
21943524_1	P	P	1	1	-10945.6	-10857	-1094.64	-10857	177.37	178.819	0	0	0	0
20115358_1	P	P	1	1	-10683.2	-10619.3	-10683.8	-10619.3	127.89	129	0	0	0	0
21995461_1	P	P	1	1	-3863.97	-3805.02	-3864.25	-3805.02	117.903	118.467	0	0	0	0
19651414_1	P	P	1	1	-4387.02	-4330	-4387.12	-4330	114.043	114.242	0	0	0	0
22184350_1	P	P	0	0	-1077.29	-1037	-1077.29	-1036.91	80.5874	80.7577	0	0	0	0
21719250_1	P	P	1	1	-2230.15	-2192.24	-2230.22	-2192.22	75.8183	75.9868	0	0	0	0
19796418_1	P	P	1	1	-2121.64	-2089.93	-2122.2	-2089.98	63.4155	64.4221	0	0	0	0
20195704_1	P	P	1	1	-3292.42	-3267.49	-3296.35	-3267.49	49.8527	57.7101	0	0	0	0
19795508_1	P	P	0	0	-562.417	-538.534	-562.754	-538.534	47.7653	48.4405	0	0	0	0
19651441_1	P	P	1	1	-6030.83	-6007.16	-6031.44	-6007.16	47.3515	48.5715	0	0	0	0
22063411_1	P	P	1	1	-2420.22	-2399.55	-2420.66	-2399.55	41.3257	42.2258	0	0	0	0
20975481_1	P	P	1	1	-2151.55	-2131.26	-2152.14	-2131.15	40.5844	41.9814	0	0	0	0
20461581_1	P	P	1	1	-2686.64	-2666.08	-2686.67	-2666.09	41.1193	41.1513	0	0	0	0
21769349_1	P	P	1	1	-1173.22	-1154.88	-1173.46	-1154.89	36.667	37.1531	0	0	0	0
20439293_1	P	P	1	1	-3609.59	-3592.5	-3609.66	-3592.5	34.1736	34.3053	0	0	0	0
20117965_1	P	P	1	1	-4453.44	-4438.9	-4455.99	-4441.68	29.074	28.6129	0	1e-06	5e-06	6e-06
19340333_1	P	P	1	1	-1810.5	-1800.24	-1810.51	-1800.24	20.5272	20.5533	3.5e-05	3.4e-05	0.000314	0.00031
19416372_1	P	P	1	1	-2866.3	-2857.35	-2867.11	-2857.4	17.899	19.4221	0.00013	6.1e-05	0.001111	0.000519
20343633_1	P	P	1	1	-4759.89	-4751	-4760	-4751.01	17.7807	17.9669	0.000138	0.000125	0.001122	0.001023
21586974_1	P	P	1	1	-984.447	-976.459	-984.461	-976.616	15.9757	15.6911	0.00034	0.000391	0.002641	0.003045
20206217_1	P	P	1	1	-451.84	-444.52	-451.847	-444.516	14.6401	14.6617	0.000662	0.000655	0.004927	0.004874
20115952_1	P	P	1	1	-1732.38	-1726.65	-1732.69	-1726.66	11.4537	12.0576	0.003257	0.002408	0.023227	0.017174
21817958_1	n	n	0	0	-1278.32	-1274.55	-1278.32	-1274.56	7.53275	7.53252	0.023136	0.023138	0.158381	0.158395
22252934_1	n	n	0	0	-2816.22	-2813.63	-2817.3	-2813.64	5.17674	7.32196	0.075142	0.025707	0.459283	0.169213
20916230_1	n	n	0	0	-1848.16	-1845.17	-1848.26	-1845.26	5.97212	6.00562	0.050486	0.049647	0.332318	0.314692
19416465_1	n	n	1	1	-2340.63	-2338.38	-2340.74	-2338.39	4.48848	4.70407	0.10601	0.095175	0.625612	0.581729
19362820_1	n	n	0	0	-2771.51	-2768.63	-2771.64	-2769.71	5.74192	3.87268	0.056644	0.14423	0.359043	0.851165
19416463_1	n	n	0	0	-847.966	-846.4	-848.27	-846.402	3.13112	3.73536	0.20897	0.15448	1	0.881266
19340281_1	n	n	0	0	-888.546	-886.774	-888.563	-886.774	3.54421	3.57809	0.16997	0.16712	0.969632	0.92262
20925477_1	n	n	0	0	-833.636	-832.927	-833.636	-832.927	1.41887	1.41887	0.49192	0.49192	1	1
19851543_1	n	n	0	0	-474.415	-474.415	-474.415	-474.415	6.2e-05	-6e-05	0.99997	1	1	1
21148324_1	n	n	0	0	-1808.51	-1808.1	-1808.56	-1808.1	0.810886	0.918566	0.66668	0.63174	1	1
22006883_1	n	n	0	0	-1948.88	-1948.48	-1948.88	-1948.48	0.797884	0.797884	0.67103	0.67103	1	1
21661483_1	n	n	0	0	-1274.85	-1273.87	-1274.85	-1273.87	1.96918	1.96696	0.37359	0.37401	1	1
21711728_1	n	n	0	0	-748.206	-748.206	-748.207	-748.207	0	-0.000138	1	1	1	1
21612445_1	n	n	0	0	-722.017	-720.692	-722.09	-720.692	2.64979	2.79544	0.26583	0.24716	1	1
19720906_1	n	n	0	0	-940.026	-940.026	-940.026	-940.026	0	0.000166	1	0.99992	1	1
21974818_1	n	n	0	0	-1232.87	-1231.62	-1233.27	-1231.62	2.49706	3.3137	0.28693	0.19074	1	1
Legend: P - positive cases found by POTION (q-values smaller than cutoff); n - negative cases found by POTION (q-values greater than cutoff). 1 - positively selected genes according to Emes&Yang; 0 - negative cases according to Emes&Yang.
Precision	0.916667
Recall	0.956522
F-measure	0.93617
True Positives	22
False Positives	2
False Negatives	1
