# Supplementary material for: POTION: an end-to-end pipeline for positive Darwinian selection detection in genome-scale data through phylogenetic comparison of protein-coding genes
Source: BMC Genomics. 2015 Aug 1;16(1):567. doi: 10.1186/s12864-015-1765-0 (PMC4521464; doi:10.1186/s12864-015-1765-0)
Supplement: Additional file 2: — Description of MYC dataset. Lists the GenBank IDs of M. tuberculosis genomes used in this study (MYC dataset) and the number of genes filtered out by POTION’s filters. [file 12864_2015_1765_MOESM2_ESM.xlsx]

## Sheet: Sheet1
ID	strain	# CDS	# CDS in groups of homologous	no start/stop codon	not multiple of three	non-standard nts	absolute length	relative length	paralogy	mean similarity with group	Filtered out genes
CP001641.1	Mycobacterium tuberculosis CCDC5079	3646	3526	0	0	0	0	222	57	35	314
CP001642.1	Mycobacterium tuberculosis CCDC5180	3591	3465	0	0	0	0	180	40	14	234
CP001976.1	Mycobacterium tuberculosis KZN 605	4002	3897	0	0	0	9	49	39	9	106
CP002992.1	Mycobacterium tuberculosis CTRI-2	3944	3845	0	0	0	11	20	37	9	77
CP003233.1	Mycobacterium tuberculosis RGTB327	3691	3446	0	0	0	75	246	38	91	450
CP003234.1	Mycobacterium tuberculosis RGTB423	3622	3359	0	0	0	76	285	33	112	506
NC_000962.3	Mycobacterium tuberculosis H37Rv	4018	3903	27	0	0	13	26	42	8	116
NC_009565.1	Mycobacterium tuberculosis F11	3932	3824	0	0	0	3	44	34	9	90
NC_016768.1	Mycobacterium tuberculosis KZN 4207	3996	3891	0	0	0	6	52	37	7	102
NC_016934.1	Mycobacterium tuberculosis UT205	3786	3722	0	0	1	11	29	23	4	68
NC_017523.1	Mycobacterium tuberculosis CCDC5079	3645	3525	0	0	0	0	222	57	35	314
NC_018143.1	Mycobacterium tuberculosis H37Rv	4102	3974	0	0	0	48	22	39	6	115
NC_020089.1	Mycobacterium tuberculosis 7199-99	3994	3892	0	0	0	13	49	41	9	112
NC_020559.1	Mycobacterium tuberculosis str. Erdman = ATCC 35801	4245	3950	0	0	0	189	233	42	9	473
NC_021054.1	Mycobacterium tuberculosis str. Beijing/NITR203	4110	3942	0	0	0	81	80	44	24	229
NC_021192.1	Mycobacterium tuberculosis str. Haarlem/NITR202	3680	3184	0	0	2878	55	103	60	4	3100
NC_021193.1	Mycobacterium tuberculosis CAS/NITR204	3959	3404	0	0	0	124	490	78	170	862
NC_022350.1	Mycobacterium tuberculosis str. Haarlem	4020	3922	0	0	0	13	47	38	8	106
NZ_CM001515.1	Mycobacterium tuberculosis H37RvCO	3950	3774	102	56	28	77	51	38	1	353
