# Supplementary material for: POTION: an end-to-end pipeline for positive Darwinian selection detection in genome-scale data through phylogenetic comparison of protein-coding genes
Source: BMC Genomics. 2015 Aug 1;16(1):567. doi: 10.1186/s12864-015-1765-0 (PMC4521464; doi:10.1186/s12864-015-1765-0)
Supplement: Additional file 3: — Results of FILTER and NOFILTER experiments. Lists final results produced by POTION when analyzing MYC dataset using FILTER and NOFILTER configuration. [file 12864_2015_1765_MOESM3_ESM.xlsx]

## Sheet: FILTER
Cluster_name	M12	M78	neutral(M1)	positive(M2)	neutral(M7)	positive(M8)	D(M1,M2)	D(M7,M8)	p_value(M1,M2)	p_value(M7,M8)	qvalue(M1,M2)	qvalue(M7,M8)
ORTHOMCL1867	P	P	-2449.19	-2420.63	-2449.53	-2423.07	57.1241	52.9281	0	0	0	0
ORTHOMCL2642	P	P	-2045.54	-2017.89	-2045.63	-2017.86	55.3126	55.5378	0	0	0	0
ORTHOMCL2658	P	P	-3034.22	-3011.7	-3035.6	-3011.7	45.0403	47.7987	0	0	0	0
ORTHOMCL535	P	P	-831.749	-813.385	-831.8	-813.385	36.7291	36.8311	0	0	8e-06	6e-06
ORTHOMCL1506	P	P	-829.793	-813.205	-829.986	-813.205	33.1751	33.562	0	0	3.9e-05	2e-05
ORTHOMCL967	P	P	-2290.97	-2274.71	-2290.58	-2274.71	32.5102	31.739	0	0	4.5e-05	3.6e-05
ORTHOMCL629	P	P	-1534.97	-1518.88	-1535.65	-1518.88	32.1828	33.5284	0	0	4.5e-05	2e-05
ORTHOMCL3503	P	P	-1151.78	-1136.1	-1152.95	-1136.1	31.3607	33.7068	0	0	6e-05	2e-05
ORTHOMCL70	P	P	-1780.33	-1764.86	-1781.34	-1764.93	30.9324	32.8267	0	0	6.6e-05	2.3e-05
ORTHOMCL1901	P	P	-983.857	-968.71	-983.982	-968.71	30.2938	30.5433	0	0	8.1e-05	5.9e-05
ORTHOMCL1086	P	P	-1810.63	-1795.69	-1810.63	-1795.69	29.8684	29.8721	0	0	9.2e-05	7.7e-05
ORTHOMCL2388	P	P	-863.716	-849.114	-863.746	-849.114	29.2051	29.2642	0	0	0.000117	9.7e-05
ORTHOMCL234	P	P	-911.416	-897.163	-911.573	-897.163	28.5072	28.8205	1e-06	1e-06	0.000153	0.000113
ORTHOMCL524	P	P	-553.458	-540.068	-553.608	-540.068	26.7819	27.0807	2e-06	1e-06	0.000336	0.000252
ORTHOMCL2833	P	P	-4031.11	-4017.83	-4034.51	-4018.04	26.5537	32.9462	2e-06	0	0.000352	2.3e-05
ORTHOMCL2543	P	P	-662.368	-649.753	-662.4	-649.753	25.2288	25.2926	3e-06	3e-06	0.00064	0.000547
ORTHOMCL154	P	P	-569.928	-557.631	-569.933	-557.631	24.5941	24.6048	5e-06	5e-06	0.000827	0.000713
ORTHOMCL1105	P	P	-1354.02	-1341.8	-1354.08	-1341.8	24.4361	24.5542	5e-06	5e-06	0.000846	0.000713
ORTHOMCL2300	P	P	-1256.61	-1244.45	-1253.14	-1244.45	24.323	17.3851	5e-06	0.000168	0.000848	0.010481
ORTHOMCL401	P	P	-1798.23	-1787.52	-1798.27	-1787.52	21.4204	21.4999	2.2e-05	2.1e-05	0.003274	0.002892
ORTHOMCL2690	P	P	-1030.32	-1019.59	-1030.33	-1019.59	21.4608	21.4729	2.2e-05	2.2e-05	0.003274	0.002892
ORTHOMCL2654	P	P	-1960.15	-1949.8	-1960.31	-1949.91	20.6975	20.7874	3.2e-05	3.1e-05	0.004366	0.003471
ORTHOMCL650	P	P	-1559.18	-1548.85	-1559.5	-1548.85	20.6628	21.2954	3.3e-05	2.4e-05	0.004366	0.003029
ORTHOMCL33	P	P	-1326.26	-1316.04	-1326.26	-1312.9	20.4484	26.7253	3.6e-05	2e-06	0.004658	0.000283
ORTHOMCL2049	P	P	-1377.74	-1367.64	-1377.83	-1367.64	20.1984	20.38	4.1e-05	3.8e-05	0.004872	0.004103
ORTHOMCL179	P	P	-1061.57	-1051.47	-1061.59	-1051.47	20.2092	20.2345	4.1e-05	4e-05	0.004872	0.00426
ORTHOMCL689	P	P	-1608.63	-1598.62	-1609.12	-1598.72	20.0131	20.805	4.5e-05	3e-05	0.005147	0.003471
ORTHOMCL2082	P	P	-1156.32	-1146.74	-1156.35	-1146.74	19.1539	19.2116	6.9e-05	6.7e-05	0.007626	0.006647
ORTHOMCL733	P	P	-1196.72	-1187.21	-1196.72	-1187.8	19.0243	17.8523	7.4e-05	0.000133	0.007856	0.009681
ORTHOMCL1379	P	P	-970.657	-961.284	-970.662	-961.284	18.7459	18.7556	8.5e-05	8.5e-05	0.008729	0.007782
ORTHOMCL3461	P	P	-1172.08	-1162.77	-1172.1	-1162.77	18.6294	18.6638	9e-05	8.9e-05	0.008818	0.007782
ORTHOMCL825	P	P	-1040.92	-1031.62	-1040.95	-1031.62	18.5965	18.6535	9.2e-05	8.9e-05	0.008818	0.007782
ORTHOMCL1947	P	P	-1638.02	-1628.84	-1638.03	-1628.84	18.3542	18.3772	0.000103	0.000102	0.009652	0.008452
ORTHOMCL3905	P	P	-759.804	-750.682	-758.667	-750.783	18.2442	15.7691	0.000109	0.000377	0.009898	0.018583
ORTHOMCL1674	P	P	-1249.61	-1240.62	-1249.6	-1241.1	17.9819	17.002	0.000125	0.000203	0.010962	0.01244
ORTHOMCL220	P	P	-786.447	-777.498	-786.471	-777.498	17.8967	17.9447	0.00013	0.000127	0.011122	0.009681
ORTHOMCL2828	P	P	-2254.54	-2245.67	-2254.82	-2245.67	17.753	18.3001	0.00014	0.000106	0.011627	0.008553
ORTHOMCL1680	P	P	-396.19	-387.378	-396.19	-387.378	17.6245	17.6248	0.000149	0.000149	0.011769	0.010124
ORTHOMCL2286	P	P	-2007.8	-1998.99	-2007.81	-1998.99	17.6234	17.6294	0.000149	0.000149	0.011769	0.010124
ORTHOMCL1836	P	P	-1828.48	-1819.7	-1829.78	-1819.7	17.561	20.163	0.000154	4.2e-05	0.011839	0.004268
ORTHOMCL377	P	P	-1876.13	-1867.4	-1876.13	-1867.4	17.4702	17.4709	0.000161	0.000161	0.01197	0.010481
ORTHOMCL1405	P	P	-1536.06	-1527.34	-1536.07	-1527.34	17.4414	17.4576	0.000163	0.000162	0.01197	0.010481
ORTHOMCL585	P	P	-1063.7	-1055.03	-1063.73	-1055.03	17.3357	17.4094	0.000172	0.000166	0.012326	0.010481
ORTHOMCL2585	P	P	-1782.95	-1774.39	-1782.99	-1774.73	17.1266	16.5298	0.000191	0.000257	0.013374	0.014609
ORTHOMCL1614	P	P	-467.363	-458.877	-467.691	-458.877	16.9734	17.628	0.000206	0.000149	0.014117	0.010124
ORTHOMCL1613	P	P	-908.48	-900.053	-908.48	-900.053	16.8544	16.8543	0.000219	0.000219	0.014657	0.01313
ORTHOMCL1540	P	P	-1016.38	-1008.02	-1017.51	-1008.57	16.7241	17.878	0.000234	0.000131	0.015311	0.009681
ORTHOMCL525	P	P	-774.727	-766.507	-774.771	-766.507	16.4399	16.5267	0.000269	0.000258	0.017281	0.014609
ORTHOMCL555	P	P	-2610.62	-2602.48	-2610.82	-2602.48	16.2759	16.6868	0.000292	0.000238	0.018078	0.014003
ORTHOMCL1261	P	P	-1443.08	-1434.94	-1443.22	-1435.15	16.2681	16.1493	0.000293	0.000311	0.018078	0.016649
ORTHOMCL2534	P	n	-1711.5	-1703.48	-1703.47	-1703.48	16.0417	-0.02744	0.000329	1	0.019621	0.993184
ORTHOMCL2788	P	P	-1949.73	-1941.71	-1949.73	-1941.72	16.0259	16.0213	0.000331	0.000332	0.019621	0.017214
ORTHOMCL840	P	P	-428.722	-420.869	-428.762	-420.869	15.706	15.7866	0.000389	0.000373	0.02259	0.018583
ORTHOMCL215	P	P	-1197.35	-1189.55	-1197.48	-1189.55	15.5967	15.8474	0.00041	0.000362	0.023416	0.018466
ORTHOMCL2477	P	P	-4671.42	-4663.64	-4671.87	-4663.64	15.5479	16.4461	0.000421	0.000268	0.023559	0.014933
ORTHOMCL2277	P	P	-3527.96	-3520.24	-3528.42	-3520.24	15.4461	16.3667	0.000443	0.000279	0.024346	0.01526
ORTHOMCL1878	P	P	-1654.21	-1646.59	-1654.65	-1646.59	15.2338	16.1222	0.000492	0.000316	0.026598	0.016649
ORTHOMCL1615	P	P	-1573.2	-1565.65	-1573.29	-1566.51	15.0969	13.5604	0.000527	0.001136	0.02799	0.047619
ORTHOMCL2832	P	P	-2181.53	-2174.15	-2181.62	-2174.15	14.7699	14.9315	0.000621	0.000572	0.032404	0.027365
ORTHOMCL1986	P	P	-1399.45	-1392.17	-1399.45	-1392.19	14.5549	14.5255	0.000691	0.000701	0.035479	0.032843
ORTHOMCL1705	P	n	-2107.08	-2099.82	-2107.08	-2102.77	14.5057	8.63158	0.000708	0.013356	0.035768	0.316817
ORTHOMCL1913	P	P	-5411.51	-5404.32	-5411.57	-5404.32	14.3783	14.5051	0.000755	0.000708	0.037477	0.032843
ORTHOMCL278	P	P	-867.187	-860.041	-868.01	-860.951	14.2927	14.1199	0.000788	0.000859	0.037477	0.037543
ORTHOMCL1718	P	P	-1180.95	-1173.81	-1180.97	-1173.81	14.2853	14.3264	0.000791	0.000775	0.037477	0.034809
ORTHOMCL2223	P	P	-1103.35	-1096.21	-1103.36	-1096.21	14.2914	14.3055	0.000788	0.000783	0.037477	0.034809
ORTHOMCL1289	P	P	-2248.57	-2241.6	-2248.84	-2241.69	13.9354	14.2999	0.000942	0.000785	0.043967	0.034809
ORTHOMCL1345	P	P	-1264.68	-1257.87	-1264.68	-1257.87	13.6249	13.626	0.0011	0.001099	0.04984	0.046725
ORTHOMCL3341	P	P	-699.586	-692.762	-700.257	-692.762	13.6485	14.9899	0.001087	0.000556	0.04984	0.027
ORTHOMCL2230	n	P	-2539.13	-2532.42	-2539.13	-2532.42	13.4077	13.4097	0.001226	0.001225	0.05397	0.04998
ORTHOMCL531	n	P	-525.678	-518.973	-525.69	-518.973	13.4108	13.4354	0.001224	0.001209	0.05397	0.04998
ORTHOMCL1925	n	P	-1427.13	-1420.47	-1427.41	-1420.47	13.3109	13.8836	0.001287	0.000967	0.055849	0.041657
ORTHOMCL3081	n	n	-3727.84	-3721.31	-3727.85	-3721.32	13.0596	13.0491	0.001459	0.001467	0.062446	0.058299
ORTHOMCL2736	n	n	-1632.81	-1626.43	-1632.81	-1626.44	12.7576	12.743	0.001697	0.00171	0.071631	0.066352
ORTHOMCL2266	n	n	-2249.13	-2242.82	-2249.13	-2242.82	12.611	12.611	0.001826	0.001826	0.076038	0.069326
ORTHOMCL3157	n	n	-656.684	-650.403	-656.772	-650.403	12.5632	12.739	0.00187	0.001713	0.076836	0.066352
ORTHOMCL3134	n	n	-2245	-2238.79	-2245.09	-2238.79	12.4064	12.6013	0.002023	0.001835	0.082007	0.069326
ORTHOMCL1681	n	n	-913.953	-907.848	-914.096	-907.848	12.21	12.4963	0.002232	0.001934	0.089293	0.072171
ORTHOMCL783	n	n	-1681.13	-1675.05	-1681.14	-1675.05	12.1603	12.176	0.002288	0.00227	0.090047	0.081716
ORTHOMCL1313	n	n	-876.254	-870.183	-876.254	-870.183	12.142	12.1419	0.002309	0.002309	0.090047	0.082157
ORTHOMCL2606	n	n	-1386.81	-1380.76	-1386.96	-1380.76	12.0987	12.4124	0.002359	0.002017	0.090863	0.074358
ORTHOMCL3734	n	n	-1945.97	-1939.96	-1945.97	-1941.92	12.0263	8.09896	0.002446	0.017431	0.093054	0.370409
ORTHOMCL2495	n	n	-679.868	-673.981	-679.87	-673.981	11.7736	11.7774	0.002776	0.002771	0.104299	0.097012
ORTHOMCL612	n	n	-744.031	-738.202	-744.395	-738.202	11.6582	12.386	0.002941	0.002044	0.109164	0.074449
ORTHOMCL2936	n	n	-2017.78	-2011.96	-2017.84	-2011.96	11.6291	11.7544	0.002984	0.002803	0.109445	0.097012
ORTHOMCL1265	n	n	-2007.92	-2002.18	-2007.95	-2004.46	11.4816	6.98303	0.003212	0.030455	0.115079	0.573966
ORTHOMCL2866	n	n	-2270.74	-2265	-2270.74	-2265	11.4827	11.4872	0.00321	0.003203	0.115079	0.107712
ORTHOMCL76	n	n	-1027.07	-1021.5	-1026.96	-1021.79	11.1447	10.3451	0.003802	0.00567	0.134626	0.160656
ORTHOMCL1082	n	n	-1731.63	-1726.09	-1731.65	-1726.09	11.0712	11.1082	0.003944	0.003871	0.138078	0.12603
ORTHOMCL2103	n	n	-1000.73	-995.214	-1001.38	-995.512	11.0396	11.7409	0.004007	0.002822	0.138704	0.097012
ORTHOMCL2507	n	n	-1333.72	-1328.24	-1333.72	-1328.24	10.9551	10.9565	0.00418	0.004177	0.141509	0.133129
ORTHOMCL58	n	n	-1578.12	-1572.64	-1578.12	-1572.69	10.9662	10.8757	0.004156	0.004349	0.141509	0.137186
ORTHOMCL2803	n	n	-2065.27	-2059.82	-2065.34	-2059.82	10.9028	11.045	0.00429	0.003996	0.143678	0.12871
ORTHOMCL2389	n	n	-2773.64	-2768.2	-2773.42	-2768.2	10.8783	10.4363	0.004343	0.005417	0.143886	0.159594
ORTHOMCL2627	n	n	-2786.09	-2780.68	-2786.1	-2783.35	10.8322	5.49237	0.004444	0.064172	0.145676	0.993184
ORTHOMCL632	n	n	-592.077	-586.742	-592.077	-586.742	10.6715	10.6717	0.004816	0.004816	0.15311	0.146038
ORTHOMCL225	n	n	-597.259	-591.924	-597.259	-591.924	10.6698	10.6699	0.00482	0.00482	0.15311	0.146038
ORTHOMCL1772	n	n	-1637.97	-1632.63	-1637.97	-1632.63	10.6767	10.6819	0.004804	0.004791	0.15311	0.146038
ORTHOMCL2530	n	n	-596.876	-591.575	-597.143	-591.575	10.6013	11.1361	0.004988	0.003818	0.156826	0.125621
ORTHOMCL1572	n	n	-1315.09	-1309.86	-1315.09	-1309.86	10.466	10.466	0.005338	0.005338	0.166113	0.159594
ORTHOMCL501	n	n	-1279.46	-1274.27	-1279.46	-1274.28	10.3656	10.3559	0.005612	0.00564	0.171799	0.160656
ORTHOMCL1071	n	n	-1030.72	-1025.55	-1031.2	-1025.55	10.3436	11.3037	0.005674	0.003511	0.171799	0.116779
ORTHOMCL1336	n	n	-734.547	-729.377	-734.594	-729.377	10.3389	10.4338	0.005688	0.005424	0.171799	0.159594
ORTHOMCL539	n	n	-1166.18	-1161.02	-1167.25	-1162.64	10.3194	9.2253	0.005743	0.009926	0.1718	0.255227
ORTHOMCL1102	n	n	-992.242	-987.16	-992.258	-987.16	10.1638	10.1966	0.006208	0.006107	0.182166	0.17145
ORTHOMCL707	n	n	-2040.37	-2035.28	-2040.7	-2035.87	10.171	9.66128	0.006186	0.007981	0.182166	0.210544
ORTHOMCL2393	n	n	-2093.36	-2088.4	-2093.38	-2088.46	9.93095	9.82206	0.006975	0.007365	0.202727	0.199439
ORTHOMCL1491	n	n	-1056.41	-1051.49	-1056.41	-1051.49	9.85371	9.85432	0.007249	0.007247	0.208739	0.197998
ORTHOMCL2444	n	n	-1824.43	-1819.54	-1824.43	-1824.42	9.77953	0.020908	0.007523	0.9896	0.21462	0.993184
ORTHOMCL2650	n	n	-6213.52	-6208.7	-6213.57	-6208.51	9.62677	10.1098	0.00812	0.006378	0.229529	0.177424
ORTHOMCL2741	n	n	-975.599	-970.862	-975.792	-970.862	9.47335	9.85877	0.008768	0.007231	0.245578	0.197998
ORTHOMCL2728	n	n	-2654.94	-2650.25	-2654.94	-2650.25	9.39411	9.39516	0.009122	0.009117	0.2532	0.236432
ORTHOMCL891	n	n	-804.849	-800.203	-805.398	-800.203	9.29095	10.3885	0.009605	0.005548	0.264223	0.160171
ORTHOMCL1013	n	n	-505.259	-500.683	-505.453	-500.683	9.15331	9.54016	0.010289	0.00848	0.279993	0.221777
ORTHOMCL123	n	n	-1475.81	-1471.24	-1475.81	-1471.24	9.13956	9.13959	0.01036	0.01036	0.279993	0.259849
ORTHOMCL1001	n	n	-1340.69	-1336.15	-1341.54	-1337.57	9.08626	7.93263	0.01064	0.018943	0.285059	0.391659
ORTHOMCL2279	n	n	-1069.67	-1065.15	-1069.7	-1065.13	9.04327	9.14405	0.010871	0.010337	0.288738	0.259849
ORTHOMCL2622	n	n	-900.997	-896.491	-901.006	-896.491	9.01025	9.02869	0.011052	0.010951	0.291036	0.27244
ORTHOMCL2655	n	n	-2011.18	-2006.72	-2011.3	-2006.72	8.90753	9.14476	0.011635	0.010333	0.303181	0.259849
ORTHOMCL2137	n	n	-1194.53	-1190.08	-1194.58	-1188.03	8.89457	13.0874	0.01171	0.001439	0.303181	0.057947
ORTHOMCL2498	n	n	-1051.36	-1046.93	-1051.36	-1046.93	8.85418	8.86539	0.011949	0.011882	0.306791	0.286291
ORTHOMCL3343	n	n	-1938.19	-1933.79	-1938.2	-1933.94	8.80648	8.5247	0.012238	0.014089	0.311614	0.326609
ORTHOMCL569	n	n	-814.387	-810.011	-814.482	-810.011	8.75271	8.94157	0.012571	0.011438	0.317469	0.281789
ORTHOMCL2253	n	n	-1952.4	-1948.06	-1952.43	-1948.07	8.67672	8.72037	0.013058	0.012776	0.327087	0.305426
ORTHOMCL1608	n	n	-448.907	-444.61	-448.914	-444.61	8.59379	8.60739	0.013611	0.013519	0.338189	0.318216
ORTHOMCL1975	n	n	-1073.74	-1069.48	-1073.74	-1069.48	8.53449	8.53389	0.01402	0.014025	0.345565	0.326609
ORTHOMCL3841	n	n	-983.2	-979.022	-983.463	-979.022	8.35537	8.88207	0.015334	0.011784	0.374953	0.286183
ORTHOMCL1699	n	n	-2070.26	-2066.13	-2070.3	-2066.13	8.26815	8.33725	0.016017	0.015474	0.38857	0.351583
ORTHOMCL2205	n	n	-1662.4	-1658.3	-1662.4	-1658.3	8.20398	8.20398	0.01654	0.01654	0.398123	0.358953
ORTHOMCL2971	n	n	-2103.23	-2099.15	-2103.24	-2099.15	8.15152	8.18227	0.016979	0.01672	0.405522	0.360304
ORTHOMCL90	n	n	-1005.29	-1001.27	-1005.31	-1001.29	8.05258	8.03318	0.01784	0.018014	0.413271	0.374985
ORTHOMCL3412	n	n	-984.502	-980.462	-984.502	-980.462	8.07996	8.07996	0.017598	0.017598	0.413271	0.371378
ORTHOMCL2670	n	n	-2092.41	-2088.38	-2092.52	-2088.38	8.05786	8.26259	0.017793	0.016062	0.413271	0.358757
ORTHOMCL236	n	n	-1094.09	-1090.04	-1094.09	-1094.04	8.08908	0.110384	0.017518	0.9463	0.413271	0.993184
ORTHOMCL92	n	n	-991.179	-987.162	-991.341	-986.876	8.03337	8.92896	0.018013	0.011511	0.414165	0.281789
ORTHOMCL2565	n	n	-1893.78	-1889.8	-1893.96	-1889.8	7.95543	8.3088	0.018728	0.015695	0.427415	0.353138
ORTHOMCL1241	n	n	-1831.84	-1827.89	-1832.06	-1827.89	7.89896	8.34282	0.019265	0.015431	0.436437	0.351583
ORTHOMCL914	n	n	-2629.81	-2625.88	-2629.99	-2625.88	7.85594	8.22696	0.019684	0.016351	0.442674	0.358953
ORTHOMCL94	n	n	-5646.48	-5642.64	-5646.48	-5642.64	7.67984	7.68079	0.021495	0.021485	0.479899	0.439355
ORTHOMCL2774	n	n	-1770.73	-1766.9	-1770.73	-1766.9	7.65044	7.65018	0.021814	0.021816	0.483518	0.442099
ORTHOMCL3046	n	n	-1629.5	-1625.72	-1629.5	-1625.72	7.56404	7.56404	0.022777	0.022777	0.501257	0.452582
ORTHOMCL40	n	n	-2212.09	-2208.36	-2212.2	-2208.36	7.46548	7.67598	0.023927	0.021537	0.519149	0.439355
ORTHOMCL3514	n	n	-1773.08	-1769.34	-1773.26	-1769.95	7.46971	6.61167	0.023877	0.036669	0.519149	0.663948
ORTHOMCL89	n	n	-2990.39	-2986.67	-2990.78	-2986.67	7.44235	8.21108	0.024206	0.016481	0.519534	0.358953
ORTHOMCL1970	n	n	-1183.81	-1180.09	-1183.89	-1180.09	7.43602	7.59985	0.024282	0.022372	0.519534	0.44744
ORTHOMCL2302	n	n	-1520.77	-1517.12	-1520.77	-1517.12	7.29473	7.3052	0.02606	0.025924	0.549655	0.51179
ORTHOMCL3742	n	n	-2766.07	-2762.43	-2766.08	-2764.44	7.28209	3.27815	0.026225	0.19416	0.549655	0.993184
ORTHOMCL2352	n	n	-1771.36	-1767.72	-1771.36	-1767.72	7.28503	7.2878	0.026186	0.02615	0.549655	0.512942
ORTHOMCL2779	n	n	-1245.1	-1241.48	-1241.48	-1241.48	7.23493	-0.000726	0.026851	1	0.558973	0.993184
ORTHOMCL1113	n	n	-2400.03	-2396.46	-2400.04	-2396.46	7.14913	7.15719	0.028028	0.027915	0.579559	0.544076
ORTHOMCL553	n	n	-1125.41	-1121.84	-1125.42	-1122.06	7.13565	6.71575	0.028217	0.034809	0.579577	0.637818
ORTHOMCL66	n	n	-3392.99	-3389.49	-3393.01	-3389.49	7.00134	7.023	0.030177	0.029852	0.612815	0.567373
ORTHOMCL1559	n	n	-1587.11	-1583.61	-1587.12	-1583.69	6.99767	6.85835	0.030233	0.032414	0.612815	0.604798
ORTHOMCL96	n	n	-564.865	-561.458	-565.031	-561.543	6.81461	6.97523	0.03313	0.030574	0.667147	0.573966
ORTHOMCL2836	n	n	-1524.8	-1521.42	-1524.84	-1521.42	6.76227	6.84353	0.034009	0.032655	0.680401	0.605602
ORTHOMCL2522	n	n	-1582.66	-1579.29	-1582.66	-1579.29	6.7355	6.74041	0.034467	0.034383	0.685115	0.633807
ORTHOMCL2984	n	n	-1036.62	-1033.26	-1033.26	-1033.26	6.7143	-4e-06	0.034834	1	0.687971	0.993184
ORTHOMCL1516	n	n	-1329.04	-1325.7	-1329.24	-1325.7	6.68129	7.07857	0.035414	0.029034	0.690573	0.555275
ORTHOMCL3637	n	n	-2056.88	-2053.53	-2057.39	-2053.84	6.68922	7.10467	0.035274	0.028658	0.690573	0.551531
ORTHOMCL3463	n	n	-475.291	-472.015	-475.333	-472.015	6.55203	6.63604	0.037779	0.036224	0.732057	0.659794
ORTHOMCL2208	n	n	-2011.16	-2008.01	-2011.16	-2008.01	6.29904	6.30745	0.042873	0.042693	0.825573	0.759538
ORTHOMCL3679	n	n	-265.032	-261.958	-265.134	-263.887	6.14795	2.49532	0.046237	0.28718	0.884821	0.993184
ORTHOMCL2747	n	n	-1434.21	-1431.15	-1434.21	-1431.15	6.10406	6.10441	0.047263	0.047255	0.898872	0.831036
ORTHOMCL1747	n	n	-1520.41	-1517.41	-1520.49	-1517.41	5.99012	6.15871	0.050034	0.045989	0.945735	0.813447
ORTHOMCL2708	n	n	-1635.11	-1632.13	-1635.11	-1635.11	5.9483	0.003972	0.051091	0.99802	0.959825	0.993184
ORTHOMCL2307	n	n	-1204.43	-1201.49	-1204.43	-1201.49	5.88548	5.88588	0.052721	0.052711	0.984445	0.901093
ORTHOMCL3407	n	n	-2829.73	-2826.8	-2829.76	-2826.8	5.8548	5.91342	0.053536	0.05199	0.993641	0.893761
ORTHOMCL2290	n	n	-1308.42	-1305.5	-1308.45	-1305.5	5.8415	5.91917	0.053893	0.05184	0.994277	0.893761
ORTHOMCL3300	n	n	-326.146	-326.146	-326.146	-326.146	1.8e-05	0.000382	0.99999	0.99981	1	0.993184
ORTHOMCL2484	n	n	-2142.99	-2142.99	-2142.99	-2142.99	0.00053	0.002696	0.99974	0.99865	1	0.993184
ORTHOMCL1962	n	n	-1015.02	-1015.02	-1015.02	-1015.04	4e-06	-0.039378	1	1	1	0.993184
ORTHOMCL2799	n	n	-1368.36	-1368.36	-1368.36	-1368.36	2e-06	-1.2e-05	1	1	1	0.993184
ORTHOMCL1226	n	n	-507.405	-507.403	-507.471	-507.403	0.004548	0.13729	0.99773	0.93366	1	0.993184
ORTHOMCL2926	n	n	-1397.37	-1397.37	-1399.13	-1397.37	2.8e-05	3.5249	0.99999	0.17162	1	0.993184
ORTHOMCL1440	n	n	-2098.75	-2098.75	-2098.75	-2098.75	0	0.01245	1	0.99379	1	0.993184
ORTHOMCL1349	n	n	-770.498	-770.206	-770.498	-770.206	0.583156	0.583156	0.74708	0.74708	1	0.993184
ORTHOMCL687	n	n	-787.003	-787.001	-787.003	-787.003	0.002984	0.00044	0.99851	0.99978	1	0.993184
ORTHOMCL1920	n	n	-684.883	-684.883	-684.882	-684.883	-0.000594	-0.001974	1	1	1	0.993184
ORTHOMCL2567	n	n	-2355.78	-2355.78	-2355.78	-2355.78	0.00105	0.00298	0.99948	0.99851	1	0.993184
ORTHOMCL601	n	n	-898.213	-898.212	-898.214	-898.212	0.001146	0.002522	0.99943	0.99874	1	0.993184
ORTHOMCL2863	n	n	-1866.83	-1866.83	-1866.83	-1866.83	0.000342	-4.2e-05	0.99983	1	1	0.993184
ORTHOMCL408	n	n	-1085.92	-1085.92	-1085.92	-1085.92	0	0	1	1	1	0.993184
ORTHOMCL1932	n	n	-997.476	-997.476	-996.475	-996.475	0.000286	-0.000282	0.99986	1	1	0.993184
ORTHOMCL1787	n	n	-1168.12	-1168.12	-1168.12	-1168.12	0.00011	-7.6e-05	0.99995	1	1	0.993184
ORTHOMCL3577	n	n	-337.809	-337.809	-337.809	-337.809	0.000212	-4e-05	0.99989	1	1	0.993184
ORTHOMCL2824	n	n	-2058.61	-2058.64	-2058.61	-2058.61	-0.06192	-0.000166	1	1	1	0.993184
ORTHOMCL3748	n	n	-1959.29	-1959.29	-1959.29	-1959.29	-1e-05	0.000118	1	0.99994	1	0.993184
ORTHOMCL755	n	n	-1629.31	-1629.31	-1629.31	-1629.31	2e-06	-0.000828	1	1	1	0.993184
ORTHOMCL2604	n	n	-1024.31	-1024.31	-1024.31	-1024.31	9e-05	-0.002846	0.99996	1	1	0.993184
ORTHOMCL2489	n	n	-819.604	-818.895	-819.604	-818.897	1.41696	1.41336	0.49239	0.49328	1	0.993184
ORTHOMCL3612	n	n	-3833.91	-3832.55	-3834.44	-3832.55	2.72221	3.79788	0.25638	0.14973	1	0.993184
ORTHOMCL3462	n	n	-427.714	-427.714	-427.714	-427.715	4.8e-05	-7.2e-05	0.99998	1	1	0.993184
ORTHOMCL694	n	n	-405.312	-404.686	-405.312	-404.686	1.25056	1.2503	0.53511	0.53518	1	0.993184
ORTHOMCL1334	n	n	-1255.1	-1255.1	-1255.1	-1255.1	-5.8e-05	0.00177	1	0.99912	1	0.993184
ORTHOMCL2323	n	n	-1042.7	-1042.7	-1042.7	-1042.7	0.000422	-7e-05	0.99979	1	1	0.993184
ORTHOMCL375	n	n	-5893.77	-5893.77	-5893.77	-5893.77	-4e-06	-0.001014	1	1	1	0.993184
ORTHOMCL2194	n	n	-538.1	-538.1	-538.1	-537.848	0	0.504608	1	0.77701	1	0.993184
ORTHOMCL27	n	n	-1196.11	-1194.98	-1196.18	-1194.98	2.24629	2.39172	0.32526	0.30244	1	0.993184
ORTHOMCL2404	n	n	-848.322	-848.322	-848.322	-848.322	7.4e-05	-7.4e-05	0.99996	1	1	0.993184
ORTHOMCL3566	n	n	-361.657	-361.384	-361.657	-361.384	0.546152	0.54574	0.76103	0.76119	1	0.993184
ORTHOMCL1395	n	n	-813.668	-813.668	-813.668	-813.668	5.2e-05	-5e-05	0.99997	1	1	0.993184
ORTHOMCL2182	n	n	-517.088	-517.088	-517.088	-517.107	6e-06	-0.039462	1	1	1	0.993184
ORTHOMCL3228	n	n	-219.717	-219.717	-219.717	-219.717	0.00034	-1.6e-05	0.99983	1	1	0.993184
ORTHOMCL2763	n	n	-1957.87	-1957.87	-1959.96	-1959.96	0.000958	-0.000964	0.99952	1	1	0.993184
ORTHOMCL3639	n	n	-3314.67	-3313.79	-3314.67	-3313.79	1.74521	1.75714	0.41786	0.41538	1	0.993184
ORTHOMCL3354	n	n	-2475.23	-2475.23	-2475.23	-2475.23	6e-05	-0.000896	0.99997	1	1	0.993184
ORTHOMCL3290	n	n	-377.826	-377.546	-377.826	-377.525	0.56022	0.601972	0.7557	0.74009	1	0.993184
ORTHOMCL752	n	n	-937.845	-937.845	-937.847	-937.847	0	-0.00013	1	1	1	0.993184
ORTHOMCL1715	n	n	-1444.1	-1444.1	-1444.1	-1444.14	-0.00224	-0.073188	1	1	1	0.993184
ORTHOMCL322	n	n	-393.546	-393.546	-393.546	-393.546	0.000116	-0.000116	0.99994	1	1	0.993184
ORTHOMCL3538	n	n	-307.942	-307.942	-307.942	-307.942	6.2e-05	-8.8e-05	0.99997	1	1	0.993184
ORTHOMCL1158	n	n	-489.917	-489.917	-489.917	-489.917	0.00078	0.0001	0.99961	0.99995	1	0.993184
ORTHOMCL1480	n	n	-878.772	-878.505	-878.772	-878.505	0.535338	0.53515	0.76516	0.76523	1	0.993184
ORTHOMCL3363	n	n	-1624.66	-1624.66	-1624.66	-1624.66	2e-06	-0.004882	1	1	1	0.993184
ORTHOMCL3014	n	n	-1501.31	-1500.35	-1501.42	-1500.35	1.90626	2.13877	0.38553	0.34322	1	0.993184
ORTHOMCL2263	n	n	-1743.25	-1740.34	-1743.3	-1740.34	5.81291	5.91939	0.054669	0.051835	1	0.893761
ORTHOMCL2424	n	n	-963.218	-962.922	-963.218	-962.922	0.591418	0.591412	0.744	0.74401	1	0.993184
ORTHOMCL2829	n	n	-1628.12	-1628.12	-1628.12	-1628.12	7.8e-05	-8e-05	0.99996	1	1	0.993184
ORTHOMCL1603	n	n	-645.434	-645.164	-645.434	-645.164	0.54056	0.54056	0.76317	0.76317	1	0.993184
ORTHOMCL2529	n	n	-1190.74	-1190.45	-1190.74	-1190.46	0.583704	0.56127	0.74688	0.7553	1	0.993184
ORTHOMCL3295	n	n	-365.268	-365.268	-365.268	-365.268	0.000246	0.00022	0.99988	0.99989	1	0.993184
ORTHOMCL1159	n	n	-487.718	-487.717	-487.717	-487.718	5.8e-05	-0.001462	0.99997	1	1	0.993184
ORTHOMCL38	n	n	-1517.18	-1517.18	-1517.18	-1517.18	0	0.000684	1	0.99966	1	0.993184
ORTHOMCL1876	n	n	-871.17	-871.169	-871.169	-871.169	0.00235	-0.00141	0.99883	1	1	0.993184
ORTHOMCL2969	n	n	-5262.63	-5262.63	-5262.63	-5262.66	-2e-06	-0.05233	1	1	1	0.993184
ORTHOMCL821	n	n	-1543.51	-1543.26	-1543.51	-1543.26	0.501942	0.50231	0.77804	0.7779	1	0.993184
ORTHOMCL2515	n	n	-1925.8	-1925.25	-1925.8	-1925.25	1.09287	1.10303	0.57901	0.57608	1	0.993184
ORTHOMCL3130	n	n	-1576.55	-1576.55	-1576.55	-1576.55	0.00081	0	0.9996	1	1	0.993184
ORTHOMCL2787	n	n	-3633.23	-3633.23	-3633.23	-3633.23	0.00063	-0.00018	0.99969	1	1	0.993184
ORTHOMCL3053	n	n	-1572.78	-1572.18	-1572.78	-1572.17	1.20087	1.2145	0.54857	0.54485	1	0.993184
ORTHOMCL3149	n	n	-4647.06	-4647.06	-4647.06	-4646.53	1e-05	1.07523	1	0.58414	1	0.993184
ORTHOMCL522	n	n	-1300.74	-1300.74	-1300.74	-1300.74	0.00719	-2e-06	0.99641	1	1	0.993184
ORTHOMCL230	n	n	-967.189	-967.189	-967.189	-967.189	0.000202	-0.000202	0.9999	1	1	0.993184
ORTHOMCL1329	n	n	-785.083	-784.776	-785.083	-784.776	0.61507	0.615066	0.73526	0.73526	1	0.993184
ORTHOMCL2871	n	n	-1475.36	-1475.36	-1475.36	-1475.36	0.00042	0.00098	0.99979	0.99951	1	0.993184
ORTHOMCL834	n	n	-964.725	-964.725	-964.731	-964.725	-5.8e-05	0.010514	1	0.99476	1	0.993184
ORTHOMCL2540	n	n	-1893.48	-1892.57	-1893.48	-1892.56	1.81624	1.82912	0.40328	0.40069	1	0.993184
ORTHOMCL3373	n	n	-963.009	-963.009	-963.009	-963.009	0.00061	0.000372	0.9997	0.99981	1	0.993184
ORTHOMCL2061	n	n	-2822.68	-2822.68	-2822.68	-2822.68	0	-0.00166	1	1	1	0.993184
ORTHOMCL1026	n	n	-626.596	-626.595	-626.595	-627.616	0.000218	-2.04193	0.99989	1	1	0.993184
ORTHOMCL2998	n	n	-1457.45	-1457.3	-1457.45	-1457.3	0.29607	0.304288	0.8624	0.85886	1	0.993184
ORTHOMCL3107	n	n	-1650.13	-1650.13	-1650.13	-1650.13	0	-0.004782	1	1	1	0.993184
ORTHOMCL3360	n	n	-2896.7	-2896.04	-2896.7	-2896.04	1.31236	1.31236	0.51883	0.51883	1	0.993184
ORTHOMCL473	n	n	-1450.78	-1450.78	-1450.79	-1450.78	1.4e-05	0.001972	0.99999	0.99901	1	0.993184
ORTHOMCL1726	n	n	-897.649	-897.447	-897.645	-897.447	0.40432	0.397414	0.81696	0.81979	1	0.993184
ORTHOMCL3334	n	n	-346.433	-346.432	-346.432	-346.433	0.000304	-0.0003	0.99985	1	1	0.993184
ORTHOMCL2993	n	n	-1683.54	-1683.27	-1683.54	-1683.27	0.536654	0.536402	0.76466	0.76475	1	0.993184
ORTHOMCL1507	n	n	-565.634	-565.634	-565.634	-565.081	0	1.10602	1	0.57522	1	0.993184
ORTHOMCL869	n	n	-1342.98	-1342.8	-1342.98	-1342.8	0.353892	0.35431	0.83783	0.83765	1	0.993184
ORTHOMCL1080	n	n	-1568.23	-1567.51	-1568.19	-1567.51	1.42862	1.34889	0.48953	0.50944	1	0.993184
ORTHOMCL1866	n	n	-1023.06	-1023.06	-1023.06	-1023.06	0.000576	0.000504	0.99971	0.99975	1	0.993184
ORTHOMCL3749	n	n	-389.01	-389.035	-389.01	-389.01	-0.050612	-0.000256	1	1	1	0.993184
ORTHOMCL1328	n	n	-497.895	-497.895	-497.895	-497.895	0.000214	-0.000612	0.99989	1	1	0.993184
ORTHOMCL1231	n	n	-1175.28	-1175.28	-1175.28	-1175.28	-4e-06	-6.8e-05	1	1	1	0.993184
ORTHOMCL1107	n	n	-1031.84	-1031.63	-1031.84	-1031.63	0.420596	0.420596	0.81034	0.81034	1	0.993184
ORTHOMCL3520	n	n	-2370.44	-2369.06	-2369.06	-2370.44	2.76497	-2.76503	0.25095	1	1	0.993184
ORTHOMCL3208	n	n	-290.718	-290.718	-291.068	-291.068	0.000276	-0.000322	0.99986	1	1	0.993184
ORTHOMCL2555	n	n	-1045.31	-1045.31	-1045.31	-1045.31	6.2e-05	-6.2e-05	0.99997	1	1	0.993184
ORTHOMCL2881	n	n	-935.936	-935.935	-935.936	-935.936	0.001118	0.000874	0.99944	0.99956	1	0.993184
ORTHOMCL1664	n	n	-1130.58	-1129.99	-1131.09	-1129.99	1.18395	2.20329	0.55323	0.33232	1	0.993184
ORTHOMCL279	n	n	-874.815	-874.815	-874.815	-874.815	-0.000392	0.000162	1	0.99992	1	0.993184
ORTHOMCL2078	n	n	-1822.86	-1822.86	-1822.86	-1822.86	0.006376	-6.4e-05	0.99682	1	1	0.993184
ORTHOMCL1887	n	n	-1518.71	-1518.08	-1518.71	-1518.08	1.26061	1.25617	0.53243	0.53361	1	0.993184
ORTHOMCL2665	n	n	-1934.63	-1934.63	-1934.64	-1934.63	-0.005796	0.005276	1	0.99737	1	0.993184
ORTHOMCL1255	n	n	-824.235	-823.701	-824.235	-823.7	1.06808	1.07113	0.58623	0.58534	1	0.993184
ORTHOMCL1221	n	n	-1802.05	-1802.05	-1802.05	-1802.05	0.001148	-0.000812	0.99943	1	1	0.993184
ORTHOMCL842	n	n	-725.598	-725.598	-725.598	-725.598	0	0	1	1	1	0.993184
ORTHOMCL2913	n	n	-2798.7	-2798.27	-2798.7	-2797.7	0.867712	2.00481	0.64801	0.367	1	0.993184
ORTHOMCL1805	n	n	-1279.95	-1279.97	-1283.24	-1279.95	-0.037114	6.56899	1	0.037459	1	0.674262
ORTHOMCL3700	n	n	-333.349	-332.95	-333.349	-332.95	0.798236	0.798236	0.67091	0.67091	1	0.993184
ORTHOMCL2006	n	n	-1389.02	-1389.02	-1389.02	-1389.02	0	-0.000294	1	1	1	0.993184
ORTHOMCL146	n	n	-417.156	-417.156	-417.157	-417.156	0.000364	0.002132	0.99982	0.99893	1	0.993184
ORTHOMCL2721	n	n	-2339.41	-2339.14	-2339.41	-2339.14	0.538182	0.544338	0.76407	0.76173	1	0.993184
ORTHOMCL2630	n	n	-571.31	-571.31	-571.31	-571.31	0	2e-06	1	1	1	0.993184
ORTHOMCL819	n	n	-581.987	-581.595	-581.987	-581.595	0.783568	0.783562	0.67585	0.67585	1	0.993184
ORTHOMCL2331	n	n	-2808.99	-2808.99	-2808.99	-2808.99	0	-0.000376	1	1	1	0.993184
ORTHOMCL2892	n	n	-1433.66	-1433.66	-1433.67	-1433.66	6.4e-05	0.001216	0.99997	0.99939	1	0.993184
ORTHOMCL504	n	n	-492.422	-492.422	-492.422	-492.422	0.00044	0.000206	0.99978	0.9999	1	0.993184
ORTHOMCL156	n	n	-484.215	-482.996	-482.996	-484.215	2.43973	-2.43973	0.29527	1	1	0.993184
ORTHOMCL3022	n	n	-2260.97	-2260.97	-2260.98	-2260.97	0	0.014198	1	0.99293	1	0.993184
ORTHOMCL1305	n	n	-943.335	-943.034	-943.335	-943.034	0.602226	0.602802	0.73999	0.73978	1	0.993184
ORTHOMCL893	n	n	-904.921	-904.705	-904.921	-904.705	0.432864	0.432482	0.80539	0.80554	1	0.993184
ORTHOMCL1903	n	n	-1967.35	-1967.35	-1967.35	-1967.35	0	-0.000286	1	1	1	0.993184
ORTHOMCL782	n	n	-928.538	-928.538	-928.539	-928.538	0.0004	0.001564	0.9998	0.99922	1	0.993184
ORTHOMCL1686	n	n	-3104.15	-3108.01	-3108.01	-3105.47	-7.71633	5.08416	1	0.078703	1	0.993184
ORTHOMCL3173	n	n	-284.05	-284.05	-284.05	-284.05	0.000266	-0.000266	0.99987	1	1	0.993184
ORTHOMCL984	n	n	-1065.74	-1065.38	-1065.74	-1065.38	0.718848	0.718842	0.69808	0.69808	1	0.993184
ORTHOMCL664	n	n	-1511.79	-1511.54	-1511.79	-1511.54	0.49049	0.490132	0.78251	0.78265	1	0.993184
ORTHOMCL298	n	n	-693.913	-693.913	-693.913	-693.913	2e-06	-4e-06	1	1	1	0.993184
ORTHOMCL1032	n	n	-1442.39	-1442.39	-1442.39	-1442.39	0	-1.8e-05	1	1	1	0.993184
ORTHOMCL3142	n	n	-1756.72	-1756.45	-1756.72	-1756.45	0.535782	0.535778	0.76499	0.76499	1	0.993184
ORTHOMCL1456	n	n	-576.647	-576.647	-576.647	-576.646	0.000122	0.000724	0.99994	0.99964	1	0.993184
ORTHOMCL2637	n	n	-837.758	-837.757	-837.757	-837.758	0.00036	-0.000362	0.99982	1	1	0.993184
ORTHOMCL962	n	n	-1051.04	-1051.04	-1051.04	-1051.04	0.00011	-0.000112	0.99995	1	1	0.993184
ORTHOMCL3105	n	n	-1632.69	-1632.69	-1632.69	-1632.72	-0.005394	-0.052116	1	1	1	0.993184
ORTHOMCL929	n	n	-847.389	-847.389	-847.389	-847.389	8e-06	0.000132	1	0.99993	1	0.993184
ORTHOMCL1623	n	n	-1068.65	-1068.28	-1068.65	-1068.28	0.734944	0.736976	0.69248	0.69178	1	0.993184
ORTHOMCL2293	n	n	-500.635	-500.634	-500.635	-500.634	0.000576	0.001368	0.99971	0.99932	1	0.993184
ORTHOMCL1703	n	n	-827.357	-827.077	-827.357	-827.077	0.559658	0.55851	0.75591	0.75635	1	0.993184
ORTHOMCL1859	n	n	-1290.14	-1289.95	-1290.14	-1289.95	0.3708	0.371438	0.83077	0.83051	1	0.993184
ORTHOMCL1236	n	n	-1589.58	-1589.27	-1589.58	-1589.24	0.6095	0.669022	0.73731	0.71569	1	0.993184
ORTHOMCL1627	n	n	-2813.47	-2813.47	-2813.47	-2814.48	0.000338	-2.01348	0.99983	1	1	0.993184
ORTHOMCL1684	n	n	-1930.7	-1930.7	-1930.7	-1930.72	0.000276	-0.033212	0.99986	1	1	0.993184
ORTHOMCL3205	n	n	-281.304	-279.409	-282.114	-279.409	3.78856	5.40851	0.15043	0.06692	1	0.993184
ORTHOMCL3090	n	n	-2330.66	-2330.66	-2330.66	-2330.66	4e-06	-0.000212	1	1	1	0.993184
ORTHOMCL3351	n	n	-1781.1	-1780.21	-1781.1	-1780.21	1.77506	1.77504	0.41167	0.41167	1	0.993184
ORTHOMCL291	n	n	-2872.72	-2872.75	-2872.75	-2871.51	-0.050152	2.47062	1	0.29075	1	0.993184
ORTHOMCL3025	n	n	-2017.13	-2015.87	-2017.13	-2015.86	2.52212	2.54285	0.28335	0.28043	1	0.993184
ORTHOMCL2317	n	n	-1570.53	-1570.31	-1570.53	-1570.31	0.436588	0.436682	0.80389	0.80385	1	0.993184
ORTHOMCL1213	n	n	-974.548	-974.548	-974.548	-974.548	0.000122	0.000676	0.99994	0.99966	1	0.993184
ORTHOMCL3124	n	n	-2102.14	-2102.14	-2102.14	-2102.14	7.8e-05	-0.000904	0.99996	1	1	0.993184
ORTHOMCL3276	n	n	-1882.45	-1880.2	-1882.46	-1880.81	4.50321	3.3106	0.10523	0.19104	1	0.993184
ORTHOMCL850	n	n	-1419.95	-1419.94	-1419.97	-1419.95	0.027186	0.04601	0.9865	0.97726	1	0.993184
ORTHOMCL690	n	n	-890.02	-890.031	-890.019	-890.02	-0.022308	-0.000466	1	1	1	0.993184
ORTHOMCL2269	n	n	-1194.27	-1194.27	-1194.27	-1194.29	-0.000222	-0.03379	1	1	1	0.993184
ORTHOMCL3120	n	n	-2095.24	-2095.24	-2095.24	-2094.95	5.6e-05	0.57642	0.99997	0.7496	1	0.993184
ORTHOMCL1552	n	n	-1634.26	-1634.26	-1634.26	-1634.26	-0.00061	-6.6e-05	1	1	1	0.993184
ORTHOMCL2001	n	n	-1083.64	-1083.64	-1083.64	-1083.64	0.00088	0.000206	0.99956	0.9999	1	0.993184
ORTHOMCL2765	n	n	-1613.1	-1612.25	-1613.09	-1612.24	1.69698	1.70389	0.42806	0.42658	1	0.993184
ORTHOMCL2959	n	n	-3491.57	-3491.57	-3491.57	-3491.57	-0.001024	-0.001008	1	1	1	0.993184
ORTHOMCL3421	n	n	-1686.29	-1685.97	-1686.29	-1685.97	0.642096	0.64209	0.72539	0.72539	1	0.993184
ORTHOMCL499	n	n	-422.09	-422.09	-422.09	-422.09	0.00048	0.000494	0.99976	0.99975	1	0.993184
ORTHOMCL1660	n	n	-4492.93	-4492.93	-4492.93	-4492.93	0.00188	0.003072	0.99906	0.99847	1	0.993184
ORTHOMCL1114	n	n	-1697.89	-1697.89	-1697.9	-1697.9	0.000338	-0.000258	0.99983	1	1	0.993184
ORTHOMCL336	n	n	-1239.29	-1239.29	-1239.29	-1239.29	0	0.001916	1	0.99904	1	0.993184
ORTHOMCL337	n	n	-1140.74	-1138.7	-1138.7	-1138.7	4.08315	-0.000326	0.12982	1	1	0.993184
ORTHOMCL3136	n	n	-2380.91	-2380.91	-2380.91	-2380.91	0	0.000244	1	0.99988	1	0.993184
ORTHOMCL480	n	n	-2115.45	-2115.45	-2115.45	-2115.45	4e-06	-0.000178	1	1	1	0.993184
ORTHOMCL2594	n	n	-1034.26	-1033.99	-1034.26	-1033.99	0.545796	0.546054	0.76117	0.76107	1	0.993184
ORTHOMCL1438	n	n	-989.278	-988.104	-989.278	-988.105	2.34731	2.34579	0.30923	0.30947	1	0.993184
ORTHOMCL2145	n	n	-2009.83	-2009.83	-2009.83	-2009.83	0.00251	-0.00115	0.99875	1	1	0.993184
ORTHOMCL554	n	n	-1123.83	-1123.23	-1123.83	-1123.23	1.18683	1.18683	0.55244	0.55244	1	0.993184
ORTHOMCL924	n	n	-627.396	-626.861	-627.397	-626.861	1.07052	1.07161	0.58552	0.5852	1	0.993184
ORTHOMCL2155	n	n	-532.586	-532.401	-532.586	-532.401	0.370534	0.370534	0.83088	0.83088	1	0.993184
ORTHOMCL438	n	n	-1165	-1165	-1165	-1165	0.000478	0.000536	0.99976	0.99973	1	0.993184
ORTHOMCL2899	n	n	-600.964	-600.964	-600.964	-600.964	-0.000194	-4.8e-05	1	1	1	0.993184
ORTHOMCL37	n	n	-1328.33	-1328.33	-1328.33	-1328.33	2e-06	-0.000138	1	1	1	0.993184
ORTHOMCL2693	n	n	-1565.75	-1565.75	-1565.75	-1565.75	0	-0.000782	1	1	1	0.993184
ORTHOMCL2050	n	n	-677.749	-677.748	-677.749	-677.748	0.000636	9e-05	0.99968	0.99996	1	0.993184
ORTHOMCL216	n	n	-1336.38	-1336.38	-1336.38	-1333.56	0.000386	5.63409	0.99981	0.059782	1	0.993184
ORTHOMCL2990	n	n	-1550.94	-1550.35	-1551.11	-1550.35	1.1842	1.51421	0.55317	0.46902	1	0.993184
ORTHOMCL1882	n	n	-508.753	-508.753	-508.753	-508.753	0.000218	-0.000218	0.99989	1	1	0.993184
ORTHOMCL2491	n	n	-1751.29	-1751.29	-1751.29	-1751.29	-0.00061	-0.00064	1	1	1	0.993184
ORTHOMCL1989	n	n	-1320.86	-1320.95	-1320.87	-1320.86	-0.180756	0.017612	1	0.99123	1	0.993184
ORTHOMCL73	n	n	-400.451	-400.24	-400.451	-400.241	0.422438	0.4212	0.8096	0.8101	1	0.993184
ORTHOMCL1477	n	n	-794.671	-794.67	-794.67	-794.67	0.00226	0	0.99887	1	1	0.993184
ORTHOMCL330	n	n	-780.019	-780.018	-780.018	-780.018	0.001646	8.2e-05	0.99918	0.99996	1	0.993184
ORTHOMCL3588	n	n	-337.299	-337.299	-337.299	-337.299	0	0	1	1	1	0.993184
ORTHOMCL398	n	n	-862.896	-862.393	-862.896	-862.393	1.00566	1.00565	0.60482	0.60482	1	0.993184
ORTHOMCL2111	n	n	-1179.56	-1179.56	-1179.56	-1179.56	0.002764	-0.000544	0.99862	1	1	0.993184
ORTHOMCL870	n	n	-2037.79	-2041.3	-2041.28	-2037.12	-7.03695	8.33241	1	0.015511	1	0.351583
ORTHOMCL1732	n	n	-1030.71	-1030.71	-1030.71	-1030.71	0.000142	-0.000136	0.99993	1	1	0.993184
ORTHOMCL1348	n	n	-1125.34	-1125.34	-1125.34	-1125.34	2e-06	-6e-06	1	1	1	0.993184
ORTHOMCL2234	n	n	-1408.54	-1408.53	-1408.54	-1408.54	0.002068	2.2e-05	0.99897	0.99999	1	0.993184
ORTHOMCL2712	n	n	-1894.12	-1894.12	-1894.12	-1894.22	2e-06	-0.18498	1	1	1	0.993184
ORTHOMCL3676	n	n	-299.379	-299.378	-299.379	-299.378	0.000588	0.000724	0.99971	0.99964	1	0.993184
ORTHOMCL1708	n	n	-513.621	-513.621	-513.621	-513.621	7.8e-05	-7.8e-05	0.99996	1	1	0.993184
ORTHOMCL169	n	n	-1505.25	-1505.25	-1505.25	-1505.25	1e-05	-1e-05	1	1	1	0.993184
ORTHOMCL3127	n	n	-2000.8	-2000.8	-2000.8	-2000.8	0	-4.2e-05	1	1	1	0.993184
ORTHOMCL2091	n	n	-1600.9	-1600.9	-1600.9	-1600.9	0.000534	0.0006	0.99973	0.9997	1	0.993184
ORTHOMCL3003	n	n	-2257.25	-2257.25	-2257.25	-2257.25	-0.001714	-0.000724	1	1	1	0.993184
ORTHOMCL904	n	n	-1450.23	-1449.9	-1450.32	-1449.81	0.649422	1.02246	0.72274	0.59976	1	0.993184
ORTHOMCL361	n	n	-878.36	-877.89	-878.419	-877.89	0.940626	1.05933	0.62481	0.5888	1	0.993184
ORTHOMCL3050	n	n	-979.31	-979.31	-979.311	-979.311	0.00024	-0.000404	0.99988	1	1	0.993184
ORTHOMCL2211	n	n	-592.951	-592.951	-592.951	-592.951	7e-05	-2e-05	0.99997	1	1	0.993184
ORTHOMCL2794	n	n	-2062.89	-2060.74	-2062.91	-2060.74	4.2969	4.34167	0.11666	0.11408	1	0.993184
ORTHOMCL1195	n	n	-1235.77	-1235.45	-1235.77	-1235.45	0.641752	0.641752	0.72551	0.72551	1	0.993184
ORTHOMCL2131	n	n	-891.565	-891.304	-891.772	-891.304	0.52076	0.93654	0.77076	0.62608	1	0.993184
ORTHOMCL3923	n	n	-712.592	-712.592	-712.592	-712.592	0.000126	-0.000126	0.99994	1	1	0.993184
ORTHOMCL3193	n	n	-395.874	-395.874	-395.874	-395.874	6.8e-05	-6.6e-05	0.99997	1	1	0.993184
ORTHOMCL2226	n	n	-2111.71	-2111.71	-2111.71	-2111.72	6.6e-05	-0.00508	0.99997	1	1	0.993184
ORTHOMCL1083	n	n	-837.507	-837.507	-837.507	-837.507	-7.6e-05	0.000224	1	0.99989	1	0.993184
ORTHOMCL3445	n	n	-1533.52	-1533.52	-1533.52	-1533.52	0.000284	-0.000274	0.99986	1	1	0.993184
ORTHOMCL3386	n	n	-1480.45	-1480.45	-1480.45	-1480.45	-0.000794	0.000734	1	0.99963	1	0.993184
ORTHOMCL2683	n	n	-2852.5	-2852.07	-2852.85	-2852.07	0.846134	1.54997	0.65503	0.46071	1	0.993184
ORTHOMCL979	n	n	-2014.66	-2014.66	-2014.66	-2014.66	0	-0.000154	1	1	1	0.993184
ORTHOMCL3394	n	n	-583.883	-583.883	-583.883	-583.883	5.2e-05	-5.4e-05	0.99997	1	1	0.993184
ORTHOMCL2782	n	n	-836.634	-836.633	-836.634	-836.633	0.002032	0.000788	0.99898	0.99961	1	0.993184
ORTHOMCL462	n	n	-1168.13	-1168.13	-1168.13	-1168.13	0	0	1	1	1	0.993184
ORTHOMCL130	n	n	-1303.26	-1303.26	-1303.26	-1303.26	0.000176	0.013086	0.99991	0.99348	1	0.993184
ORTHOMCL2672	n	n	-1365.01	-1365.01	-1365.01	-1364.8	0	0.435178	1	0.80446	1	0.993184
ORTHOMCL1216	n	n	-605.135	-604.495	-605.135	-604.495	1.28026	1.28026	0.52722	0.52722	1	0.993184
ORTHOMCL573	n	n	-785.399	-785.4	-785.399	-785.399	-0.000516	0.001228	1	0.99939	1	0.993184
ORTHOMCL285	n	n	-1146.21	-1146.21	-1146.22	-1145.86	0	0.720182	1	0.69761	1	0.993184
ORTHOMCL2243	n	n	-1714.76	-1714.26	-1714.76	-1714.26	1.00877	1.00877	0.60388	0.60388	1	0.993184
ORTHOMCL102	n	n	-1374.15	-1373.62	-1374.15	-1373.62	1.06948	1.06985	0.58582	0.58571	1	0.993184
ORTHOMCL1136	n	n	-926.542	-926.541	-926.542	-926.542	0.000942	-0.000126	0.99953	1	1	0.993184
ORTHOMCL1247	n	n	-2180.91	-2180.86	-2180.91	-2180.86	0.097388	0.092194	0.95247	0.95495	1	0.993184
ORTHOMCL648	n	n	-1107.1	-1106.59	-1107.1	-1106.59	1.01519	1.01518	0.60194	0.60194	1	0.993184
ORTHOMCL316	n	n	-682.049	-681.777	-682.049	-681.777	0.543934	0.54393	0.76188	0.76188	1	0.993184
ORTHOMCL214	n	n	-867.164	-866.469	-867.164	-866.469	1.39078	1.39078	0.49888	0.49888	1	0.993184
ORTHOMCL151	n	n	-609.322	-609.322	-609.321	-609.322	-0.000214	-0.001114	1	1	1	0.993184
ORTHOMCL2933	n	n	-795.405	-795.406	-795.405	-795.405	-0.001836	-8.2e-05	1	1	1	0.993184
ORTHOMCL2443	n	n	-653.342	-653.342	-653.343	-653.342	0.000276	0.003534	0.99986	0.99823	1	0.993184
ORTHOMCL1018	n	n	-1482.19	-1482.19	-1482.19	-1482.19	4e-06	-0.00068	1	1	1	0.993184
ORTHOMCL997	n	n	-1056.42	-1056.42	-1056.42	-1056.42	6.6e-05	-0.00332	0.99997	1	1	0.993184
ORTHOMCL2980	n	n	-2534.9	-2534.9	-2534.9	-2534.9	2e-06	9.8e-05	1	0.99995	1	0.993184
ORTHOMCL177	n	n	-1460.5	-1460.49	-1460.49	-1460.49	0.004492	0	0.99776	1	1	0.993184
ORTHOMCL2457	n	n	-1680.82	-1680.53	-1680.82	-1680.53	0.58073	0.58073	0.74799	0.74799	1	0.993184
ORTHOMCL1040	n	n	-717.963	-717.962	-717.962	-717.962	0.001818	0	0.99909	1	1	0.993184
ORTHOMCL1915	n	n	-1432.23	-1432.23	-1432.23	-1432.23	0.000816	-8.4e-05	0.99959	1	1	0.993184
ORTHOMCL852	n	n	-583.991	-583.731	-583.991	-583.729	0.52	0.523752	0.77105	0.76961	1	0.993184
ORTHOMCL641	n	n	-1320.09	-1320.09	-1320.09	-1320.09	0.000626	0.003346	0.99969	0.99833	1	0.993184
ORTHOMCL2951	n	n	-3699.32	-3699.32	-3699.32	-3699.32	4e-06	-8e-06	1	1	1	0.993184
ORTHOMCL1637	n	n	-3275.07	-3274.79	-3275.07	-3274.79	0.556948	0.556914	0.75694	0.75695	1	0.993184
ORTHOMCL1566	n	n	-883.815	-883.578	-883.815	-883.576	0.472726	0.476586	0.78949	0.78797	1	0.993184
ORTHOMCL237	n	n	-652.565	-652.565	-652.565	-652.336	0	0.457726	1	0.79544	1	0.993184
ORTHOMCL762	n	n	-1011.53	-1011.53	-1011.53	-1011.53	0.00045	0.000736	0.99978	0.99963	1	0.993184
ORTHOMCL3331	n	n	-254.6	-254.345	-254.6	-254.345	0.510888	0.510884	0.77457	0.77457	1	0.993184
ORTHOMCL3624	n	n	-1480.94	-1480.94	-1480.94	-1480.94	2e-06	0.00551	1	0.99725	1	0.993184
ORTHOMCL1675	n	n	-1348.61	-1348.61	-1348.61	-1348.61	0.000546	0.000154	0.99973	0.99992	1	0.993184
ORTHOMCL814	n	n	-713.649	-713.668	-713.65	-713.723	-0.038928	-0.147366	1	1	1	0.993184
ORTHOMCL2215	n	n	-676.377	-676.376	-676.376	-676.376	0.0016	0	0.9992	1	1	0.993184
ORTHOMCL342	n	n	-848.759	-848.759	-848.759	-848.76	0	-0.003044	1	1	1	0.993184
ORTHOMCL458	n	n	-606.196	-605.668	-606.196	-605.668	1.05632	1.05632	0.58969	0.58969	1	0.993184
ORTHOMCL645	n	n	-436.08	-435.721	-436.08	-435.718	0.717804	0.723532	0.69844	0.69645	1	0.993184
ORTHOMCL1992	n	n	-610.517	-610.516	-610.516	-610.516	0.001292	0	0.99935	1	1	0.993184
ORTHOMCL272	n	n	-544.858	-544.858	-544.859	-544.859	0	-0.000304	1	1	1	0.993184
ORTHOMCL2126	n	n	-1790.19	-1790.19	-1790.19	-1790.19	0.001398	-0.003716	0.9993	1	1	0.993184
ORTHOMCL2035	n	n	-367.783	-367.416	-367.783	-366.684	0.734152	2.19855	0.69276	0.33311	1	0.993184
ORTHOMCL1856	n	n	-1481.97	-1481.97	-1481.97	-1481.98	0	-0.0062	1	1	1	0.993184
ORTHOMCL1502	n	n	-396.144	-395.886	-396.144	-395.384	0.516818	1.51975	0.77228	0.46772	1	0.993184
ORTHOMCL45	n	n	-1765.01	-1764.82	-1765.01	-1764.63	0.385596	0.750558	0.82465	0.6871	1	0.993184
ORTHOMCL165	n	n	-958.402	-958.162	-958.402	-958.163	0.479694	0.479254	0.78675	0.78692	1	0.993184
ORTHOMCL2746	n	n	-1395.22	-1395.24	-1395.22	-1395.22	-0.050936	-0.000204	1	1	1	0.993184
ORTHOMCL2847	n	n	-1163.58	-1163.58	-1163.58	-1163.58	0.002076	0.001216	0.99896	0.99939	1	0.993184
ORTHOMCL3657	n	n	-2820.78	-2820.4	-2820.78	-2820.4	0.750682	0.75124	0.68705	0.68686	1	0.993184
ORTHOMCL2945	n	n	-1293.4	-1290.87	-1293.4	-1290.87	5.04627	5.05834	0.080208	0.079725	1	0.993184
ORTHOMCL3218	n	n	-354.69	-354.69	-354.69	-354.69	0.000134	-0.000106	0.99993	1	1	0.993184
ORTHOMCL1599	n	n	-1459	-1459	-1459.01	-1459	4e-06	0.019592	1	0.99025	1	0.993184
ORTHOMCL2066	n	n	-2265.21	-2265.21	-2265.88	-2265.21	6.4e-05	1.3354	0.99997	0.51289	1	0.993184
ORTHOMCL2886	n	n	-1250.48	-1250.48	-1250.49	-1250.48	0	0.012556	1	0.99374	1	0.993184
ORTHOMCL2275	n	n	-1791.04	-1791.04	-1791.04	-1791.06	4e-06	-0.045696	1	1	1	0.993184
ORTHOMCL1443	n	n	-710.634	-710.4	-710.634	-710.4	0.468076	0.468076	0.79133	0.79133	1	0.993184
ORTHOMCL2164	n	n	-1077.53	-1077.53	-1077.53	-1077.53	9.6e-05	-0.000146	0.99995	1	1	0.993184
ORTHOMCL739	n	n	-1889.7	-1889.31	-1889.71	-1889.31	0.788508	0.80242	0.67418	0.66951	1	0.993184
ORTHOMCL241	n	n	-678.142	-677.9	-678.142	-677.9	0.484596	0.484598	0.78482	0.78482	1	0.993184
ORTHOMCL114	n	n	-479.829	-479.61	-479.829	-479.61	0.438266	0.438246	0.80321	0.80322	1	0.993184
ORTHOMCL2868	n	n	-2415.21	-2414.92	-2415.21	-2414.92	0.579558	0.579498	0.74843	0.74845	1	0.993184
ORTHOMCL1130	n	n	-555.493	-555.492	-555.493	-555.493	0.001694	3.2e-05	0.99915	0.99998	1	0.993184
ORTHOMCL745	n	n	-1554.61	-1554.32	-1554.61	-1554.32	0.577284	0.576346	0.74928	0.74963	1	0.993184
ORTHOMCL2536	n	n	-538.166	-538.166	-538.166	-538.17	0	-0.009022	1	1	1	0.993184
ORTHOMCL3447	n	n	-3443.65	-3443.63	-3443.65	-3443.63	0.046986	0.047	0.97678	0.97677	1	0.993184
ORTHOMCL1616	n	n	-1811.41	-1810.77	-1811.42	-1810.82	1.26307	1.19368	0.53177	0.55055	1	0.993184
ORTHOMCL1721	n	n	-882.13	-882.131	-882.131	-882.131	-0.00099	-3.2e-05	1	1	1	0.993184
ORTHOMCL584	n	n	-1786.28	-1786.29	-1786.28	-1786.2	-0.009878	0.162284	1	0.92206	1	0.993184
ORTHOMCL3482	n	n	-2286.22	-2286.22	-2286.22	-2285.9	0	0.643482	1	0.72489	1	0.993184
ORTHOMCL985	n	n	-1067.05	-1066.85	-1067.05	-1066.78	0.404114	0.53905	0.81705	0.76374	1	0.993184
ORTHOMCL2304	n	n	-1064.64	-1064.64	-1064.64	-1064.64	2e-06	-0.012502	1	1	1	0.993184
ORTHOMCL804	n	n	-1025.07	-1025.07	-1025.07	-1025.07	6e-05	-4.8e-05	0.99997	1	1	0.993184
ORTHOMCL3768	n	n	-269.627	-269.148	-269.627	-269.148	0.957316	0.957314	0.61961	0.61961	1	0.993184
ORTHOMCL2108	n	n	-1461.24	-1461.24	-1461.24	-1461.24	0	0.001056	1	0.99947	1	0.993184
ORTHOMCL2019	n	n	-686.932	-686.716	-686.932	-686.716	0.430632	0.430632	0.80629	0.80629	1	0.993184
ORTHOMCL2545	n	n	-1823.47	-1823.47	-1823.46	-1823.46	0.001166	-5.8e-05	0.99942	1	1	0.993184
ORTHOMCL3049	n	n	-2025.19	-2025.19	-2025.19	-2025.19	0.001336	-0.000644	0.99933	1	1	0.993184
ORTHOMCL2136	n	n	-890.875	-890.289	-890.948	-890.289	1.17332	1.31776	0.55618	0.51743	1	0.993184
ORTHOMCL2610	n	n	-1904.65	-1904.65	-1904.65	-1904.65	0.001208	-2e-06	0.9994	1	1	0.993184
ORTHOMCL2975	n	n	-1146.2	-1146.2	-1146.2	-1146.2	0.000156	0.001382	0.99992	0.99931	1	0.993184
ORTHOMCL3512	n	n	-2547.55	-2546.96	-2547.55	-2546.96	1.17567	1.1747	0.55553	0.5558	1	0.993184
ORTHOMCL3114	n	n	-1739.59	-1739.4	-1739.59	-1739.4	0.380904	0.380904	0.82659	0.82659	1	0.993184
ORTHOMCL2479	n	n	-2636.01	-2636.01	-2636.01	-2638.25	2e-06	-4.47972	1	1	1	0.993184
ORTHOMCL2896	n	n	-1455.05	-1455.05	-1455.05	-1455.05	-0.0011	0.000692	1	0.99965	1	0.993184
ORTHOMCL1977	n	n	-450.213	-450.213	-450.213	-450.213	0.0002	2e-05	0.9999	0.99999	1	0.993184
ORTHOMCL2040	n	n	-633.665	-633.666	-633.665	-633.666	-0.000282	-0.002352	1	1	1	0.993184
ORTHOMCL2248	n	n	-1679.33	-1679.33	-1679.33	-1679.34	6e-06	-0.001442	1	1	1	0.993184
ORTHOMCL2312	n	n	-1720.93	-1720.47	-1721.07	-1720.47	0.930666	1.20448	0.62793	0.54758	1	0.993184
ORTHOMCL200	n	n	-877.564	-877.563	-877.564	-877.564	0.000274	0.000138	0.99986	0.99993	1	0.993184
ORTHOMCL1844	n	n	-1449.05	-1448.66	-1449.05	-1448.66	0.784834	0.78551	0.67542	0.67519	1	0.993184
ORTHOMCL135	n	n	-809.725	-809.497	-809.725	-809.497	0.456132	0.455686	0.79607	0.79625	1	0.993184
ORTHOMCL186	n	n	-1191.21	-1191.21	-1191.21	-1191.21	0.000116	-0.000112	0.99994	1	1	0.993184
ORTHOMCL2335	n	n	-951.503	-948.729	-951.716	-948.729	5.54939	5.97485	0.062369	0.050417	1	0.881577
ORTHOMCL3095	n	n	-911.693	-911.693	-911.693	-911.693	0	0	1	1	1	0.993184
ORTHOMCL2472	n	n	-1304.79	-1304.57	-1304.79	-1304.57	0.435246	0.435246	0.80443	0.80443	1	0.993184
ORTHOMCL747	n	n	-886.188	-885.916	-886.188	-885.916	0.542472	0.542878	0.76244	0.76228	1	0.993184
ORTHOMCL936	n	n	-1370.34	-1370.34	-1370.34	-1370.34	0.00061	-0.000608	0.9997	1	1	0.993184
ORTHOMCL2617	n	n	-1179.02	-1179.01	-1179.02	-1179.02	0.001138	0.001538	0.99943	0.99923	1	0.993184
ORTHOMCL526	n	n	-1535.73	-1535.43	-1535.73	-1535.43	0.61118	0.612	0.73669	0.73639	1	0.993184
ORTHOMCL349	n	n	-911.677	-911.677	-911.677	-911.677	2e-05	0.000156	0.99999	0.99992	1	0.993184
ORTHOMCL3339	n	n	-511.798	-511.798	-511.799	-511.799	0	-0.00014	1	1	1	0.993184
ORTHOMCL2920	n	n	-996.072	-996.072	-996.072	-996.072	2e-06	-0.000314	1	1	1	0.993184
ORTHOMCL3347	n	n	-1611.54	-1611.54	-1611.54	-1611.54	7e-05	-6.8e-05	0.99997	1	1	0.993184
ORTHOMCL3042	n	n	-776.773	-776.773	-776.773	-776.773	0.00028	0.000558	0.99986	0.99972	1	0.993184
ORTHOMCL1249	n	n	-617.626	-617.626	-617.626	-617.626	0.000114	-0.000116	0.99994	1	1	0.993184
ORTHOMCL3722	n	n	-331.099	-330.847	-331.099	-330.847	0.504372	0.504366	0.7771	0.7771	1	0.993184
ORTHOMCL1582	n	n	-1537.3	-1537.3	-1537.3	-1537.3	-2e-05	-0.001374	1	1	1	0.993184
ORTHOMCL2258	n	n	-999.301	-999.301	-999.301	-998.985	-0.000104	0.632452	1	0.72889	1	0.993184
ORTHOMCL1060	n	n	-1410.04	-1410.04	-1410.04	-1410.04	0.000874	0.00065	0.99956	0.99968	1	0.993184
ORTHOMCL2603	n	n	-1385.66	-1385.66	-1385.66	-1385.66	-0.003746	-0.002858	1	1	1	0.993184
ORTHOMCL173	n	n	-656.628	-656.628	-656.629	-656.628	0.000664	0.00175	0.99967	0.99913	1	0.993184
ORTHOMCL1472	n	n	-710.867	-710.05	-710.868	-710.05	1.63487	1.63583	0.44156	0.44135	1	0.993184
ORTHOMCL1049	n	n	-1584.58	-1584.32	-1584.78	-1584.32	0.519004	0.933836	0.77144	0.62693	1	0.993184
ORTHOMCL1404	n	n	-997.543	-997.356	-997.543	-997.356	0.374198	0.373728	0.82936	0.82956	1	0.993184
ORTHOMCL3087	n	n	-1750.17	-1749.54	-1750.17	-1749.54	1.26027	1.26595	0.53252	0.53101	1	0.993184
ORTHOMCL2513	n	n	-479.28	-479.065	-479.28	-479.065	0.42886	0.429594	0.807	0.80671	1	0.993184
ORTHOMCL2551	n	n	-3310.55	-3310.01	-3310.55	-3310	1.07285	1.0836	0.58484	0.5817	1	0.993184
ORTHOMCL547	n	n	-1368.89	-1368.89	-1368.89	-1368.89	0.000554	0.001146	0.99972	0.99943	1	0.993184
ORTHOMCL1750	n	n	-1640.05	-1640.05	-1640.06	-1640.06	2e-06	-0.00525	1	1	1	0.993184
ORTHOMCL684	n	n	-1954.36	-1953.59	-1954.36	-1953.58	1.53349	1.5498	0.46452	0.46075	1	0.993184
ORTHOMCL1929	n	n	-1105.09	-1105.09	-1105.09	-1105.09	0.001038	0	0.99948	1	1	0.993184
ORTHOMCL2009	n	n	-816.486	-816.484	-816.485	-816.486	0.003044	-0.002352	0.99848	1	1	0.993184
ORTHOMCL1813	n	n	-1031.53	-1031.53	-1031.53	-1031.53	0.000386	-0.000386	0.99981	1	1	0.993184
ORTHOMCL3825	n	n	-330.705	-330.705	-330.705	-330.705	2.4e-05	0.00015	0.99999	0.99993	1	0.993184
ORTHOMCL2433	n	n	-1613.44	-1613.44	-1613.44	-1613.44	-8e-06	-4e-06	1	1	1	0.993184
ORTHOMCL325	n	n	-986.568	-986.567	-986.568	-986.567	0.00158	0.00195	0.99921	0.99903	1	0.993184
ORTHOMCL880	n	n	-1959.98	-1959.98	-1959.98	-1959.98	0.008082	-0.001832	0.99597	1	1	0.993184
ORTHOMCL1277	n	n	-952.002	-952.002	-952.002	-952.002	0	-0.001626	1	1	1	0.993184
ORTHOMCL2751	n	n	-1846.77	-1846.77	-1846.77	-1846.8	4e-06	-0.060172	1	1	1	0.993184
ORTHOMCL351	n	n	-1756.45	-1756.17	-1756.45	-1756.17	0.55789	0.55789	0.75658	0.75658	1	0.993184
ORTHOMCL2458	n	n	-2367.18	-2367.18	-2368.31	-2368.31	4e-06	0.000264	1	0.99987	1	0.993184
ORTHOMCL441	n	n	-1248.56	-1248.29	-1248.56	-1248.29	0.54054	0.544802	0.76317	0.76155	1	0.993184
ORTHOMCL2026	n	n	-1034.39	-1034.39	-1034.39	-1034.39	0.001566	0.003048	0.99922	0.99848	1	0.993184
ORTHOMCL62	n	n	-957.01	-957.01	-957.01	-957.01	0.001188	-0.001036	0.99941	1	1	0.993184
ORTHOMCL2906	n	n	-1267.63	-1269.9	-1269.96	-1269.87	-4.54	0.19032	1	0.90923	1	0.993184
ORTHOMCL3782	n	n	-521.267	-521.267	-522.408	-521.267	0.000354	2.28223	0.99982	0.31946	1	0.993184
ORTHOMCL965	n	n	-1096.75	-1096.75	-1096.75	-1096.75	0.000786	0.000248	0.99961	0.99988	1	0.993184
ORTHOMCL219	n	n	-955.59	-955.592	-955.59	-955.037	-0.005088	1.10603	1	0.57521	1	0.993184
ORTHOMCL206	n	n	-823.174	-823.174	-823.174	-823.174	9e-05	-8.8e-05	0.99996	1	1	0.993184
ORTHOMCL1171	n	n	-806.352	-806.352	-806.352	-806.352	0.000226	-0.000214	0.99989	1	1	0.993184
ORTHOMCL143	n	n	-751.056	-749.992	-751.056	-749.992	2.1273	2.1273	0.34519	0.34519	1	0.993184
ORTHOMCL3510	n	n	-2079.25	-2079.25	-2079.25	-2079.25	0.003542	0.003588	0.99823	0.99821	1	0.993184
ORTHOMCL358	n	n	-1363.21	-1363.21	-1363.21	-1363.21	2e-06	0.001688	1	0.99916	1	0.993184
ORTHOMCL1596	n	n	-1858.94	-1858.66	-1858.94	-1858.66	0.5599	0.559896	0.75582	0.75582	1	0.993184
ORTHOMCL2564	n	n	-839.38	-839.114	-839.38	-839.114	0.531986	0.5316	0.76644	0.76659	1	0.993184
ORTHOMCL3585	n	n	-211.305	-210.842	-211.305	-210.842	0.925134	0.92512	0.62967	0.62967	1	0.993184
ORTHOMCL3414	n	n	-1197.18	-1197.18	-1197.18	-1197.18	0.001958	0.001904	0.99902	0.99905	1	0.993184
ORTHOMCL618	n	n	-1386.42	-1391.57	-1386.42	-1386.42	-10.2987	-0.000508	1	1	1	0.993184
ORTHOMCL673	n	n	-783.578	-783.085	-783.578	-783.085	0.986532	0.98618	0.61063	0.61074	1	0.993184
ORTHOMCL1206	n	n	-818.023	-817.676	-818.025	-817.676	0.693692	0.698256	0.70691	0.7053	1	0.993184
ORTHOMCL1260	n	n	-1497.92	-1497.92	-1497.92	-1497.92	0.001258	0.00044	0.99937	0.99978	1	0.993184
ORTHOMCL1756	n	n	-1376.01	-1376.01	-1376.01	-1376.01	4e-06	-4e-06	1	1	1	0.993184
ORTHOMCL2029	n	n	-1250.35	-1250.35	-1250.35	-1250.35	0.000178	-0.00035	0.99991	1	1	0.993184
ORTHOMCL1097	n	n	-1078.23	-1078.23	-1078.23	-1078.23	5.2e-05	-5.2e-05	0.99997	1	1	0.993184
ORTHOMCL1579	n	n	-928.73	-928.439	-928.872	-928.439	0.58051	0.865014	0.74807	0.64888	1	0.993184
ORTHOMCL2383	n	n	-6077.41	-6077.41	-6077.41	-6077.41	6e-06	-7.2e-05	1	1	1	0.993184
ORTHOMCL925	n	n	-1303.11	-1303.11	-1303.11	-1303.11	2e-06	-0.00031	1	1	1	0.993184
ORTHOMCL3429	n	n	-1930.35	-1930.35	-1930.35	-1930.35	0.000158	-0.000158	0.99992	1	1	0.993184
ORTHOMCL1569	n	n	-2006.63	-2006.63	-2006.63	-2006.63	0.000224	-0.000222	0.99989	1	1	0.993184
ORTHOMCL2804	n	n	-1312.41	-1312.41	-1312.41	-1312.41	0.00012	-0.000112	0.99994	1	1	0.993184
ORTHOMCL773	n	n	-1022.39	-1022.39	-1022.39	-1022.39	-0.002768	0.002446	1	0.99878	1	0.993184
ORTHOMCL1841	n	n	-2704.8	-2704.8	-2704.81	-2704.8	0.001934	0.009278	0.99903	0.99537	1	0.993184
ORTHOMCL2811	n	n	-1536.63	-1535.81	-1536.63	-1535.81	1.64757	1.64755	0.43877	0.43877	1	0.993184
ORTHOMCL481	n	n	-1750.62	-1750.43	-1750.62	-1750.43	0.370874	0.370874	0.83074	0.83074	1	0.993184
ORTHOMCL1234	n	n	-399.945	-399.945	-399.945	-399.945	0.000142	0.000504	0.99993	0.99975	1	0.993184
ORTHOMCL1282	n	n	-1016.59	-1016.25	-1016.61	-1016.25	0.67821	0.715572	0.71241	0.69922	1	0.993184
ORTHOMCL3664	n	n	-4412.09	-4412.09	-4412.1	-4412.09	0.0001	0.008038	0.99995	0.99599	1	0.993184
ORTHOMCL2025	n	P	-2073.93	-2073.93	-2083.15	-2073.93	0.000724	18.448	0.99964	9.9e-05	1	0.008385
ORTHOMCL1823	n	n	-1208.65	-1208.65	-1208.65	-1208.65	-0.001746	0.000864	1	0.99957	1	0.993184
ORTHOMCL1808	n	n	-1565.11	-1564.06	-1565.11	-1564.06	2.10017	2.09507	0.34991	0.3508	1	0.993184
ORTHOMCL3367	n	n	-1198.16	-1197.58	-1198.33	-1197.58	1.17234	1.49294	0.55646	0.47404	1	0.993184
ORTHOMCL1338	n	n	-1643.12	-1643.12	-1643.12	-1643.12	-0.000178	6.8e-05	1	0.99997	1	0.993184
ORTHOMCL3272	n	n	-258.762	-258.761	-258.761	-258.761	0.002044	0	0.99898	1	1	0.993184
ORTHOMCL2250	n	n	-1428.44	-1426.9	-1428.44	-1426.9	3.08957	3.08954	0.21336	0.21336	1	0.993184
ORTHOMCL2190	n	n	-854.347	-854.346	-854.348	-854.346	0.000496	0.003308	0.99975	0.99835	1	0.993184
ORTHOMCL699	n	n	-804.472	-804.472	-804.472	-804.472	-8e-06	-0.000118	1	1	1	0.993184
ORTHOMCL370	n	n	-601.855	-601.551	-601.855	-601.549	0.609154	0.611814	0.73744	0.73646	1	0.993184
ORTHOMCL1399	n	n	-1151.28	-1151.28	-1151.28	-1151.28	0	-0.000204	1	1	1	0.993184
ORTHOMCL3408	n	n	-857.673	-857.472	-857.673	-857.472	0.402816	0.40213	0.81758	0.81786	1	0.993184
ORTHOMCL1745	n	n	-1336.59	-1336.59	-1336.59	-1336.58	-7e-05	0.002738	1	0.99863	1	0.993184
ORTHOMCL422	n	n	-466.283	-466.283	-466.283	-466.283	4.2e-05	-0.0011	0.99998	1	1	0.993184
ORTHOMCL1021	n	n	-1921.04	-1920.8	-1921.04	-1920.8	0.486192	0.480858	0.7842	0.78629	1	0.993184
ORTHOMCL844	n	n	-1466.63	-1466.46	-1466.78	-1466.46	0.33947	0.632242	0.84389	0.72897	1	0.993184
ORTHOMCL1045	n	n	-1769.44	-1769.44	-1769.44	-1769.44	0	-8.2e-05	1	1	1	0.993184
ORTHOMCL189	n	n	-518.461	-518.461	-518.462	-518.461	-8e-05	0.001588	1	0.99921	1	0.993184
ORTHOMCL784	n	n	-949.158	-948.858	-949.158	-948.859	0.598194	0.597506	0.74149	0.74174	1	0.993184
ORTHOMCL2887	n	n	-1404.72	-1404.72	-1404.72	-1404.72	0.00054	0	0.99973	1	1	0.993184
ORTHOMCL3146	n	n	-1155.85	-1155.85	-1155.85	-1155.85	0.00085	-0.000152	0.99958	1	1	0.993184
ORTHOMCL1533	n	n	-1112.99	-1112.99	-1112.99	-1112.99	0.000196	-6e-05	0.9999	1	1	0.993184
ORTHOMCL2218	n	n	-523.467	-523.467	-523.467	-523.468	0	-0.002464	1	1	1	0.993184
ORTHOMCL3616	n	n	-2906.55	-2906.55	-2906.55	-2906.55	-0.016184	-0.000928	1	1	1	0.993184
ORTHOMCL2414	n	n	-810.734	-810.733	-810.735	-810.734	0.002648	0.001498	0.99868	0.99925	1	0.993184
ORTHOMCL1607	n	n	-760.341	-760.087	-760.341	-760.087	0.507372	0.507368	0.77594	0.77594	1	0.993184
ORTHOMCL352	n	n	-1073.47	-1073.47	-1073.47	-1073.47	0.003282	-0.000386	0.99836	1	1	0.993184
ORTHOMCL404	n	n	-384.878	-384.54	-384.878	-383.998	0.676448	1.75912	0.71304	0.41497	1	0.993184
ORTHOMCL3389	n	n	-2312.83	-2312.83	-2312.83	-2312.83	0	-0.0009	1	1	1	0.993184
ORTHOMCL405	n	n	-1462	-1462	-1462	-1462.04	0	-0.068668	1	1	1	0.993184
ORTHOMCL2895	n	n	-2375.22	-2374.54	-2375.22	-2374.55	1.34866	1.34718	0.5095	0.50987	1	0.993184
ORTHOMCL3516	n	n	-1688.42	-1688.41	-1688.31	-1688.31	0.021794	-1e-05	0.98916	1	1	0.993184
ORTHOMCL118	n	n	-1105.35	-1105.15	-1105.46	-1105.15	0.407594	0.619536	0.81563	0.73362	1	0.993184
ORTHOMCL1269	n	n	-960.793	-960.793	-960.792	-960.793	-0.001488	-0.001576	1	1	1	0.993184
ORTHOMCL581	n	n	-1127.29	-1127.29	-1127.29	-1127.29	3.6e-05	0	0.99998	1	1	0.993184
ORTHOMCL2437	n	n	-2218.63	-2218.62	-2218.63	-2218.62	0.007512	0.007206	0.99625	0.9964	1	0.993184
ORTHOMCL3508	n	n	-1289	-1289	-1289	-1289	0.004174	-0.001822	0.99792	1	1	0.993184
ORTHOMCL2595	n	n	-1348.03	-1347.77	-1348.03	-1347.76	0.530896	0.550352	0.76686	0.75944	1	0.993184
ORTHOMCL3358	n	n	-1809.16	-1808.47	-1809.17	-1808.47	1.39008	1.40335	0.49905	0.49575	1	0.993184
ORTHOMCL1786	n	n	-886.548	-886.08	-886.548	-886.08	0.937746	0.93775	0.62571	0.62571	1	0.993184
ORTHOMCL1427	n	n	-555.518	-555.518	-555.518	-555.518	4.2e-05	-0.000302	0.99998	1	1	0.993184
ORTHOMCL3318	n	n	-576.476	-576.476	-576.476	-576.476	5.2e-05	-5.2e-05	0.99997	1	1	0.993184
ORTHOMCL1178	n	n	-1052.39	-1051.85	-1052.66	-1051.85	1.08195	1.62209	0.58218	0.44439	1	0.993184
ORTHOMCL3194	n	n	-349.164	-349.164	-349.164	-349.164	9e-05	4e-06	0.99996	1	1	0.993184
ORTHOMCL2743	n	n	-1494.29	-1494.29	-1494.29	-1494.29	0	0.006332	1	0.99684	1	0.993184
ORTHOMCL3773	n	n	-313.502	-313.502	-313.503	-313.502	0.000136	0.001258	0.99993	0.99937	1	0.993184
ORTHOMCL1568	n	n	-1656.71	-1656.71	-1656.71	-1656.71	0	0.00784	1	0.99609	1	0.993184
ORTHOMCL751	n	n	-707.329	-707.124	-707.329	-707.124	0.408268	0.408264	0.81535	0.81535	1	0.993184
ORTHOMCL1426	n	n	-689.906	-689.906	-689.91	-689.913	2.8e-05	-0.006694	0.99999	1	1	0.993184
ORTHOMCL95	n	n	-1209.69	-1209.69	-1209.69	-1209.69	0.000724	0.001684	0.99964	0.99916	1	0.993184
ORTHOMCL1424	n	n	-703.015	-703.015	-703.015	-703.015	9.2e-05	-0.00029	0.99995	1	1	0.993184
ORTHOMCL873	n	n	-2724.79	-2724.82	-2724.79	-2724.79	-0.050468	-0.002802	1	1	1	0.993184
ORTHOMCL433	n	n	-992.682	-992.681	-992.681	-992.682	0.000342	-0.000338	0.99983	1	1	0.993184
ORTHOMCL3057	n	n	-1475.01	-1475.01	-1475.01	-1475.01	0	-2e-06	1	1	1	0.993184
ORTHOMCL726	n	n	-549.586	-549.586	-549.586	-549.586	0.000504	0.000616	0.99975	0.99969	1	0.993184
ORTHOMCL195	n	n	-803.194	-802.159	-803.203	-802.213	2.07021	1.98016	0.35519	0.37155	1	0.993184
ORTHOMCL56	n	n	-2396.43	-2396.17	-2396.43	-2396.17	0.506012	0.506012	0.77646	0.77646	1	0.993184
ORTHOMCL1498	n	n	-409.689	-409.689	-409.689	-409.689	4e-05	-0.00022	0.99998	1	1	0.993184
ORTHOMCL636	n	n	-471.955	-471.955	-471.955	-471.955	0.000178	-0.00011	0.99991	1	1	0.993184
ORTHOMCL124	n	n	-407.711	-407.711	-407.713	-407.711	0	0.002918	1	0.99854	1	0.993184
ORTHOMCL2132	n	n	-1309.39	-1309.39	-1309.39	-1309.4	-4e-06	-0.004494	1	1	1	0.993184
ORTHOMCL1973	n	n	-1719.5	-1719.5	-1719.5	-1719.5	0.003322	-0.00169	0.99834	1	1	0.993184
ORTHOMCL1743	n	n	-751.329	-751.329	-751.329	-751.329	7.4e-05	-7.2e-05	0.99996	1	1	0.993184
ORTHOMCL390	n	n	-1732.84	-1732.26	-1732.84	-1732.26	1.16012	1.15842	0.55986	0.56034	1	0.993184
ORTHOMCL2476	n	n	-1951.61	-1951.61	-1951.61	-1951.61	0.00062	-0.000592	0.99969	1	1	0.993184
ORTHOMCL1110	n	n	-1029.88	-1029.88	-1029.88	-1029.88	0.00035	-0.000568	0.99983	1	1	0.993184
ORTHOMCL2783	n	n	-3120.87	-3120.87	-3120.87	-3120.87	0	0	1	1	1	0.993184
ORTHOMCL3744	n	n	-422.621	-422.621	-422.621	-422.621	0.000108	0.000424	0.99995	0.99979	1	0.993184
ORTHOMCL3506	n	n	-2455.78	-2455.78	-2455.78	-2455.78	-1.2e-05	1e-05	1	1	1	0.993184
ORTHOMCL670	n	n	-525.034	-525.034	-525.034	-525.034	0.000794	0.001174	0.9996	0.99941	1	0.993184
ORTHOMCL3485	n	n	-1697.21	-1697.21	-1697.21	-1697.21	0.001368	0.001778	0.99932	0.99911	1	0.993184
ORTHOMCL2707	n	n	-1026.74	-1026.74	-1026.74	-1026.74	0.000426	-0.000836	0.99979	1	1	0.993184
ORTHOMCL2600	n	n	-756.536	-756.318	-756.536	-756.318	0.435408	0.435408	0.80436	0.80436	1	0.993184
ORTHOMCL920	n	n	-513.457	-513.457	-513.458	-513.458	0	0.001416	1	0.99929	1	0.993184
ORTHOMCL3428	n	n	-2928.09	-2927.31	-2928.09	-2927.31	1.56263	1.57243	0.4578	0.45557	1	0.993184
ORTHOMCL3402	n	n	-2177.3	-2177.3	-2177.3	-2177.3	0.000214	-0.000214	0.99989	1	1	0.993184
ORTHOMCL2161	n	n	-1039.75	-1039.75	-1039.75	-1039.75	5.8e-05	-0.000118	0.99997	1	1	0.993184
ORTHOMCL720	n	n	-1176.75	-1176.31	-1176.75	-1176.31	0.868222	0.873782	0.64784	0.64604	1	0.993184
ORTHOMCL1131	n	n	-2130.86	-2130.86	-2130.86	-2130.86	0.001832	5e-05	0.99908	0.99998	1	0.993184
ORTHOMCL518	n	n	-628.472	-628.472	-628.473	-628.472	6.2e-05	0.00047	0.99997	0.99977	1	0.993184
ORTHOMCL3035	n	n	-974.701	-974.702	-974.701	-974.703	-0.001472	-0.004742	1	1	1	0.993184
ORTHOMCL772	n	n	-842.228	-842.076	-842.229	-842.076	0.302558	0.305878	0.85961	0.85818	1	0.993184
ORTHOMCL3635	n	n	-1638.33	-1638.33	-1638.33	-1638.33	0	-0.000556	1	1	1	0.993184
ORTHOMCL1716	n	n	-1147.02	-1147.02	-1147.02	-1147.02	0.006344	-0.00037	0.99683	1	1	0.993184
ORTHOMCL2094	n	n	-3146.02	-3146.02	-3146.02	-3146.02	7.6e-05	-0.004032	0.99996	1	1	0.993184
ORTHOMCL730	n	n	-1318.75	-1318.53	-1318.82	-1318.53	0.448992	0.579962	0.79892	0.74828	1	0.993184
ORTHOMCL1341	n	n	-1231.79	-1231.37	-1231.84	-1231.37	0.835094	0.951264	0.65866	0.62149	1	0.993184
ORTHOMCL2480	n	n	-569.088	-569.087	-569.087	-569.088	0.000282	-0.000388	0.99986	1	1	0.993184
ORTHOMCL397	n	n	-3056.42	-3056.42	-3056.42	-3056.42	-2e-06	-0.002578	1	1	1	0.993184
ORTHOMCL453	n	n	-671.731	-671.298	-671.731	-671.298	0.866046	0.86675	0.64855	0.64832	1	0.993184
ORTHOMCL2485	n	n	-1636.55	-1636.55	-1636.55	-1636.55	0.000276	-0.000294	0.99986	1	1	0.993184
ORTHOMCL511	n	n	-1313.94	-1313.94	-1313.94	-1313.94	0.001682	-0.000376	0.99916	1	1	0.993184
ORTHOMCL3601	n	n	-990.964	-990.964	-990.964	-990.965	0.000964	-0.00271	0.99952	1	1	0.993184
ORTHOMCL2521	n	n	-2915.96	-2915.96	-2915.96	-2915.96	0.001396	-0.002118	0.9993	1	1	0.993184
ORTHOMCL2778	n	n	-1280.14	-1278.85	-1280.14	-1278.85	2.57584	2.57584	0.27584	0.27584	1	0.993184
ORTHOMCL1709	n	n	-645.527	-645.296	-645.527	-645.296	0.461236	0.461234	0.79404	0.79404	1	0.993184
ORTHOMCL1952	n	n	-1230.54	-1230.53	-1230.54	-1230.53	0.0085	0.008498	0.99576	0.99576	1	0.993184
ORTHOMCL2282	n	n	-900.463	-900.462	-900.463	-900.463	0.000638	-0.001082	0.99968	1	1	0.993184
ORTHOMCL1180	n	n	-517.068	-517.068	-517.068	-517.068	4.6e-05	-4.6e-05	0.99998	1	1	0.993184
ORTHOMCL3279	n	n	-370.008	-369.642	-370.008	-369.517	0.73097	0.981358	0.69386	0.61221	1	0.993184
ORTHOMCL1636	n	n	-549.062	-549.062	-549.062	-549.062	2e-06	4e-06	1	1	1	0.993184
ORTHOMCL779	n	n	-709.489	-709.489	-709.49	-709.489	0.00034	0.000674	0.99983	0.99966	1	0.993184
ORTHOMCL2997	n	n	-1011.21	-1011.21	-1011.21	-1011.21	0.000138	-0.000136	0.99993	1	1	0.993184
ORTHOMCL1077	n	n	-1140.78	-1140.78	-1140.78	-1140.78	0.000128	-0.00012	0.99994	1	1	0.993184
ORTHOMCL508	n	n	-914.03	-914.029	-914.029	-914.029	0.001982	0.000168	0.99901	0.99992	1	0.993184
ORTHOMCL77	n	n	-1561.81	-1561.82	-1561.81	-1561.27	-0.013338	1.09953	1	0.57709	1	0.993184
ORTHOMCL3126	n	n	-1546	-1545.99	-1545.99	-1545.99	0.004716	0	0.99764	1	1	0.993184
ORTHOMCL294	n	n	-855.258	-855.258	-855.287	-855.266	5.8e-05	0.042974	0.99997	0.97874	1	0.993184
ORTHOMCL388	n	n	-526.047	-525.482	-526.047	-525.482	1.12963	1.12963	0.56847	0.56847	1	0.993184
ORTHOMCL2932	n	n	-852.496	-852.496	-852.496	-852.496	0.000116	3.2e-05	0.99994	0.99998	1	0.993184
ORTHOMCL1359	n	n	-2240.27	-2240.27	-2240.27	-2240.27	0	-0.000852	1	1	1	0.993184
ORTHOMCL2289	n	n	-1201.63	-1201.63	-1201.63	-1201.63	5.6e-05	-0.001238	0.99997	1	1	0.993184
ORTHOMCL2793	n	n	-2929.91	-2929.91	-2929.91	-2929.91	-6e-06	-0.000526	1	1	1	0.993184
ORTHOMCL2320	n	n	-1083.71	-1083.71	-1083.71	-1083.71	0.001718	0.002106	0.99914	0.99895	1	0.993184
ORTHOMCL659	n	n	-544.772	-544.772	-544.772	-544.772	0.001702	-0.001116	0.99915	1	1	0.993184
ORTHOMCL3294	n	n	-232.774	-232.774	-232.774	-232.774	0.000324	-0.000324	0.99984	1	1	0.993184
ORTHOMCL1999	n	n	-1397.01	-1397.01	-1397.01	-1397	0.00018	0.00501	0.99991	0.9975	1	0.993184
ORTHOMCL2590	n	n	-1796.71	-1796.43	-1796.71	-1796.43	0.565598	0.565594	0.75367	0.75367	1	0.993184
ORTHOMCL1203	n	n	-509.183	-509.182	-509.183	-509.182	0.000816	0.00103	0.99959	0.99949	1	0.993184
ORTHOMCL3245	n	n	-229.777	-229.777	-229.777	-229.776	0.000336	0.000312	0.99983	0.99984	1	0.993184
ORTHOMCL3397	n	n	-1651.92	-1651.94	-1651.9	-1651.9	-0.051344	-0.000206	1	1	1	0.993184
ORTHOMCL791	n	n	-1062.16	-1062.16	-1062.16	-1062.16	0.000678	0.003202	0.99966	0.9984	1	0.993184
ORTHOMCL3056	n	n	-2287.7	-2287.18	-2287.7	-2286.8	1.04919	1.80304	0.5918	0.40595	1	0.993184
ORTHOMCL903	n	n	-1787.57	-1787.33	-1787.57	-1787.33	0.475184	0.475184	0.78852	0.78852	1	0.993184
ORTHOMCL966	n	n	-563.341	-563.341	-563.341	-561.56	-2e-06	3.56194	1	0.16847	1	0.993184
ORTHOMCL1051	n	n	-536.29	-536.291	-536.29	-536.292	-0.00298	-0.004434	1	1	1	0.993184
ORTHOMCL2769	n	n	-1840.8	-1840.52	-1840.8	-1839.97	0.560374	1.65024	0.75564	0.43818	1	0.993184
ORTHOMCL1488	n	n	-2090.6	-2090.12	-2090.6	-2090.12	0.951404	0.951812	0.62145	0.62132	1	0.993184
ORTHOMCL1628	n	n	-1648.32	-1648.32	-1648.32	-1648.32	0.004686	0.000838	0.99766	0.99958	1	0.993184
ORTHOMCL139	n	n	-2147.11	-2147.11	-2147.11	-2146.86	0	0.494842	1	0.78081	1	0.993184
ORTHOMCL2327	n	n	-896.195	-896.195	-896.195	-896.195	0.000246	-0.00048	0.99988	1	1	0.993184
ORTHOMCL2725	n	n	-1826.59	-1826.03	-1826.59	-1826.03	1.12832	1.13495	0.56884	0.56696	1	0.993184
ORTHOMCL2965	n	n	-2474.38	-2474.38	-2474.38	-2474.38	-0.008848	4e-06	1	1	1	0.993184
ORTHOMCL1585	n	n	-1691.4	-1691.4	-1691.4	-1691.4	-0.008766	0.004656	1	0.99767	1	0.993184
ORTHOMCL1801	n	n	-1245.96	-1245.96	-1245.96	-1245.96	0.000506	0.001342	0.99975	0.99933	1	0.993184
ORTHOMCL2075	n	n	-1079.61	-1079.61	-1079.61	-1079.62	-2e-06	-0.007166	1	1	1	0.993184
ORTHOMCL3338	n	n	-302.55	-302.55	-302.55	-302.55	0.000862	-0.000842	0.99957	1	1	0.993184
ORTHOMCL1314	n	n	-1294.49	-1294.49	-1294.49	-1294.49	0.00432	0.002218	0.99784	0.99889	1	0.993184
ORTHOMCL2716	n	n	-1080.89	-1080.89	-1080.89	-1080.89	-0.00023	0.000504	1	0.99975	1	0.993184
ORTHOMCL3012	n	n	-1877.65	-1877.65	-1877.65	-1877.65	0	-0.004838	1	1	1	0.993184
ORTHOMCL1663	n	n	-425.445	-425.445	-425.445	-425.445	0	-7.8e-05	1	1	1	0.993184
ORTHOMCL1449	n	n	-634.182	-634.182	-634.182	-634.183	0.00013	-0.000266	0.99994	1	1	0.993184
ORTHOMCL365	n	n	-1199.21	-1198.97	-1199.21	-1198.97	0.477936	0.48497	0.78744	0.78468	1	0.993184
ORTHOMCL1258	n	n	-1092.28	-1092.28	-1092.28	-1092.28	-0.00023	0.00408	1	0.99796	1	0.993184
ORTHOMCL3340	n	n	-762.388	-762.387	-762.387	-762.388	0.000314	-0.00031	0.99984	1	1	0.993184
ORTHOMCL2109	n	n	-916.632	-916.369	-916.632	-916.199	0.525214	0.864706	0.76904	0.64898	1	0.993184
ORTHOMCL947	n	n	-495.971	-495.971	-495.971	-495.971	-8.2e-05	0.000262	1	0.99987	1	0.993184
ORTHOMCL1468	n	n	-1531.04	-1531.04	-1531.04	-1531.04	0.00065	-0.000264	0.99968	1	1	0.993184
ORTHOMCL3524	n	n	-1017.16	-1016.92	-1017.16	-1016.92	0.479236	0.479236	0.78693	0.78693	1	0.993184
ORTHOMCL309	n	n	-869.804	-869.804	-869.805	-869.804	5.8e-05	0.002178	0.99997	0.99891	1	0.993184
ORTHOMCL998	n	n	-535.843	-535.843	-535.843	-535.844	8.6e-05	-0.001398	0.99996	1	1	0.993184
ORTHOMCL2267	n	n	-1209.26	-1209.26	-1209.26	-1209.26	0.002178	0.001376	0.99891	0.99931	1	0.993184
ORTHOMCL1983	n	n	-920.119	-920.119	-920.119	-920.119	0	0.000136	1	0.99993	1	0.993184
ORTHOMCL3286	n	n	-269.148	-269.148	-269.148	-269.148	0.000164	0.0001	0.99992	0.99995	1	0.993184
ORTHOMCL594	n	n	-1061.18	-1061.09	-1061.18	-1061.09	0.177774	0.17756	0.91495	0.91505	1	0.993184
ORTHOMCL1266	n	n	-1038.38	-1038.38	-1038.38	-1038.38	0.000216	-0.000216	0.99989	1	1	0.993184
ORTHOMCL3475	n	n	-2895.56	-2895.44	-2897.18	-2893.91	0.225002	6.55189	0.8936	0.037781	1	0.676081
ORTHOMCL567	n	n	-1500.13	-1500.13	-1500.13	-1500.13	0.000558	-0.000108	0.99972	1	1	0.993184
ORTHOMCL1978	n	n	-1503.44	-1503.24	-1503.45	-1503.24	0.40582	0.414392	0.81635	0.81286	1	0.993184
ORTHOMCL3752	n	n	-267.668	-267.482	-267.668	-267.482	0.372666	0.372662	0.83	0.83	1	0.993184
ORTHOMCL2188	n	n	-1757.9	-1757.71	-1757.9	-1757.71	0.38216	0.382162	0.82607	0.82607	1	0.993184
ORTHOMCL3541	n	n	-456.826	-456.494	-456.826	-456.492	0.663192	0.667738	0.71778	0.71615	1	0.993184
ORTHOMCL328	n	n	-1513.59	-1513.13	-1513.59	-1513.11	0.9127	0.952016	0.63359	0.62126	1	0.993184
ORTHOMCL426	n	n	-1140.86	-1138.88	-1141.71	-1138.88	3.9633	5.6693	0.13784	0.058739	1	0.989036
ORTHOMCL3489	n	n	-1110.94	-1110.94	-1110.94	-1110.94	6.4e-05	-6.4e-05	0.99997	1	1	0.993184
ORTHOMCL3009	n	n	-980.666	-980.666	-980.665	-980.666	0.000198	-0.001438	0.9999	1	1	0.993184
ORTHOMCL1678	n	n	-961.3	-961.084	-961.3	-961.083	0.431462	0.43362	0.80595	0.80508	1	0.993184
ORTHOMCL3110	n	n	-1743.84	-1743.21	-1743.84	-1743.21	1.2611	1.27328	0.5323	0.52907	1	0.993184
ORTHOMCL1804	n	n	-1221.04	-1221.07	-1221.06	-1220.21	-0.047398	1.68856	1	0.42987	1	0.993184
ORTHOMCL2666	n	n	-2097.23	-2097.23	-2097.23	-2097.23	0.000288	0.000364	0.99986	0.99982	1	0.993184
ORTHOMCL84	n	n	-2908.79	-2908.79	-2908.79	-2908.8	0	-0.020334	1	1	1	0.993184
ORTHOMCL3548	n	n	-491.713	-491.713	-491.713	-491.713	6.8e-05	-6.4e-05	0.99997	1	1	0.993184
ORTHOMCL1285	n	n	-1214.4	-1213.74	-1214.4	-1213.74	1.32224	1.30928	0.51627	0.51963	1	0.993184
ORTHOMCL1601	n	n	-970.816	-970.815	-970.815	-970.815	0.000986	0.000434	0.99951	0.99978	1	0.993184
ORTHOMCL1557	n	n	-1373.45	-1372.94	-1373.45	-1372.94	1.02722	1.02787	0.59833	0.59814	1	0.993184
ORTHOMCL1771	n	n	-1914.58	-1914.58	-1914.58	-1914.58	-0.000722	-0.000118	1	1	1	0.993184
ORTHOMCL2760	n	n	-998.733	-998.487	-998.736	-998.487	0.491108	0.496292	0.78227	0.78025	1	0.993184
ORTHOMCL3071	n	n	-1096.06	-1096.05	-1096.06	-1096.06	0.002022	0.000688	0.99899	0.99966	1	0.993184
ORTHOMCL2800	n	n	-1308.07	-1308.07	-1308.07	-1308.07	0.001598	0.00011	0.9992	0.99995	1	0.993184
ORTHOMCL3289	n	n	-287.74	-287.741	-287.741	-287.741	-0.0021	-5.8e-05	1	1	1	0.993184
ORTHOMCL226	n	n	-886.094	-886.094	-886.094	-886.094	0.000238	-0.000136	0.99988	1	1	0.993184
ORTHOMCL2222	n	n	-841.059	-841.059	-841.059	-841.059	5e-05	-5e-05	0.99998	1	1	0.993184
ORTHOMCL485	n	P	-1159.65	-1159.65	-1180.45	-1159.65	1.4e-05	41.6068	0.99999	0	1	1e-06
ORTHOMCL1529	n	n	-671.833	-671.834	-671.833	-671.834	-0.002286	-0.00149	1	1	1	0.993184
ORTHOMCL1008	n	n	-406.345	-406.345	-406.345	-406.345	0.000104	-0.000106	0.99995	1	1	0.993184
ORTHOMCL1777	n	n	-1534.52	-1534.52	-1534.52	-1534.52	0.00017	-0.005074	0.99992	1	1	0.993184
ORTHOMCL2526	n	n	-1699.11	-1699.11	-1699.11	-1699.12	0	-0.00686	1	1	1	0.993184
ORTHOMCL1592	n	n	-866.918	-866.918	-866.918	-866.918	0.00079	-0.000664	0.99961	1	1	0.993184
ORTHOMCL1885	n	n	-1660.03	-1659.74	-1660.03	-1659.74	0.578772	0.578952	0.74872	0.74866	1	0.993184
ORTHOMCL818	n	n	-839.465	-839.465	-839.465	-839.465	6e-05	0.000292	0.99997	0.99985	1	0.993184
ORTHOMCL1183	n	n	-1259.12	-1258.85	-1259.12	-1258.85	0.549026	0.548068	0.75994	0.76031	1	0.993184
ORTHOMCL712	n	n	-519.94	-519.94	-519.94	-519.94	0.000148	-0.000284	0.99993	1	1	0.993184
ORTHOMCL2172	n	n	-1154	-1154	-1154	-1154	0.000718	-0.000368	0.99964	1	1	0.993184
ORTHOMCL3382	n	n	-1350.2	-1350.2	-1350.21	-1350.2	1e-05	0.018266	1	0.99091	1	0.993184
ORTHOMCL3621	n	n	-559.772	-559.846	-559.772	-559.772	-0.146886	-0.000338	1	1	1	0.993184
ORTHOMCL3625	n	n	-2531.05	-2531.1	-2531.05	-2531.05	-0.09034	-0.000124	1	1	1	0.993184
ORTHOMCL477	n	n	-1539.1	-1539.1	-1539.1	-1539.1	6.8e-05	0.008088	0.99997	0.99596	1	0.993184
ORTHOMCL1036	n	n	-958.768	-958.768	-958.768	-958.768	2e-06	-2e-06	1	1	1	0.993184
ORTHOMCL660	n	n	-1074.2	-1074.2	-1074.2	-1074.2	-0.003554	-0.00247	1	1	1	0.993184
ORTHOMCL2209	n	n	-579.709	-579.71	-579.709	-579.709	-0.00236	0.000438	1	0.99978	1	0.993184
ORTHOMCL887	n	n	-881.701	-881.431	-881.702	-881.434	0.540948	0.535808	0.76302	0.76498	1	0.993184
ORTHOMCL2462	n	n	-897.805	-897.804	-897.804	-897.804	0.00244	0	0.99878	1	1	0.993184
ORTHOMCL3645	n	n	-3769.44	-3769.44	-3769.44	-3769.44	0.000226	-0.000292	0.99989	1	1	0.993184
ORTHOMCL456	n	n	-908.097	-908.096	-908.097	-908.097	0.000502	-0.001046	0.99975	1	1	0.993184
ORTHOMCL2043	n	n	-1308.78	-1313.73	-1308.78	-1308.78	-9.91076	-0.000538	1	1	1	0.993184
ORTHOMCL644	n	n	-571.099	-570.645	-571.099	-570.645	0.9088	0.908882	0.63483	0.6348	1	0.993184
ORTHOMCL3628	n	n	-4036.17	-4036.17	-4041.58	-4036.17	0.000136	10.8202	0.99993	0.004471	1	0.139611
ORTHOMCL3091	n	n	-2245.67	-2245.67	-2245.67	-2245.67	-0.000628	-0.001514	1	1	1	0.993184
ORTHOMCL3043	n	n	-1429.01	-1428.55	-1429.01	-1428.55	0.930288	0.930286	0.62804	0.62805	1	0.993184
ORTHOMCL1632	n	n	-893.047	-893.047	-893.289	-892.732	0	1.11357	1	0.57305	1	0.993184
ORTHOMCL2316	n	n	-994.954	-994.955	-994.955	-994.953	-0.000256	0.00253	1	0.99874	1	0.993184
ORTHOMCL3786	n	n	-332.919	-332.602	-332.919	-332.602	0.632598	0.632598	0.72884	0.72884	1	0.993184
ORTHOMCL297	n	n	-512.718	-512.718	-512.718	-512.718	-4.2e-05	0.000136	1	0.99993	1	0.993184
ORTHOMCL1544	n	n	-1321.64	-1321.64	-1321.64	-1321.64	7.4e-05	-7.4e-05	0.99996	1	1	0.993184
ORTHOMCL2247	n	n	-877.318	-877.318	-877.319	-877.319	4e-06	3.8e-05	1	0.99998	1	0.993184
ORTHOMCL2809	n	n	-1480.82	-1480.82	-1480.82	-1480.82	0	-6.4e-05	1	1	1	0.993184
ORTHOMCL3440	n	n	-2120.01	-2120.01	-2120.01	-2120.01	0	-2e-06	1	1	1	0.993184
ORTHOMCL1299	n	n	-1673.16	-1672.9	-1673.19	-1672.9	0.521228	0.589816	0.77058	0.7446	1	0.993184
ORTHOMCL1893	n	n	-1067.43	-1066.89	-1067.43	-1066.89	1.07576	1.07576	0.58399	0.58399	1	0.993184
ORTHOMCL2556	n	n	-530.358	-530.174	-530.358	-530.174	0.368182	0.368178	0.83186	0.83186	1	0.993184
ORTHOMCL1392	n	n	-1112.43	-1112.11	-1112.43	-1112.11	0.632174	0.632174	0.729	0.729	1	0.993184
ORTHOMCL399	n	n	-420.619	-426.13	-420.634	-420.365	-11.022	0.537596	1	0.7643	1	0.993184
ORTHOMCL1199	n	n	-1710.01	-1710.01	-1710.01	-1710	0	0.007128	1	0.99644	1	0.993184
ORTHOMCL3410	n	n	-1486.37	-1486.37	-1486.37	-1486.37	0	-0.013826	1	1	1	0.993184
ORTHOMCL1711	n	n	-1148.85	-1148.62	-1148.88	-1148.62	0.459912	0.522352	0.79457	0.77015	1	0.993184
ORTHOMCL2659	n	n	-2408.93	-2408.93	-2408.93	-2412.34	0.000252	-6.80569	0.99987	1	1	0.993184
ORTHOMCL496	n	n	-742.742	-742.531	-742.742	-742.53	0.422482	0.425306	0.80958	0.80844	1	0.993184
ORTHOMCL121	n	n	-1347.31	-1347.31	-1347.31	-1347.31	-0.00054	-0.000162	1	1	1	0.993184
ORTHOMCL2790	n	n	-437.209	-437.05	-437.209	-437.05	0.316836	0.316858	0.85349	0.85348	1	0.993184
ORTHOMCL1907	n	n	-830.497	-830.496	-830.496	-830.496	0.00219	0	0.99891	1	1	0.993184
ORTHOMCL3444	n	n	-4547.46	-4547.36	-4547.46	-4547.36	0.199292	0.199876	0.90516	0.90489	1	0.993184
ORTHOMCL79	n	n	-1389.12	-1389.12	-1389.12	-1389.12	-0.000184	0.001088	1	0.99946	1	0.993184
ORTHOMCL1739	n	n	-1124.94	-1124.94	-1124.94	-1124.94	0	-0.004592	1	1	1	0.993184
ORTHOMCL2153	n	n	-626.779	-625.989	-626.784	-625.989	1.57972	1.58974	0.45391	0.45164	1	0.993184
ORTHOMCL2573	n	n	-1478.98	-1478.73	-1478.98	-1478.73	0.499912	0.50085	0.77884	0.77847	1	0.993184
ORTHOMCL263	n	n	-1919.9	-1919.9	-1919.9	-1919.9	-0.001524	0.000778	1	0.99961	1	0.993184
ORTHOMCL2468	n	n	-1710.78	-1710.78	-1710.78	-1710.78	0.002152	0.002762	0.99892	0.99862	1	0.993184
ORTHOMCL2722	n	n	-1604.52	-1604.52	-1604.52	-1604.52	0	-0.002246	1	1	1	0.993184
ORTHOMCL1621	n	n	-1558.59	-1558.59	-1558.59	-1558.59	0	-0.000356	1	1	1	0.993184
ORTHOMCL1459	n	n	-572.986	-572.755	-572.986	-572.755	0.462736	0.46273	0.79345	0.79345	1	0.993184
ORTHOMCL2353	n	n	-5224.08	-5224.09	-5224.08	-5224.1	-0.022042	-0.035344	1	1	1	0.993184
ORTHOMCL304	n	n	-1801.09	-1801.09	-1801.09	-1801.09	0.00185	0.000332	0.99908	0.99983	1	0.993184
ORTHOMCL1212	n	n	-917.594	-917.594	-917.594	-917.593	-0.000226	0.002174	1	0.99891	1	0.993184
ORTHOMCL857	n	n	-451.274	-451.274	-451.274	-451.275	0.000244	-0.002306	0.99988	1	1	0.993184
ORTHOMCL384	n	n	-807.975	-807.719	-807.975	-807.719	0.511356	0.511356	0.77439	0.77439	1	0.993184
ORTHOMCL258	n	n	-909.463	-909.463	-909.463	-909.463	0	5.6e-05	1	0.99997	1	0.993184
ORTHOMCL1759	n	n	-782.836	-782.836	-782.836	-784.939	0.000146	-4.2078	0.99993	1	1	0.993184
ORTHOMCL2810	n	n	-1464.19	-1463.87	-1464.19	-1463.93	0.62481	0.521742	0.73169	0.77038	1	0.993184
ORTHOMCL1087	n	n	-1328.76	-1328.76	-1328.76	-1328.76	0.000472	0.002466	0.99976	0.99877	1	0.993184
ORTHOMCL3668	n	n	-1115.12	-1115.12	-1115.12	-1115.12	-0.000552	0.00315	1	0.99843	1	0.993184
ORTHOMCL2633	n	n	-548.563	-548.36	-548.563	-548.224	0.406706	0.677682	0.81599	0.7126	1	0.993184
ORTHOMCL3214	n	n	-728.007	-728.007	-728.039	-728.007	0.000228	0.063114	0.99989	0.96894	1	0.993184
ORTHOMCL2375	n	n	-1404.88	-1404.88	-1404.88	-1404.89	2e-06	-0.020714	1	1	1	0.993184
ORTHOMCL767	n	n	-1858.18	-1857.99	-1858.18	-1857.99	0.38046	0.385194	0.82677	0.82481	1	0.993184
ORTHOMCL2384	n	n	-1371.74	-1371.53	-1371.74	-1371.29	0.42766	0.9033	0.80749	0.63658	1	0.993184
ORTHOMCL3019	n	n	-3181.65	-3181.65	-3181.65	-3181.65	0	-0.006602	1	1	1	0.993184
ORTHOMCL937	n	n	-4209.02	-4209.04	-4209.03	-4209.04	-0.047858	-0.00577	1	1	1	0.993184
ORTHOMCL2392	n	n	-1224.4	-1224.4	-1224.4	-1224.4	0.000406	-0.00041	0.9998	1	1	0.993184
ORTHOMCL1154	n	n	-1883.53	-1882.98	-1883.53	-1882.98	1.0964	1.09639	0.57799	0.57799	1	0.993184
ORTHOMCL3021	n	n	-1439.54	-1439.54	-1439.54	-1439.54	0	-0.000282	1	1	1	0.993184
ORTHOMCL605	n	n	-801.356	-798.929	-801.356	-798.929	4.85409	4.85482	0.088297	0.088265	1	0.993184
ORTHOMCL3830	n	n	-952.51	-951.165	-952.569	-951.334	2.69086	2.47045	0.26043	0.29077	1	0.993184
ORTHOMCL3521	n	n	-3200.75	-3200.75	-3200.75	-3200.75	-0.00017	-1.2e-05	1	1	1	0.993184
ORTHOMCL1454	n	n	-888.884	-888.883	-888.884	-888.884	0.001432	-0.000956	0.99928	1	1	0.993184
ORTHOMCL1381	n	n	-933.414	-933.064	-933.414	-933.054	0.698862	0.71878	0.70509	0.6981	1	0.993184
ORTHOMCL849	n	n	-540.331	-540.063	-540.331	-540.063	0.536	0.535496	0.76491	0.7651	1	0.993184
ORTHOMCL1101	n	n	-1140.38	-1140.38	-1140.38	-1140.38	-1.8e-05	-2e-06	1	1	1	0.993184
ORTHOMCL1400	n	n	-722.242	-722.242	-722.242	-722.243	0.0007	-0.000858	0.99965	1	1	0.993184
ORTHOMCL2640	n	n	-1763.51	-1763.51	-1763.54	-1763.28	0.00136	0.517604	0.99932	0.77198	1	0.993184
ORTHOMCL2870	n	n	-1474.76	-1474.76	-1474.76	-1474.76	0	-0.00044	1	1	1	0.993184
ORTHOMCL2110	n	n	-1194.82	-1194.82	-1194.82	-1194.82	0	-9.4e-05	1	1	1	0.993184
ORTHOMCL2254	n	n	-675.889	-675.659	-676.19	-675.659	0.4609	1.06303	0.79418	0.58771	1	0.993184
ORTHOMCL1574	n	n	-1127.24	-1126.67	-1127.24	-1126.67	1.13276	1.13318	0.56758	0.56746	1	0.993184
ORTHOMCL1840	n	n	-1520.27	-1519.85	-1520.28	-1519.85	0.838098	0.852916	0.65767	0.65282	1	0.993184
ORTHOMCL3250	n	n	-315.264	-313.129	-313.129	-315.264	4.26978	-4.26978	0.11826	1	1	0.993184
ORTHOMCL1272	n	n	-1280.13	-1280.13	-1280.13	-1280.13	0.000878	0.000746	0.99956	0.99963	1	0.993184
ORTHOMCL3685	n	n	-1641.05	-1641.05	-1641.05	-1641.05	0.0023	0.004206	0.99885	0.9979	1	0.993184
ORTHOMCL2960	n	n	-1858.65	-1858.5	-1858.65	-1858.52	0.297346	0.272266	0.86185	0.87273	1	0.993184
ORTHOMCL741	n	n	-660.573	-660.572	-660.572	-660.573	0.002474	-0.000928	0.99876	1	1	0.993184
ORTHOMCL3670	n	n	-362.239	-361.915	-362.239	-361.912	0.64718	0.654158	0.72355	0.72103	1	0.993184
ORTHOMCL2396	n	n	-1814.91	-1814.91	-1814.91	-1814.91	0	-6e-06	1	1	1	0.993184
ORTHOMCL505	n	n	-919.145	-918.792	-919.144	-918.792	0.705578	0.70433	0.70273	0.70316	1	0.993184
ORTHOMCL2570	n	n	-2031.06	-2030.28	-2031.06	-2030.28	1.55624	1.55682	0.45927	0.45913	1	0.993184
ORTHOMCL2406	n	n	-574.044	-574.044	-574.044	-574.061	2e-06	-0.033848	1	1	1	0.993184
ORTHOMCL2541	n	n	-387.875	-387.482	-387.875	-387.482	0.78723	0.787038	0.67461	0.67468	1	0.993184
ORTHOMCL2851	n	n	-2186.84	-2186.35	-2186.91	-2186.35	0.97837	1.1206	0.61313	0.57104	1	0.993184
ORTHOMCL3563	n	n	-290.118	-290.118	-290.118	-290.118	5.4e-05	-0.00014	0.99997	1	1	0.993184
ORTHOMCL2287	n	n	-1221.24	-1221.24	-1221.24	-1221.24	-0.000238	-0.000534	1	1	1	0.993184
ORTHOMCL3573	n	n	-277.522	-277.241	-277.522	-277.241	0.562204	0.561916	0.75495	0.75506	1	0.993184
ORTHOMCL1117	n	n	-711.057	-711.057	-711.057	-711.064	7.2e-05	-0.013642	0.99996	1	1	0.993184
ORTHOMCL1923	n	n	-420.275	-420.275	-420.275	-420.275	2e-05	2.8e-05	0.99999	0.99999	1	0.993184
ORTHOMCL2452	n	n	-1166.68	-1171.78	-1166.74	-1166.68	-10.2199	0.131526	1	0.93635	1	0.993184
ORTHOMCL3422	n	n	-1465	-1464.8	-1465.03	-1464.8	0.39271	0.443514	0.82172	0.80111	1	0.993184
ORTHOMCL2916	n	n	-1775.03	-1773.96	-1775.03	-1773.96	2.14748	2.14748	0.34173	0.34173	1	0.993184
ORTHOMCL800	n	n	-620.305	-620.105	-620.305	-620.105	0.40101	0.40019	0.81832	0.81865	1	0.993184
ORTHOMCL1068	n	n	-1689.19	-1688.68	-1689.19	-1688.91	1.01489	0.558034	0.60203	0.75653	1	0.993184
ORTHOMCL1373	n	n	-1417.05	-1416.83	-1417.05	-1416.83	0.448372	0.448368	0.79917	0.79917	1	0.993184
ORTHOMCL3260	n	n	-308.357	-308.357	-308.356	-308.356	8e-06	-5.8e-05	1	1	1	0.993184
ORTHOMCL974	n	n	-853.58	-853.579	-853.58	-853.579	0.001404	0.001496	0.9993	0.99925	1	0.993184
ORTHOMCL836	n	n	-1256.05	-1256.05	-1256.05	-1256.05	-0.00031	6.8e-05	1	0.99997	1	0.993184
ORTHOMCL268	n	n	-887.268	-887.267	-887.268	-887.268	0.001692	2.6e-05	0.99915	0.99999	1	0.993184
ORTHOMCL3045	n	n	-2578.64	-2577.71	-2578.64	-2577.7	1.86963	1.87633	0.39266	0.39135	1	0.993184
ORTHOMCL3064	n	n	-2450.14	-2450.14	-2450.14	-2450.14	3.4e-05	0.000514	0.99998	0.99974	1	0.993184
ORTHOMCL3433	n	n	-1942.72	-1940.04	-1942.74	-1940.04	5.36761	5.40474	0.068303	0.067046	1	0.993184
ORTHOMCL415	n	n	-1132.86	-1132.86	-1132.86	-1132.86	-0.001476	0.000188	1	0.99991	1	0.993184
ORTHOMCL2058	n	n	-994.909	-994.755	-994.909	-994.755	0.30777	0.307912	0.85737	0.85731	1	0.993184
ORTHOMCL3790	n	n	-758.931	-758.93	-758.931	-758.93	0.000974	0.00148	0.99951	0.99926	1	0.993184
ORTHOMCL760	n	n	-730.58	-730.295	-730.58	-730.295	0.568806	0.569116	0.75246	0.75235	1	0.993184
ORTHOMCL321	n	n	-552.985	-553.029	-555.445	-552.985	-0.086914	4.91852	1	0.085498	1	0.993184
ORTHOMCL1070	n	n	-1475.08	-1475.08	-1475.08	-1475.08	0.001498	0.00167	0.99925	0.99917	1	0.993184
ORTHOMCL787	n	n	-1767.26	-1767.26	-1767.26	-1768.26	2e-06	-1.99673	1	1	1	0.993184
ORTHOMCL1015	n	n	-383.07	-382.618	-383.07	-382.618	0.905608	0.9056	0.63584	0.63585	1	0.993184
ORTHOMCL2688	n	n	-1407.68	-1407.5	-1407.68	-1407.5	0.347044	0.347056	0.8407	0.84069	1	0.993184
ORTHOMCL3454	n	n	-3345.4	-3345.41	-3345.4	-3345.4	-0.01494	-7.8e-05	1	1	1	0.993184
ORTHOMCL3711	n	n	-1137.98	-1137.98	-1137.98	-1137.98	0.000936	0.00094	0.99953	0.99953	1	0.993184
ORTHOMCL2756	n	n	-1706.87	-1706.62	-1706.87	-1706.62	0.508344	0.509658	0.77556	0.77505	1	0.993184
ORTHOMCL906	n	n	-1565.8	-1565.18	-1565.8	-1565.1	1.25402	1.39429	0.53419	0.498	1	0.993184
ORTHOMCL1140	n	n	-565.777	-565.776	-565.776	-565.777	0.000278	-0.000432	0.99986	1	1	0.993184
ORTHOMCL2168	n	n	-1873.53	-1873.32	-1873.53	-1873.32	0.419096	0.419096	0.81095	0.81095	1	0.993184
ORTHOMCL3390	n	n	-1636.94	-1636.68	-1636.94	-1636.46	0.518598	0.953842	0.77159	0.62069	1	0.993184
ORTHOMCL1335	n	n	-562.615	-561.544	-562.618	-561.544	2.14194	2.14787	0.34268	0.34166	1	0.993184
ORTHOMCL2528	n	n	-1994.23	-1994.03	-1994.23	-1994.03	0.414668	0.414356	0.81275	0.81287	1	0.993184
ORTHOMCL1671	n	n	-1096.89	-1096.31	-1096.89	-1096.47	1.14294	0.834068	0.56469	0.659	1	0.993184
ORTHOMCL2030	n	n	-1590.67	-1590.67	-1590.67	-1590.67	0	0	1	1	1	0.993184
ORTHOMCL3501	n	n	-2340.41	-2340.41	-2340.42	-2340.41	0	0.022598	1	0.98876	1	0.993184
ORTHOMCL2858	n	n	-4019.9	-4019.57	-4019.9	-4019.51	0.665486	0.782588	0.71695	0.67618	1	0.993184
ORTHOMCL1691	n	n	-1314.58	-1314.58	-1314.58	-1314.58	2.8e-05	-2.8e-05	0.99999	1	1	0.993184
ORTHOMCL656	n	n	-601.938	-601.702	-601.938	-601.703	0.472894	0.471068	0.78943	0.79015	1	0.993184
ORTHOMCL1612	n	n	-1351.1	-1351.1	-1351.1	-1351.1	0.000112	-0.000642	0.99994	1	1	0.993184
ORTHOMCL1509	n	n	-499.387	-499.062	-499.388	-499.062	0.651264	0.652378	0.72207	0.72167	1	0.993184
ORTHOMCL2165	n	n	-637.913	-637.913	-637.913	-637.913	0	0	1	1	1	0.993184
ORTHOMCL2711	n	n	-1806.54	-1806.03	-1806.54	-1806.03	1.01822	1.01822	0.60103	0.60103	1	0.993184
ORTHOMCL2038	n	n	-2451.77	-2451.77	-2451.77	-2451.77	0.003804	0.003388	0.9981	0.99831	1	0.993184
ORTHOMCL2060	n	n	-1238.21	-1238.21	-1238.21	-1237.5	0	1.4157	1	0.4927	1	0.993184
ORTHOMCL3705	n	n	-588.524	-588.524	-588.524	-588.524	-0.000148	0.000392	1	0.9998	1	0.993184
ORTHOMCL1243	n	n	-580.938	-580.937	-580.938	-580.937	0.001762	0.001448	0.99912	0.99928	1	0.993184
ORTHOMCL1774	n	n	-1932.44	-1931.92	-1932.5	-1931.93	1.0415	1.12985	0.59407	0.5684	1	0.993184
ORTHOMCL2309	n	n	-1024.1	-1024.1	-1024.1	-1024.1	0	0.002866	1	0.99857	1	0.993184
ORTHOMCL3006	n	n	-2476.04	-2475.82	-2476.04	-2475.82	0.44188	0.441648	0.80176	0.80186	1	0.993184
ORTHOMCL419	n	n	-1094.36	-1094.36	-1094.36	-1094.36	0	0	1	1	1	0.993184
ORTHOMCL1875	n	n	-1750.75	-1750.75	-1750.75	-1750.75	0.001124	0.00111	0.99944	0.99945	1	0.993184
ORTHOMCL2229	n	n	-950.745	-950.747	-950.746	-950.745	-0.00468	0.00174	1	0.99913	1	0.993184
ORTHOMCL1761	n	n	-1373.07	-1373.06	-1373.07	-1373.06	0.01417	0.015418	0.99294	0.99232	1	0.993184
ORTHOMCL1536	n	n	-1186.27	-1186.27	-1186.27	-1186.27	-0.00118	0	1	1	1	0.993184
ORTHOMCL688	n	n	-1041.76	-1041.76	-1041.76	-1041.76	2e-06	-8.8e-05	1	1	1	0.993184
ORTHOMCL1103	n	n	-874.266	-874.266	-874.266	-874.266	5.8e-05	-0.000726	0.99997	1	1	0.993184
ORTHOMCL2740	n	n	-1212.96	-1212.72	-1212.96	-1212.72	0.493086	0.492944	0.7815	0.78155	1	0.993184
ORTHOMCL46	n	n	-4579.47	-4579.25	-4579.47	-4579.24	0.439952	0.45035	0.80254	0.79838	1	0.993184
ORTHOMCL614	n	n	-922.286	-922.128	-922.424	-922.126	0.316816	0.596572	0.8535	0.74209	1	0.993184
ORTHOMCL2842	n	n	-3753.27	-3752.8	-3753.32	-3752.8	0.939368	1.05755	0.6252	0.58933	1	0.993184
ORTHOMCL1810	n	n	-1453.68	-1453.2	-1453.68	-1453.2	0.953278	0.955086	0.62087	0.62031	1	0.993184
ORTHOMCL471	n	n	-474.306	-474.306	-474.306	-474.306	8e-05	-8e-05	0.99996	1	1	0.993184
ORTHOMCL183	n	n	-590.448	-590.447	-590.447	-590.447	0.001716	-0.00067	0.99914	1	1	0.993184
ORTHOMCL708	n	n	-835.409	-835.412	-835.409	-835.093	-0.005188	0.633422	1	0.72854	1	0.993184
ORTHOMCL49	n	n	-1212.19	-1210.22	-1212.19	-1210.22	3.94234	3.94463	0.13929	0.13913	1	0.993184
ORTHOMCL474	n	n	-614.303	-614.303	-614.303	-614.303	0.000568	-0.000946	0.99972	1	1	0.993184
ORTHOMCL736	n	n	-534.592	-534.592	-534.592	-534.592	6.4e-05	-6.4e-05	0.99997	1	1	0.993184
ORTHOMCL1665	n	n	-1022.6	-1022.6	-1022.6	-1022.6	6.2e-05	0.000108	0.99997	0.99995	1	0.993184
ORTHOMCL843	n	n	-975.035	-975.034	-975.035	-975.035	0.001018	0.000316	0.99949	0.99984	1	0.993184
ORTHOMCL591	n	n	-523.504	-523.504	-523.504	-523.504	0.00013	-8.4e-05	0.99994	1	1	0.993184
ORTHOMCL2903	n	n	-1118.92	-1118.92	-1118.92	-1118.92	0	-0.000616	1	1	1	0.993184
ORTHOMCL1685	n	n	-965.218	-963.932	-965.218	-963.918	2.573	2.5995	0.27624	0.2726	1	0.993184
ORTHOMCL663	n	n	-993.396	-993.397	-993.397	-993.396	-0.001062	0.000514	1	0.99974	1	0.993184
ORTHOMCL2883	n	n	-1811.69	-1811.54	-1811.69	-1811.54	0.304484	0.304486	0.85878	0.85878	1	0.993184
ORTHOMCL68	n	n	-4079.44	-4079.46	-4079.44	-4079.44	-0.045098	-0.000112	1	1	1	0.993184
ORTHOMCL1791	n	n	-1280.2	-1280.2	-1280.2	-1280.2	0.000488	-0.000214	0.99976	1	1	0.993184
ORTHOMCL1641	n	n	-855.667	-855.067	-855.667	-855.067	1.20024	1.20023	0.54874	0.54875	1	0.993184
ORTHOMCL2112	n	n	-937.822	-937.821	-937.821	-937.821	0.001832	-0.000284	0.99908	1	1	0.993184
ORTHOMCL1828	n	n	-756.148	-755.976	-756.239	-755.976	0.343514	0.526964	0.84218	0.76837	1	0.993184
ORTHOMCL2158	n	n	-2710.09	-2710.09	-2710.09	-2710.05	-0.002514	0.062788	1	0.96909	1	0.993184
ORTHOMCL1368	n	n	-2263.05	-2262.55	-2263.05	-2262.54	1.00984	1.02226	0.60356	0.59982	1	0.993184
ORTHOMCL482	n	n	-556.335	-555.95	-556.335	-555.95	0.770212	0.769878	0.68038	0.68049	1	0.993184
ORTHOMCL3028	n	n	-2626.75	-2626.75	-2626.75	-2626.75	0.00016	-5e-05	0.99992	1	1	0.993184
ORTHOMCL2374	n	n	-1279.32	-1279.32	-1279.32	-1279.32	4e-06	-1.4e-05	1	1	1	0.993184
ORTHOMCL3172	n	n	-224.371	-224.371	-224.371	-224.371	0	-0.000814	1	1	1	0.993184
ORTHOMCL1567	n	n	-429.2	-429.2	-429.2	-429.2	8.4e-05	8.6e-05	0.99996	0.99996	1	0.993184
ORTHOMCL2185	n	n	-558.135	-557.893	-558.135	-557.893	0.483538	0.483272	0.78524	0.78534	1	0.993184
ORTHOMCL299	n	n	-516.435	-516.435	-516.435	-516.435	5.8e-05	-5.8e-05	0.99997	1	1	0.993184
ORTHOMCL3200	n	n	-369.676	-369.676	-369.676	-369.676	0.00084	0.001086	0.99958	0.99946	1	0.993184
ORTHOMCL1033	n	n	-1529.87	-1529.87	-1529.87	-1529.87	0.000508	-0.00051	0.99975	1	1	0.993184
ORTHOMCL961	n	n	-807.607	-807.607	-807.607	-807.607	4e-06	-6.2e-05	1	1	1	0.993184
ORTHOMCL3123	n	n	-1311.77	-1311.77	-1311.77	-1311.77	0.005856	-0.006606	0.99708	1	1	0.993184
ORTHOMCL2701	n	n	-4749.08	-4749.08	-4749.08	-4758.91	1.6e-05	-19.6671	0.99999	1	1	0.993184
ORTHOMCL1626	n	n	-2132.29	-2131.99	-2132.29	-2131.99	0.611172	0.611646	0.73669	0.73652	1	0.993184
ORTHOMCL3220	n	n	-312.54	-312.54	-312.54	-312.54	0.000196	0.00034	0.9999	0.99983	1	0.993184
ORTHOMCL2958	n	n	-1596.69	-1596.69	-1596.69	-1596.69	4.2e-05	-6e-06	0.99998	1	1	0.993184
ORTHOMCL2837	n	n	-1439.89	-1439.76	-1439.89	-1439.76	0.274786	0.273796	0.87163	0.87206	1	0.993184
ORTHOMCL1466	n	n	-1222.78	-1222.58	-1222.78	-1222.58	0.39574	0.39963	0.82048	0.81888	1	0.993184
ORTHOMCL3350	n	n	-2631.93	-2631.92	-2631.93	-2631.93	0.002728	0.000294	0.99864	0.99985	1	0.993184
ORTHOMCL495	n	n	-1581.53	-1581.53	-1581.53	-1581.54	0	-0.004658	1	1	1	0.993184
ORTHOMCL1403	n	n	-519.451	-519.451	-519.451	-519.451	-0.000224	-0.000788	1	1	1	0.993184
ORTHOMCL1002	n	n	-1054.69	-1054.16	-1054.69	-1054.17	1.0555	1.05489	0.58993	0.59011	1	0.993184
ORTHOMCL3762	n	n	-369.181	-369.181	-369.18	-369.181	-0.000294	-0.001064	1	1	1	0.993184
ORTHOMCL2882	n	n	-2006.24	-2006.24	-2006.24	-2006.24	4e-06	-6e-06	1	1	1	0.993184
ORTHOMCL3702	n	n	-2140.86	-2142.08	-2140.86	-2135.66	-2.44461	10.3955	1	0.005529	1	0.160171
ORTHOMCL354	n	n	-1029.04	-1029.04	-1029.04	-1028.79	-0.006392	0.493576	1	0.78131	1	0.993184
ORTHOMCL3380	n	n	-1919.78	-1919.78	-1919.78	-1919.78	7.2e-05	0.00294	0.99996	0.99853	1	0.993184
ORTHOMCL1321	n	n	-469.404	-469.277	-469.404	-469.277	0.252872	0.252868	0.88123	0.88123	1	0.993184
ORTHOMCL3277	n	n	-345.024	-345.023	-345.024	-345.024	0.000746	0.000496	0.99963	0.99975	1	0.993184
ORTHOMCL2713	n	n	-886.528	-886.528	-886.528	-886.528	0.000572	0.000962	0.99971	0.99952	1	0.993184
ORTHOMCL3283	n	n	-535.799	-535.799	-535.799	-535.799	5.2e-05	-5e-05	0.99997	1	1	0.993184
ORTHOMCL2264	n	n	-1429.08	-1428.64	-1429.08	-1428.64	0.869796	0.877644	0.64733	0.6448	1	0.993184
ORTHOMCL3137	n	n	-1802.77	-1802.77	-1802.76	-1802.77	-0.001288	-0.000184	1	1	1	0.993184
ORTHOMCL2572	n	n	-686.446	-686.203	-686.446	-686.203	0.485228	0.485228	0.78457	0.78457	1	0.993184
ORTHOMCL98	n	n	-2458.02	-2457.22	-2458.02	-2457.22	1.59542	1.59541	0.45036	0.45036	1	0.993184
ORTHOMCL1286	n	n	-493.527	-493.337	-493.688	-493.338	0.37981	0.701562	0.82704	0.70414	1	0.993184
ORTHOMCL758	n	n	-808.507	-808.507	-808.507	-808.507	0	-0.001372	1	1	1	0.993184
ORTHOMCL315	n	n	-851.065	-851.064	-851.064	-851.066	0.002058	-0.002896	0.99897	1	1	0.993184
ORTHOMCL1749	n	n	-961.212	-961.211	-961.211	-961.212	0.000144	-0.000224	0.99993	1	1	0.993184
ORTHOMCL1551	n	n	-1993.27	-1993.27	-1993.27	-1993.27	2e-06	-0.002142	1	1	1	0.993184
ORTHOMCL2991	n	n	-831.616	-831.357	-831.644	-831.357	0.517056	0.573752	0.77219	0.7506	1	0.993184
ORTHOMCL2942	n	n	-1594.04	-1594.04	-1594.04	-1594.04	0	0.001024	1	0.99949	1	0.993184
ORTHOMCL983	n	n	-2219.77	-2219.77	-2219.77	-2219.77	0	-4e-06	1	1	1	0.993184
ORTHOMCL851	n	n	-1013.26	-1012.34	-1013.98	-1012.34	1.83379	3.27308	0.39976	0.19465	1	0.993184
ORTHOMCL2750	n	n	-2454.52	-2454.52	-2454.52	-2454.52	-4.4e-05	-1.4e-05	1	1	1	0.993184
ORTHOMCL2625	n	n	-1614.04	-1614.06	-1614.04	-1613.42	-0.056808	1.22538	1	0.54189	1	0.993184
ORTHOMCL2432	n	n	-2783.09	-2782.87	-2783.09	-2782.86	0.457306	0.457416	0.7956	0.79556	1	0.993184
ORTHOMCL129	n	n	-887.732	-887.216	-887.732	-887.216	1.03218	1.03218	0.59685	0.59685	1	0.993184
ORTHOMCL1789	n	n	-1451.74	-1451.74	-1451.74	-1451.74	0.000758	0.000786	0.99962	0.99961	1	0.993184
ORTHOMCL1214	n	n	-836.584	-836.584	-836.584	-836.585	8.4e-05	-0.002058	0.99996	1	1	0.993184
ORTHOMCL3206	n	n	-239.253	-239.253	-239.253	-239.253	-0.000346	0.0001	1	0.99995	1	0.993184
ORTHOMCL1731	n	n	-906.217	-906.217	-906.217	-906.217	0	0	1	1	1	0.993184
ORTHOMCL1420	n	n	-786.28	-786.281	-786.281	-786.282	-0.00041	-0.002144	1	1	1	0.993184
ORTHOMCL2766	n	n	-1197.69	-1197.36	-1197.69	-1197.36	0.670082	0.668826	0.71531	0.71576	1	0.993184
ORTHOMCL1115	n	n	-516.359	-516.144	-516.359	-516.143	0.430448	0.43258	0.80636	0.8055	1	0.993184
ORTHOMCL72	n	n	-1199.77	-1199.77	-1199.77	-1199.77	0.0012	-0.001966	0.9994	1	1	0.993184
ORTHOMCL2235	n	n	-1196.05	-1196.05	-1196.05	-1196.05	6.2e-05	0.003646	0.99997	0.99818	1	0.993184
ORTHOMCL191	n	n	-1001.75	-1001.75	-1001.75	-1001.75	0.00256	0.000902	0.99872	0.99955	1	0.993184
ORTHOMCL3156	n	n	-1807.25	-1807.26	-1807.25	-1806.93	-0.009834	0.644858	1	0.72439	1	0.993184
ORTHOMCL3420	n	n	-682.845	-682.845	-682.845	-682.845	0.000304	-0.000362	0.99985	1	1	0.993184
ORTHOMCL807	n	n	-1576.22	-1576.22	-1576.22	-1576.22	-0.000936	0.000104	1	0.99995	1	0.993184
ORTHOMCL2382	n	n	-3889.62	-3889.62	-3889.62	-3889.62	-2e-06	0.001372	1	0.99931	1	0.993184
ORTHOMCL3740	n	n	-408.366	-408.366	-408.366	-408.366	0.000284	0.00044	0.99986	0.99978	1	0.993184
ORTHOMCL2079	n	n	-1003.07	-1002.82	-1003.1	-1002.82	0.494058	0.555208	0.78112	0.7576	1	0.993184
ORTHOMCL447	n	n	-648.125	-648.126	-648.126	-648.126	-0.000244	-1.2e-05	1	1	1	0.993184
ORTHOMCL2492	n	n	-1416.37	-1416.09	-1416.37	-1416.09	0.55881	0.55851	0.75623	0.75635	1	0.993184
ORTHOMCL3192	n	n	-288.812	-288.811	-288.811	-288.812	0.001334	-0.001	0.99933	1	1	0.993184
ORTHOMCL781	n	n	-1015.07	-1014.87	-1015.07	-1014.87	0.388984	0.388724	0.82325	0.82336	1	0.993184
ORTHOMCL631	n	n	-811.375	-811.194	-811.375	-811.194	0.36151	0.361508	0.83464	0.83464	1	0.993184
ORTHOMCL3198	n	n	-274.585	-274.585	-274.585	-274.585	0.000422	0.000212	0.99979	0.99989	1	0.993184
ORTHOMCL449	n	n	-1599.96	-1599.75	-1599.96	-1599.74	0.4372	0.44513	0.80364	0.80046	1	0.993184
ORTHOMCL1075	n	n	-1147.41	-1147.41	-1147.41	-1147.41	0.000316	0.000904	0.99984	0.99955	1	0.993184
ORTHOMCL1124	n	n	-1403.48	-1403.25	-1403.48	-1403.25	0.459352	0.462134	0.79479	0.79369	1	0.993184
ORTHOMCL513	n	n	-720.516	-719.775	-720.516	-719.775	1.48162	1.48161	0.47673	0.47673	1	0.993184
ORTHOMCL669	n	n	-812.005	-811.647	-812.005	-811.24	0.715514	1.52969	0.69924	0.46541	1	0.993184
ORTHOMCL3065	n	n	-643.685	-643.685	-643.685	-643.687	4e-06	-0.00263	1	1	1	0.993184
ORTHOMCL1092	n	n	-555.93	-555.55	-555.93	-555.55	0.76154	0.76154	0.68334	0.68334	1	0.993184
ORTHOMCL249	n	n	-717.273	-717.272	-717.274	-713.194	0.001788	8.15893	0.99911	0.016917	1	0.362
ORTHOMCL374	n	n	-552.064	-551.729	-552.065	-551.27	0.66995	1.59114	0.71536	0.45132	1	0.993184
ORTHOMCL412	n	n	-932.783	-932.783	-932.783	-932.783	-0.000356	0	1	1	1	0.993184
ORTHOMCL1432	n	n	-647.058	-647.057	-647.057	-647.057	0.000656	-0.001046	0.99967	1	1	0.993184
ORTHOMCL3355	n	n	-2535.5	-2535.01	-2535.75	-2535.01	0.986746	1.48091	0.61056	0.4769	1	0.993184
ORTHOMCL2862	n	n	-1254.96	-1254.96	-1254.96	-1254.96	0.000772	0.00034	0.99961	0.99983	1	0.993184
ORTHOMCL921	n	n	-587.602	-585.675	-587.832	-585.675	3.85277	4.31359	0.14567	0.1157	1	0.993184
ORTHOMCL686	n	n	-1351.84	-1351.84	-1351.84	-1351.84	-0.00558	0.00017	1	0.99992	1	0.993184
ORTHOMCL1361	n	n	-2438.34	-2436.27	-2438.34	-2438.34	4.13044	-0.000132	0.12679	1	1	0.993184
ORTHOMCL577	n	n	-629.05	-629.05	-629.05	-629.05	-0.000124	-6.2e-05	1	1	1	0.993184
ORTHOMCL3076	n	n	-1192.01	-1192.01	-1192.01	-1192.01	8e-06	-4e-06	1	1	1	0.993184
ORTHOMCL1024	n	n	-696.625	-696.625	-696.625	-696.625	0.00013	0.000738	0.99994	0.99963	1	0.993184
ORTHOMCL2605	n	n	-934.638	-934.331	-934.638	-934.331	0.61438	0.61438	0.73551	0.73551	1	0.993184
ORTHOMCL238	n	n	-1034.37	-1034.29	-1034.37	-1034.29	0.161914	0.162166	0.92223	0.92212	1	0.993184
ORTHOMCL1591	n	n	-918.107	-917.603	-918.36	-917.603	1.00815	1.51359	0.60407	0.46917	1	0.993184
ORTHOMCL3241	n	n	-375.16	-374.975	-375.16	-374.975	0.370552	0.370644	0.83087	0.83084	1	0.993184
ORTHOMCL1762	n	n	-1541.2	-1541.2	-1541.2	-1541.2	0.00431	0.00083	0.99785	0.99959	1	0.993184
ORTHOMCL1504	n	n	-785.047	-784.778	-785.047	-784.519	0.537002	1.05574	0.76452	0.58986	1	0.993184
ORTHOMCL131	n	n	-751.364	-751.363	-751.363	-751.364	0.001304	-0.001316	0.99935	1	1	0.993184
ORTHOMCL345	n	n	-655.925	-655.926	-655.926	-655.926	-0.001084	-0.000146	1	1	1	0.993184
ORTHOMCL1839	n	n	-816.945	-816.945	-818.668	-816.945	0.000194	3.44711	0.9999	0.17843	1	0.993184
ORTHOMCL2244	n	n	-1666.96	-1666.96	-1666.96	-1666.96	-0.000514	-0.009196	1	1	1	0.993184
ORTHOMCL2221	n	n	-1118.2	-1118.2	-1118.2	-1118.2	1.2e-05	-0.00297	0.99999	1	1	0.993184
ORTHOMCL142	n	n	-1830.11	-1829.73	-1830.11	-1829.73	0.753714	0.754962	0.68601	0.68559	1	0.993184
ORTHOMCL2429	n	n	-1847.5	-1847.5	-1847.5	-1847.5	0.000142	0.001626	0.99993	0.99919	1	0.993184
ORTHOMCL1865	n	n	-1298.23	-1298.23	-1298.23	-1298.23	2e-06	0.001108	1	0.99945	1	0.993184
ORTHOMCL2405	n	n	-665.796	-665.796	-665.796	-665.796	-0.00036	-0.000186	1	1	1	0.993184
ORTHOMCL2002	n	n	-1730.31	-1729.69	-1730.31	-1729.69	1.24471	1.24425	0.53668	0.5368	1	0.993184
ORTHOMCL1340	n	n	-412.451	-412.058	-412.451	-411.789	0.785232	1.32387	0.67529	0.51585	1	0.993184
ORTHOMCL3815	n	n	-2030.87	-2030.87	-2030.87	-2030.87	-0.00061	0.000212	1	0.99989	1	0.993184
ORTHOMCL2552	n	n	-1493.65	-1493.65	-1493.65	-1493.65	-0.000774	0.002454	1	0.99877	1	0.993184
ORTHOMCL3736	n	n	-273.984	-273.984	-273.984	-273.984	0.000122	0.000124	0.99994	0.99994	1	0.993184
ORTHOMCL1740	n	n	-802.87	-802.87	-802.87	-802.87	0.000202	-0.000652	0.9999	1	1	0.993184
ORTHOMCL1562	n	n	-1389.43	-1389.43	-1389.43	-1389.43	0	-0.001144	1	1	1	0.993184
ORTHOMCL2197	n	n	-2054.29	-2054.23	-2054.29	-2054.23	0.110804	0.110916	0.9461	0.94605	1	0.993184
ORTHOMCL795	n	n	-1126.23	-1125.72	-1126.23	-1125.72	1.01705	1.0177	0.60138	0.60119	1	0.993184
ORTHOMCL1714	n	n	-1136.46	-1136.46	-1136.46	-1136.46	5.4e-05	-5.4e-05	0.99997	1	1	0.993184
ORTHOMCL572	n	n	-854.596	-854.597	-854.597	-854.596	-0.001532	0.000796	1	0.9996	1	0.993184
ORTHOMCL1429	n	n	-1189.64	-1189.38	-1189.64	-1189.38	0.515826	0.530116	0.77266	0.76716	1	0.993184
ORTHOMCL2481	n	n	-1825.04	-1825.04	-1825.04	-1823.1	4e-06	3.87975	1	0.14372	1	0.993184
ORTHOMCL52	n	n	-1606.6	-1606.18	-1606.6	-1606.18	0.84412	0.844258	0.65569	0.65565	1	0.993184
ORTHOMCL1308	n	n	-819.097	-818.893	-819.097	-818.893	0.408174	0.408242	0.81539	0.81536	1	0.993184
ORTHOMCL386	n	n	-505.397	-505.217	-505.397	-505.216	0.360482	0.362466	0.83507	0.83424	1	0.993184
ORTHOMCL2127	n	n	-1509.15	-1508.87	-1509.15	-1508.87	0.558666	0.56003	0.75629	0.75577	1	0.993184
ORTHOMCL3928	n	n	-420.494	-420.494	-420.494	-420.494	0.000262	0.000276	0.99987	0.99986	1	0.993184
ORTHOMCL2179	n	n	-2927.35	-2927.35	-2927.35	-2927.35	0.006438	0	0.99679	1	1	0.993184
ORTHOMCL3319	n	n	-201.745	-201.745	-201.746	-201.745	4.6e-05	0.000348	0.99998	0.99983	1	0.993184
ORTHOMCL2563	n	n	-1864.21	-1864.21	-1864.21	-1864.21	0.000994	-7.6e-05	0.9995	1	1	0.993184
ORTHOMCL695	n	n	-836.707	-836.707	-836.707	-836.707	8e-06	-4e-06	1	1	1	0.993184
ORTHOMCL2784	n	n	-1033.66	-1033.66	-1033.66	-1033.66	-0.001204	4e-06	1	1	1	0.993184
ORTHOMCL3131	n	n	-1745.9	-1745.9	-1745.9	-1745.91	0	-0.009676	1	1	1	0.993184
ORTHOMCL303	n	n	-1480.65	-1480.65	-1480.65	-1480.65	6.4e-05	-6.4e-05	0.99997	1	1	0.993184
ORTHOMCL606	n	n	-606.029	-606.028	-606.029	-606.032	0.0002	-0.006282	0.9999	1	1	0.993184
ORTHOMCL564	n	n	-689.031	-689.031	-689.031	-689.032	0.000224	-0.000398	0.99989	1	1	0.993184
ORTHOMCL2819	n	n	-1698.39	-1698.18	-1698.39	-1698.18	0.40556	0.40556	0.81646	0.81646	1	0.993184
ORTHOMCL3030	n	n	-1211.49	-1211.05	-1211.49	-1211.05	0.88066	0.88066	0.64382	0.64382	1	0.993184
ORTHOMCL2191	n	n	-1800.9	-1800.63	-1800.9	-1800.63	0.545164	0.541372	0.76141	0.76286	1	0.993184
ORTHOMCL2032	n	n	-952.136	-951.896	-952.136	-951.896	0.480316	0.480316	0.7865	0.7865	1	0.993184
ORTHOMCL1633	n	n	-1764.77	-1764.77	-1764.77	-1764.77	0.000288	-2e-06	0.99986	1	1	0.993184
ORTHOMCL227	n	n	-724.678	-724.403	-724.678	-724.403	0.549716	0.549172	0.75968	0.75989	1	0.993184
ORTHOMCL1099	n	n	-1415.76	-1415.76	-1415.76	-1415.76	9.2e-05	-0.000114	0.99995	1	1	0.993184
ORTHOMCL444	n	n	-1094.27	-1094.27	-1094.27	-1094.27	0	0.010794	1	0.99462	1	0.993184
ORTHOMCL3623	n	n	-1604.91	-1604.38	-1604.97	-1604.38	1.05395	1.18538	0.59039	0.55284	1	0.993184
ORTHOMCL1958	n	n	-1214.12	-1214.12	-1214.13	-1214.12	0.00052	0.00052	0.99974	0.99974	1	0.993184
ORTHOMCL2874	n	n	-1150.87	-1150.87	-1150.87	-1150.87	6.2e-05	-0.000464	0.99997	1	1	0.993184
ORTHOMCL835	n	n	-466.936	-466.937	-466.936	-466.936	-0.00076	-0.000182	1	1	1	0.993184
ORTHOMCL1704	n	n	-1294.32	-1294.32	-1294.32	-1294.32	0.001336	-9e-05	0.99933	1	1	0.993184
ORTHOMCL1604	n	n	-1528.79	-1528.79	-1528.8	-1528.81	4e-06	-0.03054	1	1	1	0.993184
ORTHOMCL1725	n	n	-726.221	-726.221	-726.222	-726.22	0.00058	0.003248	0.99971	0.99838	1	0.993184
ORTHOMCL1339	n	n	-1384.44	-1384.47	-1384.47	-1384.57	-0.059602	-0.21089	1	1	1	0.993184
ORTHOMCL1315	n	n	-628.657	-628.657	-628.657	-628.66	0	-0.006644	1	1	1	0.993184
ORTHOMCL1157	n	n	-366.067	-366.066	-366.066	-366.066	0.000628	-4e-05	0.99969	1	1	0.993184
ORTHOMCL2059	n	n	-1006.5	-1006.5	-1006.5	-1006.5	0.000272	-0.000272	0.99986	1	1	0.993184
ORTHOMCL3148	n	n	-1957.71	-1957.71	-1957.71	-1957.73	-0.004888	-0.037178	1	1	1	0.993184
ORTHOMCL2700	n	n	-951.521	-951.521	-951.521	-951.521	-9.6e-05	-7.4e-05	1	1	1	0.993184
ORTHOMCL2516	n	n	-485.806	-485.806	-485.806	-485.806	0.000352	-0.000364	0.99982	1	1	0.993184
ORTHOMCL1029	n	n	-983.315	-983.315	-983.314	-983.314	0.000588	-2e-05	0.99971	1	1	0.993184
ORTHOMCL790	n	n	-1004.22	-1004.22	-1004.22	-1004.22	0	0	1	1	1	0.993184
ORTHOMCL559	n	n	-1187.05	-1187.05	-1187.05	-1187.05	-0.000698	0.001814	1	0.99909	1	0.993184
ORTHOMCL3479	n	n	-1650.11	-1650.11	-1650.11	-1650.11	0.001462	0.001518	0.99927	0.99924	1	0.993184
ORTHOMCL878	n	n	-559.277	-559.277	-559.277	-559.277	0	0	1	1	1	0.993184
ORTHOMCL1293	n	n	-550.696	-550.695	-550.695	-550.695	0.001756	0.00162	0.99912	0.99919	1	0.993184
ORTHOMCL1108	n	n	-936.285	-936.285	-936.285	-936.285	6e-05	-6.2e-05	0.99997	1	1	0.993184
ORTHOMCL900	n	n	-453.673	-453.474	-453.673	-453.474	0.397668	0.397664	0.81969	0.81969	1	0.993184
ORTHOMCL932	n	n	-1138.27	-1138.06	-1138.27	-1138.06	0.418052	0.419956	0.81137	0.8106	1	0.993184
ORTHOMCL3247	n	n	-361.582	-361.581	-361.581	-361.581	0.000422	0	0.99979	1	1	0.993184
ORTHOMCL2115	n	n	-1468.94	-1468.17	-1468.94	-1468.2	1.54418	1.49	0.46205	0.47474	1	0.993184
ORTHOMCL1877	n	n	-4125.03	-4123.75	-4125.07	-4123.75	2.55796	2.63453	0.27832	0.26787	1	0.993184
ORTHOMCL1128	n	n	-1053.58	-1053.32	-1053.58	-1053.32	0.520394	0.520388	0.7709	0.7709	1	0.993184
ORTHOMCL3108	n	n	-1226.18	-1226.18	-1226.18	-1226.18	5.8e-05	-5.8e-05	0.99997	1	1	0.993184
ORTHOMCL3556	n	n	-396.189	-395.766	-396.189	-395.744	0.84646	0.891446	0.65493	0.64036	1	0.993184
ORTHOMCL3231	n	n	-714.102	-713.761	-714.102	-713.764	0.681656	0.67699	0.71118	0.71284	1	0.993184
ORTHOMCL2311	n	n	-1379.66	-1379.66	-1379.66	-1379.66	0.000192	-0.000192	0.9999	1	1	0.993184
ORTHOMCL1963	n	n	-1802.76	-1802.24	-1802.76	-1802.24	1.03067	1.03056	0.5973	0.59733	1	0.993184
ORTHOMCL2281	n	n	-933.86	-933.86	-933.86	-933.86	2e-06	1.8e-05	1	0.99999	1	0.993184
ORTHOMCL754	n	n	-1292.74	-1292.74	-1292.74	-1292.74	6.6e-05	-6.4e-05	0.99997	1	1	0.993184
ORTHOMCL2992	n	n	-2045.32	-2045.32	-2045.32	-2045.32	4e-06	1e-05	1	1	1	0.993184
ORTHOMCL394	n	n	-546.44	-546.44	-546.44	-546.44	5.4e-05	-5.4e-05	0.99997	1	1	0.993184
ORTHOMCL3015	n	n	-1392.26	-1392.26	-1392.26	-1392.26	0.006642	-0.00011	0.99668	1	1	0.993184
ORTHOMCL3403	n	n	-983.204	-983.205	-983.204	-983.204	-0.000588	-0.00082	1	1	1	0.993184
ORTHOMCL2661	n	n	-980.82	-980.82	-980.82	-980.82	0.000738	0.000532	0.99963	0.99973	1	0.993184
ORTHOMCL2332	n	n	-1284.23	-1287.71	-1284.23	-1284.23	-6.94737	-0.000128	1	1	1	0.993184
ORTHOMCL3525	n	n	-1346.36	-1344.65	-1344.65	-1348.14	3.41658	-6.96916	0.18117	1	1	0.993184
ORTHOMCL1870	n	n	-1469.63	-1469.63	-1469.63	-1469.63	7.4e-05	-0.000326	0.99996	1	1	0.993184
ORTHOMCL3138	n	n	-1705.56	-1705.16	-1705.56	-1705.16	0.795768	0.79576	0.67174	0.67174	1	0.993184
ORTHOMCL1942	n	n	-1390.19	-1389.96	-1390.19	-1389.53	0.4739	1.3311	0.78903	0.51399	1	0.993184
ORTHOMCL3472	n	n	-4451.71	-4451.33	-4451.71	-4449.69	0.759638	4.04352	0.68399	0.13242	1	0.993184
ORTHOMCL609	n	n	-408.308	-407.98	-408.308	-407.98	0.65584	0.65584	0.72042	0.72042	1	0.993184
ORTHOMCL1904	n	n	-2455.55	-2455.55	-2455.56	-2455.55	-0.000222	0.004522	1	0.99774	1	0.993184
ORTHOMCL711	n	n	-421.093	-420.806	-421.111	-420.521	0.573932	1.17975	0.75054	0.5544	1	0.993184
ORTHOMCL1096	n	n	-4516.04	-4515.34	-4516.04	-4515.33	1.39913	1.41429	0.4968	0.49305	1	0.993184
ORTHOMCL187	n	n	-2100.63	-2100.63	-2100.63	-2100.63	0.001974	-0.000174	0.99901	1	1	0.993184
ORTHOMCL1043	n	n	-1685.19	-1685.19	-1685.19	-1685.19	7.2e-05	0.000112	0.99996	0.99994	1	0.993184
ORTHOMCL1164	n	n	-609.171	-609.171	-609.171	-609.172	0.000168	-0.002228	0.99992	1	1	0.993184
ORTHOMCL1755	n	n	-417.294	-417.008	-417.294	-417.008	0.572502	0.572348	0.75107	0.75113	1	0.993184
ORTHOMCL2051	n	n	-756.656	-756.408	-756.656	-756.408	0.495328	0.495326	0.78062	0.78062	1	0.993184
ORTHOMCL1619	n	n	-972.434	-971.82	-972.435	-971.829	1.22881	1.21323	0.54096	0.54519	1	0.993184
ORTHOMCL3094	n	n	-1121.35	-1121.35	-1121.35	-1121.35	0.004022	0.000884	0.99799	0.99956	1	0.993184
ORTHOMCL2336	n	n	-632.085	-632.085	-632.086	-632.085	-1.2e-05	0.001884	1	0.99906	1	0.993184
ORTHOMCL2400	n	n	-1335.41	-1335.41	-1335.41	-1335.41	-8e-06	-0.000528	1	1	1	0.993184
ORTHOMCL2412	n	n	-990.56	-990.561	-990.56	-990.56	-0.00036	-8e-06	1	1	1	0.993184
ORTHOMCL3492	n	n	-1910.53	-1910.53	-1910.53	-1910.53	4e-06	-4e-06	1	1	1	0.993184
ORTHOMCL562	n	n	-980.432	-980.432	-980.434	-980.432	0	0.00438	1	0.99781	1	0.993184
ORTHOMCL3598	n	n	-470.052	-469.95	-470.052	-469.95	0.204304	0.204472	0.90289	0.90282	1	0.993184
ORTHOMCL435	n	n	-1001.85	-1001.85	-1001.85	-1001.85	1e-05	0.001594	1	0.9992	1	0.993184
ORTHOMCL300	n	n	-743.538	-743.295	-743.538	-743.293	0.486248	0.489482	0.78417	0.78291	1	0.993184
ORTHOMCL3774	n	n	-5208.96	-5206.74	-5208.96	-5206.74	4.43756	4.43748	0.10874	0.10875	1	0.993184
ORTHOMCL2514	n	n	-859.698	-859.697	-859.699	-859.698	0.00183	0.001782	0.99909	0.99911	1	0.993184
ORTHOMCL2705	n	n	-3123.88	-3123.47	-3123.88	-3123.47	0.815598	0.817276	0.66511	0.66455	1	0.993184
ORTHOMCL3215	n	n	-324.913	-324.913	-324.913	-324.913	0.000498	0.000224	0.99975	0.99989	1	0.993184
ORTHOMCL527	n	n	-354.814	-354.814	-354.814	-354.814	0	-4e-06	1	1	1	0.993184
ORTHOMCL253	n	n	-460.895	-460.895	-460.895	-460.895	9.6e-05	-9.6e-05	0.99995	1	1	0.993184
ORTHOMCL627	n	n	-1854.31	-1853.58	-1854.31	-1853.58	1.46674	1.47345	0.48029	0.47868	1	0.993184
ORTHOMCL777	n	n	-968.079	-968.079	-968.079	-968.079	0.000298	4.4e-05	0.99985	0.99998	1	0.993184
ORTHOMCL813	n	n	-4802.27	-4802.27	-4802.39	-4802.27	0.00133	0.229534	0.99934	0.89157	1	0.993184
ORTHOMCL2379	n	n	-856.584	-856.132	-856.584	-856.127	0.903986	0.912902	0.63636	0.63353	1	0.993184
ORTHOMCL1172	n	n	-1516.19	-1516.19	-1516.19	-1516.21	-0.000532	-0.043718	1	1	1	0.993184
ORTHOMCL2496	n	n	-1842.45	-1841.9	-1842.84	-1841.9	1.10794	1.87144	0.57466	0.3923	1	0.993184
ORTHOMCL3571	n	n	-214.106	-214.106	-214.106	-214.106	0.000202	-0.000202	0.9999	1	1	0.993184
ORTHOMCL1758	n	n	-1081.04	-1080.7	-1081.04	-1080.71	0.666918	0.665872	0.71644	0.71682	1	0.993184
ORTHOMCL2729	n	n	-1645.01	-1645.01	-1645.01	-1645.01	0.000646	0.000258	0.99968	0.99987	1	0.993184
ORTHOMCL2027	n	n	-991.873	-991.873	-991.873	-991.872	0.000988	0.001964	0.99951	0.99902	1	0.993184
ORTHOMCL1061	n	n	-908.533	-908.261	-908.533	-908.161	0.543742	0.744338	0.76195	0.68924	1	0.993184
ORTHOMCL2963	n	n	-1567.41	-1567.08	-1567.41	-1567.08	0.652928	0.65311	0.72147	0.7214	1	0.993184
ORTHOMCL269	n	n	-615.386	-615.386	-615.386	-615.387	0.000128	-0.001858	0.99994	1	1	0.993184
ORTHOMCL1825	n	n	-1760.13	-1760.13	-1760.13	-1760.13	-4e-06	-0.002928	1	1	1	0.993184
ORTHOMCL1849	n	n	-757.104	-757.103	-757.104	-757.104	0.00125	-7.4e-05	0.99938	1	1	0.993184
ORTHOMCL2952	n	n	-1442.18	-1442.18	-1442.18	-1442.18	9.2e-05	0.000356	0.99995	0.99982	1	0.993184
ORTHOMCL615	n	n	-2076.82	-2076.82	-2076.82	-2076.82	6e-06	-8e-06	1	1	1	0.993184
ORTHOMCL1814	n	n	-1509.81	-1509.55	-1509.81	-1509.55	0.520528	0.520528	0.77085	0.77085	1	0.993184
ORTHOMCL2008	n	n	-1209.94	-1209.94	-1209.94	-1209.97	2e-06	-0.053304	1	1	1	0.993184
ORTHOMCL1487	n	n	-681.099	-681.098	-681.098	-681.098	0.001878	0	0.99906	1	1	0.993184
ORTHOMCL2879	n	n	-2307.39	-2307.14	-2307.39	-2307.14	0.491094	0.491316	0.78228	0.78219	1	0.993184
ORTHOMCL2928	n	n	-1271.43	-1271.43	-1271.43	-1271.43	0.000166	-0.000166	0.99992	1	1	0.993184
ORTHOMCL950	n	n	-524.931	-524.931	-524.931	-524.932	0.0001	-0.00072	0.99995	1	1	0.993184
ORTHOMCL3721	n	n	-394.156	-394.156	-394.156	-394.157	0.000202	-1.8e-05	0.9999	1	1	0.993184
ORTHOMCL3518	n	n	-1358.82	-1358.54	-1358.82	-1358.54	0.56741	0.55878	0.75299	0.75624	1	0.993184
ORTHOMCL1928	n	n	-631.298	-630.845	-631.298	-630.658	0.907306	1.28149	0.6353	0.5269	1	0.993184
ORTHOMCL348	n	n	-649.241	-649.241	-649.24	-649.241	0.000112	-0.001728	0.99994	1	1	0.993184
ORTHOMCL203	n	n	-786.645	-786.207	-786.645	-786.207	0.87712	0.877374	0.64496	0.64488	1	0.993184
ORTHOMCL3781	n	n	-674.291	-674.291	-674.291	-674.291	0	0	1	1	1	0.993184
ORTHOMCL326	n	n	-595.622	-595.622	-595.622	-595.622	0.00034	8e-06	0.99983	1	1	0.993184
ORTHOMCL826	n	n	-2409.55	-2409.55	-2409.55	-2409.55	2e-06	-0.012414	1	1	1	0.993184
ORTHOMCL350	n	n	-550.608	-550.607	-550.608	-550.608	0.000216	6.2e-05	0.99989	0.99997	1	0.993184
ORTHOMCL1263	n	n	-2058.76	-2058.77	-2058.76	-2058.19	-0.010874	1.12992	1	0.56838	1	0.993184
ORTHOMCL1890	n	n	-1755.58	-1754.74	-1755.6	-1754.74	1.68921	1.71554	0.42973	0.42411	1	0.993184
ORTHOMCL2616	n	n	-2204.48	-2204.01	-2204.49	-2204	0.95511	0.966922	0.6203	0.61665	1	0.993184
ORTHOMCL1246	n	n	-917.95	-917.95	-917.95	-917.968	2e-06	-0.035782	1	1	1	0.993184
ORTHOMCL1473	n	n	-723.07	-722.855	-723.07	-722.26	0.42882	1.61933	0.80702	0.44501	1	0.993184
ORTHOMCL3660	n	n	-3563.76	-3563.76	-3563.76	-3563.76	0.000116	-0.000114	0.99994	1	1	0.993184
ORTHOMCL65	n	n	-924.74	-924.74	-925.752	-924.74	0.000498	2.02311	0.99975	0.36365	1	0.993184
ORTHOMCL3848	n	n	-289.433	-289.433	-289.433	-289.434	5e-05	-0.00073	0.99998	1	1	0.993184
ORTHOMCL746	n	n	-1369.91	-1369.91	-1369.91	-1369.92	0	-0.006242	1	1	1	0.993184
ORTHOMCL1881	n	n	-1395.68	-1395.68	-1395.68	-1395.68	0	8e-06	1	1	1	0.993184
ORTHOMCL915	n	n	-756.623	-756.622	-756.622	-756.622	0.000934	-0.000718	0.99953	1	1	0.993184
ORTHOMCL1205	n	n	-483.994	-483.78	-484.022	-483.78	0.428814	0.484078	0.80702	0.78503	1	0.993184
ORTHOMCL1651	n	n	-1021.8	-1021.8	-1021.8	-1021.8	0.000122	-0.002512	0.99994	1	1	0.993184
ORTHOMCL3037	n	n	-424.619	-424.619	-424.619	-424.619	0.000152	0	0.99992	1	1	0.993184
ORTHOMCL3716	n	n	-361.438	-361.264	-361.438	-361.264	0.348992	0.348996	0.83988	0.83988	1	0.993184
ORTHOMCL2474	n	n	-1105.8	-1105.8	-1105.8	-1105.8	0.002124	-0.00216	0.99894	1	1	0.993184
ORTHOMCL897	n	n	-1434.17	-1434.17	-1434.17	-1434.17	9.4e-05	-0.00066	0.99995	1	1	0.993184
ORTHOMCL2055	n	n	-1572.01	-1572.01	-1572.01	-1572.02	0.001092	-0.003448	0.99945	1	1	0.993184
ORTHOMCL166	n	n	-606.481	-606.481	-606.481	-606.481	0.001192	-0.000324	0.9994	1	1	0.993184
ORTHOMCL2046	n	n	-1251.83	-1251.15	-1251.83	-1251.15	1.34976	1.35011	0.50922	0.50913	1	0.993184
ORTHOMCL3189	n	n	-356.051	-356.052	-356.051	-356.051	-0.000366	0	1	1	1	0.993184
ORTHOMCL651	n	n	-2230.01	-2229.76	-2230.01	-2229.76	0.499694	0.499688	0.77892	0.77892	1	0.993184
ORTHOMCL2356	n	n	-1865.37	-1865.37	-1865.37	-1865.37	2e-06	0.000238	1	0.99988	1	0.993184
ORTHOMCL3416	n	n	-2657.3	-2656.96	-2657.32	-2656.95	0.672688	0.736394	0.71438	0.69198	1	0.993184
ORTHOMCL620	n	n	-805.783	-805.782	-805.782	-805.782	0.000736	1e-05	0.99963	1	1	0.993184
ORTHOMCL2471	n	n	-1224	-1224	-1224	-1224	-0.000342	0.002122	1	0.99894	1	0.993184
ORTHOMCL1010	n	n	-1166.24	-1166.24	-1166.24	-1166.25	0.000152	-0.028682	0.99992	1	1	0.993184
ORTHOMCL1576	n	n	-1022.72	-1022.72	-1022.72	-1022.72	0	-0.00282	1	1	1	0.993184
ORTHOMCL3415	n	n	-1541.05	-1541.05	-1541.05	-1541.05	-1.4e-05	-8e-06	1	1	1	0.993184
ORTHOMCL1798	n	n	-1495.76	-1495.76	-1495.76	-1495.76	7.2e-05	-7.4e-05	0.99996	1	1	0.993184
ORTHOMCL2771	n	n	-2397.24	-2397.24	-2397.24	-2397.24	-0.001598	-0.000716	1	1	1	0.993184
ORTHOMCL2123	n	n	-853.439	-853.438	-853.439	-853.439	0.001058	-2e-06	0.99947	1	1	0.993184
ORTHOMCL1524	n	n	-522.175	-522.161	-522.175	-522.161	0.028604	0.029368	0.9858	0.98542	1	0.993184
ORTHOMCL1811	n	n	-818.136	-817.825	-818.136	-817.825	0.622582	0.622226	0.7325	0.73263	1	0.993184
ORTHOMCL2225	n	n	-1180.46	-1180.19	-1180.46	-1180.19	0.555698	0.5557	0.75741	0.75741	1	0.993184
ORTHOMCL3611	n	n	-1207.19	-1207.19	-1207.19	-1207.19	7.8e-05	-7.8e-05	0.99996	1	1	0.993184
ORTHOMCL211	n	n	-1123.35	-1123.03	-1123.35	-1123.03	0.638156	0.641136	0.72682	0.72574	1	0.993184
ORTHOMCL868	n	n	-2569.58	-2569.29	-2569.58	-2569.29	0.588794	0.588798	0.74498	0.74498	1	0.993184
ORTHOMCL2210	n	n	-682.962	-682.962	-682.962	-682.972	0	-0.019558	1	1	1	0.993184
ORTHOMCL550	n	n	-1535.79	-1535.51	-1535.79	-1535.51	0.5644	0.575922	0.75412	0.74979	1	0.993184
ORTHOMCL1016	n	n	-1568.89	-1568.89	-1568.89	-1568.9	7.4e-05	-0.020116	0.99996	1	1	0.993184
ORTHOMCL853	n	n	-954.87	-954.285	-954.872	-954.285	1.16942	1.17302	0.55727	0.55627	1	0.993184
ORTHOMCL318	n	n	-1195.42	-1195.42	-1195.42	-1195.42	0.00449	2.4e-05	0.99776	0.99999	1	0.993184
ORTHOMCL1916	n	n	-1570.86	-1570.65	-1570.86	-1570.65	0.421118	0.431658	0.81013	0.80587	1	0.993184
ORTHOMCL3383	n	n	-4536.26	-4536.26	-4536.26	-4536.27	-0.004834	-0.018044	1	1	1	0.993184
ORTHOMCL1217	n	n	-411.246	-411.246	-411.246	-411.246	5e-05	-4.8e-05	0.99998	1	1	0.993184
ORTHOMCL2673	n	n	-1517.79	-1517.79	-1517.79	-1517.79	0	-0.000524	1	1	1	0.993184
ORTHOMCL1019	n	n	-1200.48	-1200.48	-1200.48	-1200.48	8.2e-05	-0.000636	0.99996	1	1	0.993184
ORTHOMCL360	n	n	-544.973	-544.973	-544.973	-544.973	0.000118	0.000368	0.99994	0.99982	1	0.993184
ORTHOMCL2231	n	n	-1070.76	-1070.76	-1070.76	-1070.76	0.000624	0.000384	0.99969	0.99981	1	0.993184
ORTHOMCL235	n	n	-1479.79	-1479.79	-1479.79	-1479.79	0.00012	-0.000404	0.99994	1	1	0.993184
ORTHOMCL282	n	n	-1655.93	-1655.78	-1655.93	-1655.78	0.314224	0.314222	0.85461	0.85461	1	0.993184
ORTHOMCL1478	n	n	-833.064	-833.063	-833.063	-833.065	0.000552	-0.003238	0.99972	1	1	0.993184
ORTHOMCL83	n	n	-631.073	-631.073	-631.073	-631.073	0.000848	-3.4e-05	0.99958	1	1	0.993184
ORTHOMCL1976	n	n	-1260.1	-1260.1	-1260.1	-1260.1	-0.000326	0.004068	1	0.99797	1	0.993184
ORTHOMCL1041	n	n	-1121.55	-1121.55	-1121.55	-1121.56	0	-0.00588	1	1	1	0.993184
ORTHOMCL1256	n	n	-504.029	-504.029	-504.029	-504.029	4.6e-05	-4.6e-05	0.99998	1	1	0.993184
ORTHOMCL769	n	n	-873.876	-873.876	-874.75	-873.876	5.4e-05	1.74927	0.99997	0.41701	1	0.993184
ORTHOMCL602	n	n	-1087.34	-1087.34	-1087.34	-1087.34	6.8e-05	-6.8e-05	0.99997	1	1	0.993184
ORTHOMCL1479	n	n	-1164.44	-1164.21	-1164.44	-1163.61	0.468348	1.66395	0.79122	0.43519	1	0.993184
ORTHOMCL246	n	n	-557.656	-556.628	-557.659	-556.628	2.05648	2.06193	0.35764	0.35666	1	0.993184
ORTHOMCL1696	n	n	-1551.45	-1551.45	-1551.45	-1551.45	0.00145	0.000612	0.99928	0.99969	1	0.993184
ORTHOMCL905	n	n	-697.944	-697.575	-697.945	-697.576	0.73675	0.739186	0.69186	0.69102	1	0.993184
ORTHOMCL105	n	n	-1201.11	-1201.11	-1201.11	-1201.11	7.4e-05	-0.001048	0.99996	1	1	0.993184
ORTHOMCL2135	n	n	-1269.48	-1269.23	-1269.48	-1269.23	0.502354	0.50235	0.77788	0.77789	1	0.993184
ORTHOMCL2350	n	n	-557.84	-557.84	-557.84	-557.84	4.2e-05	-0.000288	0.99998	1	1	0.993184
ORTHOMCL379	n	n	-846.536	-846.536	-846.537	-846.539	0	-0.00376	1	1	1	0.993184
ORTHOMCL3765	n	n	-484.163	-483.894	-484.163	-483.894	0.538326	0.538326	0.76402	0.76402	1	0.993184
ORTHOMCL1981	n	n	-996.68	-996.432	-996.68	-996.431	0.495742	0.4976	0.78046	0.77974	1	0.993184
ORTHOMCL3332	n	n	-349.694	-349.694	-349.694	-349.694	4e-06	-0.000122	1	1	1	0.993184
ORTHOMCL115	n	n	-486.137	-485.81	-486.137	-485.808	0.654146	0.6586	0.72103	0.71943	1	0.993184
ORTHOMCL2584	n	n	-563.336	-563.336	-563.336	-563.336	0.000142	0	0.99993	1	1	0.993184
ORTHOMCL2348	n	n	-708.112	-708.112	-708.111	-708.111	-1.2e-05	0	1	1	1	0.993184
ORTHOMCL2442	n	n	-2165.28	-2165.28	-2165.28	-2165.28	0	0.000296	1	0.99985	1	0.993184
ORTHOMCL744	n	n	-1444.77	-1444.77	-1444.77	-1444.77	-0.000604	0.01075	1	0.99464	1	0.993184
ORTHOMCL1365	n	n	-1033.08	-1032.65	-1033.1	-1032.65	0.866628	0.90587	0.64836	0.63576	1	0.993184
ORTHOMCL1455	n	n	-542.543	-542.138	-542.543	-542.134	0.809844	0.817408	0.66703	0.66451	1	0.993184
ORTHOMCL122	n	n	-1043.93	-1043.93	-1043.93	-1043.93	0.000178	-0.000178	0.99991	1	1	0.993184
ORTHOMCL3891	n	n	-386.86	-386.544	-386.86	-386.544	0.631384	0.631384	0.72928	0.72928	1	0.993184
ORTHOMCL1535	n	n	-2125.31	-2125.31	-2123.36	-2125.32	2e-06	-3.91604	1	1	1	0.993184
ORTHOMCL1622	n	n	-1744.56	-1744.56	-1744.56	-1744.56	0.00146	0.000298	0.99927	0.99985	1	0.993184
ORTHOMCL3437	n	n	-1200.06	-1200.39	-1200.39	-1200.06	-0.66966	0.669662	1	0.71546	1	0.993184
ORTHOMCL2274	n	n	-615.335	-615.128	-615.335	-615.128	0.414582	0.414582	0.81278	0.81278	1	0.993184
ORTHOMCL2982	n	n	-702.348	-702.347	-702.347	-702.347	0.001694	0.001064	0.99915	0.99947	1	0.993184
ORTHOMCL459	n	n	-1456.87	-1456.87	-1456.87	-1456.87	0	-1e-05	1	1	1	0.993184
ORTHOMCL3620	n	n	-1354.36	-1353.72	-1354.36	-1353.72	1.27776	1.27763	0.52788	0.52792	1	0.993184
ORTHOMCL3023	n	n	-944.832	-944.83	-944.83	-944.83	0.003448	-2e-06	0.99828	1	1	0.993184
ORTHOMCL642	n	n	-928.967	-928.967	-928.967	-928.967	6.2e-05	0.000172	0.99997	0.99991	1	0.993184
ORTHOMCL1720	n	n	-1018.36	-1018.36	-1018.36	-1018.36	-0.002182	0	1	1	1	0.993184
ORTHOMCL3364	n	n	-1610.2	-1610.2	-1610.2	-1610.2	5e-05	-0.000378	0.99998	1	1	0.993184
ORTHOMCL112	n	n	-792.772	-792.498	-792.772	-792.499	0.548036	0.54622	0.76032	0.76101	1	0.993184
ORTHOMCL271	n	n	-603.288	-602.993	-603.288	-602.992	0.590712	0.59113	0.74427	0.74411	1	0.993184
ORTHOMCL1419	n	n	-951.034	-951.035	-951.034	-951.034	-0.001746	0	1	1	1	0.993184
ORTHOMCL2508	n	n	-947.961	-947.815	-947.961	-947.814	0.29248	0.294216	0.86395	0.8632	1	0.993184
ORTHOMCL164	n	n	-1446.96	-1446.97	-1446.96	-1446.97	-0.00832	-0.005168	1	1	1	0.993184
ORTHOMCL3481	n	n	-1547.03	-1546.44	-1547.03	-1546.41	1.1779	1.23157	0.55491	0.54022	1	0.993184
ORTHOMCL2107	n	n	-1305.17	-1305.17	-1305.17	-1305.17	0	0.004044	1	0.99798	1	0.993184
ORTHOMCL2423	n	n	-911.359	-908.543	-911.378	-908.552	5.63067	5.65088	0.059885	0.059283	1	0.99129
ORTHOMCL1853	n	n	-1642.57	-1642.59	-1642.57	-1642.58	-0.051218	-0.028272	1	1	1	0.993184
ORTHOMCL2093	n	n	-805.126	-804.925	-805.126	-804.923	0.402774	0.405946	0.8176	0.8163	1	0.993184
ORTHOMCL1669	n	n	-558.971	-558.97	-558.97	-558.971	0.001834	-0.001754	0.99908	1	1	0.993184
ORTHOMCL2846	n	n	-869.49	-869.49	-869.49	-869.49	6.2e-05	-6.2e-05	0.99997	1	1	0.993184
ORTHOMCL1444	n	n	-1263.16	-1263.16	-1263.16	-1263.17	0.000396	-0.005534	0.9998	1	1	0.993184
ORTHOMCL3758	n	n	-460.05	-460.05	-460.054	-460.05	0	0.009164	1	0.99543	1	0.993184
ORTHOMCL3921	n	n	-300.903	-300.903	-300.903	-300.903	9.2e-05	9.2e-05	0.99995	0.99995	1	0.993184
ORTHOMCL1067	n	n	-1583.26	-1583.26	-1583.26	-1583.26	0.00635	0.00569	0.99683	0.99716	1	0.993184
ORTHOMCL1657	n	n	-1223.8	-1223.53	-1223.8	-1223.82	0.536924	-0.02775	0.76455	1	1	0.993184
ORTHOMCL149	n	n	-1012.85	-1012.85	-1012.85	-1012.85	0.000468	-0.000478	0.99977	1	1	0.993184
ORTHOMCL1817	n	n	-2464.71	-2463.57	-2464.71	-2464.71	2.26307	0.00637	0.32254	0.99682	1	0.993184
ORTHOMCL3465	n	n	-1248.96	-1248.43	-1248.97	-1248.43	1.0693	1.06995	0.58587	0.58568	1	0.993184
ORTHOMCL1352	n	n	-441.159	-440.836	-441.159	-440.836	0.64578	0.64578	0.72405	0.72405	1	0.993184
ORTHOMCL2214	n	n	-1359.57	-1359.57	-1359.57	-1359.57	-8e-06	-0.000752	1	1	1	0.993184
ORTHOMCL2372	n	n	-778.145	-778.144	-778.144	-778.145	0.00013	-0.00013	0.99994	1	1	0.993184
ORTHOMCL2535	n	n	-851.274	-851.274	-851.274	-851.274	-0.000424	3.6e-05	1	0.99998	1	0.993184
ORTHOMCL2759	n	n	-752.205	-751.435	-752.25	-751.435	1.54125	1.63021	0.46272	0.44259	1	0.993184
ORTHOMCL1182	n	n	-514.684	-514.332	-514.684	-514.332	0.703788	0.703758	0.70335	0.70337	1	0.993184
ORTHOMCL2016	n	n	-1696.04	-1696.04	-1696.04	-1696.04	0	0.006588	1	0.99671	1	0.993184
ORTHOMCL1910	n	n	-487.218	-486.847	-487.218	-486.605	0.74293	1.22695	0.68972	0.54147	1	0.993184
ORTHOMCL2329	n	n	-3495.66	-3495.38	-3495.66	-3495.32	0.569312	0.67629	0.75227	0.71309	1	0.993184
ORTHOMCL1296	n	n	-1174.58	-1174.58	-1174.58	-1174.58	2e-06	1.4e-05	1	0.99999	1	0.993184
ORTHOMCL2820	n	n	-630.224	-629.902	-630.224	-629.902	0.644496	0.644488	0.72452	0.72452	1	0.993184
ORTHOMCL1525	n	n	-418.486	-417.695	-418.457	-417.655	1.58265	1.60396	0.45324	0.44844	1	0.993184
ORTHOMCL224	n	n	-792.733	-791.819	-792.796	-791.82	1.82977	1.95186	0.40056	0.37684	1	0.993184
ORTHOMCL1953	n	n	-1305.04	-1305.04	-1305.04	-1305.04	0	-0.002548	1	1	1	0.993184
ORTHOMCL2326	n	n	-559.176	-558.753	-559.176	-558.725	0.844662	0.902474	0.65552	0.63684	1	0.993184
ORTHOMCL510	n	n	-1013.73	-1013.73	-1013.73	-1013.73	6.2e-05	-6.2e-05	0.99997	1	1	0.993184
ORTHOMCL2407	n	n	-1840.04	-1840.04	-1840.04	-1840.04	-0.004022	0.001224	1	0.99939	1	0.993184
ORTHOMCL3507	n	n	-2434.54	-2434.54	-2434.54	-2434.54	-0.005686	-0.002968	1	1	1	0.993184
ORTHOMCL3732	n	n	-357.137	-357.137	-357.137	-357.136	-0.00023	0.000716	1	0.99964	1	0.993184
ORTHOMCL1325	n	n	-972.63	-972.089	-972.63	-972.089	1.08281	1.0824	0.58193	0.58205	1	0.993184
ORTHOMCL1078	n	n	-608.363	-608.362	-608.363	-608.362	0.002076	0.00181	0.99896	0.9991	1	0.993184
ORTHOMCL1770	n	n	-1618.43	-1618.43	-1618.43	-1618.43	0	-6e-06	1	1	1	0.993184
ORTHOMCL425	n	n	-403.744	-403.742	-403.742	-403.742	0.002494	-2e-06	0.99875	1	1	0.993184
ORTHOMCL283	n	n	-1117.54	-1117.54	-1117.54	-1117.54	0.003544	0.000716	0.99823	0.99964	1	0.993184
ORTHOMCL1984	n	n	-1683.91	-1683.74	-1683.91	-1683.53	0.338254	0.762572	0.8444	0.68298	1	0.993184
ORTHOMCL2520	n	n	-596.545	-596.545	-596.545	-596.545	0	-2e-06	1	1	1	0.993184
ORTHOMCL329	n	n	-1229.42	-1229.42	-1229.42	-1229.42	0	1.6e-05	1	0.99999	1	0.993184
ORTHOMCL2201	n	n	-1394.97	-1394.97	-1394.97	-1394.97	0.006036	-0.001548	0.99699	1	1	0.993184
ORTHOMCL2724	n	n	-1137.89	-1137.9	-1137.9	-1137.53	-0.00849	0.737886	1	0.69146	1	0.993184
ORTHOMCL2399	n	n	-3026.71	-3026.46	-3026.71	-3026.46	0.503756	0.502578	0.77734	0.7778	1	0.993184
ORTHOMCL1252	n	n	-946.328	-946.328	-946.328	-946.328	2e-06	-0.000118	1	1	1	0.993184
ORTHOMCL1646	n	n	-965.821	-965.556	-965.821	-965.556	0.529784	0.52978	0.76729	0.76729	1	0.993184
ORTHOMCL3246	n	n	-318.933	-318.602	-318.933	-318.604	0.661784	0.659204	0.71828	0.71921	1	0.993184
ORTHOMCL1850	n	n	-1466.45	-1466.45	-1466.45	-1466.45	0.000194	-0.000184	0.9999	1	1	0.993184
ORTHOMCL1273	n	n	-1132.63	-1132.63	-1132.63	-1132.63	0	-4e-06	1	1	1	0.993184
ORTHOMCL1441	n	n	-426.084	-426.084	-426.084	-426.118	8e-06	-0.067382	1	1	1	0.993184
ORTHOMCL2360	n	n	-1213.93	-1213.93	-1213.93	-1213.93	0.00026	-0.000258	0.99987	1	1	0.993184
ORTHOMCL2577	n	n	-2209.54	-2208.76	-2209.56	-2208.76	1.5766	1.587	0.45462	0.45226	1	0.993184
ORTHOMCL1719	n	n	-3072.93	-3071.62	-3074.73	-3072.73	2.6214	3.98539	0.26963	0.13633	1	0.993184
ORTHOMCL172	n	n	-963.251	-963.007	-963.251	-963.007	0.487736	0.487736	0.78359	0.78359	1	0.993184
ORTHOMCL3634	n	n	-2269.27	-2269.27	-2269.27	-2269.27	0.00044	-0.000172	0.99978	1	1	0.993184
ORTHOMCL2544	n	n	-1557.16	-1557.16	-1557.16	-1557.16	0.002886	0	0.99856	1	1	0.993184
ORTHOMCL3063	n	n	-1413.07	-1412.95	-1413.07	-1412.95	0.242344	0.242344	0.88588	0.88588	1	0.993184
ORTHOMCL3458	n	n	-5353.67	-5353.67	-5353.67	-5353.67	-6e-06	-0.001192	1	1	1	0.993184
ORTHOMCL1268	n	n	-659.462	-659.462	-659.462	-659.462	6e-06	0.000114	1	0.99994	1	0.993184
ORTHOMCL1860	n	n	-1560.24	-1559.99	-1560.24	-1559.99	0.500662	0.508816	0.77854	0.77538	1	0.993184
ORTHOMCL3072	n	n	-1205.14	-1205.13	-1205.14	-1205.13	0.001782	0.001714	0.99911	0.99914	1	0.993184
ORTHOMCL1120	n	n	-789.493	-789.493	-789.493	-789.493	8e-05	-8e-05	0.99996	1	1	0.993184
ORTHOMCL1259	n	n	-1804.98	-1804.73	-1804.98	-1804.73	0.495162	0.495162	0.78069	0.78069	1	0.993184
ORTHOMCL2894	n	n	-1402.69	-1402.43	-1402.69	-1402.43	0.513606	0.513606	0.77352	0.77352	1	0.993184
ORTHOMCL3652	n	n	-3287.61	-3287.32	-3287.61	-3287.32	0.586378	0.584704	0.74588	0.74651	1	0.993184
ORTHOMCL1189	n	n	-369.01	-369.01	-369.011	-369.01	-4.2e-05	0.00139	1	0.99931	1	0.993184
ORTHOMCL3770	n	n	-189.702	-189.702	-189.702	-189.702	2.8e-05	0.000196	0.99999	0.9999	1	0.993184
ORTHOMCL1766	n	n	-1214.13	-1214.13	-1214.13	-1214.14	2e-06	-0.00441	1	1	1	0.993184
ORTHOMCL2727	n	n	-1744.96	-1744.96	-1744.96	-1744.96	0.002498	0.001942	0.99875	0.99903	1	0.993184
ORTHOMCL1518	n	n	-1231.42	-1231.09	-1231.42	-1231.09	0.670928	0.670926	0.71501	0.71501	1	0.993184
ORTHOMCL1869	n	n	-1520.06	-1520.06	-1520.06	-1520.06	0	0.00016	1	0.99992	1	0.993184
ORTHOMCL1803	n	n	-1467.4	-1467.1	-1467.4	-1467.1	0.593826	0.593826	0.74311	0.74311	1	0.993184
ORTHOMCL2981	n	n	-994.22	-994.218	-994.218	-994.219	0.002762	-0.000722	0.99862	1	1	0.993184
ORTHOMCL2141	n	n	-738.768	-738.771	-738.768	-738.768	-0.0058	-6.6e-05	1	1	1	0.993184
ORTHOMCL3703	n	n	-1688.16	-1688.16	-1688.16	-1688.16	0.000146	0.000718	0.99993	0.99964	1	0.993184
ORTHOMCL910	n	n	-879.397	-878.563	-879.397	-878.563	1.66779	1.66778	0.43435	0.43436	1	0.993184
ORTHOMCL2907	n	n	-748.829	-748.829	-748.829	-748.829	0	2e-06	1	1	1	0.993184
ORTHOMCL1556	n	n	-763.406	-763.405	-763.405	-763.405	0.002694	0	0.99865	1	1	0.993184
ORTHOMCL980	n	n	-1619.46	-1619.46	-1619.46	-1619.47	0.000258	-0.020756	0.99987	1	1	0.993184
ORTHOMCL150	n	n	-590.353	-590.353	-590.353	-590.354	6.8e-05	-0.000194	0.99997	1	1	0.993184
ORTHOMCL245	n	n	-840.539	-839.877	-840.539	-839.87	1.32495	1.33794	0.51557	0.51223	1	0.993184
ORTHOMCL3077	n	n	-1983.4	-1982.79	-1983.4	-1982.79	1.22084	1.22083	0.54312	0.54312	1	0.993184
ORTHOMCL999	n	n	-728.166	-728.167	-728.166	-728.166	-0.000648	-0.00036	1	1	1	0.993184
ORTHOMCL3552	n	n	-226.27	-226.27	-226.27	-226.27	1e-05	-9e-05	1	1	1	0.993184
ORTHOMCL683	n	n	-702.87	-702.87	-702.871	-702.87	0.000202	0.000352	0.9999	0.99982	1	0.993184
ORTHOMCL1586	n	n	-1628	-1626.71	-1628	-1626.7	2.58236	2.5915	0.27495	0.27369	1	0.993184
ORTHOMCL364	n	n	-1791.8	-1791.8	-1791.8	-1791.8	0.000512	-0.000508	0.99974	1	1	0.993184
ORTHOMCL1495	n	n	-1865.75	-1865.36	-1865.88	-1865.37	0.769946	1.01049	0.68047	0.60336	1	0.993184
ORTHOMCL1517	n	n	-1305.23	-1305.23	-1305.23	-1305.23	0.001554	0.0008	0.99922	0.9996	1	0.993184
ORTHOMCL2817	n	n	-1193.91	-1193.91	-1193.92	-1193.91	0.001614	0.003364	0.99919	0.99832	1	0.993184
ORTHOMCL3310	n	n	-338.924	-338.923	-338.923	-338.924	0.000122	-6.4e-05	0.99994	1	1	0.993184
ORTHOMCL1467	n	n	-1387.73	-1387.51	-1387.73	-1387.51	0.438954	0.438952	0.80294	0.80294	1	0.993184
ORTHOMCL568	n	n	-986.643	-986.644	-986.644	-986.644	-0.000332	0	1	1	1	0.993184
ORTHOMCL340	n	n	-1252.1	-1250.98	-1252.1	-1250.97	2.23987	2.25877	0.3263	0.32323	1	0.993184
ORTHOMCL3129	n	n	-1187.45	-1187.45	-1187.45	-1187.45	2e-06	-0.000232	1	1	1	0.993184
ORTHOMCL865	n	n	-763.972	-763.972	-763.972	-763.972	0.001176	0.001156	0.99941	0.99942	1	0.993184
ORTHOMCL119	n	n	-2117.77	-2117.77	-2117.77	-2117.77	6.4e-05	-0.005318	0.99997	1	1	0.993184
ORTHOMCL2447	n	n	-704.174	-704.174	-704.174	-704.174	0.000128	0.000182	0.99994	0.99991	1	0.993184
ORTHOMCL3667	n	n	-1759.82	-1759.82	-1759.82	-1759.82	5.2e-05	0	0.99997	1	1	0.993184
ORTHOMCL2431	n	n	-4999.61	-4999.61	-4999.61	-4999.63	-8e-06	-0.044642	1	1	1	0.993184
ORTHOMCL2888	n	n	-4367.06	-4367.06	-4367.06	-4367.06	0.000176	-0.000498	0.99991	1	1	0.993184
ORTHOMCL2378	n	n	-635.831	-635.593	-635.831	-635.593	0.476596	0.476596	0.78797	0.78797	1	0.993184
ORTHOMCL698	n	n	-1671.47	-1671.46	-1671.46	-1671.46	0.005268	-2e-06	0.99737	1	1	0.993184
ORTHOMCL2436	n	n	-466.045	-466.045	-466.045	-466.045	6.4e-05	-6.6e-05	0.99997	1	1	0.993184
ORTHOMCL1408	n	n	-995.835	-995.835	-995.835	-995.835	0	0	1	1	1	0.993184
ORTHOMCL3368	n	n	-2324.29	-2323.7	-2324.29	-2323.7	1.18197	1.18197	0.55378	0.55378	1	0.993184
ORTHOMCL1037	n	n	-1607.03	-1607.03	-1607.03	-1607.03	0.001656	0.000102	0.99917	0.99995	1	0.993184
ORTHOMCL1042	n	n	-903.418	-903.416	-903.418	-903.416	0.002752	0.002314	0.99862	0.99884	1	0.993184
ORTHOMCL1744	n	n	-1245.09	-1245.1	-1246.91	-1245.1	-0.022632	3.62887	1	0.16293	1	0.993184
ORTHOMCL1800	n	n	-1655.93	-1655.42	-1655.93	-1655.41	1.00584	1.03005	0.60476	0.59749	1	0.993184
ORTHOMCL1283	n	n	-1311.33	-1311.12	-1311.33	-1311.12	0.423642	0.425364	0.80911	0.80841	1	0.993184
ORTHOMCL1235	n	n	-2362.15	-2362.06	-2362.15	-2362.67	0.180212	-1.04882	0.91383	1	1	0.993184
ORTHOMCL2271	n	n	-580.804	-580.804	-580.804	-580.804	4.8e-05	-5e-05	0.99998	1	1	0.993184
ORTHOMCL3029	n	n	-1067.61	-1067.28	-1067.61	-1067.28	0.66126	0.662182	0.71847	0.71814	1	0.993184
ORTHOMCL624	n	n	-1258.7	-1258.7	-1258.7	-1258.71	0	-0.019314	1	1	1	0.993184
ORTHOMCL2601	n	n	-1111.04	-1110.7	-1111.04	-1110.7	0.666882	0.666882	0.71645	0.71645	1	0.993184
ORTHOMCL250	n	n	-508.053	-508.052	-508.053	-508.053	0.000298	0.000118	0.99985	0.99994	1	0.993184
ORTHOMCL3002	n	n	-1808.27	-1808.27	-1808.27	-1808.27	0.0001	-0.00986	0.99995	1	1	0.993184
ORTHOMCL2217	n	n	-473.434	-473.434	-473.434	-473.434	0	0	1	1	1	0.993184
ORTHOMCL1754	n	n	-1837.09	-1837.09	-1837.09	-1837.09	7e-05	-6.8e-05	0.99997	1	1	0.993184
ORTHOMCL715	n	n	-1006.31	-1005.98	-1006.31	-1005.98	0.657256	0.657672	0.71991	0.71976	1	0.993184
ORTHOMCL523	n	n	-537.419	-537.418	-537.418	-537.419	0.000692	-0.00078	0.99965	1	1	0.993184
ORTHOMCL2706	n	n	-1227.22	-1227.22	-1227.22	-1227.22	0	0	1	1	1	0.993184
ORTHOMCL2413	n	n	-3660.6	-3660.6	-3660.6	-3660.6	-0.001216	-0.005512	1	1	1	0.993184
ORTHOMCL971	n	n	-764.553	-764.553	-764.553	-764.553	5e-05	-5e-05	0.99998	1	1	0.993184
ORTHOMCL1250	n	n	-868.055	-867.83	-868.055	-867.663	0.450516	0.784064	0.79831	0.67568	1	0.993184
ORTHOMCL217	n	n	-1047.79	-1047.79	-1047.79	-1047.79	0.000178	-0.00018	0.99991	1	1	0.993184
ORTHOMCL1735	n	n	-894.628	-894.628	-894.632	-894.628	0	0.008536	1	0.99574	1	0.993184
ORTHOMCL3871	n	n	-376.262	-376.262	-376.262	-376.262	0.000156	0.000246	0.99992	0.99988	1	0.993184
ORTHOMCL2268	n	n	-1369.56	-1369	-1369.57	-1369	1.13031	1.13752	0.56827	0.56623	1	0.993184
ORTHOMCL1428	n	n	-451.915	-451.915	-451.915	-451.916	8.4e-05	-0.000558	0.99996	1	1	0.993184
ORTHOMCL3359	n	n	-1408.19	-1408.19	-1408.19	-1408.19	7.2e-05	0.00421	0.99996	0.9979	1	0.993184
ORTHOMCL2924	n	n	-1549.41	-1549.41	-1549.41	-1549.41	0.001202	0	0.9994	1	1	0.993184
ORTHOMCL1425	n	n	-851.321	-851.154	-851.323	-851.154	0.333808	0.337386	0.84628	0.84477	1	0.993184
ORTHOMCL1729	n	n	-1587.5	-1587.5	-1587.5	-1587.5	0.001286	-0.000344	0.99936	1	1	0.993184
ORTHOMCL1309	n	n	-1505.46	-1505.46	-1505.46	-1505.46	0	2e-06	1	1	1	0.993184
ORTHOMCL2460	n	n	-988.17	-988.182	-988.17	-988.17	-0.025132	-2e-06	1	1	1	0.993184
ORTHOMCL1530	n	n	-1307.28	-1307.02	-1307.28	-1307.02	0.518402	0.517906	0.77167	0.77186	1	0.993184
ORTHOMCL1324	n	n	-497.129	-496.709	-497.129	-496.709	0.840542	0.840542	0.65687	0.65687	1	0.993184
ORTHOMCL2689	n	n	-682.387	-682.387	-682.387	-682.386	-0.00028	0.002252	1	0.99887	1	0.993184
ORTHOMCL500	n	n	-1339.11	-1338.9	-1339.13	-1338.9	0.409528	0.462232	0.81484	0.79365	1	0.993184
ORTHOMCL750	n	n	-703.089	-703.089	-703.089	-703.101	2e-06	-0.023064	1	1	1	0.993184
ORTHOMCL3226	n	n	-721.117	-721.117	-721.117	-721.117	-0.000168	-0.000174	1	1	1	0.993184
ORTHOMCL2162	n	n	-886.321	-886.017	-886.323	-886.017	0.609396	0.612362	0.73735	0.73625	1	0.993184
ORTHOMCL3150	n	n	-1336.73	-1336.34	-1336.73	-1336.3	0.765024	0.85272	0.68215	0.65288	1	0.993184
ORTHOMCL389	n	n	-866.97	-866.971	-866.97	-866.97	-0.002412	-0.000184	1	1	1	0.993184
ORTHOMCL3659	n	n	-1123.69	-1123.4	-1123.69	-1123.39	0.573158	0.589082	0.75083	0.74487	1	0.993184
ORTHOMCL896	n	n	-654.704	-654.373	-654.702	-654.337	0.660888	0.729016	0.7186	0.69454	1	0.993184
ORTHOMCL125	n	n	-767.173	-766.887	-767.173	-766.887	0.571736	0.57173	0.75136	0.75136	1	0.993184
ORTHOMCL378	n	n	-965.204	-964.262	-965.204	-964.262	1.88379	1.88379	0.38989	0.38989	1	0.993184
ORTHOMCL2825	n	n	-1731.19	-1731	-1731.2	-1731	0.383508	0.408994	0.82551	0.81506	1	0.993184
ORTHOMCL2921	n	n	-834.089	-834.089	-834.089	-834.089	4.6e-05	-4.8e-05	0.99998	1	1	0.993184
ORTHOMCL1931	n	n	-1021.11	-1021.11	-1021.11	-1021.11	0	-0.003026	1	1	1	0.993184
ORTHOMCL1510	n	n	-823.164	-823.166	-823.164	-823.164	-0.004234	-0.00146	1	1	1	0.993184
ORTHOMCL2251	n	n	-852.004	-852.004	-852.004	-852.004	0.000482	0.000338	0.99976	0.99983	1	0.993184
ORTHOMCL635	n	n	-743.172	-743.172	-743.172	-743.172	0.000222	-7.6e-05	0.99989	1	1	0.993184
ORTHOMCL430	n	n	-930.591	-930.591	-930.591	-931.344	4.6e-05	-1.50692	0.99998	1	1	0.993184
ORTHOMCL448	n	n	-1250.6	-1251.98	-1251.97	-1250.63	-2.77018	2.69251	1	0.26021	1	0.993184
ORTHOMCL2917	n	n	-1752.25	-1752.25	-1752.25	-1752.25	0.001984	-0.001464	0.99901	1	1	0.993184
ORTHOMCL1807	n	n	-1330.1	-1329.27	-1330.1	-1329.26	1.67613	1.68422	0.43255	0.4308	1	0.993184
ORTHOMCL421	n	n	-692.261	-698.282	-693.034	-692.262	-12.042	1.54356	1	0.46219	1	0.993184
ORTHOMCL1423	n	n	-2657.77	-2657.77	-2657.77	-2657.77	0.003446	0.003806	0.99828	0.9981	1	0.993184
ORTHOMCL1991	n	n	-1374.06	-1374.06	-1374.06	-1374.06	0.000658	-9e-05	0.99967	1	1	0.993184
ORTHOMCL2598	n	n	-1528.65	-1528.65	-1528.65	-1528.65	0.000154	0.001046	0.99992	0.99948	1	0.993184
ORTHOMCL1785	n	n	-1196.97	-1196.98	-1196.97	-1196.97	-0.007572	-0.000594	1	1	1	0.993184
ORTHOMCL439	n	n	-1332.75	-1332.48	-1332.75	-1332.48	0.541988	0.547154	0.76262	0.76065	1	0.993184
ORTHOMCL3551	n	n	-832.721	-832.721	-832.721	-832.721	0	6.4e-05	1	0.99997	1	0.993184
ORTHOMCL1917	n	n	-1185.06	-1185.06	-1185.06	-1185.06	-0.000376	0	1	1	1	0.993184
ORTHOMCL2013	n	n	-639.527	-639.527	-639.527	-639.527	0.000612	5.2e-05	0.99969	0.99997	1	0.993184
ORTHOMCL3099	n	n	-1080.75	-1080.75	-1080.75	-1080.75	6.6e-05	-6.4e-05	0.99997	1	1	0.993184
ORTHOMCL2780	n	n	-398.225	-398.225	-398.225	-398.225	5e-05	0.000476	0.99998	0.99976	1	0.993184
ORTHOMCL935	n	n	-439.134	-438.667	-439.134	-438.089	0.933968	2.09029	0.62689	0.35164	1	0.993184
ORTHOMCL3160	n	n	-892.827	-892.827	-892.828	-892.827	4.2e-05	0.002214	0.99998	0.99889	1	0.993184
ORTHOMCL1500	n	n	-568.185	-567.826	-568.185	-567.826	0.718878	0.718874	0.69807	0.69807	1	0.993184
ORTHOMCL3259	n	n	-263.331	-263.331	-263.331	-263.331	0.0003	0.000296	0.99985	0.99985	1	0.993184
ORTHOMCL3854	n	n	-679.432	-678.964	-679.432	-678.964	0.936186	0.936186	0.6262	0.6262	1	0.993184
ORTHOMCL700	n	n	-430.968	-430.812	-430.968	-430.812	0.311596	0.312312	0.85573	0.85543	1	0.993184
ORTHOMCL1116	n	n	-977.716	-977.716	-977.717	-977.718	1.6e-05	-0.0014	0.99999	1	1	0.993184
ORTHOMCL2656	n	n	-2929.65	-2929.65	-2929.67	-2929.65	-4e-06	0.054932	1	0.97291	1	0.993184
ORTHOMCL1972	n	n	-1138.75	-1138.75	-1138.75	-1138.75	0.00129	0.000436	0.99936	0.99978	1	0.993184
ORTHOMCL1575	n	n	-2975.68	-2974.7	-2976.18	-2974.7	1.96225	2.96703	0.37489	0.22684	1	0.993184
ORTHOMCL2621	n	n	-692.279	-692.279	-692.281	-692.279	-0.000458	0.004104	1	0.99795	1	0.993184
ORTHOMCL3671	n	n	-1069.81	-1069.81	-1069.81	-1069.81	0.00022	-0.000216	0.99989	1	1	0.993184
ORTHOMCL672	n	n	-1816.26	-1815.75	-1816.26	-1815.74	1.02053	1.02939	0.60034	0.59768	1	0.993184
ORTHOMCL136	n	n	-728.813	-728.052	-728.813	-727.621	1.52225	2.38304	0.46714	0.30376	1	0.993184
ORTHOMCL2878	n	n	-1865.32	-1865.03	-1865.32	-1865.03	0.57857	0.57857	0.7488	0.7488	1	0.993184
ORTHOMCL994	n	n	-949.799	-949.8	-949.8	-949.799	-0.001972	0.000894	1	0.99955	1	0.993184
ORTHOMCL3677	n	n	-1175.86	-1175.38	-1175.86	-1175.38	0.961366	0.961362	0.61836	0.61836	1	0.993184
ORTHOMCL2628	n	n	-426.008	-425.674	-426.008	-425.674	0.667618	0.66762	0.71619	0.71619	1	0.993184
ORTHOMCL80	n	n	-1867.61	-1867.61	-1867.61	-1867.61	-0.000232	0.000216	1	0.99989	1	0.993184
ORTHOMCL2852	n	n	-2229.57	-2229.57	-2229.58	-2229.57	0	0.00452	1	0.99774	1	0.993184
ORTHOMCL1922	n	n	-963.028	-963.028	-963.028	-963.028	0.000246	-4.2e-05	0.99988	1	1	0.993184
ORTHOMCL198	n	n	-1060.37	-1060.37	-1060.37	-1059.72	4e-06	1.29394	1	0.52363	1	0.993184
ORTHOMCL1773	n	n	-2032.2	-2032.03	-2032.2	-2032.03	0.351466	0.353136	0.83884	0.83814	1	0.993184
ORTHOMCL3007	n	n	-1049.98	-1049.98	-1049.98	-1050	2e-06	-0.037602	1	1	1	0.993184
ORTHOMCL3238	n	n	-353.123	-352.925	-353.123	-352.925	0.394352	0.394352	0.82105	0.82105	1	0.993184
ORTHOMCL1376	n	n	-441.273	-441.272	-441.273	-441.272	0.00104	0.000986	0.99948	0.99951	1	0.993184
ORTHOMCL2478	n	n	-911.576	-911.576	-911.576	-911.576	0.000116	2.4e-05	0.99994	0.99999	1	0.993184
ORTHOMCL2294	n	n	-1559.74	-1559.74	-1559.74	-1559.74	0	0.004728	1	0.99764	1	0.993184
ORTHOMCL319	n	n	-489.144	-489.144	-489.144	-489.144	5.4e-05	-5.4e-05	0.99997	1	1	0.993184
ORTHOMCL735	n	n	-514.776	-514.35	-514.776	-514.35	0.851842	0.851964	0.65317	0.65313	1	0.993184
ORTHOMCL1946	n	n	-1440.95	-1440.95	-1440.95	-1440.95	2e-06	-0.003558	1	1	1	0.993184
ORTHOMCL3656	n	n	-462.605	-462.605	-462.605	-462.605	0.0002	9e-05	0.9999	0.99996	1	0.993184
ORTHOMCL792	n	n	-937.091	-936.779	-937.092	-936.453	0.62351	1.27771	0.73216	0.5279	1	0.993184
ORTHOMCL3453	n	n	-6309.98	-6309.98	-6309.98	-6309.98	-0.001116	0.00535	1	0.99733	1	0.993184
ORTHOMCL1220	n	n	-1165.99	-1166	-1165.99	-1166	-0.001106	-0.004146	1	1	1	0.993184
ORTHOMCL1492	n	n	-1139.14	-1139.14	-1139.14	-1139.14	0.000402	-0.000128	0.9998	1	1	0.993184
ORTHOMCL3769	n	n	-564.048	-563.631	-564.342	-563.631	0.83365	1.423	0.65914	0.49091	1	0.993184
ORTHOMCL1372	n	n	-1073.3	-1073.3	-1073.3	-1073.3	-0.000334	0.001284	1	0.99936	1	0.993184
ORTHOMCL2677	n	n	-1460.44	-1460.44	-1460.44	-1460.16	-0.003418	0.555078	1	0.75765	1	0.993184
ORTHOMCL2749	n	n	-1837.2	-1836.63	-1837.2	-1836.63	1.13136	1.14285	0.56797	0.56472	1	0.993184
ORTHOMCL969	n	n	-619.155	-619.155	-619.155	-619.155	0.00026	0.000378	0.99987	0.99981	1	0.993184
ORTHOMCL740	n	n	-881.709	-881.709	-881.709	-881.709	-0.000164	0	1	1	1	0.993184
ORTHOMCL2911	n	n	-1440.63	-1439.91	-1440.63	-1439.91	1.4471	1.44709	0.48503	0.48503	1	0.993184
ORTHOMCL2996	n	n	-962.409	-961.904	-962.41	-961.286	1.00966	2.24691	0.60361	0.32515	1	0.993184
ORTHOMCL221	n	n	-2126.23	-2126.23	-2126.23	-2126.23	0	-1e-05	1	1	1	0.993184
ORTHOMCL1038	n	n	-1290.24	-1290.24	-1290.24	-1290.24	0	0	1	1	1	0.993184
ORTHOMCL2068	n	n	-543.771	-543.771	-543.771	-543.771	6e-05	-6e-05	0.99997	1	1	0.993184
ORTHOMCL3296	n	n	-337.957	-337.776	-337.957	-337.776	0.36231	0.36231	0.83431	0.83431	1	0.993184
ORTHOMCL1899	n	n	-1164.38	-1164.38	-1164.38	-1164.38	0.000106	-0.000106	0.99995	1	1	0.993184
ORTHOMCL3515	n	n	-1745.17	-1744.98	-1745.17	-1744.98	0.375078	0.377066	0.829	0.82817	1	0.993184
ORTHOMCL2453	n	n	-1468.89	-1468.89	-1468.89	-1468.89	0.001644	0.00183	0.99918	0.99909	1	0.993184
ORTHOMCL2599	n	n	-800.348	-800.348	-800.348	-800.348	-1.6e-05	0.000152	1	0.99992	1	0.993184
ORTHOMCL2709	n	n	-1710.42	-1710.42	-1716.21	-1710.42	0.00016	11.5786	0.99992	0.00306	1	0.104047
ORTHOMCL1702	n	n	-1691.66	-1691.66	-1691.66	-1691.66	6.8e-05	-6.8e-05	0.99997	1	1	0.993184
ORTHOMCL416	n	n	-608.979	-608.978	-608.978	-608.978	0.001896	0	0.99905	1	1	0.993184
ORTHOMCL2255	n	n	-1091.32	-1089.36	-1091.33	-1089.36	3.92084	3.92998	0.1408	0.14016	1	0.993184
ORTHOMCL3333	n	n	-291.589	-291.589	-291.589	-291.588	7.6e-05	0.001634	0.99996	0.99918	1	0.993184
ORTHOMCL2859	n	n	-1368.12	-1368.12	-1368.12	-1368.12	0	0.00668	1	0.99667	1	0.993184
ORTHOMCL87	n	n	-1075.99	-1075.99	-1076	-1075.99	0.001114	0.002944	0.99944	0.99853	1	0.993184
ORTHOMCL48	n	n	-2185.32	-2186.89	-2185.32	-2185.32	-3.14109	-7.6e-05	1	1	1	0.993184
ORTHOMCL1291	n	n	-789.642	-789.639	-789.639	-789.642	0.004614	-0.004158	0.9977	1	1	0.993184
ORTHOMCL406	n	n	-2911.32	-2911.32	-2911.32	-2911.32	0	4.4e-05	1	0.99998	1	0.993184
ORTHOMCL548	n	n	-761.985	-761.779	-761.985	-761.779	0.411136	0.411132	0.81418	0.81419	1	0.993184
ORTHOMCL2589	n	n	-1551.6	-1551.37	-1551.6	-1551.37	0.464836	0.469636	0.79261	0.79071	1	0.993184
ORTHOMCL2139	n	n	-1608.42	-1607.73	-1608.42	-1607.72	1.3772	1.38552	0.50228	0.50019	1	0.993184
ORTHOMCL956	n	n	-795.324	-795.322	-795.323	-795.324	0.004196	-0.002238	0.9979	1	1	0.993184
ORTHOMCL201	n	n	-561.503	-561.123	-561.503	-561.123	0.759242	0.759242	0.68412	0.68412	1	0.993184
ORTHOMCL2986	n	n	-1643.94	-1643.94	-1643.94	-1643.94	0.000316	-0.000318	0.99984	1	1	0.993184
ORTHOMCL2308	n	n	-889.648	-889.648	-889.648	-889.648	0.000254	0.000188	0.99987	0.99991	1	0.993184
ORTHOMCL931	n	n	-1817.68	-1817.68	-1817.68	-1817.68	0.000224	0.00324	0.99989	0.99838	1	0.993184
ORTHOMCL1643	n	n	-1454.24	-1453.93	-1454.24	-1453.93	0.620824	0.621912	0.73314	0.73275	1	0.993184
ORTHOMCL2236	n	n	-1692.36	-1692.36	-1692.36	-1692.36	0.000142	-0.000144	0.99993	1	1	0.993184
ORTHOMCL1483	n	n	-1506.31	-1506.05	-1506.31	-1506.05	0.53087	0.532048	0.76687	0.76642	1	0.993184
ORTHOMCL2547	n	n	-1294.95	-1294.95	-1294.95	-1294.95	0.002106	0.002004	0.99895	0.999	1	0.993184
ORTHOMCL2972	n	n	-6503.7	-6503.7	-6505.18	-6503.7	0.0005	2.95123	0.99975	0.22864	1	0.993184
ORTHOMCL1165	n	n	-460.024	-460.024	-460.024	-460.024	0.000472	0.000668	0.99976	0.99967	1	0.993184
ORTHOMCL2344	n	n	-1094.68	-1094.62	-1094.68	-1094.68	0.107878	0.000212	0.94749	0.99989	1	0.993184
ORTHOMCL765	n	n	-1843.89	-1843.89	-1843.89	-1843.9	2e-06	-0.00392	1	1	1	0.993184
ORTHOMCL184	n	n	-1375.27	-1375.27	-1375.27	-1375.27	-2e-06	-4e-06	1	1	1	0.993184
ORTHOMCL3419	n	n	-3518.19	-3520.01	-3520.01	-3518.19	-3.65294	3.65337	1	0.16095	1	0.993184
ORTHOMCL655	n	n	-1801.69	-1800.64	-1801.69	-1800.64	2.10329	2.10342	0.34936	0.34934	1	0.993184
ORTHOMCL2580	n	n	-1471.27	-1471.27	-1471.3	-1471.27	0.00066	0.061648	0.99967	0.96965	1	0.993184
ORTHOMCL649	n	n	-783.985	-783.985	-783.985	-783.985	5.8e-05	-5.8e-05	0.99997	1	1	0.993184
ORTHOMCL3434	n	n	-2987.14	-2986.92	-2987.14	-2986.92	0.44515	0.453346	0.80045	0.79718	1	0.993184
ORTHOMCL960	n	n	-952.28	-952.278	-952.278	-952.278	0.004608	-0.000352	0.9977	1	1	0.993184
ORTHOMCL3476	n	n	-945.647	-945.647	-945.647	-945.647	0.000178	-2e-06	0.99991	1	1	0.993184
ORTHOMCL3267	n	n	-330.45	-330.45	-330.45	-330.45	0.000152	0.000174	0.99992	0.99991	1	0.993184
ORTHOMCL860	n	n	-2120.73	-2119.93	-2120.73	-2119.92	1.61532	1.62915	0.4459	0.44283	1	0.993184
ORTHOMCL344	n	n	-945.441	-945.441	-945.441	-945.441	0.000718	0.000524	0.99964	0.99974	1	0.993184
ORTHOMCL1160	n	n	-747.64	-746.885	-747.64	-746.885	1.51132	1.51112	0.4697	0.46975	1	0.993184
ORTHOMCL2527	n	n	-2058.8	-2058.8	-2058.8	-2058.8	0.000268	-0.00027	0.99987	1	1	0.993184
ORTHOMCL1135	n	n	-460.572	-460.572	-460.572	-460.572	-0.001028	2e-05	1	0.99999	1	0.993184
ORTHOMCL3391	n	n	-1481.2	-1480.65	-1481.2	-1480.65	1.10183	1.09849	0.57642	0.57738	1	0.993184
ORTHOMCL1384	n	n	-1001.52	-1001.52	-1001.52	-1001.52	-0.002066	0	1	1	1	0.993184
ORTHOMCL486	n	n	-1975.12	-1975.12	-1975.12	-1975.12	0.00033	-0.000124	0.99984	1	1	0.993184
ORTHOMCL1104	n	n	-1847.23	-1846.94	-1847.23	-1846.94	0.576324	0.588772	0.74964	0.74499	1	0.993184
ORTHOMCL1292	n	n	-675.185	-674.282	-675.185	-674.282	1.80613	1.8071	0.40533	0.40513	1	0.993184
ORTHOMCL2175	n	n	-2292.96	-2292.68	-2292.96	-2292.68	0.564886	0.565986	0.75394	0.75353	1	0.993184
ORTHOMCL3086	n	n	-1858.13	-1857.88	-1858.13	-1857.88	0.49012	0.49012	0.78266	0.78266	1	0.993184
ORTHOMCL3113	n	n	-1216.5	-1216.02	-1216.5	-1216.02	0.970306	0.9703	0.6156	0.6156	1	0.993184
ORTHOMCL1278	n	n	-848.324	-848.324	-848.324	-848.328	0	-0.00911	1	1	1	0.993184
ORTHOMCL91	n	n	-940.407	-940.414	-940.41	-940.411	-0.014744	-0.001132	1	1	1	0.993184
ORTHOMCL520	n	n	-821.915	-821.915	-821.914	-821.915	-0.000166	-0.000384	1	1	1	0.993184
ORTHOMCL2063	n	n	-1319.92	-1319.93	-1319.92	-1319.94	-0.010232	-0.026758	1	1	1	0.993184
ORTHOMCL492	n	n	-1931.41	-1931.21	-1931.41	-1931.21	0.395858	0.395854	0.82043	0.82043	1	0.993184
ORTHOMCL1794	n	n	-747.225	-747.225	-747.225	-747.225	0	1.6e-05	1	0.99999	1	0.993184
ORTHOMCL3468	n	n	-1818.45	-1817.84	-1818.45	-1817.83	1.22288	1.24005	0.54257	0.53793	1	0.993184
ORTHOMCL703	n	n	-1118.88	-1118.24	-1118.88	-1118.24	1.27969	1.27969	0.52737	0.52737	1	0.993184
ORTHOMCL3545	n	n	-329.897	-329.896	-329.897	-329.896	0.000352	0.000252	0.99982	0.99987	1	0.993184
ORTHOMCL3409	n	n	-780.537	-780.537	-780.539	-780.537	0	0.002716	1	0.99864	1	0.993184
ORTHOMCL2502	n	n	-1408.14	-1407.82	-1408.14	-1407.82	0.641212	0.641212	0.72571	0.72571	1	0.993184
ORTHOMCL611	n	n	-539.552	-539.265	-539.552	-539.266	0.573636	0.57257	0.75065	0.75105	1	0.993184
ORTHOMCL565	n	n	-1304.82	-1304.58	-1304.82	-1304.58	0.481538	0.481386	0.78602	0.78608	1	0.993184
ORTHOMCL3171	n	n	-1300.03	-1300.03	-1300.03	-1300.03	0.000152	0.003048	0.99992	0.99848	1	0.993184
ORTHOMCL478	n	n	-1237.39	-1237.11	-1237.39	-1237.11	0.569716	0.570508	0.75212	0.75182	1	0.993184
ORTHOMCL2525	n	n	-1314.48	-1314.48	-1314.48	-1314.48	0.000612	-0.000618	0.99969	1	1	0.993184
ORTHOMCL3728	n	n	-1041.12	-1041.12	-1041.12	-1041.12	0.000132	-0.00013	0.99993	1	1	0.993184
ORTHOMCL475	n	n	-1240.99	-1240.99	-1240.99	-1240.99	9.8e-05	-9.8e-05	0.99995	1	1	0.993184
ORTHOMCL2387	n	n	-1231.15	-1230.81	-1231.15	-1230.81	0.681674	0.681674	0.71117	0.71117	1	0.993184
ORTHOMCL3857	n	n	-249.961	-249.961	-249.961	-249.961	9e-05	0	0.99996	1	1	0.993184
ORTHOMCL2632	n	n	-657.664	-657.144	-657.664	-657.143	1.03867	1.04118	0.59491	0.59417	1	0.993184
ORTHOMCL2463	n	n	-619.54	-619.53	-619.54	-619.53	0.01834	0.018942	0.99087	0.99057	1	0.993184
ORTHOMCL1724	n	n	-764.627	-764.627	-764.627	-764.627	4e-05	-4.4e-05	0.99998	1	1	0.993184
ORTHOMCL1186	n	n	-1651.36	-1651.36	-1651.36	-1651.36	0.001448	-0.002658	0.99928	1	1	0.993184
ORTHOMCL1690	n	n	-1402.75	-1402.75	-1402.75	-1402.75	5e-05	-5e-05	0.99998	1	1	0.993184
ORTHOMCL1857	n	n	-2181.33	-2181.12	-2181.33	-2181.12	0.4124	0.415588	0.81367	0.81237	1	0.993184
ORTHOMCL2909	n	n	-2816.85	-2816.85	-2816.85	-2816.85	2e-06	-0.000662	1	1	1	0.993184
ORTHOMCL1463	n	n	-1003.85	-1003.85	-1003.85	-1003.85	6e-05	-6e-05	0.99997	1	1	0.993184
ORTHOMCL1966	n	n	-766.012	-766.013	-766.013	-766.012	-0.002502	0.002556	1	0.99872	1	0.993184
ORTHOMCL2315	n	n	-1053.2	-1053.2	-1053.2	-1053.2	0.001628	0.000832	0.99919	0.99958	1	0.993184
ORTHOMCL2510	n	n	-1353.41	-1353.02	-1353.41	-1353.02	0.779792	0.776912	0.67713	0.6781	1	0.993184
ORTHOMCL989	n	n	-1649.08	-1648.87	-1649.25	-1648.87	0.407944	0.74713	0.81549	0.68828	1	0.993184
ORTHOMCL1355	n	n	-931.014	-931.014	-931.014	-931.014	-0.00028	0.001546	1	0.99923	1	0.993184
ORTHOMCL709	n	n	-818.153	-818.153	-818.153	-818.153	0.000422	0.001068	0.99979	0.99947	1	0.993184
ORTHOMCL108	n	n	-556.913	-556.687	-556.913	-556.631	0.45154	0.562954	0.7979	0.75467	1	0.993184
ORTHOMCL1064	n	n	-403.178	-403.177	-403.177	-403.178	0.001796	-0.001738	0.9991	1	1	0.993184
ORTHOMCL1009	n	n	-1034.26	-1034.26	-1034.26	-1034.26	0	-0.00246	1	1	1	0.993184
ORTHOMCL3181	n	n	-290.489	-290.489	-290.489	-290.489	0.000178	0.000182	0.99991	0.99991	1	0.993184
ORTHOMCL2273	n	n	-986.462	-986.462	-986.462	-986.462	6e-05	-6e-05	0.99997	1	1	0.993184
ORTHOMCL3036	n	n	-2868.83	-2868.83	-2868.83	-2868.83	0.000154	0.008076	0.99992	0.99597	1	0.993184
ORTHOMCL3400	n	n	-2076.12	-2075.58	-2076.12	-2075.58	1.07936	1.07936	0.58293	0.58293	1	0.993184
ORTHOMCL312	n	n	-1333.33	-1332.62	-1333.33	-1332.62	1.42682	1.42041	0.48997	0.49154	1	0.993184
ORTHOMCL3785	n	n	-293.504	-293.504	-293.509	-293.504	5.6e-05	0.011646	0.99997	0.99419	1	0.993184
ORTHOMCL1330	n	n	-1131.12	-1131.12	-1131.12	-1131.12	0.00037	0.000176	0.99982	0.99991	1	0.993184
ORTHOMCL2646	n	n	-797.978	-797.978	-797.979	-797.978	0.000312	0.001126	0.99984	0.99944	1	0.993184
ORTHOMCL1389	n	n	-567.677	-567.676	-567.677	-567.675	0.000308	0.00245	0.99985	0.99878	1	0.993184
ORTHOMCL1670	n	n	-544.311	-544.089	-544.311	-543.652	0.445868	1.31902	0.80017	0.5171	1	0.993184
ORTHOMCL1319	n	n	-2270.69	-2270.69	-2270.69	-2270.7	0	-0.00638	1	1	1	0.993184
ORTHOMCL543	n	n	-637.466	-637.059	-637.466	-637.059	0.813718	0.813424	0.66574	0.66584	1	0.993184
ORTHOMCL255	n	n	-2562.84	-2562.85	-2562.84	-2562.84	-0.009098	-7.4e-05	1	1	1	0.993184
ORTHOMCL766	n	n	-911.229	-911.23	-911.229	-911.229	-0.001824	0.000704	1	0.99965	1	0.993184
ORTHOMCL450	n	n	-1620.38	-1620.1	-1620.38	-1620.1	0.564938	0.564938	0.75392	0.75392	1	0.993184
ORTHOMCL1056	n	n	-1222	-1221	-1222	-1221	2.00436	2.0099	0.36708	0.36606	1	0.993184
ORTHOMCL538	n	n	-1712.74	-1712.47	-1712.75	-1712.47	0.528582	0.543854	0.76775	0.76191	1	0.993184
ORTHOMCL383	n	n	-2342.09	-2342.09	-2342.09	-2342.09	0	-1e-05	1	1	1	0.993184
ORTHOMCL1202	n	n	-896.897	-896.897	-896.897	-896.897	-0.000474	0.00065	1	0.99968	1	0.993184
ORTHOMCL2454	n	n	-729.149	-729.149	-729.149	-729.149	0.000942	0	0.99953	1	1	0.993184
ORTHOMCL1342	n	n	-843.973	-843.663	-843.973	-843.663	0.619796	0.619796	0.73352	0.73352	1	0.993184
ORTHOMCL1380	n	n	-2334.87	-2334.87	-2330.1	-2330.12	2e-06	-0.04246	1	1	1	0.993184
ORTHOMCL1190	n	n	-476.809	-476.517	-476.809	-476.517	0.58553	0.58553	0.7462	0.7462	1	0.993184
ORTHOMCL101	n	n	-2033.51	-2033.51	-2033.51	-2033.89	8e-06	-0.766866	1	1	1	0.993184
ORTHOMCL2668	n	n	-1727.91	-1727.91	-1727.91	-1727.91	0.002866	-0.005284	0.99857	1	1	0.993184
ORTHOMCL3211	n	n	-850.578	-850.578	-850.578	-850.579	0.000186	-0.001364	0.99991	1	1	0.993184
ORTHOMCL3356	n	n	-2498.69	-2498.69	-2498.69	-2498.74	4e-06	-0.083142	1	1	1	0.993184
ORTHOMCL2065	n	n	-1747.23	-1747.23	-1747.23	-1747.23	0.004254	0.002042	0.99788	0.99898	1	0.993184
ORTHOMCL196	n	n	-1305.52	-1305.52	-1305.52	-1305.52	0.000446	-0.001378	0.99978	1	1	0.993184
ORTHOMCL1520	n	n	-871.917	-871.917	-871.917	-871.923	0.000128	-0.010864	0.99994	1	1	0.993184
ORTHOMCL1620	n	n	-423.062	-423.062	-423.062	-423.062	5.2e-05	-5.4e-05	0.99997	1	1	0.993184
ORTHOMCL2039	n	n	-1915.19	-1915.19	-1915.19	-1915.19	0	-0.000374	1	1	1	0.993184
ORTHOMCL3195	n	n	-264.464	-264.185	-264.496	-264.252	0.559364	0.48835	0.75602	0.78335	1	0.993184
ORTHOMCL57	n	n	-1062.24	-1061.99	-1062.24	-1061.99	0.503894	0.50389	0.77729	0.77729	1	0.993184
ORTHOMCL1550	n	n	-1054.46	-1054.46	-1054.46	-1054.46	4e-06	0.00017	1	0.99992	1	0.993184
ORTHOMCL1845	n	n	-1856.02	-1855.81	-1856.02	-1855.81	0.421184	0.421184	0.8101	0.8101	1	0.993184
ORTHOMCL1170	n	n	-658.317	-658.317	-658.317	-658.317	0	-2e-06	1	1	1	0.993184
ORTHOMCL3167	n	n	-219.466	-219.466	-219.466	-219.466	0.000536	2.8e-05	0.99973	0.99999	1	0.993184
ORTHOMCL1414	n	n	-842.632	-842.421	-842.659	-842.421	0.421712	0.475994	0.80989	0.78821	1	0.993184
ORTHOMCL854	n	n	-613.239	-613.239	-613.239	-613.239	0	0	1	1	1	0.993184
ORTHOMCL1393	n	n	-932.992	-932.992	-932.992	-933.005	2e-06	-0.025648	1	1	1	0.993184
ORTHOMCL2475	n	n	-983.692	-983.692	-983.693	-983.693	0	0.000242	1	0.99988	1	0.993184
ORTHOMCL3398	n	n	-1885.48	-1885.27	-1885.48	-1885.26	0.42064	0.424668	0.81032	0.80869	1	0.993184
ORTHOMCL240	n	n	-1033.76	-1033.2	-1033.76	-1033.2	1.13752	1.13801	0.56623	0.56609	1	0.993184
ORTHOMCL2173	n	n	-1370.2	-1370.2	-1370.2	-1370.2	1.2e-05	-0.001244	0.99999	1	1	0.993184
ORTHOMCL1453	n	n	-1714.27	-1714.27	-1714.27	-1714.28	0	-0.004422	1	1	1	0.993184
ORTHOMCL886	n	n	-732.702	-732.702	-732.702	-732.715	0	-0.025292	1	1	1	0.993184
ORTHOMCL2301	n	n	-2372.75	-2372.59	-2372.76	-2372.59	0.32291	0.333478	0.8509	0.84642	1	0.993184
ORTHOMCL2680	n	n	-1086.15	-1086.15	-1086.15	-1086.15	-0.00074	0.003418	1	0.99829	1	0.993184
ORTHOMCL2539	n	n	-1567.95	-1567.95	-1567.95	-1567.95	0.000236	0.000468	0.99988	0.99977	1	0.993184
ORTHOMCL2003	n	n	-1429.98	-1429.68	-1429.98	-1429.52	0.590904	0.906516	0.7442	0.63555	1	0.993184
ORTHOMCL1153	n	n	-898.723	-898.539	-898.723	-898.539	0.367228	0.367228	0.83226	0.83226	1	0.993184
ORTHOMCL1088	n	n	-1953.56	-1953.56	-1953.56	-1953.56	-0.000656	-7.4e-05	1	1	1	0.993184
ORTHOMCL2699	n	n	-881.94	-881.94	-881.94	-881.939	0.000226	0.001114	0.99989	0.99944	1	0.993184
ORTHOMCL872	n	n	-1046.04	-1045.72	-1046.04	-1045.72	0.64743	0.647436	0.72346	0.72345	1	0.993184
ORTHOMCL1573	n	n	-2107.67	-2107.13	-2107.67	-2107.13	1.07602	1.06996	0.58391	0.58568	1	0.993184
ORTHOMCL3630	n	n	-1670.94	-1670.43	-1670.94	-1670.43	1.00846	1.01187	0.60397	0.60294	1	0.993184
ORTHOMCL264	n	n	-1803.41	-1803.41	-1803.41	-1803.41	0.000424	0.005102	0.99979	0.99745	1	0.993184
ORTHOMCL2979	n	n	-987.451	-987.451	-987.451	-987.451	7.6e-05	-7.4e-05	0.99996	1	1	0.993184
ORTHOMCL3497	n	n	-2926.28	-2926.28	-2926.28	-2926.28	-0.002474	0.00121	1	0.9994	1	0.993184
ORTHOMCL463	n	n	-521.645	-521.645	-521.645	-521.645	-0.000274	-5.6e-05	1	1	1	0.993184
ORTHOMCL2626	n	n	-1129.14	-1128.93	-1129.16	-1128.93	0.407252	0.459666	0.81577	0.79467	1	0.993184
ORTHOMCL668	n	n	-2099.6	-2099.6	-2099.6	-2099.61	6e-06	-0.004696	1	1	1	0.993184
ORTHOMCL1167	n	n	-475.551	-475.357	-475.551	-475.357	0.387706	0.387704	0.82378	0.82378	1	0.993184
ORTHOMCL2968	n	n	-1006.49	-1005.97	-1006.49	-1005.97	1.02763	1.02764	0.59821	0.59821	1	0.993184
ORTHOMCL1439	n	n	-1269.12	-1269.12	-1269.12	-1269.12	0.000262	-0.000266	0.99987	1	1	0.993184
ORTHOMCL919	n	n	-923.164	-923.163	-923.164	-923.164	0.001774	-7.4e-05	0.99911	1	1	0.993184
ORTHOMCL806	n	n	-1228.71	-1228.71	-1228.71	-1228.71	0.000152	-0.000154	0.99992	1	1	0.993184
ORTHOMCL1046	n	n	-868.767	-868.538	-868.767	-868.538	0.458772	0.458772	0.79502	0.79502	1	0.993184
ORTHOMCL975	n	n	-1002.87	-1002.31	-1002.87	-1002.31	1.11105	1.11008	0.57377	0.57405	1	0.993184
ORTHOMCL610	n	n	-737.88	-737.88	-737.88	-737.886	0	-0.011376	1	1	1	0.993184
ORTHOMCL1564	n	n	-950.775	-950.774	-950.774	-950.774	6.4e-05	-6.4e-05	0.99997	1	1	0.993184
ORTHOMCL104	n	n	-1787.91	-1787.29	-1787.92	-1787.29	1.25585	1.25586	0.5337	0.5337	1	0.993184
ORTHOMCL116	n	n	-1322.94	-1322.94	-1322.94	-1322.94	6.6e-05	-6.4e-05	0.99997	1	1	0.993184
ORTHOMCL2365	n	n	-1551.84	-1551.84	-1551.84	-1551.84	-0.007978	0.000332	1	0.99983	1	0.993184
ORTHOMCL3466	n	n	-1464.11	-1464.11	-1464.11	-1464.11	-0.00038	-0.000478	1	1	1	0.993184
ORTHOMCL827	n	n	-1924.6	-1924.39	-1924.62	-1924.39	0.404754	0.45671	0.81679	0.79584	1	0.993184
ORTHOMCL599	n	n	-408.395	-408.366	-408.366	-408.366	0.057712	-0.000246	0.97156	1	1	0.993184
ORTHOMCL1388	n	n	-732.031	-732.031	-732.031	-732.031	0.00013	-0.000126	0.99994	1	1	0.993184
ORTHOMCL995	n	n	-1166.5	-1166.5	-1166.5	-1166.5	0.000322	-0.000612	0.99984	1	1	0.993184
ORTHOMCL977	n	n	-775.276	-775.276	-775.276	-775.276	-0.000138	-0.000162	1	1	1	0.993184
ORTHOMCL908	n	n	-1029.42	-1029.42	-1029.42	-1029.42	-1.8e-05	0.000356	1	0.99982	1	0.993184
ORTHOMCL2428	n	n	-2393.43	-2393.43	-2393.43	-2393.45	4e-06	-0.03117	1	1	1	0.993184
ORTHOMCL2395	n	n	-1494.83	-1494.45	-1494.83	-1494.32	0.748672	1.00807	0.68775	0.60409	1	0.993184
ORTHOMCL3141	n	n	-1091.26	-1091.04	-1091.26	-1091.04	0.433806	0.434302	0.80501	0.80481	1	0.993184
ORTHOMCL1138	n	n	-775.996	-775.318	-775.996	-775.318	1.35457	1.35456	0.50799	0.508	1	0.993184
ORTHOMCL307	n	n	-1342.72	-1342.45	-1342.93	-1342.45	0.530612	0.950434	0.76697	0.62175	1	0.993184
ORTHOMCL2739	n	n	-1455.77	-1455.77	-1455.77	-1455.78	0	-0.004984	1	1	1	0.993184
ORTHOMCL3068	n	n	-954.638	-954.447	-954.638	-954.447	0.382458	0.38227	0.82594	0.82602	1	0.993184
ORTHOMCL1089	n	n	-838.668	-838.45	-838.668	-837.937	0.436462	1.46234	0.80394	0.48135	1	0.993184
ORTHOMCL571	n	n	-1939.01	-1938.57	-1939.01	-1938.56	0.89234	0.902526	0.64007	0.63682	1	0.993184
ORTHOMCL1017	n	n	-1295.07	-1295.07	-1295.07	-1295.07	0.000394	0.000702	0.9998	0.99965	1	0.993184
ORTHOMCL2977	n	n	-545.055	-545.055	-545.055	-545.054	0.000236	0.000868	0.99988	0.99957	1	0.993184
ORTHOMCL82	n	n	-802.992	-802.767	-802.992	-802.765	0.449958	0.454036	0.79853	0.79691	1	0.993184
ORTHOMCL2245	n	n	-1803.29	-1803.29	-1806.07	-1803.29	0.000146	5.54661	0.99993	0.062455	1	0.993184
ORTHOMCL3698	n	n	-276.636	-276.636	-276.636	-276.636	0.000142	-0.000314	0.99993	1	1	0.993184
ORTHOMCL2582	n	n	-903.532	-903.536	-903.532	-903.532	-0.007458	-0.000136	1	1	1	0.993184
ORTHOMCL1650	n	n	-1263	-1264.37	-1263	-1263	-2.74492	-0.003142	1	1	1	0.993184
ORTHOMCL3168	n	n	-513.076	-512.861	-513.076	-512.859	0.430274	0.432794	0.80643	0.80542	1	0.993184
ORTHOMCL1838	n	n	-581.246	-581.249	-581.249	-581.237	-0.006614	0.023186	1	0.98847	1	0.993184
ORTHOMCL2538	n	n	-1450.03	-1449.7	-1450.03	-1449.7	0.656794	0.655968	0.72008	0.72037	1	0.993184
ORTHOMCL706	n	n	-725.383	-725.383	-725.383	-725.386	-0.000122	-0.006756	1	1	1	0.993184
ORTHOMCL2674	n	n	-968.334	-968.334	-968.334	-968.334	0.000716	0.001128	0.99964	0.99944	1	0.993184
ORTHOMCL3610	n	n	-1555.51	-1555.33	-1555.51	-1555.33	0.351672	0.351668	0.83876	0.83876	1	0.993184
ORTHOMCL2583	n	n	-1998.78	-1998.52	-1998.78	-1998.52	0.511994	0.511994	0.77414	0.77414	1	0.993184
ORTHOMCL451	n	n	-669.377	-668.83	-669.377	-668.83	1.09368	1.09369	0.57877	0.57877	1	0.993184
ORTHOMCL2052	n	n	-1172.03	-1171.74	-1172.11	-1171.74	0.571986	0.73436	0.75127	0.69268	1	0.993184
ORTHOMCL3443	n	n	-3383.37	-3383.4	-3383.37	-3383.37	-0.06038	-0.000228	1	1	1	0.993184
ORTHOMCL2128	n	n	-1288.48	-1288.48	-1288.48	-1288.48	0.000444	-1.4e-05	0.99978	1	1	0.993184
ORTHOMCL1350	n	n	-413.199	-412.496	-413.199	-412.614	1.40531	1.16924	0.49527	0.55732	1	0.993184
ORTHOMCL951	n	n	-11202.2	-11202.2	-11202.2	-11202.2	-0.00498	-0.00054	1	1	1	0.993184
ORTHOMCL2748	n	n	-954.04	-954.04	-954.04	-954.04	0.000302	-0.000304	0.99985	1	1	0.993184
ORTHOMCL2084	n	n	-1537.74	-1536.53	-1537.74	-1536.53	2.42472	2.42415	0.29749	0.29758	1	0.993184
ORTHOMCL2310	n	n	-946.006	-946.005	-946.005	-946.005	0.001798	0.000636	0.9991	0.99968	1	0.993184
ORTHOMCL2758	n	n	-674.694	-674.161	-674.694	-674.161	1.0655	1.0655	0.58699	0.58699	1	0.993184
ORTHOMCL228	n	n	-550.363	-550.362	-550.363	-550.362	0.000424	0.000866	0.99979	0.99957	1	0.993184
ORTHOMCL429	n	n	-698.128	-698.128	-698.128	-698.128	0	0.000172	1	0.99991	1	0.993184
ORTHOMCL503	n	n	-1252.33	-1252.33	-1252.37	-1252.33	-0.01052	0.076208	1	0.96261	1	0.993184
ORTHOMCL2042	n	n	-1946.4	-1946.4	-1946.4	-1946.4	0.000396	-0.000396	0.9998	1	1	0.993184
ORTHOMCL3484	n	n	-878.926	-878.738	-878.926	-878.738	0.375694	0.375428	0.82874	0.82885	1	0.993184
ORTHOMCL274	n	n	-1826.31	-1826.31	-1826.33	-1826.31	2e-06	0.037764	1	0.9813	1	0.993184
ORTHOMCL132	n	n	-1877.38	-1877.32	-1877.37	-1877.32	0.100082	0.09978	0.95119	0.95133	1	0.993184
ORTHOMCL212	n	n	-426.252	-426.251	-426.252	-426.252	0.000708	-0.00016	0.99965	1	1	0.993184
ORTHOMCL2549	n	n	-1036.9	-1036.68	-1036.9	-1036.68	0.43891	0.443332	0.80296	0.80118	1	0.993184
ORTHOMCL1618	n	n	-1077.27	-1077.27	-1077.27	-1077.27	0.000992	4.2e-05	0.9995	0.99998	1	0.993184
ORTHOMCL2004	n	n	-1880.83	-1883.9	-1883.84	-1883.84	-6.12836	-0.00436	1	1	1	0.993184
ORTHOMCL2455	n	n	-961.333	-961.333	-961.333	-961.332	-6e-05	0.001434	1	0.99928	1	0.993184
ORTHOMCL2213	n	n	-2535.37	-2535.37	-2535.37	-2535.37	0	0	1	1	1	0.993184
ORTHOMCL494	n	n	-2019.24	-2019.24	-2019.24	-2019.24	0	-5e-05	1	1	1	0.993184
ORTHOMCL3213	n	n	-272.919	-272.919	-272.919	-272.919	0.000112	-0.000704	0.99994	1	1	0.993184
ORTHOMCL2657	n	n	-1719.03	-1719.03	-1719.03	-1719.03	2e-06	-0.00319	1	1	1	0.993184
ORTHOMCL1142	n	n	-1117.98	-1117.98	-1117.98	-1117.98	0	-1.2e-05	1	1	1	0.993184
ORTHOMCL464	n	n	-494.96	-494.961	-494.961	-494.961	-0.001044	-0.000488	1	1	1	0.993184
ORTHOMCL2070	n	n	-1245.88	-1245.88	-1245.88	-1245.84	0	0.093012	1	0.95456	1	0.993184
ORTHOMCL2099	n	n	-1289.59	-1289.59	-1289.59	-1289.61	0.000452	-0.021854	0.99977	1	1	0.993184
ORTHOMCL287	n	n	-517.702	-517.702	-517.702	-517.702	-0.000382	-1e-05	1	1	1	0.993184
ORTHOMCL3388	n	n	-1125.14	-1125.14	-1125.14	-1125.14	0	-0.0076	1	1	1	0.993184
ORTHOMCL1854	n	n	-1493.8	-1493.85	-1495.47	-1493.8	-0.112724	3.34696	1	0.18759	1	0.993184
ORTHOMCL761	n	n	-1434.19	-1434.19	-1434.19	-1434.19	8.4e-05	-8.4e-05	0.99996	1	1	0.993184
ORTHOMCL2411	n	n	-1104.71	-1104.71	-1104.71	-1104.71	-9.8e-05	0	1	1	1	0.993184
ORTHOMCL2171	n	n	-4406.5	-4406.5	-4406.5	-4406.5	3.2e-05	6.8e-05	0.99998	0.99997	1	0.993184
ORTHOMCL859	n	n	-907.751	-907.751	-907.751	-907.751	0.00019	-0.00019	0.99991	1	1	0.993184
ORTHOMCL3080	n	n	-3200.38	-3199.04	-3200.38	-3199.04	2.6826	2.6826	0.26151	0.26151	1	0.993184
ORTHOMCL2698	n	n	-1004.9	-1004.63	-1004.9	-1004.63	0.548056	0.543222	0.76031	0.76215	1	0.993184
ORTHOMCL586	n	n	-554.582	-554.337	-554.582	-554.334	0.49077	0.495574	0.7824	0.78053	1	0.993184
ORTHOMCL2160	n	n	-1476.1	-1475.63	-1476.1	-1475.62	0.950974	0.968596	0.62158	0.61613	1	0.993184
ORTHOMCL3597	n	n	-376.238	-375.874	-376.238	-375.874	0.727166	0.727166	0.69518	0.69518	1	0.993184
ORTHOMCL561	n	n	-1756.82	-1756.45	-1756.82	-1756.45	0.730208	0.730396	0.69412	0.69406	1	0.993184
ORTHOMCL877	n	n	-1370.76	-1370.08	-1371.27	-1370.08	1.36384	2.37526	0.50565	0.30494	1	0.993184
ORTHOMCL2884	n	n	-1300.05	-1300.05	-1300.05	-1300.05	0.001312	0.000674	0.99934	0.99966	1	0.993184
ORTHOMCL107	n	n	-2290.18	-2289.74	-2290.18	-2289.74	0.870948	0.881036	0.64696	0.6437	1	0.993184
ORTHOMCL148	n	n	-3466.83	-3466.83	-3466.55	-3466.84	0	-0.565996	1	1	1	0.993184
ORTHOMCL628	n	n	-690.283	-690.28	-690.283	-690.28	0.006814	0.006814	0.9966	0.9966	1	0.993184
ORTHOMCL2449	n	n	-1897.01	-1896.69	-1897.01	-1896.67	0.623234	0.663714	0.73226	0.71759	1	0.993184
ORTHOMCL1161	n	n	-1357.65	-1357.26	-1357.65	-1357.26	0.786418	0.795192	0.67489	0.67193	1	0.993184
ORTHOMCL2256	n	n	-1222.84	-1222.84	-1222.84	-1222.84	0	-0.004802	1	1	1	0.993184
ORTHOMCL2280	n	n	-940.391	-940.391	-940.391	-940.39	2.4e-05	0.001466	0.99999	0.99927	1	0.993184
ORTHOMCL159	n	n	-765.737	-765.737	-765.737	-765.737	0.000186	-0.000188	0.99991	1	1	0.993184
ORTHOMCL2935	n	n	-487.119	-487.119	-487.119	-487.119	7.2e-05	-7.2e-05	0.99996	1	1	0.993184
ORTHOMCL3840	n	n	-303.692	-303.692	-303.692	-303.692	0.000166	0.000286	0.99992	0.99986	1	0.993184
ORTHOMCL2898	n	n	-2286.66	-2286.14	-2286.66	-2286.13	1.04199	1.05075	0.59393	0.59133	1	0.993184
ORTHOMCL483	n	n	-476.26	-476.26	-476.26	-476.26	5.6e-05	-5.6e-05	0.99997	1	1	0.993184
ORTHOMCL710	n	n	-646.445	-646.445	-646.445	-646.445	0	-2e-06	1	1	1	0.993184
ORTHOMCL2983	n	n	-1748.84	-1748.84	-1748.84	-1748.84	8.4e-05	-2.2e-05	0.99996	1	1	0.993184
ORTHOMCL789	n	n	-970.269	-970.269	-970.269	-970.269	4.4e-05	-4.2e-05	0.99998	1	1	0.993184
ORTHOMCL749	n	n	-1091.5	-1091.5	-1091.5	-1091.5	-3.2e-05	6e-06	1	1	1	0.993184
ORTHOMCL934	n	n	-1209.82	-1209.82	-1209.82	-1209.82	0.0005	-6.4e-05	0.99975	1	1	0.993184
ORTHOMCL3644	n	n	-1479.6	-1479.6	-1479.6	-1479.6	1.2e-05	-4e-06	0.99999	1	1	0.993184
ORTHOMCL613	n	n	-2939.55	-2939.55	-2939.55	-2939.57	4e-06	-0.04478	1	1	1	0.993184
ORTHOMCL1062	n	n	-930.525	-931.899	-930.525	-930.525	-2.74814	-5.8e-05	1	1	1	0.993184
ORTHOMCL1656	n	n	-1384.5	-1384.3	-1384.5	-1383.81	0.40755	1.37442	0.81565	0.50298	1	0.993184
ORTHOMCL1538	n	n	-1376.78	-1376.78	-1376.78	-1376.78	7.2e-05	-6.8e-05	0.99996	1	1	0.993184
ORTHOMCL357	n	n	-652.667	-652.667	-652.667	-652.667	5.6e-05	-0.000224	0.99997	1	1	0.993184
ORTHOMCL1176	n	n	-1769.3	-1769.05	-1769.3	-1769.05	0.512106	0.512122	0.7741	0.77409	1	0.993184
ORTHOMCL1580	n	n	-1237.64	-1237.64	-1237.64	-1237.64	6.8e-05	-6.4e-05	0.99997	1	1	0.993184
ORTHOMCL616	n	n	-1539.72	-1538.58	-1539.72	-1538.58	2.28282	2.28909	0.31937	0.31837	1	0.993184
ORTHOMCL402	n	n	-432.376	-432.174	-432.376	-432.174	0.402998	0.402998	0.8175	0.8175	1	0.993184
ORTHOMCL953	n	n	-608.486	-608.486	-608.486	-608.486	6.8e-05	-6.4e-05	0.99997	1	1	0.993184
ORTHOMCL3379	n	n	-1998.29	-1997.73	-1998.29	-1997.72	1.11473	1.14796	0.57272	0.56328	1	0.993184
ORTHOMCL2801	n	n	-1235.31	-1235.31	-1235.31	-1235.31	0	-2e-06	1	1	1	0.993184
ORTHOMCL1659	n	n	-995.749	-995.312	-995.749	-995.236	0.874146	1.02589	0.64592	0.59873	1	0.993184
ORTHOMCL1317	n	n	-867.928	-867.926	-867.926	-867.926	0.003668	-0.000524	0.99817	1	1	0.993184
ORTHOMCL2207	n	n	-1933.29	-1933.3	-1933.29	-1933.29	-0.00312	0.000502	1	0.99975	1	0.993184
ORTHOMCL3882	n	n	-563.542	-563.542	-563.542	-563.542	4e-05	-3.8e-05	0.99998	1	1	0.993184
ORTHOMCL55	n	n	-1268.76	-1268.76	-1268.77	-1268.77	0	0.000814	1	0.99959	1	0.993184
ORTHOMCL3851	n	n	-1846.39	-1846.39	-1846.39	-1846.39	-0.000562	-0.000444	1	1	1	0.993184
ORTHOMCL3186	n	n	-377.396	-377.057	-377.396	-377.057	0.679136	0.67913	0.71208	0.71208	1	0.993184
ORTHOMCL3626	n	n	-11933.8	-11933.8	-11933.8	-11933.8	-0.004782	0.0617	1	0.96962	1	0.993184
ORTHOMCL3780	n	n	-600.621	-600.362	-600.621	-600.362	0.518022	0.518022	0.77181	0.77181	1	0.993184
ORTHOMCL2033	n	n	-1077.19	-1077.19	-1077.19	-1077.19	-0.000336	0.000118	1	0.99994	1	0.993184
ORTHOMCL3788	n	n	-598.669	-598.379	-598.669	-598.379	0.578572	0.578568	0.7488	0.7488	1	0.993184
ORTHOMCL3392	n	n	-2126.75	-2126.74	-2126.74	-2126.74	0.015944	-2e-06	0.99206	1	1	0.993184
ORTHOMCL3024	n	n	-1335.03	-1335.03	-1335.03	-1335.03	0.00018	0.000344	0.99991	0.99983	1	0.993184
ORTHOMCL207	n	n	-1021.68	-1021.68	-1021.68	-1021.68	8e-05	-8.2e-05	0.99996	1	1	0.993184
ORTHOMCL2918	n	n	-1244.61	-1244.61	-1244.61	-1244.61	6e-05	-6e-05	0.99997	1	1	0.993184
ORTHOMCL185	n	n	-539.278	-538.785	-539.278	-538.785	0.985124	0.985122	0.61106	0.61106	1	0.993184
ORTHOMCL469	n	n	-494.11	-494.11	-494.11	-494.11	6e-06	0.000144	1	0.99993	1	0.993184
ORTHOMCL1994	n	n	-1567	-1566.66	-1567	-1566.64	0.678642	0.729568	0.71225	0.69435	1	0.993184
ORTHOMCL1752	n	n	-3349.55	-3349.55	-3349.55	-3349.55	2e-06	-0.011964	1	1	1	0.993184
ORTHOMCL2017	n	n	-1146.2	-1146.2	-1146.2	-1146.21	0	-0.019184	1	1	1	0.993184
ORTHOMCL3687	n	n	-627.693	-627.413	-627.693	-627.404	0.559668	0.577624	0.75591	0.74915	1	0.993184
ORTHOMCL1757	n	n	-1777.66	-1777.66	-1777.66	-1777.66	5.6e-05	-5.6e-05	0.99997	1	1	0.993184
ORTHOMCL2813	n	n	-845.419	-845.179	-845.419	-845.179	0.47988	0.480308	0.78668	0.78651	1	0.993184
ORTHOMCL3044	n	n	-1498.12	-1497.54	-1498.12	-1497.54	1.16031	1.16777	0.55981	0.55773	1	0.993184
ORTHOMCL1894	n	n	-1682.26	-1681.84	-1682.26	-1682.26	0.836878	0.000276	0.65807	0.99986	1	0.993184
ORTHOMCL3139	n	n	-1043.31	-1043.31	-1043.31	-1043.33	4e-06	-0.044914	1	1	1	0.993184
ORTHOMCL2047	n	n	-2897.9	-2897.9	-2897.9	-2897.9	0.00136	-0.005784	0.99932	1	1	0.993184
ORTHOMCL1797	n	n	-890.072	-890.071	-890.071	-890.072	0.000248	-0.000246	0.99988	1	1	0.993184
ORTHOMCL1677	n	n	-517.384	-517.384	-517.384	-517.384	0	0	1	1	1	0.993184
ORTHOMCL1846	n	n	-2209.5	-2208.66	-2209.5	-2208.65	1.68662	1.70393	0.43028	0.42658	1	0.993184
ORTHOMCL638	n	n	-883.538	-883.538	-883.538	-883.538	8e-06	-8.4e-05	1	1	1	0.993184
ORTHOMCL1095	n	n	-950.794	-950.576	-950.794	-950.576	0.435608	0.435896	0.80428	0.80417	1	0.993184
ORTHOMCL3792	n	n	-411.679	-411.371	-411.679	-411.371	0.61503	0.61503	0.73527	0.73527	1	0.993184
ORTHOMCL2435	n	n	-1508.92	-1508.92	-1508.92	-1508.92	0.000654	0.000564	0.99967	0.99972	1	0.993184
ORTHOMCL3116	n	n	-1479.98	-1479.98	-1479.98	-1479.98	7.8e-05	-7.8e-05	0.99996	1	1	0.993184
ORTHOMCL2948	n	n	-3248.85	-3248.85	-3248.85	-3248.86	2e-06	-0.015538	1	1	1	0.993184
ORTHOMCL2347	n	n	-1291.84	-1291.84	-1291.84	-1291.84	0	-0.00213	1	1	1	0.993184
ORTHOMCL701	n	n	-538.627	-538.22	-538.628	-538.22	0.813876	0.815522	0.66569	0.66514	1	0.993184
ORTHOMCL541	n	n	-998.862	-998.861	-998.862	-998.86	0.00016	0.003758	0.99992	0.99812	1	0.993184
ORTHOMCL944	n	n	-448.879	-448.906	-448.877	-448.878	-0.055242	-0.001442	1	1	1	0.993184
ORTHOMCL1826	n	n	-1348.54	-1348.54	-1348.54	-1348.54	7.6e-05	-0.000888	0.99996	1	1	0.993184
ORTHOMCL3632	n	n	-1283.89	-1283.89	-1283.89	-1283.89	0	-0.002384	1	1	1	0.993184
ORTHOMCL2130	n	n	-611.645	-611.645	-611.645	-611.312	6e-06	0.666664	1	0.71653	1	0.993184
ORTHOMCL1011	n	n	-555.06	-554.774	-555.06	-554.774	0.572092	0.572092	0.75123	0.75123	1	0.993184
ORTHOMCL3085	n	n	-1038.98	-1038.98	-1038.98	-1038.98	4.6e-05	-4.6e-05	0.99998	1	1	0.993184
ORTHOMCL2861	n	n	-1061.77	-1061.77	-1061.77	-1061.77	0.000902	0.000468	0.99955	0.99977	1	0.993184
ORTHOMCL2566	n	n	-569.799	-569.798	-569.798	-569.799	0.001262	-0.001556	0.99937	1	1	0.993184
ORTHOMCL2962	n	n	-1888.18	-1887.93	-1888.18	-1887.93	0.508196	0.510264	0.77562	0.77481	1	0.993184
ORTHOMCL759	n	n	-767.642	-767.268	-767.642	-767.27	0.747568	0.744602	0.68813	0.68915	1	0.993184
ORTHOMCL768	n	n	-1129.73	-1129.36	-1129.73	-1129.35	0.745394	0.757396	0.68887	0.68475	1	0.993184
ORTHOMCL1598	n	n	-1263.22	-1262.87	-1263.22	-1262.87	0.717002	0.717002	0.69872	0.69872	1	0.993184
ORTHOMCL2237	n	n	-1889.5	-1889.19	-1889.5	-1889.19	0.610052	0.607914	0.7371	0.73789	1	0.993184
ORTHOMCL1776	n	n	-941.982	-941.981	-941.982	-941.982	0.001036	1.2e-05	0.99948	0.99999	1	0.993184
ORTHOMCL3678	n	n	-279.063	-279.063	-279.063	-279.062	0.000336	0.000206	0.99983	0.9999	1	0.993184
ORTHOMCL2464	n	n	-507.501	-507.501	-507.501	-507.501	-8e-05	0	1	1	1	0.993184
ORTHOMCL310	n	n	-703.737	-703.737	-703.737	-703.737	0	-0.000192	1	1	1	0.993184
ORTHOMCL323	n	n	-1999.34	-1999.34	-1999.34	-1999.34	0.000246	-0.009522	0.99988	1	1	0.993184
ORTHOMCL3473	n	n	-3532.53	-3532.3	-3532.53	-3532.29	0.459742	0.484292	0.79464	0.78494	1	0.993184
ORTHOMCL3536	n	n	-290.243	-290.243	-290.243	-290.243	0.000444	0.000546	0.99978	0.99973	1	0.993184
ORTHOMCL2624	n	n	-980.577	-980.577	-980.578	-980.577	0.000294	0.001822	0.99985	0.99909	1	0.993184
ORTHOMCL2385	n	n	-474.886	-474.886	-474.886	-474.886	0.001278	0.00014	0.99936	0.99993	1	0.993184
ORTHOMCL1577	n	n	-1261.58	-1260.36	-1261.58	-1260.36	2.42376	2.42535	0.29764	0.2974	1	0.993184
ORTHOMCL3876	n	n	-620.524	-620.118	-620.524	-620.118	0.81274	0.81274	0.66606	0.66606	1	0.993184
ORTHOMCL347	n	n	-1754.22	-1754.23	-1754.22	-1754.22	-0.016614	-4e-06	1	1	1	0.993184
ORTHOMCL3010	n	n	-2333.63	-2333.63	-2333.63	-2333.63	0	-0.003778	1	1	1	0.993184
ORTHOMCL317	n	n	-1010.07	-1010.07	-1010.07	-1010.07	7.8e-05	-7.8e-05	0.99996	1	1	0.993184
ORTHOMCL3311	n	n	-277.453	-277.453	-277.453	-277.453	0.000382	7.6e-05	0.99981	0.99996	1	0.993184
ORTHOMCL621	n	n	-771.29	-771.289	-771.29	-771.29	0.003294	-0.001136	0.99835	1	1	0.993184
ORTHOMCL1181	n	n	-859.444	-859.106	-859.444	-859.005	0.67543	0.878668	0.7134	0.64447	1	0.993184
ORTHOMCL1486	n	n	-1030.95	-1030.67	-1030.95	-1030.67	0.567718	0.5676	0.75287	0.75292	1	0.993184
ORTHOMCL2532	n	n	-651.699	-651.699	-651.7	-651.703	5.2e-05	-0.006218	0.99997	1	1	0.993184
ORTHOMCL2333	n	n	-929.974	-929.974	-929.974	-929.974	0.000336	0.000436	0.99983	0.99978	1	0.993184
ORTHOMCL630	n	n	-500.493	-500.493	-500.493	-500.493	0.000178	5.2e-05	0.99991	0.99997	1	0.993184
ORTHOMCL3337	n	n	-296.935	-296.934	-296.934	-296.935	3.8e-05	-3.8e-05	0.99998	1	1	0.993184
ORTHOMCL832	n	n	-658.32	-658.339	-658.32	-658.369	-0.037632	-0.097568	1	1	1	0.993184
ORTHOMCL1864	n	n	-1159.91	-1159.53	-1159.91	-1159.53	0.771524	0.759004	0.67993	0.6842	1	0.993184
ORTHOMCL922	n	n	-796.275	-796.275	-796.275	-796.275	6.6e-05	-6.6e-05	0.99997	1	1	0.993184
ORTHOMCL1549	n	n	-1151.45	-1151.45	-1151.45	-1151.45	0	-0.001046	1	1	1	0.993184
ORTHOMCL71	n	n	-2992.28	-2992.28	-2992.28	-2992.29	-0.000218	-0.01848	1	1	1	0.993184
ORTHOMCL1523	n	n	-1037.28	-1037.28	-1037.28	-1037.28	0	0.000396	1	0.9998	1	0.993184
ORTHOMCL2440	n	n	-1268.61	-1268.08	-1268.61	-1268.08	1.06775	1.06785	0.58633	0.5863	1	0.993184
ORTHOMCL2856	n	n	-1858.61	-1857.95	-1858.59	-1857.95	1.31594	1.27497	0.5179	0.52862	1	0.993184
ORTHOMCL1058	n	n	-1579.72	-1579.48	-1579.72	-1579.48	0.483818	0.47832	0.78513	0.78729	1	0.993184
ORTHOMCL2321	n	n	-576.73	-576.73	-576.73	-576.73	6.4e-05	-6.6e-05	0.99997	1	1	0.993184
ORTHOMCL2597	n	n	-543.804	-543.519	-543.838	-543.277	0.569986	1.1222	0.75202	0.57058	1	0.993184
ORTHOMCL470	n	n	-403.693	-403.694	-403.693	-403.693	-0.00209	0.000394	1	0.9998	1	0.993184
ORTHOMCL2362	n	n	-2491.26	-2491.26	-2491.26	-2491.26	-0.003708	0	1	1	1	0.993184
ORTHOMCL2900	n	n	-1202.53	-1202.52	-1202.52	-1202.52	0.00691	-0.001458	0.99655	1	1	0.993184
ORTHOMCL2761	n	n	-1140.47	-1140.47	-1140.47	-1140.47	0.000356	-0.000752	0.99982	1	1	0.993184
ORTHOMCL2216	n	n	-1700.12	-1700.12	-1700.12	-1700.12	0.002204	-0.001528	0.9989	1	1	0.993184
ORTHOMCL1433	n	n	-942.609	-942.609	-942.609	-942.609	0	0	1	1	1	0.993184
ORTHOMCL972	n	n	-956.562	-955.507	-956.562	-955.507	2.11079	2.11061	0.34806	0.34809	1	0.993184
ORTHOMCL1397	n	n	-4174.17	-4174.17	-4174.17	-4174.17	0	4e-06	1	1	1	0.993184
ORTHOMCL3456	n	n	-1332.77	-1331.01	-1332.77	-1331.01	3.51122	3.51277	0.1728	0.17267	1	0.993184
ORTHOMCL1224	n	n	-2822.98	-2823	-2822.99	-2822.48	-0.038862	1.02529	1	0.59891	1	0.993184
ORTHOMCL1563	n	n	-1260.71	-1260.51	-1260.71	-1260.51	0.398064	0.398058	0.81952	0.81953	1	0.993184
ORTHOMCL178	n	n	-1339.49	-1339.49	-1339.49	-1339.49	0	4e-06	1	1	1	0.993184
ORTHOMCL2785	n	n	-2038.09	-2038.09	-2038.09	-2038.09	0.000916	-0.001562	0.99954	1	1	0.993184
ORTHOMCL1741	n	n	-446.445	-446.445	-446.445	-446.445	0.000582	0.000928	0.99971	0.99954	1	0.993184
ORTHOMCL3365	n	n	-2177.08	-2177.08	-2177.08	-2177.08	0.00085	0.000768	0.99958	0.99962	1	0.993184
ORTHOMCL774	n	n	-820.691	-820.691	-820.691	-820.692	0	-0.002168	1	1	1	0.993184
ORTHOMCL697	n	n	-899.665	-899.665	-899.666	-899.665	0.001132	0.001656	0.99943	0.99917	1	0.993184
ORTHOMCL1707	n	n	-935.938	-935.938	-935.94	-935.938	0.000168	0.002268	0.99992	0.99887	1	0.993184
ORTHOMCL3490	n	n	-1465.3	-1465.3	-1465.3	-1465.31	0	-0.009634	1	1	1	0.993184
ORTHOMCL2684	n	n	-1376.29	-1375.87	-1376.29	-1375.87	0.851026	0.858892	0.65343	0.65087	1	0.993184
ORTHOMCL3713	n	n	-1113.33	-1113.09	-1113.33	-1113.08	0.491978	0.496762	0.78193	0.78006	1	0.993184
ORTHOMCL1547	n	n	-589.926	-589.926	-589.926	-589.926	8e-06	-0.00029	1	1	1	0.993184
ORTHOMCL1763	n	n	-1895.08	-1895.08	-1895.08	-1895.08	5.6e-05	-5.6e-05	0.99997	1	1	0.993184
ORTHOMCL3016	n	n	-1728.37	-1728.37	-1728.37	-1728.37	8e-05	-0.00025	0.99996	1	1	0.993184
ORTHOMCL1028	n	n	-500.025	-500.025	-500.025	-500.025	0.00026	0.000186	0.99987	0.99991	1	0.993184
ORTHOMCL1482	n	n	-1590.33	-1590.33	-1590.33	-1590.33	0	-0.00159	1	1	1	0.993184
ORTHOMCL724	n	n	-758.912	-758.709	-758.912	-758.709	0.406326	0.4062	0.81615	0.8162	1	0.993184
ORTHOMCL793	n	n	-753.952	-753.951	-753.951	-753.951	0.00314	0	0.99843	1	1	0.993184
ORTHOMCL1112	n	n	-741.034	-740.864	-741.034	-740.86	0.34109	0.348268	0.84321	0.84018	1	0.993184
ORTHOMCL1316	n	n	-828.143	-827.609	-828.143	-827.609	1.06749	1.06749	0.5864	0.5864	1	0.993184
ORTHOMCL1862	n	n	-1336.13	-1336.13	-1336.13	-1336.13	0	-0.00067	1	1	1	0.993184
ORTHOMCL2517	n	n	-1170.53	-1170.05	-1170.53	-1170.05	0.964222	0.964218	0.61748	0.61748	1	0.993184
ORTHOMCL1493	n	n	-579.971	-579.971	-579.971	-579.971	0	0	1	1	1	0.993184
ORTHOMCL3701	n	n	-503.763	-503.763	-503.763	-503.763	0.000442	0.000254	0.99978	0.99987	1	0.993184
ORTHOMCL3196	n	n	-455.934	-455.934	-455.934	-455.934	0.000446	0.000294	0.99978	0.99985	1	0.993184
ORTHOMCL373	n	n	-1063.85	-1063.66	-1063.85	-1063.66	0.381254	0.381254	0.82644	0.82644	1	0.993184
ORTHOMCL2422	n	n	-1738.65	-1738.43	-1738.65	-1738.43	0.430654	0.433134	0.80628	0.80528	1	0.993184
ORTHOMCL796	n	n	-501.463	-501.463	-501.463	-501.463	9.4e-05	-9.6e-05	0.99995	1	1	0.993184
ORTHOMCL875	n	n	-650.161	-650.162	-650.161	-650.161	-0.00119	-0.000386	1	1	1	0.993184
ORTHOMCL2592	n	n	-1372.8	-1372.8	-1372.8	-1372.8	0.0003	-0.000106	0.99985	1	1	0.993184
ORTHOMCL3504	n	n	-1234.53	-1234.24	-1234.53	-1234.24	0.586522	0.586522	0.74583	0.74583	1	0.993184
ORTHOMCL409	n	n	-411.438	-411.098	-411.438	-411.098	0.679782	0.679776	0.71185	0.71185	1	0.993184
ORTHOMCL1911	n	n	-720.681	-720.681	-720.681	-719.98	-0.000682	1.40145	1	0.49623	1	0.993184
ORTHOMCL2827	n	n	-1963.42	-1963.42	-1963.42	-1963.42	0.00081	-6e-06	0.9996	1	1	0.993184
ORTHOMCL1007	n	n	-1246.41	-1246.26	-1246.26	-1246.26	0.307662	-6.8e-05	0.85742	1	1	0.993184
ORTHOMCL757	n	n	-381.29	-381	-381.29	-381	0.579644	0.579644	0.7484	0.7484	1	0.993184
ORTHOMCL1505	n	n	-942.479	-942.231	-942.492	-942.229	0.494864	0.526058	0.7808	0.76872	1	0.993184
ORTHOMCL817	n	n	-2295.97	-2295.73	-2295.97	-2295.73	0.476588	0.478622	0.78797	0.78717	1	0.993184
ORTHOMCL1611	n	n	-1638.57	-1638.57	-1638.57	-1638.57	0.000836	0.001848	0.99958	0.99908	1	0.993184
ORTHOMCL1672	n	n	-1399.6	-1399.6	-1399.6	-1399.6	0.000358	-0.006144	0.99982	1	1	0.993184
ORTHOMCL2261	n	n	-996.43	-996.43	-996.43	-996.43	0.000442	0.000666	0.99978	0.99967	1	0.993184
ORTHOMCL692	n	n	-1122.04	-1122.04	-1122.04	-1122.04	1.8e-05	3.6e-05	0.99999	0.99998	1	0.993184
ORTHOMCL1889	n	n	-463.679	-460.904	-463.698	-460.904	5.54984	5.58723	0.062354	0.061199	1	0.993184
ORTHOMCL3132	n	n	-3306.76	-3306.76	-3306.76	-3306.76	-0.003602	-0.003826	1	1	1	0.993184
ORTHOMCL2328	n	n	-1281.9	-1281.61	-1281.9	-1281.61	0.573764	0.57486	0.7506	0.75019	1	0.993184
ORTHOMCL1534	n	n	-2288.55	-2288.29	-2288.55	-2288.29	0.50302	0.51423	0.77763	0.77328	1	0.993184
ORTHOMCL1713	n	n	-1118.47	-1118.47	-1118.47	-1118.47	-8.2e-05	-0.00021	1	1	1	0.993184
ORTHOMCL1238	n	n	-1459.03	-1459.03	-1459.03	-1459.03	6.2e-05	-6.2e-05	0.99997	1	1	0.993184
ORTHOMCL2608	n	n	-2170.44	-2170.44	-2170.44	-2170.44	-0.005204	0.002958	1	0.99852	1	0.993184
ORTHOMCL2319	n	n	-1888.51	-1888.26	-1888.51	-1888.26	0.510506	0.511362	0.77472	0.77439	1	0.993184
ORTHOMCL3248	n	n	-356.081	-356.081	-356.081	-356.081	0.001536	0.001388	0.99923	0.99931	1	0.993184
ORTHOMCL1605	n	n	-526.542	-526.178	-526.542	-526.178	0.727636	0.727608	0.69502	0.69503	1	0.993184
ORTHOMCL3459	n	n	-3865.53	-3865.53	-3865.53	-3865.53	5.4e-05	0.00323	0.99997	0.99839	1	0.993184
ORTHOMCL2192	n	n	-920.922	-920.585	-920.935	-920.585	0.673686	0.699726	0.71402	0.70478	1	0.993184
ORTHOMCL1818	n	n	-1173.13	-1172.82	-1173.13	-1172.83	0.604698	0.597174	0.73908	0.74187	1	0.993184
ORTHOMCL1971	n	n	-917.399	-917.34	-917.401	-917.34	0.1161	0.120608	0.9436	0.94148	1	0.993184
ORTHOMCL2418	n	n	-1193.66	-1193.37	-1193.66	-1193.37	0.574014	0.576772	0.75051	0.74947	1	0.993184
ORTHOMCL1728	n	n	-1090.34	-1090.11	-1090.34	-1090.11	0.458942	0.461716	0.79495	0.79385	1	0.993184
ORTHOMCL2753	n	n	-1874.5	-1874.52	-1874.5	-1874.5	-0.026994	-1.6e-05	1	1	1	0.993184
ORTHOMCL1409	n	n	-861.071	-861.071	-861.071	-861.071	5.2e-05	-5.2e-05	0.99997	1	1	0.993184
ORTHOMCL3199	n	n	-360.838	-360.838	-360.838	-360.838	0.0001	-9.8e-05	0.99995	1	1	0.993184
ORTHOMCL192	n	n	-1053.71	-1053.42	-1053.71	-1053.42	0.58242	0.58242	0.74736	0.74736	1	0.993184
ORTHOMCL1730	n	n	-1054.51	-1054.53	-1054.53	-1054.51	-0.051064	0.040306	1	0.98005	1	0.993184
ORTHOMCL2377	n	n	-1369.59	-1369.37	-1369.59	-1369.37	0.43665	0.43665	0.80386	0.80386	1	0.993184
ORTHOMCL2557	n	n	-1311.29	-1311.3	-1311.29	-1311.3	-0.004546	-0.014504	1	1	1	0.993184
ORTHOMCL2954	n	n	-1018.56	-1018.4	-1018.56	-1018.4	0.312744	0.314886	0.85524	0.85433	1	0.993184
ORTHOMCL1294	n	n	-1704.41	-1704.41	-1704.41	-1704.41	3.6e-05	0.00073	0.99998	0.99964	1	0.993184
ORTHOMCL590	n	n	-479.115	-479.115	-479.115	-478.376	0	1.47825	1	0.47753	1	0.993184
ORTHOMCL2648	n	n	-1962.61	-1962.38	-1962.61	-1962.38	0.45569	0.454924	0.79625	0.79655	1	0.993184
ORTHOMCL436	n	n	-611.519	-611.518	-611.518	-611.518	0.001778	4e-06	0.99911	1	1	0.993184
ORTHOMCL1820	n	n	-1338.37	-1338.06	-1338.37	-1338.06	0.615772	0.615772	0.735	0.735	1	0.993184
ORTHOMCL1737	n	n	-1370.12	-1370.13	-1370.12	-1370.13	-0.004816	-0.005902	1	1	1	0.993184
ORTHOMCL1583	n	n	-1282.23	-1281.97	-1282.23	-1281.97	0.52533	0.52533	0.769	0.769	1	0.993184
ORTHOMCL31	n	n	-1389.34	-1389.34	-1389.34	-1389.34	-0.00022	-2.4e-05	1	1	1	0.993184
ORTHOMCL1941	n	n	-778.628	-778.628	-778.629	-778.628	0.000432	0.001478	0.99978	0.99926	1	0.993184
ORTHOMCL3522	n	n	-2430.8	-2430.8	-2430.8	-2430.8	0.000148	-0.000486	0.99993	1	1	0.993184
ORTHOMCL2232	n	n	-2126.35	-2126.13	-2126.35	-2126.12	0.432626	0.4581	0.80548	0.79529	1	0.993184
ORTHOMCL2202	n	n	-1485.1	-1485.1	-1485.1	-1485.1	0	0.00058	1	0.99971	1	0.993184
ORTHOMCL1240	n	n	-1542.65	-1542.42	-1542.65	-1542.25	0.459434	0.791646	0.79476	0.67313	1	0.993184
ORTHOMCL1871	n	n	-2148.18	-2148.18	-2148.18	-2148.18	-0.000328	0.001638	1	0.99918	1	0.993184
ORTHOMCL1905	n	n	-914.237	-914.237	-914.237	-914.237	-0.000946	4e-06	1	1	1	0.993184
ORTHOMCL2663	n	n	-685.121	-685.121	-685.121	-685.121	-0.000384	0.000836	1	0.99958	1	0.993184
ORTHOMCL3144	n	n	-2329.38	-2329.38	-2329.38	-2329.39	2e-06	-0.01518	1	1	1	0.993184
ORTHOMCL534	n	n	-1156.03	-1156.03	-1156.03	-1156.03	0	-0.007606	1	1	1	0.993184
ORTHOMCL2995	n	n	-1875.56	-1875.12	-1875.56	-1875.12	0.884382	0.884364	0.64263	0.64263	1	0.993184
ORTHOMCL3633	n	n	-4239.38	-4239.1	-4239.38	-4239.1	0.554208	0.554204	0.75798	0.75798	1	0.993184
ORTHOMCL3583	n	n	-330.243	-329.915	-330.243	-329.915	0.65641	0.655566	0.72022	0.72052	1	0.993184
ORTHOMCL552	n	n	-724.032	-723.816	-724.033	-723.816	0.4338	0.434698	0.80501	0.80465	1	0.993184
ORTHOMCL889	n	n	-1602.38	-1602.17	-1602.38	-1602.18	0.41573	0.404812	0.81232	0.81676	1	0.993184
ORTHOMCL2523	n	n	-1035.36	-1035.36	-1035.36	-1035.36	2e-06	-0.000464	1	1	1	0.993184
ORTHOMCL334	n	n	-2120.09	-2119.83	-2120.09	-2119.83	0.506754	0.510558	0.77618	0.7747	1	0.993184
ORTHOMCL2402	n	n	-1557.96	-1557.96	-1557.96	-1557.96	6.6e-05	-0.001066	0.99997	1	1	0.993184
ORTHOMCL666	n	n	-1857.13	-1857.13	-1857.13	-1857.13	-5.4e-05	0.001318	1	0.99934	1	0.993184
ORTHOMCL1458	n	n	-1117.47	-1117.2	-1117.47	-1117.2	0.538644	0.538644	0.7639	0.7639	1	0.993184
ORTHOMCL2198	n	n	-2464.64	-2464.64	-2464.64	-2464.64	9.2e-05	-0.000264	0.99995	1	1	0.993184
ORTHOMCL1682	n	n	-607.335	-607.335	-607.335	-607.335	0	9e-05	1	0.99996	1	0.993184
ORTHOMCL2776	n	n	-3857.8	-3857.56	-3857.8	-3857.54	0.488438	0.528482	0.78332	0.76779	1	0.993184
ORTHOMCL1666	n	n	-1162.82	-1162.82	-1162.82	-1162.82	-0.002364	-0.001924	1	1	1	0.993184
ORTHOMCL2671	n	n	-477.989	-477.988	-477.989	-477.988	0.001278	0.001282	0.99936	0.99936	1	0.993184
ORTHOMCL2652	n	n	-1296.7	-1296.7	-1296.7	-1296.7	0	0.001138	1	0.99943	1	0.993184
ORTHOMCL657	n	n	-507.717	-507.717	-507.717	-507.717	0.000252	-0.000248	0.99987	1	1	0.993184
ORTHOMCL2734	n	n	-1718.03	-1718.03	-1718.03	-1718.03	2e-06	-5.4e-05	1	1	1	0.993184
ORTHOMCL69	n	n	-1068.77	-1067.46	-1068.77	-1067.46	2.61033	2.62096	0.27113	0.26969	1	0.993184
ORTHOMCL1343	n	n	-1240.78	-1240.61	-1240.78	-1240.61	0.337938	0.337938	0.84454	0.84454	1	0.993184
ORTHOMCL175	n	n	-1144.81	-1144.81	-1144.81	-1144.81	0.000242	0.000784	0.99988	0.99961	1	0.993184
ORTHOMCL3147	n	n	-1010.92	-1010.92	-1010.92	-1010.92	0.00049	-0.00015	0.99976	1	1	0.993184
ORTHOMCL3103	n	n	-1159.1	-1159.08	-1159.1	-1159.08	0.041698	0.041694	0.97937	0.97937	1	0.993184
ORTHOMCL2988	n	n	-2072.35	-2072.35	-2072.35	-2072.35	0.002362	0	0.99882	1	1	0.993184
ORTHOMCL3404	n	n	-4591.42	-4591.42	-4591.42	-4591.42	8e-06	1.6e-05	1	0.99999	1	0.993184
ORTHOMCL1302	n	n	-815.677	-815.401	-815.677	-815.403	0.552332	0.548532	0.75869	0.76013	1	0.993184
ORTHOMCL2915	n	n	-1408.89	-1408.89	-1408.89	-1408.89	8.6e-05	-8.4e-05	0.99996	1	1	0.993184
ORTHOMCL2106	n	n	-1226.81	-1226.81	-1226.81	-1226.81	0.00017	0.001376	0.99992	0.99931	1	0.993184
ORTHOMCL2148	n	n	-1066.11	-1066.11	-1066.11	-1066.12	6e-06	-0.026028	1	1	1	0.993184
ORTHOMCL1959	n	n	-851.718	-851.468	-851.718	-851.468	0.499656	0.499572	0.77893	0.77897	1	0.993184
ORTHOMCL3362	n	n	-1101.37	-1101.09	-1101.37	-1101.02	0.554288	0.70851	0.75795	0.7017	1	0.993184
ORTHOMCL1307	n	n	-1442.81	-1442.81	-1442.81	-1442.81	6.4e-05	0.00017	0.99997	0.99992	1	0.993184
ORTHOMCL2072	n	n	-479.716	-479.716	-479.716	-479.716	0.000264	7.6e-05	0.99987	0.99996	1	0.993184
ORTHOMCL1982	n	n	-1496.93	-1496.94	-1496.94	-1496.94	-0.003518	-5.6e-05	1	1	1	0.993184
ORTHOMCL1346	n	n	-2084.53	-2084.54	-2084.54	-2084.46	-0.009426	0.151974	1	0.92683	1	0.993184
ORTHOMCL517	n	n	-1730.83	-1730.83	-1730.83	-1730.83	0.000168	-0.000166	0.99992	1	1	0.993184
ORTHOMCL717	n	n	-1059.61	-1059.61	-1059.61	-1059.61	0.000208	-0.000212	0.9999	1	1	0.993184
ORTHOMCL1630	n	n	-1731.26	-1731.26	-1736.13	-1731.26	0.001532	9.74226	0.99923	0.007665	1	0.205737
ORTHOMCL1519	n	n	-1396.92	-1396.49	-1396.92	-1396.49	0.868086	0.867692	0.64788	0.64801	1	0.993184
ORTHOMCL367	n	n	-1031.2	-1030.74	-1031.59	-1030.73	0.92858	1.71738	0.62858	0.42372	1	0.993184
ORTHOMCL1469	n	n	-1036.07	-1036.07	-1036.07	-1036.07	-0.005426	7.2e-05	1	0.99996	1	0.993184
ORTHOMCL1215	n	n	-1096.2	-1096.19	-1096.2	-1096.2	0.003754	0.00182	0.99812	0.99909	1	0.993184
ORTHOMCL2299	n	n	-1367.61	-1367.61	-1367.61	-1367.61	-0.0009	-0.000894	1	1	1	0.993184
ORTHOMCL682	n	n	-990.101	-990.101	-990.101	-990.111	0	-0.02061	1	1	1	0.993184
ORTHOMCL2493	n	n	-2780.93	-2780.93	-2780.93	-2780.93	-0.000442	-0.000368	1	1	1	0.993184
ORTHOMCL1884	n	n	-869.512	-869.512	-869.512	-869.512	-0.000204	-7.4e-05	1	1	1	0.993184
ORTHOMCL1156	n	n	-1357.11	-1357.11	-1357.11	-1357.11	0.000282	-0.000282	0.99986	1	1	0.993184
ORTHOMCL2157	n	n	-565.576	-565.576	-565.576	-565.576	0.001052	-0.000928	0.99947	1	1	0.993184
ORTHOMCL1143	n	n	-840.225	-840.224	-840.224	-840.225	0.000556	-0.000386	0.99972	1	1	0.993184
ORTHOMCL2118	n	n	-1027.34	-1027.07	-1027.34	-1027.07	0.545552	0.545552	0.76126	0.76126	1	0.993184
ORTHOMCL454	n	n	-457.752	-457.752	-457.753	-457.752	7.8e-05	0.001394	0.99996	0.9993	1	0.993184
ORTHOMCL167	n	n	-987.639	-987.64	-987.639	-987.64	-6e-06	-0.000384	1	1	1	0.993184
ORTHOMCL719	n	n	-610.325	-610.325	-610.325	-610.325	0.000112	-0.000208	0.99994	1	1	0.993184
ORTHOMCL1053	n	n	-1419.18	-1419.19	-1419.18	-1419.18	-0.013616	-0.00019	1	1	1	0.993184
ORTHOMCL479	n	n	-1705.66	-1705.66	-1705.66	-1705.66	-0.016858	-0.017738	1	1	1	0.993184
ORTHOMCL982	n	n	-1332.28	-1331.98	-1332.28	-1331.98	0.587962	0.588798	0.74529	0.74498	1	0.993184
ORTHOMCL603	n	n	-724.677	-724.677	-724.677	-724.68	0	-0.007002	1	1	1	0.993184
ORTHOMCL387	n	n	-1189.44	-1189.44	-1189.44	-1189.44	2e-06	-2e-06	1	1	1	0.993184
ORTHOMCL1134	n	n	-800.574	-800.271	-800.574	-800.271	0.604962	0.604962	0.73898	0.73898	1	0.993184
ORTHOMCL3165	n	n	-322.022	-321.771	-322.022	-321.771	0.502018	0.502004	0.77802	0.77802	1	0.993184
ORTHOMCL2113	n	n	-589.649	-589.649	-589.649	-589.648	-0.000164	0.001268	1	0.99937	1	0.993184
ORTHOMCL1322	n	n	-1540.09	-1539.25	-1540.11	-1539.25	1.67833	1.71999	0.43207	0.42317	1	0.993184
ORTHOMCL2249	n	n	-2492.86	-2492.86	-2492.86	-2500.89	5.6e-05	-16.0754	0.99997	1	1	0.993184
ORTHOMCL311	n	n	-1566.03	-1566	-1566	-1566	0.054794	-2e-05	0.97297	1	1	0.993184
ORTHOMCL3084	n	n	-1666.53	-1666.15	-1666.53	-1666.15	0.757394	0.760288	0.68475	0.68376	1	0.993184
ORTHOMCL1723	n	n	-1173.49	-1173.27	-1173.49	-1173.27	0.436938	0.437336	0.80375	0.80359	1	0.993184
ORTHOMCL542	n	n	-1368.88	-1368.88	-1368.88	-1368.89	0.000254	-0.003922	0.99987	1	1	0.993184
ORTHOMCL1218	n	n	-375.531	-375.531	-375.531	-375.531	-6e-05	0	1	1	1	0.993184
ORTHOMCL3587	n	n	-1644.08	-1643.32	-1644.09	-1643.31	1.5254	1.55491	0.4664	0.45958	1	0.993184
ORTHOMCL1779	n	n	-1695.17	-1695.17	-1695.17	-1695.17	0.000356	-0.000356	0.99982	1	1	0.993184
ORTHOMCL2386	n	n	-2409.09	-2408.22	-2409.09	-2408.16	1.74847	1.86691	0.41718	0.39319	1	0.993184
ORTHOMCL1006	n	n	-1619.94	-1619.94	-1619.94	-1619.94	0.000196	-0.000202	0.9999	1	1	0.993184
ORTHOMCL2466	n	n	-1676.36	-1676.36	-1677.08	-1676.36	6.6e-05	1.44089	0.99997	0.48654	1	0.993184
ORTHOMCL545	n	n	-1048.43	-1048.43	-1048.43	-1048.43	-0.000302	-2e-06	1	1	1	0.993184
ORTHOMCL1475	n	n	-465.986	-465.742	-466.185	-465.742	0.487566	0.88638	0.78366	0.64199	1	0.993184
ORTHOMCL2056	n	n	-1574.02	-1573.56	-1574.05	-1573.56	0.92594	0.981168	0.62941	0.61227	1	0.993184
ORTHOMCL1436	n	n	-1213.82	-1213.82	-1213.82	-1213.82	0.00013	-0.000102	0.99994	1	1	0.993184
ORTHOMCL3666	n	n	-902.626	-902.626	-902.626	-902.626	0.001316	-0.001332	0.99934	1	1	0.993184
ORTHOMCL1144	n	n	-1037.44	-1043.98	-1037.44	-1037.44	-13.0771	-1e-05	1	1	1	0.993184
ORTHOMCL1462	n	n	-778.289	-778.289	-778.289	-778.289	7.6e-05	-7.8e-05	0.99996	1	1	0.993184
ORTHOMCL302	n	n	-491.346	-491.346	-491.346	-491.346	2e-06	1.4e-05	1	0.99999	1	0.993184
[truncated: 1,110 more rows]

## Sheet: NOFILTER
Cluster_name	M12	M78	neutral(M1)	positive(M2)	neutral(M7)	positive(M8)	D(M1,M2)	D(M7,M8)	p_value(M1,M2)	p_value(M7,M8)	qvalue(M1,M2)	qvalue(M7,M8)
ORTHOMCL1867	P	P	-14710.8	-14523.2	-14711.2	-14539.8	375.265	342.848	0	0	0	0
ORTHOMCL1904	P	P	-3635.44	-3541.84	-3635.73	-3541.84	187.192	187.769	0	0	0	0
ORTHOMCL2814	P	P	-6850.14	-6770.8	-6842.39	-6770.93	158.695	142.921	0	0	0	0
ORTHOMCL63	P	P	-12966	-12888.7	-12970.3	-12888.7	154.61	163.257	0	0	0	0
ORTHOMCL914	P	P	-4218.2	-4142.45	-4218.26	-4142.45	151.496	151.623	0	0	0	0
ORTHOMCL667	P	P	-1712.67	-1637.18	-1712.95	-1637.18	150.995	151.559	0	0	0	0
ORTHOMCL36	P	P	-1737.46	-1663.12	-1739.25	-1663.23	148.684	152.038	0	0	0	0
ORTHOMCL982	P	P	-2241.95	-2168.47	-2242.12	-2168.75	146.97	146.749	0	0	0	0
ORTHOMCL2266	P	P	-3553.81	-3483.12	-3554.4	-3483.12	141.378	142.558	0	0	0	0
ORTHOMCL593	P	P	-1957.75	-1887.37	-1958.78	-1887.37	140.749	142.816	0	0	0	0
ORTHOMCL983	P	P	-3581.64	-3512.44	-3583.15	-3512.34	138.4	141.619	0	0	0	0
ORTHOMCL2121	P	P	-2627.63	-2562.25	-2630.12	-2562.25	130.757	135.742	0	0	0	0
ORTHOMCL2741	P	P	-1538.19	-1473.27	-1540.01	-1473.27	129.832	133.473	0	0	0	0
ORTHOMCL3054	P	P	-3126.26	-3061.82	-3127.08	-3061.82	128.894	130.515	0	0	0	0
ORTHOMCL161	P	P	-10774.5	-10710.2	-10774.5	-10710.2	128.53	128.652	0	0	0	0
ORTHOMCL2858	P	P	-5227.41	-5164.28	-5228.35	-5164.28	126.259	128.139	0	0	0	0
ORTHOMCL3019	P	P	-5666.57	-5604.02	-5666.59	-5604.11	125.11	124.961	0	0	0	0
ORTHOMCL70	P	P	-4400.39	-4338.12	-4400.88	-4338.17	124.525	125.418	0	0	0	0
ORTHOMCL797	P	P	-4208.57	-4148.33	-4209.41	-4148.33	120.491	122.169	0	0	0	0
ORTHOMCL798	P	P	-1668.16	-1608.8	-1668.16	-1608.8	118.736	118.736	0	0	0	0
ORTHOMCL2973	P	P	-2548.16	-2489.58	-2544.8	-2489.58	117.156	110.439	0	0	0	0
ORTHOMCL678	P	P	-1672.68	-1615.09	-1673.61	-1615.09	115.182	117.049	0	0	0	0
ORTHOMCL1646	P	P	-1885.27	-1827.84	-1885.3	-1827.84	114.863	114.926	0	0	0	0
ORTHOMCL3362	P	P	-1954.33	-1897.54	-1954.51	-1897.54	113.575	113.935	0	0	0	0
ORTHOMCL3115	P	P	-2821.47	-2764.88	-2821.85	-2764.77	113.188	114.158	0	0	0	0
ORTHOMCL1274	P	P	-1941.75	-1885.36	-1942.14	-1885.36	112.77	113.563	0	0	0	0
ORTHOMCL2696	P	P	-2137.17	-2081.07	-2140.4	-2081.14	112.208	118.518	0	0	0	0
ORTHOMCL1704	P	P	-2090.87	-2035.38	-2090.87	-2035.38	110.972	110.972	0	0	0	0
ORTHOMCL1622	P	P	-2568.06	-2512.64	-2569.07	-2512.64	110.835	112.845	0	0	0	0
ORTHOMCL1154	P	P	-3682.39	-3627.24	-3686.87	-3627.33	110.3	119.071	0	0	0	0
ORTHOMCL1576	P	P	-1738.91	-1684.24	-1739.23	-1684.24	109.325	109.979	0	0	0	0
ORTHOMCL1803	P	P	-1719.29	-1665.85	-1719.45	-1665.85	106.873	107.194	0	0	0	0
ORTHOMCL3375	P	P	-2902.11	-2848.65	-2904.26	-2848.66	106.919	111.202	0	0	0	0
ORTHOMCL1871	P	P	-2919.31	-2865.92	-2919.4	-2865.92	106.779	106.958	0	0	0	0
ORTHOMCL2010	P	P	-1520.68	-1467.37	-1522.01	-1467.39	106.611	109.246	0	0	0	0
ORTHOMCL1037	P	P	-3581.12	-3528.21	-3581.32	-3528.43	105.829	105.779	0	0	0	0
ORTHOMCL3444	P	P	-5245.87	-5193.05	-5246.7	-5193.06	105.64	107.278	0	0	0	0
ORTHOMCL2267	P	P	-1909.35	-1856.64	-1909.72	-1856.71	105.43	106.03	0	0	0	0
ORTHOMCL1302	P	P	-1287.08	-1234.64	-1287.12	-1235.03	104.869	104.177	0	0	0	0
ORTHOMCL1260	P	P	-2192.29	-2140.31	-2192.3	-2140.31	103.962	103.968	0	0	0	0
ORTHOMCL1370	P	P	-1949.84	-1898.26	-1949.88	-1898.26	103.162	103.239	0	0	0	0
ORTHOMCL2090	P	P	-1846.77	-1795.66	-1846.93	-1795.66	102.233	102.543	0	0	0	0
ORTHOMCL2435	P	P	-2326.02	-2275.6	-2326.18	-2275.49	100.845	101.383	0	0	0	0
ORTHOMCL1833	P	P	-1497.74	-1447.57	-1497.77	-1447.69	100.333	100.151	0	0	0	0
ORTHOMCL1903	P	P	-2939.71	-2889.59	-2939.89	-2889.59	100.254	100.611	0	0	0	0
ORTHOMCL3424	P	P	-4330.98	-4281.24	-4333.26	-4281.26	99.4799	103.998	0	0	0	0
ORTHOMCL440	P	P	-8007.82	-7958.56	-8010.63	-7960.98	98.5053	99.2969	0	0	0	0
ORTHOMCL3256	P	P	-3892.96	-3843.92	-3893.06	-3843.92	98.0903	98.2795	0	0	0	0
ORTHOMCL1104	P	P	-2701.8	-2653.57	-2706.97	-2653.27	96.4714	107.412	0	0	0	0
ORTHOMCL824	P	P	-2202.41	-2154.21	-2202.69	-2154.22	96.3943	96.9431	0	0	0	0
ORTHOMCL2570	P	P	-3372.91	-3324.93	-3373.07	-3325.35	95.9778	95.4396	0	0	0	0
ORTHOMCL2972	P	P	-7464.77	-7416.76	-7464.77	-7418.99	96.0085	91.5505	0	0	0	0
ORTHOMCL106	P	P	-1876.59	-1828.74	-1879.98	-1830.18	95.6862	99.5969	0	0	0	0
ORTHOMCL2923	P	P	-2506.69	-2459.19	-2507.39	-2459.19	95.0028	96.4128	0	0	0	0
ORTHOMCL2847	P	P	-1694.52	-1647.05	-1694.52	-1650.51	94.9385	88.0181	0	0	0	0
ORTHOMCL1959	P	P	-1426.22	-1378.93	-1427.96	-1378.93	94.5681	98.0615	0	0	0	0
ORTHOMCL3100	P	P	-1826.13	-1779.13	-1827.44	-1779.14	94.0008	96.5915	0	0	0	0
ORTHOMCL1629	P	P	-1761.21	-1714.4	-1761.34	-1714.4	93.6185	93.8743	0	0	0	0
ORTHOMCL772	P	P	-1366.41	-1319.81	-1366.71	-1319.81	93.2002	93.7988	0	0	0	0
ORTHOMCL1336	P	P	-1172.23	-1125.66	-1172.34	-1125.66	93.1291	93.364	0	0	0	0
ORTHOMCL2334	P	P	-2465.53	-2418.99	-2465.73	-2418.99	93.0788	93.4807	0	0	0	0
ORTHOMCL2889	P	P	-1471.79	-1425.24	-1472	-1425.09	93.092	93.826	0	0	0	0
ORTHOMCL3371	P	P	-5725.49	-5679.01	-5725.49	-5679.01	92.9664	92.9675	0	0	0	0
ORTHOMCL2038	P	P	-3292.39	-3245.93	-3292.75	-3245.93	92.92	93.6384	0	0	0	0
ORTHOMCL334	P	P	-3904.17	-3857.97	-3904.71	-3857.3	92.3944	94.8242	0	0	0	0
ORTHOMCL2819	P	P	-2324.72	-2278.89	-2324.73	-2278.89	91.6595	91.6796	0	0	0	0
ORTHOMCL2411	P	P	-1598.87	-1553.07	-1599.97	-1553.07	91.5967	93.7992	0	0	0	0
ORTHOMCL1561	P	P	-6280.04	-6234.55	-6285.53	-6234.62	90.9918	101.832	0	0	0	0
ORTHOMCL846	P	P	-2312.62	-2267.32	-2314.59	-2267.32	90.5874	94.5371	0	0	0	0
ORTHOMCL119	P	P	-2651.06	-2606.08	-2652.37	-2606.43	89.9601	91.8739	0	0	0	0
ORTHOMCL689	P	P	-1974.69	-1929.81	-1974.82	-1929.81	89.7523	90.0195	0	0	0	0
ORTHOMCL397	P	P	-3847.71	-3803.07	-3848.42	-3803.05	89.2765	90.7505	0	0	0	0
ORTHOMCL1096	P	P	-5009.08	-4964.76	-5009.85	-4964.76	88.6519	90.1877	0	0	0	0
ORTHOMCL3503	P	P	-2416.65	-2372.82	-2416.9	-2372.79	87.6597	88.2163	0	0	0	0
ORTHOMCL2254	P	P	-1131.75	-1087.99	-1132.28	-1087.99	87.5193	88.5965	0	0	0	0
ORTHOMCL2623	P	P	-1333.76	-1289.99	-1334.57	-1289.99	87.5257	89.1585	0	0	0	0
ORTHOMCL695	P	P	-1728.76	-1685.1	-1729.54	-1685.1	87.315	88.8719	0	0	0	0
ORTHOMCL3138	P	P	-2515.68	-2472.07	-2515.71	-2472.07	87.2243	87.2821	0	0	0	0
ORTHOMCL374	P	P	-1221.85	-1178.27	-1222.12	-1178.27	87.1732	87.6947	0	0	0	0
ORTHOMCL1179	P	P	-1499.38	-1455.8	-1499.38	-1455.8	87.1599	87.1621	0	0	0	0
ORTHOMCL2452	P	P	-2799.63	-2756.47	-2797.86	-2763.85	86.3307	68.0187	0	0	0	0
ORTHOMCL318	P	P	-1390.1	-1347.14	-1390.35	-1347.14	85.9265	86.4195	0	0	0	0
ORTHOMCL1222	P	P	-2960.44	-2917.52	-2961	-2917.49	85.84	87.0138	0	0	0	0
ORTHOMCL1458	P	P	-1758.05	-1715.48	-1761.14	-1715.49	85.1326	91.3138	0	0	0	0
ORTHOMCL984	P	P	-2185.39	-2143.29	-2185.4	-2143.29	84.2045	84.2185	0	0	0	0
ORTHOMCL873	P	P	-3657.78	-3615.72	-3657.91	-3615.72	84.1329	84.3762	0	0	0	0
ORTHOMCL1511	P	P	-3333.05	-3291.31	-3332.99	-3291.31	83.4851	83.3517	0	0	0	0
ORTHOMCL2006	P	P	-2395.16	-2353.97	-2395.2	-2353.97	82.3752	82.4515	0	0	0	0
ORTHOMCL1513	P	P	-1511.05	-1469.87	-1511.41	-1469.87	82.364	83.0862	0	0	0	0
ORTHOMCL77	P	P	-2078.11	-2037.21	-2077.01	-2037.21	81.7983	79.6035	0	0	0	0
ORTHOMCL2551	P	P	-3507.44	-3466.58	-3508.8	-3466.58	81.7165	84.4404	0	0	0	0
ORTHOMCL67	P	P	-2057.79	-2016.95	-2058.16	-2016.95	81.689	82.4254	0	0	0	0
ORTHOMCL699	P	P	-1265.87	-1225.12	-1266.35	-1225.12	81.489	82.4588	0	0	0	0
ORTHOMCL2039	P	P	-3281.1	-3240.41	-3281.84	-3240.41	81.3755	82.8711	0	0	0	0
ORTHOMCL2420	P	P	-3501.44	-3460.79	-3503.33	-3460.79	81.3023	85.0828	0	0	0	0
ORTHOMCL2562	P	P	-1032.53	-992.095	-1032.59	-992.095	80.876	80.9873	0	0	0	0
ORTHOMCL2545	P	P	-3498.02	-3457.6	-3499.12	-3458.19	80.8305	81.8679	0	0	0	0
ORTHOMCL775	P	P	-3784.17	-3744.28	-3784.67	-3744.34	79.7834	80.6695	0	0	0	0
ORTHOMCL2653	P	P	-1928.97	-1889.43	-1930.21	-1889.43	79.0825	81.5611	0	0	0	0
ORTHOMCL439	P	P	-1879.96	-1840.46	-1881.31	-1840.46	78.9968	81.6952	0	0	0	0
ORTHOMCL1520	P	P	-1360.21	-1320.77	-1360.73	-1320.77	78.8854	79.9291	0	0	0	0
ORTHOMCL2761	P	P	-1481.04	-1441.67	-1481.27	-1441.67	78.7358	79.2027	0	0	0	0
ORTHOMCL985	P	P	-2466.2	-2426.92	-2466.22	-2426.95	78.5531	78.5289	0	0	0	0
ORTHOMCL2642	P	P	-2630.8	-2591.73	-2631.29	-2592.32	78.1479	77.9444	0	0	0	0
ORTHOMCL188	P	P	-3392.03	-3353.07	-3393.41	-3353.07	77.9209	80.6723	0	0	0	0
ORTHOMCL753	P	P	-1976.57	-1937.66	-1976.68	-1937.66	77.817	78.0324	0	0	0	0
ORTHOMCL1947	P	P	-1926.12	-1887.73	-1920.79	-1887.73	76.7781	66.1183	0	0	0	0
ORTHOMCL1664	P	P	-1816.92	-1778.66	-1817.07	-1778.66	76.5169	76.8194	0	0	0	0
ORTHOMCL1162	P	P	-2630.81	-2592.67	-2630.96	-2592.67	76.274	76.5705	0	0	0	0
ORTHOMCL3471	P	P	-2350.2	-2312.24	-2350.99	-2312.24	75.9289	77.5126	0	0	0	0
ORTHOMCL3365	P	P	-2406.31	-2368.33	-2406.78	-2368.33	75.947	76.8937	0	0	0	0
ORTHOMCL976	P	P	-1939.81	-1901.85	-1941.14	-1901.85	75.9092	78.5685	0	0	0	0
ORTHOMCL47	P	P	-3035.95	-2998.18	-3037.23	-2998.37	75.5414	77.7217	0	0	0	0
ORTHOMCL1275	P	P	-1795.73	-1758.16	-1796.44	-1758.28	75.1318	76.3193	0	0	0	0
ORTHOMCL867	P	P	-1299.47	-1261.93	-1299.7	-1261.93	75.0856	75.5423	0	0	0	0
ORTHOMCL997	P	P	-1212.25	-1174.89	-1212.91	-1174.89	74.7299	76.041	0	0	0	0
ORTHOMCL1057	P	P	-1145.87	-1108.71	-1145.88	-1108.71	74.3287	74.3407	0	0	0	0
ORTHOMCL1088	P	P	-3512.2	-3475.04	-3512.78	-3475.04	74.3238	75.4691	0	0	0	0
ORTHOMCL2032	P	P	-1394.28	-1357.29	-1394.61	-1357.29	73.9865	74.6395	0	0	0	0
ORTHOMCL3126	P	P	-1711.85	-1674.94	-1708.61	-1674.94	73.8215	67.3361	0	0	0	0
ORTHOMCL931	P	P	-2558.36	-2521.5	-2558.51	-2521.5	73.7126	74.0106	0	0	0	0
ORTHOMCL1453	P	P	-2392.3	-2355.8	-2392.58	-2355.79	73.0068	73.5808	0	0	0	0
ORTHOMCL770	P	P	-2339.49	-2303.23	-2339.49	-2303.23	72.5159	72.5287	0	0	0	0
ORTHOMCL3062	P	P	-1965.57	-1929.45	-1965.58	-1929.91	72.2458	71.3355	0	0	0	0
ORTHOMCL949	P	P	-1494.61	-1458.76	-1494.62	-1458.76	71.7111	71.7157	0	0	0	0
ORTHOMCL2672	P	P	-2421.93	-2386.1	-2421.94	-2386.1	71.6608	71.6827	0	0	0	0
ORTHOMCL113	P	P	-1740.39	-1704.61	-1740.58	-1704.61	71.5519	71.9468	0	0	0	0
ORTHOMCL157	P	P	-1703.58	-1667.81	-1704.05	-1667.81	71.5424	72.4761	0	0	0	0
ORTHOMCL1600	P	P	-1497.6	-1461.86	-1498.25	-1460.66	71.4808	75.1793	0	0	0	0
ORTHOMCL279	P	P	-1501.49	-1465.85	-1502.18	-1465.8	71.2926	72.749	0	0	0	0
ORTHOMCL1783	P	P	-3330.42	-3294.77	-3330.44	-3294.77	71.2908	71.3317	0	0	0	0
ORTHOMCL1443	P	P	-1034.65	-999.103	-1034.67	-999.22	71.0991	70.8903	0	0	0	0
ORTHOMCL28	P	P	-7071.74	-7036.42	-7072.17	-7036.44	70.6417	71.4612	0	0	0	0
ORTHOMCL2950	P	P	-1942.31	-1907.01	-1942.9	-1907.01	70.5979	71.7703	0	0	0	0
ORTHOMCL1313	P	P	-1436.08	-1400.97	-1436.1	-1400.98	70.2065	70.2469	0	0	0	0
ORTHOMCL934	P	P	-1996.76	-1961.7	-1996.82	-1961.67	70.1148	70.2861	0	0	0	0
ORTHOMCL230	P	P	-1276.67	-1241.67	-1276.94	-1241.67	70.0077	70.5482	0	0	0	0
ORTHOMCL2668	P	P	-2243.7	-2208.76	-2243.72	-2208.77	69.8747	69.8933	0	0	0	0
ORTHOMCL1543	P	P	-1039.42	-1004.57	-1039.72	-1004.57	69.6987	70.3115	0	0	0	0
ORTHOMCL455	P	P	-1766.08	-1731.26	-1766.21	-1731.26	69.6428	69.8929	0	0	0	0
ORTHOMCL2709	P	P	-2480.19	-2445.42	-2481.6	-2444.36	69.5212	74.4794	0	0	0	0
ORTHOMCL2564	P	P	-1391.59	-1357	-1391.59	-1357	69.1709	69.1704	0	0	0	0
ORTHOMCL2662	P	P	-3237.66	-3203.07	-3237.73	-3203.03	69.1747	69.4176	0	0	0	0
ORTHOMCL1070	P	P	-2440.72	-2406.2	-2440.88	-2406.26	69.029	69.2422	0	0	0	0
ORTHOMCL575	P	P	-1433.1	-1398.61	-1439.3	-1398.61	68.9732	81.3715	0	0	0	0
ORTHOMCL2224	P	P	-2729.62	-2695.21	-2733.57	-2695.21	68.8351	76.7336	0	0	0	0
ORTHOMCL2515	P	P	-2722.9	-2688.51	-2723.65	-2688.52	68.7699	70.2774	0	0	0	0
ORTHOMCL2715	P	P	-3899.27	-3865.31	-3901.09	-3865.31	67.9093	71.5564	0	0	0	0
ORTHOMCL2503	P	P	-1164.18	-1130.25	-1164.21	-1130.25	67.8604	67.9243	0	0	0	0
ORTHOMCL3117	P	P	-2154.14	-2120.31	-2155.5	-2120.37	67.6624	70.2402	0	0	0	0
ORTHOMCL2128	P	P	-1625.47	-1591.65	-1625.7	-1591.65	67.6387	68.1101	0	0	0	0
ORTHOMCL179	P	P	-1493.22	-1459.48	-1493.23	-1459.86	67.4761	66.7401	0	0	0	0
ORTHOMCL3488	P	P	-2367.78	-2334.18	-2367.8	-2334.18	67.2045	67.2592	0	0	0	0
ORTHOMCL2158	P	P	-3299.96	-3266.56	-3300.05	-3269.69	66.798	60.7033	0	0	0	0
ORTHOMCL2442	P	P	-2393.09	-2359.69	-2393.11	-2359.69	66.8026	66.8288	0	0	0	0
ORTHOMCL2548	P	P	-1467.62	-1434.4	-1467.83	-1433.73	66.4373	68.2026	0	0	0	0
ORTHOMCL3151	P	P	-1316.31	-1283.13	-1316.73	-1283.13	66.3548	67.1977	0	0	0	0
ORTHOMCL793	P	P	-1485.36	-1452.25	-1485.48	-1452.26	66.2144	66.4585	0	0	0	0
ORTHOMCL626	P	P	-2376.79	-2343.89	-2376.79	-2343.94	65.8094	65.7066	0	0	0	0
ORTHOMCL836	P	P	-1804.73	-1772.07	-1805.57	-1772.07	65.3148	67.001	0	0	0	0
ORTHOMCL2560	P	P	-1644.77	-1612.15	-1645.31	-1612.15	65.2483	66.3155	0	0	0	0
ORTHOMCL1568	P	P	-2874.16	-2841.66	-2874.25	-2840.95	65.0129	66.5971	0	0	0	0
ORTHOMCL74	P	P	-2046.62	-2014.28	-2046.66	-2014.28	64.6682	64.7477	0	0	0	0
ORTHOMCL83	P	P	-875.532	-843.237	-875.57	-843.237	64.5897	64.6666	0	0	0	0
ORTHOMCL1422	P	P	-4131.56	-4099.58	-4136.73	-4099.05	63.9568	75.3642	0	0	0	0
ORTHOMCL389	P	P	-1036.24	-1004.27	-1041.47	-1004.27	63.9298	74.4058	0	0	0	0
ORTHOMCL2677	P	P	-1920.54	-1888.6	-1920.54	-1888.6	63.8739	63.8751	0	0	0	0
ORTHOMCL3711	P	P	-1506.96	-1475.05	-1507.04	-1475.04	63.8221	64.0024	0	0	0	0
ORTHOMCL1920	P	P	-1419.39	-1387.51	-1419.84	-1387.51	63.7533	64.6486	0	0	0	0
ORTHOMCL125	P	P	-1362.6	-1330.86	-1363.38	-1330.86	63.4918	65.0477	0	0	0	0
ORTHOMCL2231	P	P	-2258.92	-2227.2	-2259.57	-2227.2	63.4434	64.7399	0	0	0	0
ORTHOMCL3104	P	P	-2321.27	-2289.78	-2322.17	-2289.86	62.9715	64.6229	0	0	0	0
ORTHOMCL932	P	P	-1719.48	-1688.03	-1720.45	-1688.03	62.9026	64.8444	0	0	0	0
ORTHOMCL89	P	P	-5452.9	-5421.45	-5453.11	-5421.52	62.904	63.1853	0	0	0	0
ORTHOMCL3431	P	P	-2270.43	-2239.04	-2274.68	-2239.09	62.7933	71.1955	0	0	0	0
ORTHOMCL1090	P	P	-966.162	-934.778	-966.731	-934.778	62.7682	63.9055	0	0	0	0
ORTHOMCL1718	P	P	-1680.9	-1649.54	-1683.41	-1649.62	62.7263	67.5847	0	0	0	0
ORTHOMCL2971	P	P	-2327.4	-2296.06	-2327.44	-2296.06	62.6874	62.7512	0	0	0	0
ORTHOMCL1390	P	P	-1847.75	-1816.44	-1848	-1816.44	62.6107	63.1118	0	0	0	0
ORTHOMCL2575	P	P	-1947.83	-1916.74	-1948.11	-1914.44	62.1803	67.3413	0	0	0	0
ORTHOMCL1795	P	P	-1245.81	-1214.89	-1247.31	-1215.11	61.8314	64.3961	0	0	0	0
ORTHOMCL3408	P	P	-1370.95	-1340.04	-1371.34	-1340.04	61.8158	62.5976	0	0	0	0
ORTHOMCL650	P	P	-2861.95	-2831.21	-2862.03	-2831.32	61.478	61.4239	0	0	0	0
ORTHOMCL123	P	P	-2079.2	-2048.57	-2079.75	-2048.45	61.2503	62.5871	0	0	0	0
ORTHOMCL2313	P	P	-1188.96	-1158.37	-1189.42	-1158.41	61.1896	62.0132	0	0	0	0
ORTHOMCL1836	P	P	-2964.46	-2933.95	-2962.43	-2936.99	61.0167	50.8815	0	0	0	0
ORTHOMCL2792	P	P	-1661.91	-1631.5	-1662.6	-1631.5	60.8264	62.2084	0	0	0	0
ORTHOMCL2788	P	P	-2810.54	-2780.15	-2810.55	-2780.18	60.7775	60.7413	0	0	0	0
ORTHOMCL1431	P	P	-1838.07	-1807.71	-1838.06	-1807.81	60.7241	60.4993	0	0	0	0
ORTHOMCL3774	P	P	-6107.78	-6077.42	-6108.06	-6077.84	60.7199	60.442	0	0	0	0
ORTHOMCL3459	P	P	-4326.74	-4296.42	-4326.75	-4296.57	60.6421	60.3499	0	0	0	0
ORTHOMCL2123	P	P	-984.6	-954.4	-984.849	-954.4	60.4014	60.8986	0	0	0	0
ORTHOMCL791	P	P	-1173.82	-1143.8	-1172.56	-1143.8	60.0285	57.518	0	0	0	0
ORTHOMCL3064	P	P	-3417.5	-3387.53	-3417.92	-3387.53	59.94	60.7831	0	0	0	0
ORTHOMCL677	P	P	-1400.73	-1370.8	-1400.78	-1370.8	59.8556	59.9637	0	0	0	0
ORTHOMCL419	P	P	-2385.53	-2355.68	-2387.47	-2355.68	59.7005	63.5805	0	0	0	0
ORTHOMCL99	P	P	-2562.52	-2532.68	-2562.86	-2532.68	59.6824	60.3459	0	0	0	0
ORTHOMCL2253	P	P	-2572.17	-2542.33	-2572.87	-2542.33	59.6779	61.0858	0	0	0	0
ORTHOMCL446	P	P	-1648.52	-1618.72	-1649.29	-1618.72	59.5931	61.133	0	0	0	0
ORTHOMCL1564	P	P	-1573.96	-1544.19	-1574.03	-1544.19	59.5489	59.6916	0	0	0	0
ORTHOMCL2628	P	P	-654.129	-624.568	-654.267	-624.568	59.1235	59.399	0	0	0	0
ORTHOMCL3925	P	P	-1474.14	-1444.76	-1475.39	-1444.76	58.7554	61.2624	0	0	0	0
ORTHOMCL1131	P	P	-2466.17	-2436.85	-2466.83	-2436.85	58.6478	59.9597	0	0	0	0
ORTHOMCL2798	P	P	-1972.18	-1942.91	-1972.25	-1943.07	58.5558	58.3643	0	0	0	0
ORTHOMCL1512	P	P	-3142.18	-3113.19	-3142.2	-3113.19	57.9851	58.0216	0	0	0	0
ORTHOMCL1890	P	P	-2439.23	-2410.41	-2439.3	-2410.41	57.6411	57.7824	0	0	0	0
ORTHOMCL198	P	P	-2143.63	-2114.86	-2144.63	-2114.86	57.5455	59.5378	0	0	0	0
ORTHOMCL185	P	P	-1840.07	-1811.35	-1848.24	-1811.35	57.4501	73.7907	0	0	0	0
ORTHOMCL2829	P	P	-2154.24	-2125.52	-2154.33	-2125.52	57.435	57.6105	0	0	0	0
ORTHOMCL320	P	P	-1748.65	-1720.01	-1748.84	-1720.01	57.2886	57.6478	0	0	0	0
ORTHOMCL3158	P	P	-1345.85	-1317.37	-1346.22	-1317.37	56.9597	57.7041	0	0	0	0
ORTHOMCL1736	P	P	-2180.76	-2152.29	-2180.92	-2152.29	56.9563	57.2692	0	0	0	0
ORTHOMCL2153	P	P	-1020.3	-992.014	-1020.31	-992.014	56.5732	56.5987	0	0	0	0
ORTHOMCL2292	P	P	-1557.02	-1528.81	-1554.86	-1528.81	56.4271	52.1053	0	0	0	0
ORTHOMCL436	P	P	-900.365	-872.235	-900.37	-872.235	56.2593	56.2695	0	0	0	0
ORTHOMCL2755	P	P	-1692.34	-1664.29	-1692.57	-1664.29	56.0992	56.5695	0	0	0	0
ORTHOMCL1495	P	P	-2830.58	-2802.56	-2830.6	-2802.56	56.0336	56.0912	0	0	0	0
ORTHOMCL2901	P	P	-1707.7	-1679.68	-1707.71	-1679.74	56.0394	55.9251	0	0	0	0
ORTHOMCL1003	P	P	-2705.87	-2677.87	-2709.66	-2677.88	55.9914	63.5709	0	0	0	0
ORTHOMCL2592	P	P	-1671.33	-1643.38	-1672.03	-1643.38	55.8911	57.297	0	0	0	0
ORTHOMCL629	P	P	-1650.06	-1622.16	-1650.95	-1622.16	55.7991	57.5959	0	0	0	0
ORTHOMCL380	P	P	-1286.66	-1258.78	-1287.17	-1258.78	55.7562	56.7867	0	0	0	0
ORTHOMCL372	P	P	-1817.77	-1789.91	-1817.77	-1789.91	55.7241	55.7351	0	0	0	0
ORTHOMCL184	P	P	-2163.15	-2135.33	-2163.18	-2135.33	55.6503	55.7001	0	0	0	0
ORTHOMCL1241	P	P	-2172.81	-2145.04	-2172.97	-2145.04	55.5435	55.8641	0	0	0	0
ORTHOMCL967	P	P	-4310.7	-4282.96	-4313.92	-4282.96	55.4674	61.9229	0	0	0	0
ORTHOMCL3741	P	P	-4086.99	-4059.3	-4088.58	-4059.38	55.37	58.4041	0	0	0	0
ORTHOMCL1638	P	P	-3500.48	-3472.82	-3508.86	-3472.82	55.3145	72.079	0	0	0	0
ORTHOMCL2216	P	P	-2328.09	-2300.59	-2328.28	-2300.59	55.0095	55.3817	0	0	0	0
ORTHOMCL519	P	P	-2913.78	-2886.3	-2913.83	-2886.3	54.9568	55.0547	0	0	0	0
ORTHOMCL1913	P	P	-8012.11	-7984.72	-8012.73	-7984.78	54.7816	55.9074	0	0	0	0
ORTHOMCL612	P	P	-914.287	-886.898	-914.385	-886.898	54.7782	54.9741	0	0	0	0
ORTHOMCL196	P	P	-1826.67	-1799.3	-1826.68	-1799.43	54.7388	54.4946	0	0	0	0
ORTHOMCL899	P	P	-1083.3	-1055.93	-1083.66	-1055.94	54.7344	55.4473	0	0	0	0
ORTHOMCL1299	P	P	-2913.95	-2886.59	-2914.06	-2886.58	54.7151	54.9545	0	0	0	0
ORTHOMCL3578	P	P	-1429.67	-1402.34	-1429.76	-1402.32	54.6741	54.8871	0	0	0	0
ORTHOMCL3190	P	P	-1478.69	-1451.39	-1478.96	-1451.64	54.6052	54.6515	0	0	0	0
ORTHOMCL2145	P	P	-2262.72	-2235.45	-2262.8	-2232.44	54.547	60.7261	0	0	0	0
ORTHOMCL666	P	P	-3363.64	-3336.42	-3364.3	-3336.42	54.4318	55.7571	0	0	0	0
ORTHOMCL1372	P	P	-1727.42	-1700.26	-1727.92	-1700.26	54.3234	55.3109	0	0	0	0
ORTHOMCL790	P	P	-1509.67	-1482.69	-1510.45	-1482.69	53.9616	55.5268	0	0	0	0
ORTHOMCL671	P	P	-911.118	-884.233	-911.357	-884.233	53.7693	54.2471	0	0	0	0
ORTHOMCL413	P	P	-814.703	-787.964	-815.339	-787.964	53.4791	54.749	0	0	0	0
ORTHOMCL1631	P	P	-2050.51	-2023.77	-2050.64	-2023.77	53.4776	53.737	0	0	0	0
ORTHOMCL3429	P	P	-2182.26	-2155.66	-2182.6	-2156.4	53.2032	52.4035	0	0	0	0
ORTHOMCL820	P	P	-2170.49	-2143.9	-2170.52	-2143.9	53.1972	53.245	0	0	0	0
ORTHOMCL1962	P	P	-2167.94	-2141.55	-2168.02	-2141.55	52.7911	52.9373	0	0	0	0
ORTHOMCL617	P	P	-1603.32	-1576.97	-1606.18	-1576.98	52.7104	58.4084	0	0	0	0
ORTHOMCL940	P	P	-1969	-1942.68	-1969.04	-1942.68	52.6448	52.7223	0	0	0	0
ORTHOMCL718	P	P	-959.127	-932.82	-959.222	-932.82	52.6125	52.8037	0	0	0	0
ORTHOMCL2446	P	P	-1323.09	-1296.81	-1323.09	-1296.81	52.5628	52.5691	0	0	0	0
ORTHOMCL2955	P	P	-2429.71	-2403.49	-2429.77	-2403.97	52.4388	51.6039	0	0	0	0
ORTHOMCL800	P	P	-732.954	-706.829	-732.955	-706.829	52.2494	52.2511	0	0	0	0
ORTHOMCL1884	P	P	-1131.83	-1105.75	-1131.84	-1105.75	52.1695	52.1936	0	0	0	0
ORTHOMCL947	P	P	-1308.16	-1282.12	-1308.16	-1282.12	52.0671	52.0706	0	0	0	0
ORTHOMCL1949	P	P	-1223.32	-1197.29	-1223.32	-1197.27	52.0644	52.1031	0	0	0	0
ORTHOMCL86	P	P	-1584.09	-1558.07	-1584.22	-1558.07	52.0499	52.2865	0	0	0	0
ORTHOMCL1247	P	P	-3009.71	-2983.77	-3009.73	-2983.77	51.8919	51.9174	0	0	0	0
ORTHOMCL2523	P	P	-1630.77	-1604.83	-1632.95	-1604.83	51.8677	56.228	0	0	0	0
ORTHOMCL2070	P	P	-2261.61	-2235.77	-2262.7	-2235.77	51.6863	53.8604	0	0	0	0
ORTHOMCL2330	P	P	-2052.05	-2026.28	-2052.33	-2026.38	51.5437	51.8828	0	0	0	0
ORTHOMCL585	P	P	-1329.5	-1303.8	-1329.71	-1303.81	51.3955	51.8113	0	0	0	0
ORTHOMCL2191	P	P	-2160.92	-2135.23	-2160.99	-2135.23	51.3875	51.5238	0	0	0	0
ORTHOMCL2879	P	P	-3139.88	-3114.3	-3140.41	-3116.83	51.1568	47.1473	0	0	0	0
ORTHOMCL300	P	P	-887.631	-862.07	-887.647	-862.07	51.1203	51.153	0	0	0	0
ORTHOMCL2802	P	P	-900.874	-875.339	-901.45	-873.701	51.0709	55.4965	0	0	0	0
ORTHOMCL2573	P	P	-1637.76	-1612.24	-1637.76	-1612.24	51.0319	51.04	0	0	0	0
ORTHOMCL937	P	P	-4496.06	-4470.56	-4496.05	-4470.57	50.9995	50.9498	0	0	0	0
ORTHOMCL1295	P	P	-1617.74	-1592.27	-1617.75	-1592.31	50.9524	50.8802	0	0	0	0
ORTHOMCL1580	P	P	-2711.34	-2685.88	-2711.72	-2685.88	50.9179	51.6786	0	0	0	0
ORTHOMCL2811	P	P	-1674.9	-1649.45	-1674.91	-1649.45	50.9001	50.9213	0	0	0	0
ORTHOMCL2599	P	P	-1214.78	-1189.44	-1214.84	-1189.44	50.6723	50.7948	0	0	0	0
ORTHOMCL2617	P	P	-1930.13	-1904.83	-1930.15	-1904.65	50.6035	51	0	0	0	0
ORTHOMCL3781	P	P	-886.535	-861.233	-887.511	-861.233	50.6044	52.5559	0	0	0	0
ORTHOMCL468	P	P	-751.373	-726.083	-751.387	-726.083	50.5801	50.6091	0	0	0	0
ORTHOMCL1682	P	P	-1690.19	-1664.91	-1693.99	-1664.91	50.5679	58.169	0	0	0	0
ORTHOMCL3347	P	P	-2099.8	-2074.53	-2099.86	-2074.76	50.5347	50.1906	0	0	0	0
ORTHOMCL19	P	P	-4017.94	-3992.72	-4017.96	-3992.72	50.4435	50.4907	0	0	0	0
ORTHOMCL1599	P	P	-1674.29	-1649.17	-1674.5	-1647.36	50.2419	54.2798	0	0	0	0
ORTHOMCL1738	P	P	-1453.11	-1428.24	-1453.24	-1428.24	49.7571	50.0118	0	0	0	0
ORTHOMCL1745	P	P	-1591.88	-1567.02	-1592.28	-1567.94	49.7336	48.6731	0	0	0	0
ORTHOMCL3458	P	P	-5544.72	-5519.85	-5546.27	-5519.85	49.7397	52.8376	0	0	0	0
ORTHOMCL1262	P	P	-2470.18	-2445.31	-2470.24	-2445.31	49.7414	49.8662	0	0	0	0
ORTHOMCL1289	P	P	-2475.88	-2451.06	-2476.17	-2451.95	49.6368	48.438	0	0	0	0
ORTHOMCL87	P	P	-1442.92	-1418.18	-1442.93	-1418.18	49.4785	49.4995	0	0	0	0
ORTHOMCL148	P	P	-3755.82	-3731.17	-3748.01	-3731.17	49.3103	33.6813	0	0	0	0
ORTHOMCL3135	P	P	-2482.47	-2457.84	-2483.86	-2475.08	49.2579	17.5676	0	0.000153	0	0.000436
ORTHOMCL1341	P	P	-1850.86	-1826.25	-1850.9	-1827.01	49.2142	47.7875	0	0	0	0
ORTHOMCL1517	P	P	-1541.23	-1516.7	-1541.65	-1516.7	49.0601	49.8931	0	0	0	0
ORTHOMCL3060	P	P	-999.33	-974.825	-999.559	-974.761	49.0088	49.5965	0	0	0	0
ORTHOMCL3381	P	P	-3206.74	-3182.29	-3206.82	-3182.29	48.9089	49.0682	0	0	0	0
ORTHOMCL904	P	P	-2146.02	-2121.63	-2146.2	-2121.63	48.7746	49.1345	0	0	0	0
ORTHOMCL2478	P	P	-1497.22	-1472.83	-1498.75	-1472.83	48.7729	51.8435	0	0	0	0
ORTHOMCL1933	P	P	-2383.88	-2359.5	-2383.93	-2359.46	48.7704	48.9312	0	0	0	0
ORTHOMCL2450	P	P	-1229.54	-1205.31	-1229.79	-1205.31	48.4595	48.9569	0	0	0	0
ORTHOMCL2477	P	P	-4928.92	-4904.72	-4929.11	-4904.78	48.3919	48.6694	0	0	0	0
ORTHOMCL3670	P	P	-522.05	-497.967	-523.275	-497.967	48.1664	50.6167	0	0	0	0
ORTHOMCL223	P	P	-1261.44	-1237.36	-1262.24	-1237.38	48.1568	49.7222	0	0	0	0
ORTHOMCL725	P	P	-1685.21	-1661.21	-1688.44	-1661.21	48.0044	54.4653	0	0	0	0
ORTHOMCL1726	P	P	-1217.72	-1193.73	-1217.72	-1193.73	47.9826	47.9908	0	0	0	0
ORTHOMCL2968	P	P	-1111.62	-1087.64	-1111.62	-1087.64	47.9469	47.9486	0	0	0	0
ORTHOMCL2913	P	P	-2932.59	-2908.67	-2932.89	-2908.67	47.835	48.4414	0	0	0	0
ORTHOMCL807	P	P	-2076.01	-2052.14	-2076.08	-2052.14	47.7469	47.8673	0	0	0	0
ORTHOMCL2188	P	P	-2209.44	-2185.63	-2209.89	-2185.63	47.6345	48.5375	0	0	0	0
ORTHOMCL3739	P	P	-4804.1	-4780.32	-4814.01	-4780.32	47.5459	67.3657	0	0	0	0
ORTHOMCL2900	P	P	-1726.5	-1702.74	-1726.5	-1702.74	47.5123	47.523	0	0	0	0
ORTHOMCL2379	P	P	-1021.19	-997.491	-1021.5	-997.491	47.3992	48.0129	0	0	0	0
ORTHOMCL1195	P	P	-2042.2	-2018.6	-2042.25	-2018.6	47.2084	47.3028	0	0	0	0
ORTHOMCL3342	P	P	-1518.58	-1495.04	-1518.71	-1495.04	47.0732	47.3302	0	0	0	0
ORTHOMCL1700	P	P	-2427.05	-2403.51	-2427.29	-2403.51	47.0659	47.5582	0	0	0	0
ORTHOMCL2532	P	P	-1129.97	-1106.45	-1130.38	-1117.61	47.0368	25.5261	0	3e-06	0	1.1e-05
ORTHOMCL2896	P	P	-1596.7	-1573.37	-1596.79	-1573.4	46.6658	46.7692	0	0	0	0
ORTHOMCL1696	P	P	-1743.92	-1720.61	-1743.96	-1720.61	46.6206	46.6887	0	0	0	0
ORTHOMCL2432	P	P	-2947.33	-2924.09	-2947.35	-2924.36	46.4806	45.9796	0	0	0	0
ORTHOMCL999	P	P	-1220.19	-1196.98	-1220.77	-1196.98	46.4144	47.5647	0	0	0	0
ORTHOMCL1976	P	P	-1577.03	-1553.85	-1577.18	-1553.85	46.3539	46.6557	0	0	0	0
ORTHOMCL2422	P	P	-2123.67	-2100.59	-2123.71	-2100.59	46.1729	46.2482	0	0	0	0
ORTHOMCL3041	P	P	-4976.62	-4953.53	-4977.52	-4953.7	46.1767	47.6385	0	0	0	0
ORTHOMCL1859	P	P	-1925.69	-1902.76	-1925.78	-1902.76	45.854	46.0432	0	0	0	0
ORTHOMCL1318	P	P	-2539.21	-2516.33	-2539.3	-2516.33	45.7783	45.9461	0	0	0	0
ORTHOMCL1420	P	P	-1091.68	-1068.8	-1091.98	-1068.8	45.7609	46.357	0	0	0	0
ORTHOMCL2776	P	P	-5819.64	-5796.82	-5819.72	-5796.52	45.6557	46.4035	0	0	0	0
ORTHOMCL2582	P	P	-2107.7	-2084.9	-2112.17	-2086.71	45.6159	50.9146	0	0	0	0
ORTHOMCL187	P	P	-2742.92	-2720.2	-2743.14	-2723.21	45.4401	39.8662	0	0	0	0
ORTHOMCL2594	P	P	-1405.96	-1383.34	-1406.09	-1383.34	45.253	45.5056	0	0	0	0
ORTHOMCL2720	P	P	-811.113	-788.624	-811.314	-788.624	44.9798	45.3807	0	0	0	0
ORTHOMCL828	P	P	-1044.63	-1022.17	-1044.75	-1022.17	44.9077	45.1594	0	0	0	0
ORTHOMCL745	P	P	-1938.12	-1915.69	-1938.24	-1915.69	44.8642	45.0863	0	0	0	0
ORTHOMCL2429	P	P	-3203.32	-3180.93	-3203.77	-3179.39	44.7867	48.7619	0	0	0	0
ORTHOMCL926	P	P	-736.151	-713.767	-737.154	-713.767	44.7665	46.7738	0	0	0	0
ORTHOMCL946	P	P	-1536.93	-1514.59	-1535.03	-1514.59	44.6674	40.8737	0	0	0	0
ORTHOMCL375	P	P	-6166.07	-6143.79	-6167.42	-6143.8	44.5575	47.2448	0	0	0	0
ORTHOMCL555	P	P	-3658.15	-3635.91	-3658.2	-3635.91	44.4798	44.573	0	0	0	0
ORTHOMCL2704	P	P	-5431.51	-5409.29	-5431.59	-5410.47	44.452	42.2576	0	0	0	0
ORTHOMCL1594	P	P	-880.428	-858.229	-880.432	-858.229	44.399	44.4055	0	0	0	0
ORTHOMCL942	P	P	-741.153	-719.144	-741.18	-719.144	44.017	44.071	0	0	0	0
ORTHOMCL116	P	P	-1442.68	-1420.69	-1443.17	-1420.69	43.98	44.9611	0	0	0	0
ORTHOMCL994	P	P	-1116.78	-1094.81	-1117.77	-1094.81	43.9427	45.9141	0	0	0	0
ORTHOMCL182	P	P	-1117.42	-1095.5	-1117.44	-1095.5	43.8367	43.8802	0	0	0	0
ORTHOMCL105	P	P	-1746.72	-1724.83	-1746.81	-1724.84	43.7881	43.9454	0	0	0	0
ORTHOMCL2402	P	P	-2437.42	-2415.59	-2437.56	-2415.26	43.668	44.599	0	0	0	0
ORTHOMCL3122	P	P	-1455.15	-1433.38	-1455.28	-1433.38	43.5333	43.7886	0	0	0	0
ORTHOMCL1261	P	P	-1981.55	-1959.86	-1982.26	-1960.98	43.3939	42.5572	0	0	0	0
ORTHOMCL822	P	P	-807.383	-785.708	-808.812	-785.708	43.3499	46.2077	0	0	0	0
ORTHOMCL1873	P	P	-1877.09	-1855.41	-1877.25	-1855.41	43.3514	43.6829	0	0	0	0
ORTHOMCL254	P	P	-2316.28	-2294.62	-2316.84	-2294.62	43.3178	44.4238	0	0	0	0
ORTHOMCL1641	P	P	-1474.66	-1453.06	-1474.69	-1453.06	43.2116	43.2519	0	0	0	0
ORTHOMCL641	P	P	-1804.93	-1783.4	-1804.93	-1783.4	43.0693	43.0724	0	0	0	0
ORTHOMCL3044	P	P	-1788.68	-1767.19	-1788.81	-1767.19	42.9928	43.2399	0	0	0	0
ORTHOMCL1557	P	P	-1752.31	-1730.97	-1752.57	-1730.97	42.6919	43.2077	0	0	0	0
ORTHOMCL1365	P	P	-1513.95	-1492.65	-1513.98	-1492.65	42.6082	42.6571	0	0	0	0
ORTHOMCL3143	P	P	-742.012	-720.714	-742.018	-720.714	42.5971	42.609	0	0	0	0
ORTHOMCL693	P	P	-1632.33	-1611.03	-1632.37	-1611.09	42.6043	42.5658	0	0	0	0
ORTHOMCL2011	P	P	-711.637	-690.339	-711.637	-690.339	42.5954	42.5953	0	0	0	0
ORTHOMCL2262	P	P	-1467.58	-1446.31	-1467.73	-1446.59	42.5573	42.2985	0	0	0	0
ORTHOMCL1268	P	P	-1005.58	-984.371	-1005.76	-984.371	42.4109	42.7716	0	0	0	0
ORTHOMCL1114	P	P	-2085.72	-2064.53	-2086.55	-2064.53	42.3667	44.036	0	0	0	0
ORTHOMCL3118	P	P	-3156.78	-3135.66	-3161.43	-3136.79	42.2576	49.2859	0	0	0	0
ORTHOMCL221	P	P	-2663.18	-2642.11	-2663.23	-2641.48	42.1485	43.5061	0	0	0	0
ORTHOMCL1683	P	P	-1644.6	-1623.6	-1644.65	-1623.6	42.0001	42.0961	0	0	0	0
ORTHOMCL2078	P	P	-2150.12	-2129.17	-2150.19	-2129.17	41.9001	42.0367	0	0	0	0
ORTHOMCL1921	P	P	-1227.17	-1206.28	-1227.47	-1206.28	41.7739	42.3781	0	0	0	0
ORTHOMCL567	P	P	-1779.6	-1758.8	-1779.64	-1758.8	41.6091	41.6886	0	0	0	0
ORTHOMCL121	P	P	-2462.43	-2441.64	-2462.6	-2441.64	41.5715	41.9199	0	0	0	0
ORTHOMCL177	P	P	-1658.88	-1638.22	-1658.91	-1638.3	41.3325	41.2191	0	0	0	0
ORTHOMCL1306	P	P	-1147.07	-1126.41	-1147.09	-1126.41	41.3064	41.3496	0	0	0	0
ORTHOMCL2033	P	P	-1771.33	-1750.73	-1771.51	-1750.73	41.1921	41.5417	0	0	0	0
ORTHOMCL1491	P	P	-1574.46	-1553.9	-1574.52	-1554.12	41.1297	40.7978	0	0	0	0
ORTHOMCL377	P	P	-2281.65	-2261.08	-2288.92	-2261.08	41.1286	55.6811	0	0	0	0
ORTHOMCL1467	P	P	-1825.73	-1805.2	-1825.88	-1805.25	41.0619	41.263	0	0	0	0
ORTHOMCL2658	P	P	-3117.61	-3097.1	-3117.8	-3097.21	41.0035	41.1739	0	0	0	0
ORTHOMCL704	P	P	-1544.92	-1524.55	-1545.14	-1524.69	40.7411	40.9077	0	0	0	0
ORTHOMCL437	P	P	-1838.19	-1817.87	-1838.65	-1817.87	40.6458	41.5533	0	0	0	0
ORTHOMCL3737	P	P	-1851.61	-1831.31	-1852.39	-1831.31	40.5937	42.1616	0	0	0	0
ORTHOMCL1201	P	P	-764.554	-744.28	-764.554	-744.28	40.5482	40.5473	0	0	0	0
ORTHOMCL1526	P	P	-1153.96	-1133.78	-1155.74	-1133.78	40.3637	43.9252	0	0	0	0
ORTHOMCL623	P	P	-618.689	-598.531	-618.741	-598.531	40.3162	40.4191	0	0	0	0
ORTHOMCL34	P	P	-2339.07	-2319.13	-2339.18	-2319.13	39.8944	40.1125	0	0	0	0
ORTHOMCL3678	P	P	-380.214	-360.287	-380.235	-360.287	39.8525	39.8947	0	0	0	0
ORTHOMCL2590	P	P	-2071.57	-2051.65	-2069.93	-2051.64	39.8399	36.5804	0	0	0	0
ORTHOMCL271	P	P	-681.579	-661.683	-681.669	-661.683	39.7908	39.9726	0	0	0	0
ORTHOMCL3456	P	P	-2052.77	-2032.89	-2052.91	-2032.89	39.766	40.0401	0	0	0	0
ORTHOMCL3305	P	P	-706.486	-686.787	-707.04	-686.775	39.398	40.5293	0	0	0	0
ORTHOMCL746	P	P	-1902.73	-1883.03	-1902.73	-1883.11	39.3994	39.2492	0	0	0	0
ORTHOMCL1392	P	P	-1346.57	-1326.89	-1346.58	-1326.89	39.3763	39.3922	0	0	0	0
ORTHOMCL71	P	P	-3443.48	-3423.82	-3444.2	-3423.82	39.3329	40.7661	0	0	0	0
ORTHOMCL707	P	P	-2095.7	-2076.08	-2097.99	-2076.08	39.2454	43.8263	0	0	0	0
ORTHOMCL278	P	P	-1316.19	-1296.64	-1319.07	-1296.64	39.0897	44.8499	0	0	0	0
ORTHOMCL124	P	P	-624.845	-605.317	-624.87	-605.317	39.0559	39.106	0	0	0	0
ORTHOMCL721	P	P	-1735.33	-1715.81	-1736.01	-1715.81	39.0374	40.3883	0	0	0	0
ORTHOMCL40	P	P	-2509.49	-2489.99	-2509.5	-2489.99	39.0033	39.004	0	0	0	0
ORTHOMCL2747	P	P	-2297.28	-2277.97	-2299.46	-2277.97	38.624	42.9753	0	0	0	0
ORTHOMCL150	P	P	-1018.65	-999.383	-1018.67	-999.383	38.542	38.5784	0	0	0	0
ORTHOMCL1319	P	P	-2363.26	-2344.03	-2363.72	-2344.03	38.4629	39.3891	0	0	0	0
ORTHOMCL1901	P	P	-1077.76	-1058.55	-1077.14	-1058.55	38.4113	37.1739	0	0	0	0
ORTHOMCL1207	P	P	-1103.08	-1083.89	-1103.22	-1083.89	38.3844	38.671	0	0	0	0
ORTHOMCL1896	P	P	-1916.53	-1897.34	-1916.76	-1897.34	38.3782	38.8555	0	0	0	0
ORTHOMCL1213	P	P	-1104.54	-1085.4	-1104.67	-1085.4	38.2696	38.5303	0	0	0	0
ORTHOMCL971	P	P	-932.612	-913.563	-932.665	-913.563	38.0995	38.2041	0	0	0	0
ORTHOMCL2522	P	P	-2434.46	-2415.44	-2434.47	-2415.44	38.0543	38.0729	0	0	0	0
ORTHOMCL2863	P	P	-2340.76	-2321.74	-2340.99	-2321.74	38.0405	38.4959	0	0	0	0
ORTHOMCL708	P	P	-926.45	-907.433	-926.867	-907.433	38.0334	38.8676	0	0	0	0
ORTHOMCL631	P	P	-1362.64	-1343.63	-1363.24	-1343.64	38.003	39.2015	0	0	0	0
ORTHOMCL1941	P	P	-1193.36	-1174.38	-1193.37	-1174.63	37.9729	37.4704	0	0	0	0
ORTHOMCL118	P	P	-1243.95	-1225.04	-1244.39	-1225.04	37.82	38.6851	0	0	0	0
ORTHOMCL1885	P	P	-2183.06	-2164.16	-2183.17	-2164.13	37.7973	38.0837	0	0	0	0
ORTHOMCL2042	P	P	-2161.44	-2142.54	-2162.3	-2142.54	37.7923	39.5175	0	0	0	0
ORTHOMCL2311	P	P	-1561.34	-1542.46	-1561.77	-1542.46	37.7562	38.6194	0	0	0	0
ORTHOMCL1100	P	P	-2971.43	-2952.57	-2972.24	-2952.53	37.711	39.4317	0	0	0	0
ORTHOMCL246	P	P	-706.718	-687.88	-707.394	-687.88	37.676	39.0277	0	0	0	0
ORTHOMCL1013	P	P	-571.021	-552.201	-572.49	-552.201	37.6406	40.5785	0	0	0	0
ORTHOMCL2448	P	P	-1824.89	-1806.1	-1824.94	-1806.1	37.5746	37.6758	0	0	0	0
ORTHOMCL3780	P	P	-984.037	-965.253	-984.399	-965.253	37.5688	38.2907	0	0	0	0
ORTHOMCL497	P	P	-727.616	-708.854	-727.621	-708.854	37.5243	37.5339	0	0	0	0
ORTHOMCL2297	P	P	-950.242	-931.508	-950.272	-931.508	37.4685	37.5286	0	0	0	0
ORTHOMCL3643	P	P	-2519.04	-2500.45	-2519.04	-2500.45	37.1968	37.197	0	0	0	0
ORTHOMCL401	P	P	-1923.99	-1905.39	-1924.03	-1905.39	37.2011	37.2853	0	0	0	0
ORTHOMCL2739	P	P	-1813.59	-1795.01	-1813.78	-1795.01	37.1668	37.5529	0	0	0	0
ORTHOMCL1782	P	P	-5177.09	-5158.51	-5177.07	-5163.2	37.1626	27.7409	0	1e-06	0	4e-06
ORTHOMCL2932	P	P	-991.816	-973.331	-992.05	-973.362	36.97	37.3747	0	0	0	0
ORTHOMCL2156	P	P	-2515.37	-2496.98	-2515.47	-2496.98	36.7968	36.986	0	0	0	0
ORTHOMCL486	P	P	-2939.88	-2921.52	-2940.48	-2921.52	36.733	37.9291	0	0	0	0
ORTHOMCL1278	P	P	-926.449	-908.131	-929.302	-908.131	36.6359	42.3411	0	0	0	0
ORTHOMCL1766	P	P	-1541.75	-1523.45	-1541.42	-1523.45	36.6051	35.9442	0	0	0	0
ORTHOMCL104	P	P	-2408.49	-2390.25	-2408.5	-2390.25	36.4632	36.4863	0	0	0	0
ORTHOMCL2393	P	P	-2470.81	-2452.61	-2471.04	-2452.61	36.3898	36.8523	0	0	0	0
ORTHOMCL2528	P	P	-2113.29	-2095.1	-2113.3	-2095.1	36.3837	36.4062	0	0	0	0
ORTHOMCL848	P	P	-980.959	-962.783	-980.991	-962.783	36.3529	36.417	0	0	0	0
ORTHOMCL3257	P	P	-555.563	-537.396	-555.693	-537.396	36.3342	36.5952	0	0	0	0
ORTHOMCL1430	P	P	-1068.22	-1050.05	-1068.3	-1050.05	36.3267	36.4927	0	0	0	0
ORTHOMCL2737	P	P	-1884.32	-1866.19	-1884.41	-1866.17	36.2728	36.4809	0	0	0	0
ORTHOMCL1714	P	P	-1383.64	-1365.52	-1383.77	-1365.52	36.2357	36.4923	0	0	0	0
ORTHOMCL3882	P	P	-1084.9	-1067.04	-1084.91	-1066.99	35.718	35.827	0	0	0	0
ORTHOMCL2168	P	P	-2261.84	-2244.01	-2261.85	-2244.01	35.662	35.6648	0	0	0	0
ORTHOMCL3529	P	P	-1245.02	-1227.2	-1245.19	-1227.2	35.6236	35.9742	0	0	0	0
ORTHOMCL526	P	P	-1734.3	-1716.5	-1734.41	-1718.69	35.5999	31.4441	0	0	0	1e-06
ORTHOMCL2049	P	P	-1476.48	-1458.72	-1476.8	-1458.72	35.5346	36.1615	0	0	0	0
ORTHOMCL2721	P	P	-2752.98	-2735.23	-2753.03	-2735.32	35.5006	35.4059	0	0	0	0
ORTHOMCL2225	P	P	-1321.53	-1303.8	-1321.53	-1303.79	35.4582	35.4732	0	0	0	0
ORTHOMCL571	P	P	-2594.14	-2576.42	-2594.3	-2576.42	35.4339	35.7511	0	0	0	0
ORTHOMCL1110	P	P	-1240.42	-1222.73	-1240.49	-1222.73	35.3909	35.525	0	0	0	0
ORTHOMCL3666	P	P	-1279.44	-1261.8	-1279.67	-1261.8	35.2764	35.7404	0	0	0	0
ORTHOMCL3480	P	P	-713.504	-695.878	-713.65	-695.878	35.251	35.544	0	0	0	0
ORTHOMCL924	P	P	-864.423	-846.8	-864.91	-846.8	35.2457	36.2207	0	0	0	0
ORTHOMCL808	P	P	-599.258	-581.64	-599.29	-581.64	35.2364	35.3011	0	0	0	0
ORTHOMCL2559	P	P	-2857.3	-2839.71	-2857.79	-2839.68	35.1899	36.2111	0	0	0	0
ORTHOMCL2550	P	P	-1242.55	-1224.97	-1242.57	-1224.97	35.1721	35.2112	0	0	0	0
ORTHOMCL1382	P	P	-1861.91	-1844.33	-1861.97	-1844.33	35.1674	35.2769	0	0	0	0
ORTHOMCL2916	P	P	-2135.68	-2118.11	-2135.77	-2118.11	35.1386	35.313	0	0	0	0
ORTHOMCL2621	P	P	-1098.35	-1080.8	-1099.81	-1080.8	35.1088	38.0283	0	0	0	0
ORTHOMCL945	P	P	-1642.54	-1625	-1642.65	-1625	35.0922	35.2957	0	0	0	0
ORTHOMCL2223	P	P	-1217.3	-1199.83	-1217.3	-1199.83	34.9398	34.9396	0	0	0	0
ORTHOMCL902	P	P	-1206.66	-1189.22	-1206.87	-1189.22	34.8724	35.2995	0	0	0	0
ORTHOMCL2856	P	P	-1930.87	-1913.45	-1930.87	-1913.45	34.8392	34.8398	0	0	0	0
ORTHOMCL310	P	P	-792.744	-775.389	-792.956	-775.389	34.7095	35.1333	0	0	0	0
ORTHOMCL1637	P	P	-3480.94	-3463.61	-3481.49	-3463.6	34.6779	35.7749	0	0	0	0
ORTHOMCL1035	P	P	-734.591	-717.268	-734.725	-717.268	34.6467	34.9148	0	0	0	0
ORTHOMCL2013	P	P	-815.517	-798.198	-815.969	-798.198	34.6382	35.5416	0	0	0	0
ORTHOMCL2403	P	P	-920.671	-903.359	-920.673	-904.171	34.6232	33.0038	0	0	0	0
ORTHOMCL2348	P	P	-1071.13	-1053.94	-1071.57	-1053.94	34.393	35.2572	0	0	0	0
ORTHOMCL1640	P	P	-1273.81	-1256.61	-1274.05	-1256.61	34.3849	34.864	0	0	0	0
ORTHOMCL101	P	P	-2462.21	-2445.03	-2462.41	-2445.03	34.3542	34.7508	0	0	0	0
ORTHOMCL1338	P	P	-2002.71	-1985.63	-2002.75	-1990.77	34.1698	23.9539	0	6e-06	0	2.2e-05
ORTHOMCL3454	P	P	-3652.05	-3634.97	-3652.77	-3634.97	34.1574	35.611	0	0	0	0
ORTHOMCL592	P	P	-825.532	-808.487	-825.667	-808.487	34.0902	34.3603	0	0	0	0
ORTHOMCL2785	P	P	-2198.61	-2181.57	-2198.9	-2181.57	34.0734	34.655	0	0	0	0
ORTHOMCL1506	P	P	-946.864	-929.895	-947.104	-929.895	33.9377	34.4167	0	0	0	0
ORTHOMCL78	P	P	-1788.89	-1771.95	-1789.53	-1770.99	33.8729	37.0732	0	0	0	0
ORTHOMCL1770	P	P	-1988.26	-1971.34	-1988.35	-1972.35	33.8571	31.9848	0	0	0	1e-06
ORTHOMCL2598	P	P	-2065.25	-2048.33	-2065.26	-2048.37	33.8353	33.7688	0	0	0	0
ORTHOMCL2111	P	P	-1729.32	-1712.43	-1730.15	-1712.43	33.7862	35.4465	0	0	0	0
ORTHOMCL1515	P	P	-857.214	-840.346	-857.318	-840.346	33.737	33.9452	0	0	0	0
ORTHOMCL1005	P	P	-610.584	-593.73	-610.747	-593.73	33.7073	34.0328	0	0	0	0
ORTHOMCL2877	P	P	-3391.53	-3374.68	-3391.56	-3374.7	33.7066	33.712	0	0	0	0
ORTHOMCL1065	P	P	-1002.45	-985.597	-1002.72	-985.596	33.6989	34.2556	0	0	0	0
ORTHOMCL2782	P	P	-956.953	-940.119	-957.117	-940.119	33.669	33.9961	0	0	0	0
ORTHOMCL1935	P	P	-1949.7	-1932.89	-1949.7	-1926	33.6262	47.4051	0	0	0	0
ORTHOMCL1743	P	P	-2027.86	-2011.07	-2028.2	-2011.03	33.5893	34.341	0	0	0	0
ORTHOMCL227	P	P	-903.58	-886.789	-903.58	-886.789	33.5824	33.5824	0	0	0	0
ORTHOMCL829	P	P	-1328	-1311.21	-1328.02	-1311.21	33.5752	33.6168	0	0	0	0
ORTHOMCL1870	P	P	-1566.27	-1549.6	-1566.32	-1549.6	33.3509	33.4545	0	0	0	0
ORTHOMCL1647	P	P	-1015.19	-998.531	-1015.9	-998.53	33.3206	34.7312	0	0	0	0
ORTHOMCL2516	P	P	-881.935	-865.277	-882.358	-865.277	33.3163	34.1622	0	0	0	0
ORTHOMCL1212	P	P	-2262.36	-2245.77	-2275.74	-2245.54	33.1648	60.3978	0	0	0	0
ORTHOMCL2834	P	P	-2537.94	-2521.36	-2537.29	-2521.36	33.1535	31.869	0	0	0	1e-06
ORTHOMCL1567	P	P	-504.239	-487.672	-504.243	-487.672	33.1343	33.1417	0	0	0	0
ORTHOMCL613	P	P	-4054.06	-4037.52	-4054.49	-4037.52	33.0862	33.9382	0	0	0	0
ORTHOMCL229	P	P	-1398.53	-1382	-1398.57	-1382	33.0682	33.1425	0	0	0	0
ORTHOMCL3121	P	P	-1434.92	-1418.44	-1434.93	-1418.44	32.9691	32.9832	0	0	0	0
ORTHOMCL3234	P	P	-510.555	-494.167	-510.563	-494.166	32.7774	32.7939	0	0	0	0
ORTHOMCL1189	P	P	-503.843	-487.467	-503.87	-487.467	32.7531	32.8062	0	0	0	0
ORTHOMCL323	P	P	-4063.37	-4047.06	-4063.77	-4047.06	32.6215	33.4133	0	0	0	0
ORTHOMCL1483	P	P	-1626.14	-1609.84	-1626.15	-1609.84	32.5993	32.6253	0	0	0	0
ORTHOMCL2654	P	P	-2673.55	-2657.27	-2673.97	-2657.27	32.562	33.3975	0	0	0	0
ORTHOMCL2808	P	P	-1609.13	-1592.88	-1609.21	-1593.09	32.4963	32.2451	0	0	0	0
ORTHOMCL1119	P	P	-1103.76	-1087.52	-1103.47	-1087.52	32.4877	31.9105	0	0	0	1e-06
ORTHOMCL2632	P	P	-1008.37	-992.137	-1009.02	-992.114	32.4739	33.813	0	0	0	0
ORTHOMCL2962	P	P	-2331.88	-2315.7	-2332.11	-2315.68	32.3586	32.8529	0	0	0	0
ORTHOMCL494	P	P	-2385.6	-2369.44	-2385.84	-2369.42	32.3258	32.8375	0	0	0	0
ORTHOMCL1398	P	P	-1610.41	-1594.28	-1610.58	-1594.28	32.2613	32.6004	0	0	0	0
ORTHOMCL591	P	P	-705.152	-689.024	-705.841	-689.028	32.2557	33.6269	0	0	0	0
ORTHOMCL2705	P	P	-3464.7	-3448.6	-3466.65	-3462.53	32.2106	8.23299	0	0.016302	0	0.032831
ORTHOMCL1143	P	P	-1072.9	-1056.87	-1073.65	-1056.87	32.0745	33.5723	0	0	1e-06	0
ORTHOMCL1860	P	P	-1670.48	-1654.47	-1670.48	-1654.47	32.0106	32.0116	0	0	1e-06	1e-06
ORTHOMCL2980	P	P	-3959.52	-3943.53	-3959.52	-3945.5	31.9791	28.0411	0	1e-06	1e-06	3e-06
ORTHOMCL1978	P	P	-1600.68	-1584.74	-1601.05	-1584.74	31.8701	32.6282	0	0	1e-06	0
ORTHOMCL2346	P	P	-748.946	-733.102	-749.161	-733.102	31.6877	32.1178	0	0	1e-06	1e-06
ORTHOMCL858	P	P	-1572.1	-1556.32	-1572.38	-1556.32	31.553	32.1122	0	0	1e-06	1e-06
ORTHOMCL698	P	P	-2316.4	-2300.64	-2316.4	-2300.64	31.5221	31.5235	0	0	1e-06	1e-06
ORTHOMCL1440	P	P	-2297.94	-2282.2	-2298.11	-2282.19	31.4868	31.8352	0	0	1e-06	1e-06
ORTHOMCL311	P	P	-1989.81	-1974.08	-1990.07	-1974.16	31.4624	31.8149	0	0	1e-06	1e-06
ORTHOMCL544	P	P	-1385.42	-1369.71	-1386.64	-1369.71	31.4215	33.856	0	0	1e-06	0
ORTHOMCL1061	P	P	-1295.13	-1279.46	-1295.16	-1279.47	31.3369	31.3998	0	0	1e-06	1e-06
ORTHOMCL1239	P	P	-1972.5	-1956.85	-1972.56	-1956.85	31.314	31.4098	0	0	1e-06	1e-06
ORTHOMCL1531	P	P	-1309.38	-1293.74	-1309.38	-1290.79	31.262	37.1678	0	0	1e-06	0
ORTHOMCL1173	P	P	-791.552	-775.933	-791.667	-775.934	31.2368	31.4666	0	0	1e-06	1e-06
ORTHOMCL1236	P	P	-2012.5	-1996.89	-2012.63	-1996.89	31.2268	31.4841	0	0	1e-06	1e-06
ORTHOMCL1905	P	P	-1193.94	-1178.33	-1193.95	-1178.4	31.2073	31.0952	0	0	1e-06	1e-06
ORTHOMCL398	P	P	-1074.29	-1058.69	-1074.63	-1058.69	31.1836	31.8727	0	0	1e-06	1e-06
ORTHOMCL464	P	P	-1120.03	-1104.45	-1120.11	-1104.6	31.1537	31.0078	0	0	1e-06	1e-06
ORTHOMCL1052	P	P	-1464.1	-1448.53	-1464.22	-1448.53	31.1422	31.3836	0	0	1e-06	1e-06
ORTHOMCL2149	P	P	-729.831	-714.348	-730.173	-714.348	30.9651	31.6503	0	0	1e-06	1e-06
ORTHOMCL362	P	P	-780.796	-765.339	-780.81	-765.339	30.9137	30.9416	0	0	1e-06	1e-06
ORTHOMCL402	P	P	-591.466	-576.013	-591.501	-576.013	30.9056	30.9757	0	0	1e-06	1e-06
ORTHOMCL1105	P	P	-1633.37	-1617.92	-1634.6	-1617.93	30.9036	33.3402	0	0	1e-06	0
ORTHOMCL2213	P	P	-2650.94	-2635.54	-2651.29	-2635.54	30.7953	31.4895	0	0	1e-06	1e-06
ORTHOMCL226	P	P	-1796.59	-1781.21	-1797.19	-1781.21	30.7713	31.9524	0	0	1e-06	1e-06
ORTHOMCL462	P	P	-1513.54	-1498.16	-1513.55	-1498.16	30.7489	30.7724	0	0	1e-06	1e-06
ORTHOMCL3579	P	P	-845.301	-829.927	-845.379	-829.928	30.7471	30.9028	0	0	1e-06	1e-06
ORTHOMCL1471	P	P	-1154.39	-1139.03	-1154.48	-1139.03	30.7244	30.9099	0	0	1e-06	1e-06
ORTHOMCL195	P	P	-1780.17	-1764.84	-1780.4	-1764.82	30.6623	31.1698	0	0	1e-06	1e-06
ORTHOMCL2511	P	P	-1965.61	-1950.33	-1965.87	-1950.35	30.56	31.0391	0	0	1e-06	1e-06
ORTHOMCL1022	P	P	-2395.26	-2379.98	-2395.54	-2379.62	30.546	31.835	0	0	1e-06	1e-06
ORTHOMCL3702	P	P	-2732.09	-2716.84	-2732.64	-2716.84	30.4988	31.6034	0	0	1e-06	1e-06
ORTHOMCL1999	P	P	-1564.42	-1549.23	-1564.52	-1549.23	30.3771	30.5843	0	0	1e-06	1e-06
ORTHOMCL3332	P	P	-534.182	-518.993	-534.345	-518.993	30.377	30.7043	0	0	1e-06	1e-06
ORTHOMCL92	P	P	-1109.28	-1094.13	-1109.33	-1093.54	30.3097	31.5769	0	0	1e-06	1e-06
ORTHOMCL2937	P	P	-3007.35	-2992.2	-3007.37	-2992.2	30.2905	30.3294	0	0	1e-06	1e-06
ORTHOMCL2517	P	P	-1341.91	-1326.77	-1341.87	-1328.54	30.2855	26.6623	0	2e-06	1e-06	6e-06
ORTHOMCL918	P	P	-2753.77	-2738.65	-2753.84	-2738.65	30.226	30.3729	0	0	1e-06	1e-06
ORTHOMCL832	P	P	-1122.9	-1107.84	-1123.07	-1107.84	30.1192	30.4605	0	0	1e-06	1e-06
ORTHOMCL2659	P	P	-2840.2	-2825.15	-2840.22	-2825.15	30.0918	30.1244	0	0	1e-06	1e-06
ORTHOMCL2894	P	P	-1844.08	-1829.1	-1844.25	-1829.1	29.9745	30.3076	0	0	1e-06	1e-06
ORTHOMCL765	P	P	-2646.7	-2631.72	-2647.09	-2631.75	29.9591	30.6714	0	0	1e-06	1e-06
ORTHOMCL2859	P	P	-1551.46	-1536.5	-1553.79	-1536.9	29.9344	33.7739	0	0	1e-06	0
ORTHOMCL3379	P	P	-2127.58	-2112.63	-2127.58	-2112.67	29.8929	29.8105	0	0	1e-06	1e-06
ORTHOMCL1801	P	P	-3118.99	-3104.1	-3119	-3102.53	29.7835	32.934	0	0	2e-06	0
ORTHOMCL1404	P	P	-1381.61	-1366.78	-1382.76	-1366.78	29.6565	31.9462	0	0	2e-06	1e-06
ORTHOMCL2200	P	P	-1284.58	-1269.75	-1285.05	-1269.75	29.6593	30.6023	0	0	2e-06	1e-06
ORTHOMCL2367	P	P	-789.939	-775.135	-789.992	-775.135	29.6092	29.7143	0	0	2e-06	2e-06
ORTHOMCL1373	P	P	-2526.72	-2511.95	-2527.02	-2511.94	29.5596	30.1536	0	0	2e-06	1e-06
ORTHOMCL2404	P	P	-1118.24	-1103.47	-1118.32	-1103.47	29.5471	29.7032	0	0	2e-06	2e-06
ORTHOMCL52	P	P	-1950.97	-1936.22	-1951.1	-1936.22	29.5032	29.773	0	0	2e-06	1e-06
ORTHOMCL1043	P	P	-1989.89	-1975.14	-1984.46	-1975.14	29.4922	18.6304	0	9e-05	2e-06	0.000267
ORTHOMCL603	P	P	-811.656	-796.91	-811.706	-796.91	29.4915	29.5925	0	0	2e-06	2e-06
ORTHOMCL1917	P	P	-2498.48	-2483.74	-2498.48	-2483.74	29.4872	29.4938	0	0	2e-06	2e-06
ORTHOMCL2096	P	P	-1224.99	-1210.29	-1225.4	-1210.29	29.4098	30.2253	0	0	2e-06	1e-06
ORTHOMCL1759	P	P	-1121.59	-1106.97	-1121.59	-1106.97	29.2285	29.2421	0	0	2e-06	2e-06
ORTHOMCL1457	P	P	-1541.61	-1527.01	-1541.62	-1527.01	29.2102	29.2221	0	0	2e-06	2e-06
ORTHOMCL2388	P	P	-958.322	-943.751	-958.757	-943.751	29.143	30.0118	0	0	2e-06	1e-06
ORTHOMCL2795	P	P	-1983.24	-1968.73	-1983.5	-1968.73	29.0289	29.5425	0	0	2e-06	2e-06
ORTHOMCL2631	P	P	-1294.42	-1279.92	-1294.99	-1279.71	29.0032	30.5677	1e-06	0	2e-06	1e-06
ORTHOMCL3114	P	P	-2109.04	-2094.62	-2109.04	-2094.62	28.8329	28.8329	1e-06	1e-06	2e-06	2e-06
ORTHOMCL250	P	P	-643.13	-628.714	-643.174	-628.714	28.8317	28.9206	1e-06	1e-06	2e-06	2e-06
ORTHOMCL3407	P	P	-3094.97	-3080.59	-3094.99	-3080.59	28.7595	28.7976	1e-06	1e-06	2e-06	2e-06
ORTHOMCL1436	P	P	-1779.03	-1764.67	-1779.53	-1764.67	28.7284	29.7103	1e-06	0	2e-06	2e-06
ORTHOMCL352	P	P	-1620.85	-1606.56	-1621.7	-1606.56	28.5826	30.2914	1e-06	0	3e-06	1e-06
ORTHOMCL2778	P	P	-1394.15	-1379.87	-1394.15	-1379.87	28.5561	28.5665	1e-06	1e-06	3e-06	3e-06
ORTHOMCL2726	P	P	-1896.11	-1881.85	-1896.12	-1881.85	28.5238	28.5366	1e-06	1e-06	3e-06	3e-06
ORTHOMCL210	P	P	-876.642	-862.411	-877.717	-862.411	28.4617	30.6112	1e-06	0	3e-06	1e-06
ORTHOMCL580	P	P	-806.003	-791.821	-806.639	-791.821	28.3652	29.6368	1e-06	0	3e-06	2e-06
ORTHOMCL1073	P	P	-781.937	-767.786	-782.058	-767.786	28.3028	28.5443	1e-06	1e-06	3e-06	3e-06
ORTHOMCL1136	P	P	-1034.17	-1020.02	-1034.27	-1020.02	28.2964	28.4986	1e-06	1e-06	3e-06	3e-06
ORTHOMCL3330	P	P	-1900.72	-1886.58	-1900.75	-1886.58	28.2792	28.3371	1e-06	1e-06	3e-06	3e-06
ORTHOMCL607	P	P	-1553.06	-1538.92	-1553.06	-1538.92	28.2708	28.2827	1e-06	1e-06	3e-06	3e-06
ORTHOMCL3616	P	P	-3880.99	-3866.89	-3881.02	-3866.88	28.2102	28.2764	1e-06	1e-06	3e-06	3e-06
ORTHOMCL173	P	P	-953.578	-939.506	-953.613	-939.414	28.1444	28.399	1e-06	1e-06	3e-06	3e-06
ORTHOMCL491	P	P	-1395.11	-1381.05	-1395.48	-1381.05	28.1212	28.8647	1e-06	1e-06	3e-06	2e-06
ORTHOMCL620	P	P	-1008.23	-994.223	-1008.25	-994.161	28.0173	28.1684	1e-06	1e-06	3e-06	3e-06
ORTHOMCL2187	P	P	-653.801	-639.796	-653.82	-639.796	28.0102	28.0468	1e-06	1e-06	3e-06	3e-06
ORTHOMCL3612	P	P	-5054.19	-5040.19	-5054.19	-5040.63	28.0064	27.1157	1e-06	1e-06	3e-06	5e-06
ORTHOMCL669	P	P	-938.564	-924.564	-938.573	-924.564	28.0001	28.0191	1e-06	1e-06	3e-06	3e-06
ORTHOMCL1776	P	P	-1608.05	-1594.08	-1608.64	-1594.08	27.9372	29.1302	1e-06	0	4e-06	2e-06
ORTHOMCL2151	P	P	-775.023	-761.066	-775.029	-761.066	27.9152	27.9259	1e-06	1e-06	4e-06	4e-06
ORTHOMCL349	P	P	-1698.19	-1684.25	-1698.2	-1684.25	27.8919	27.8946	1e-06	1e-06	4e-06	4e-06
ORTHOMCL717	P	P	-1400.49	-1386.57	-1400.53	-1386.57	27.8361	27.9061	1e-06	1e-06	4e-06	4e-06
ORTHOMCL114	P	P	-541.974	-528.09	-542.105	-528.09	27.7665	28.0285	1e-06	1e-06	4e-06	3e-06
ORTHOMCL485	P	P	-1392.62	-1378.77	-1392.75	-1378.77	27.6902	27.9604	1e-06	1e-06	4e-06	3e-06
ORTHOMCL90	P	P	-1407.06	-1393.27	-1407.06	-1393.24	27.5705	27.6357	1e-06	1e-06	4e-06	4e-06
ORTHOMCL2363	P	P	-1060.54	-1046.77	-1060.64	-1047.48	27.5285	26.3065	1e-06	2e-06	4e-06	7e-06
ORTHOMCL3024	P	P	-2158.15	-2144.4	-2158.58	-2144.4	27.5104	28.3585	1e-06	1e-06	4e-06	3e-06
ORTHOMCL258	P	P	-1243.23	-1229.52	-1243.23	-1229.52	27.4079	27.4092	1e-06	1e-06	5e-06	4e-06
ORTHOMCL1237	P	P	-1794.01	-1780.31	-1794.21	-1780.59	27.4043	27.2398	1e-06	1e-06	5e-06	5e-06
ORTHOMCL286	P	P	-1010.85	-997.164	-1011.31	-997.164	27.3768	28.2882	1e-06	1e-06	5e-06	3e-06
ORTHOMCL128	P	P	-988.101	-974.446	-988.433	-974.446	27.3085	27.9723	1e-06	1e-06	5e-06	3e-06
ORTHOMCL3145	P	P	-1595.58	-1581.94	-1595.7	-1581.94	27.281	27.5284	1e-06	1e-06	5e-06	4e-06
ORTHOMCL1927	P	P	-1222.18	-1208.59	-1222.24	-1208.59	27.1955	27.3116	1e-06	1e-06	5e-06	5e-06
ORTHOMCL1709	P	P	-1029.5	-1015.95	-1029.5	-1015.95	27.1041	27.1055	1e-06	1e-06	5e-06	5e-06
ORTHOMCL2282	P	P	-1456.85	-1443.31	-1457.36	-1439.37	27.0934	35.9731	1e-06	0	5e-06	0
ORTHOMCL1462	P	P	-1355.2	-1341.71	-1355.54	-1341.72	26.991	27.6324	1e-06	1e-06	6e-06	4e-06
ORTHOMCL632	P	P	-891.171	-877.69	-891.283	-877.757	26.9617	27.0532	1e-06	1e-06	6e-06	5e-06
ORTHOMCL962	P	P	-1587.68	-1574.21	-1587.91	-1574.21	26.952	27.4	1e-06	1e-06	6e-06	4e-06
ORTHOMCL2001	P	P	-1888.24	-1874.78	-1888.86	-1874.76	26.9267	28.1875	1e-06	1e-06	6e-06	3e-06
ORTHOMCL524	P	P	-589.054	-575.594	-589.075	-575.594	26.9191	26.9622	1e-06	1e-06	6e-06	5e-06
ORTHOMCL566	P	P	-975.384	-961.938	-975.53	-961.938	26.8931	27.1841	1e-06	1e-06	6e-06	5e-06
ORTHOMCL2180	P	P	-989.601	-976.164	-989.836	-976.164	26.8729	27.3438	1e-06	1e-06	6e-06	5e-06
ORTHOMCL563	P	P	-947.219	-933.823	-947.228	-933.823	26.7919	26.8093	2e-06	2e-06	6e-06	6e-06
ORTHOMCL449	P	P	-2755.68	-2742.33	-2756.31	-2742.31	26.7136	28.0079	2e-06	1e-06	6e-06	3e-06
ORTHOMCL1628	P	P	-2162.72	-2149.38	-2162.77	-2149.38	26.6741	26.7705	2e-06	2e-06	6e-06	6e-06
ORTHOMCL1826	P	P	-3604.26	-3590.92	-3604.38	-3590.92	26.6685	26.9164	2e-06	1e-06	6e-06	6e-06
ORTHOMCL2740	P	P	-1410.13	-1396.82	-1410.14	-1398.57	26.6186	23.1341	2e-06	9e-06	7e-06	3.3e-05
ORTHOMCL752	P	P	-1545.33	-1532.03	-1547.01	-1532.03	26.594	29.9599	2e-06	0	7e-06	1e-06
ORTHOMCL1454	P	P	-1121.04	-1107.75	-1121.27	-1107.72	26.578	27.0939	2e-06	1e-06	7e-06	5e-06
ORTHOMCL1455	P	P	-849.41	-836.147	-850.107	-836.146	26.5255	27.9234	2e-06	1e-06	7e-06	4e-06
ORTHOMCL1979	P	P	-2518.28	-2505.03	-2518.39	-2505.03	26.4973	26.703	2e-06	2e-06	7e-06	6e-06
ORTHOMCL2992	P	P	-2644.6	-2631.38	-2645.52	-2631.41	26.44	28.2113	2e-06	1e-06	7e-06	3e-06
ORTHOMCL1021	P	P	-2470.96	-2457.76	-2471.11	-2457.76	26.3979	26.698	2e-06	2e-06	7e-06	6e-06
ORTHOMCL307	P	P	-1747.29	-1734.09	-1747.33	-1734.1	26.3918	26.4736	2e-06	2e-06	7e-06	7e-06
ORTHOMCL3687	P	P	-1425.8	-1412.61	-1426.14	-1412.61	26.3761	27.0515	2e-06	1e-06	7e-06	5e-06
ORTHOMCL2622	P	P	-1673.37	-1660.19	-1673.68	-1660.19	26.3477	26.9702	2e-06	1e-06	7e-06	5e-06
ORTHOMCL2260	P	P	-1736.75	-1723.63	-1736.9	-1723.63	26.2513	26.548	2e-06	2e-06	8e-06	7e-06
ORTHOMCL2383	P	P	-9758.55	-9745.45	-9758.97	-9745.58	26.1894	26.7872	2e-06	2e-06	8e-06	6e-06
ORTHOMCL88	P	P	-2361.06	-2348.04	-2361.29	-2348.04	26.0522	26.5007	2e-06	2e-06	9e-06	7e-06
ORTHOMCL1705	P	P	-4037.23	-4024.21	-4037.43	-4024.21	26.0412	26.4412	2e-06	2e-06	9e-06	7e-06
ORTHOMCL2349	P	P	-1503.1	-1490.1	-1503.87	-1490.09	26.005	27.5459	2e-06	1e-06	9e-06	4e-06
ORTHOMCL1072	P	P	-1727.08	-1714.1	-1727.11	-1714.1	25.9587	26.0098	2e-06	2e-06	9e-06	9e-06
ORTHOMCL2484	P	P	-2642.51	-2629.57	-2642.63	-2629.57	25.8903	26.1186	2e-06	2e-06	9e-06	8e-06
ORTHOMCL2421	P	P	-3041.1	-3028.15	-3041.1	-3028.2	25.8838	25.7909	2e-06	3e-06	9e-06	9e-06
ORTHOMCL304	P	P	-2435.22	-2422.36	-2434.55	-2422.36	25.7297	24.3802	3e-06	5e-06	1e-05	1.8e-05
ORTHOMCL2365	P	P	-1645.34	-1632.5	-1645.55	-1632.5	25.6889	26.106	3e-06	2e-06	1e-05	8e-06
ORTHOMCL2850	P	P	-2224.18	-2211.39	-2224.24	-2211.39	25.5902	25.7138	3e-06	3e-06	1.1e-05	1e-05
ORTHOMCL1952	P	P	-2270.57	-2257.79	-2270.57	-2257.79	25.5703	25.5716	3e-06	3e-06	1.1e-05	1.1e-05
ORTHOMCL3276	P	P	-2722	-2709.22	-2720.17	-2709.22	25.5637	21.8866	3e-06	1.8e-05	1.1e-05	5.9e-05
ORTHOMCL26	P	P	-2890.62	-2877.85	-2891.82	-2878.47	25.5452	26.689	3e-06	2e-06	1.1e-05	6e-06
ORTHOMCL3014	P	P	-1656.35	-1643.61	-1656.4	-1643.77	25.478	25.2705	3e-06	3e-06	1.1e-05	1.2e-05
ORTHOMCL3782	P	P	-781.227	-768.514	-781.253	-767.862	25.4244	26.7804	3e-06	2e-06	1.2e-05	6e-06
ORTHOMCL1315	P	P	-830.559	-817.858	-831.072	-817.858	25.4026	26.4296	3e-06	2e-06	1.2e-05	7e-06
ORTHOMCL2017	P	P	-1512.79	-1500.1	-1513.31	-1500.1	25.382	26.4096	3e-06	2e-06	1.2e-05	7e-06
ORTHOMCL2543	P	P	-662.39	-649.7	-662.613	-649.699	25.382	25.8272	3e-06	2e-06	1.2e-05	9e-06
ORTHOMCL1819	P	P	-1553.3	-1540.64	-1553.33	-1540.61	25.3169	25.4361	3e-06	3e-06	1.2e-05	1.1e-05
ORTHOMCL2833	P	P	-4134.75	-4122.09	-4134.68	-4122.41	25.3137	24.5536	3e-06	5e-06	1.2e-05	1.7e-05
ORTHOMCL3732	P	P	-672.791	-660.154	-675.979	-660.154	25.2726	31.6497	3e-06	0	1.2e-05	1e-06
ORTHOMCL974	P	P	-1031.78	-1019.16	-1031.81	-1019.16	25.2501	25.3028	3e-06	3e-06	1.2e-05	1.2e-05
ORTHOMCL3936	P	P	-733.352	-720.726	-733.839	-720.726	25.252	26.2269	3e-06	2e-06	1.2e-05	8e-06
ORTHOMCL2603	P	P	-1944.81	-1932.19	-1944.83	-1932.19	25.2363	25.2647	3e-06	3e-06	1.3e-05	1.2e-05
ORTHOMCL3905	P	P	-851.737	-839.129	-852.73	-839.129	25.2167	27.202	3e-06	1e-06	1.3e-05	5e-06
ORTHOMCL975	P	P	-1236.84	-1224.24	-1236.84	-1224.24	25.2048	25.2018	3e-06	3e-06	1.3e-05	1.2e-05
ORTHOMCL3034	P	P	-1971.97	-1959.39	-1972.23	-1959.39	25.165	25.6844	3e-06	3e-06	1.3e-05	1e-05
ORTHOMCL1235	P	P	-3119.9	-3107.37	-3120.07	-3107.37	25.0619	25.3965	4e-06	3e-06	1.4e-05	1.1e-05
ORTHOMCL1698	P	P	-1704.01	-1691.48	-1704.22	-1691.45	25.058	25.5388	4e-06	3e-06	1.4e-05	1.1e-05
ORTHOMCL1636	P	P	-1130.25	-1117.72	-1140.4	-1117.74	25.0437	45.3267	4e-06	0	1.4e-05	0
ORTHOMCL1516	P	P	-1489.26	-1476.74	-1489.26	-1476.74	25.04	25.0457	4e-06	4e-06	1.4e-05	1.3e-05
ORTHOMCL2110	P	P	-1769.62	-1757.11	-1769.66	-1757.11	25.0202	25.1024	4e-06	4e-06	1.4e-05	1.3e-05
ORTHOMCL525	P	P	-1114.98	-1102.48	-1115.09	-1102.07	24.9982	26.0465	4e-06	2e-06	1.4e-05	8e-06
ORTHOMCL1327	P	P	-1074.08	-1061.58	-1074.09	-1061.59	24.9997	24.9991	4e-06	4e-06	1.4e-05	1.4e-05
ORTHOMCL1082	P	P	-2139.09	-2126.6	-2139.33	-2126.61	24.9763	25.4503	4e-06	3e-06	1.4e-05	1.1e-05
ORTHOMCL1284	P	P	-1379.82	-1367.36	-1381.18	-1367.36	24.917	27.6296	4e-06	1e-06	1.4e-05	4e-06
ORTHOMCL2159	P	P	-703.155	-690.718	-703.265	-690.719	24.8729	25.0934	4e-06	4e-06	1.5e-05	1.3e-05
ORTHOMCL3157	P	P	-700.117	-687.689	-700.121	-687.689	24.8551	24.8637	4e-06	4e-06	1.5e-05	1.5e-05
ORTHOMCL3568	P	P	-883.447	-871.069	-883.447	-871.069	24.7551	24.7558	4e-06	4e-06	1.6e-05	1.5e-05
ORTHOMCL1263	P	P	-2151.76	-2139.39	-2151.76	-2147.15	24.7344	9.22181	4e-06	0.009943	1.6e-05	0.020726
ORTHOMCL1158	P	P	-631.59	-619.228	-631.787	-619.228	24.723	25.1174	4e-06	4e-06	1.6e-05	1.3e-05
ORTHOMCL167	P	P	-1043.65	-1031.39	-1043.7	-1031.39	24.5274	24.6145	5e-06	5e-06	1.7e-05	1.6e-05
ORTHOMCL281	P	P	-1160.95	-1148.7	-1161.07	-1149.23	24.4916	23.6852	5e-06	7e-06	1.8e-05	2.6e-05
ORTHOMCL3472	P	P	-4524.21	-4511.97	-4524.8	-4511.98	24.48	25.6546	5e-06	3e-06	1.8e-05	1e-05
ORTHOMCL2229	P	P	-1120.54	-1108.34	-1121.68	-1108.34	24.408	26.6761	5e-06	2e-06	1.8e-05	6e-06
ORTHOMCL2492	P	P	-1535.62	-1523.45	-1535.62	-1523.45	24.3404	24.3404	5e-06	5e-06	1.9e-05	1.9e-05
ORTHOMCL3770	P	P	-347.743	-335.673	-347.822	-335.673	24.1404	24.2981	6e-06	5e-06	2.1e-05	1.9e-05
ORTHOMCL3765	P	P	-550.341	-538.31	-550.987	-538.31	24.0608	25.3526	6e-06	3e-06	2.2e-05	1.2e-05
ORTHOMCL2735	P	P	-721.297	-709.271	-721.375	-709.483	24.053	23.7825	6e-06	7e-06	2.2e-05	2.4e-05
ORTHOMCL3339	P	P	-667.479	-655.464	-667.642	-655.464	24.0292	24.357	6e-06	5e-06	2.2e-05	1.8e-05
ORTHOMCL2029	P	P	-1744.67	-1732.66	-1746.51	-1732.67	24.029	27.6798	6e-06	1e-06	2.2e-05	4e-06
ORTHOMCL3734	P	P	-2220.52	-2208.51	-2220.93	-2208.51	24.0145	24.8392	6e-06	4e-06	2.2e-05	1.5e-05
ORTHOMCL518	P	P	-930.7	-918.73	-931.233	-918.731	23.9395	25.0048	6e-06	4e-06	2.3e-05	1.4e-05
ORTHOMCL655	P	P	-1968.29	-1956.33	-1970.03	-1957.49	23.9262	25.0853	6e-06	4e-06	2.3e-05	1.3e-05
ORTHOMCL2914	P	P	-3681.34	-3669.43	-3681.36	-3672.89	23.8257	16.9512	7e-06	0.000208	2.4e-05	0.000579
ORTHOMCL2338	P	P	-559.618	-547.79	-560.566	-547.79	23.656	25.5506	7e-06	3e-06	2.6e-05	1.1e-05
ORTHOMCL3703	P	P	-2339.58	-2327.77	-2339.78	-2327.77	23.6232	24.0261	7e-06	6e-06	2.7e-05	2.2e-05
ORTHOMCL1038	P	P	-1767.76	-1755.95	-1767.77	-1753.84	23.6104	27.8509	7e-06	1e-06	2.7e-05	4e-06
ORTHOMCL64	P	P	-1933.47	-1921.7	-1933.5	-1921.7	23.5462	23.6088	8e-06	7e-06	2.8e-05	2.6e-05
ORTHOMCL3910	P	P	-444.775	-433.041	-444.843	-433.041	23.4678	23.6045	8e-06	7e-06	2.9e-05	2.6e-05
ORTHOMCL1816	P	P	-1030.17	-1018.44	-1030.3	-1018.44	23.4633	23.7177	8e-06	7e-06	2.9e-05	2.5e-05
ORTHOMCL1841	P	P	-2865.31	-2853.62	-2865.34	-2856.24	23.3668	18.2032	8e-06	0.000111	3e-05	0.000323
ORTHOMCL1658	P	P	-2368.35	-2356.69	-2368.36	-2356.69	23.3208	23.339	9e-06	9e-06	3.1e-05	3e-05
ORTHOMCL2127	P	P	-1588.51	-1576.91	-1588.61	-1576.91	23.1928	23.3945	9e-06	8e-06	3.3e-05	2.9e-05
ORTHOMCL2801	P	P	-1345.58	-1333.99	-1345.62	-1334.24	23.1797	22.7446	9e-06	1.2e-05	3.3e-05	3.9e-05
ORTHOMCL96	P	P	-694.952	-683.369	-695.319	-683.369	23.1655	23.8998	9e-06	6e-06	3.3e-05	2.3e-05
ORTHOMCL174	P	P	-722.137	-710.555	-722.139	-710.555	23.1648	23.1691	9e-06	9e-06	3.3e-05	3.2e-05
ORTHOMCL1214	P	P	-1169.55	-1157.98	-1169.58	-1157.98	23.1449	23.1954	9e-06	9e-06	3.3e-05	3.2e-05
ORTHOMCL58	P	P	-1766.61	-1755.07	-1766.67	-1755.07	23.066	23.1899	1e-05	9e-06	3.5e-05	3.2e-05
ORTHOMCL282	P	P	-2297.13	-2285.62	-2297.23	-2285.62	23.0115	23.216	1e-05	9e-06	3.6e-05	3.2e-05
ORTHOMCL2071	P	P	-2208.81	-2197.3	-2208.89	-2197.28	23.0115	23.2182	1e-05	9e-06	3.6e-05	3.2e-05
ORTHOMCL1448	P	P	-1307.2	-1295.7	-1307.23	-1295.7	22.9935	23.0559	1e-05	1e-05	3.6e-05	3.4e-05
ORTHOMCL476	P	P	-2086.99	-2075.51	-2087.15	-2075.51	22.9587	23.2869	1e-05	9e-06	3.6e-05	3.1e-05
ORTHOMCL2418	P	P	-1469.93	-1458.48	-1469.97	-1458.48	22.8864	22.9653	1.1e-05	1e-05	3.8e-05	3.6e-05
ORTHOMCL1053	P	P	-2817.55	-2806.13	-2817.57	-2806.24	22.8341	22.6518	1.1e-05	1.2e-05	3.9e-05	4.1e-05
ORTHOMCL619	P	P	-1268.21	-1256.79	-1268.21	-1256.79	22.8247	22.8337	1.1e-05	1.1e-05	3.9e-05	3.8e-05
ORTHOMCL2170	P	P	-1240.96	-1229.58	-1240.99	-1229.58	22.7764	22.8171	1.1e-05	1.1e-05	4e-05	3.8e-05
ORTHOMCL1964	P	P	-631.776	-620.391	-631.848	-620.391	22.7694	22.9122	1.1e-05	1.1e-05	4e-05	3.7e-05
ORTHOMCL1887	P	P	-1725.33	-1713.95	-1725.46	-1713.96	22.7574	23.0001	1.1e-05	1e-05	4e-05	3.5e-05
ORTHOMCL2255	P	P	-1718.9	-1707.57	-1719.16	-1707.6	22.67	23.1181	1.2e-05	1e-05	4.2e-05	3.3e-05
ORTHOMCL1468	P	P	-1852.97	-1841.65	-1852.99	-1841.74	22.6453	22.5022	1.2e-05	1.3e-05	4.2e-05	4.4e-05
ORTHOMCL1417	P	P	-897.533	-886.232	-897.604	-886.669	22.6014	21.8694	1.2e-05	1.8e-05	4.3e-05	5.9e-05
ORTHOMCL1595	P	P	-3146.99	-3135.7	-3149.56	-3135.71	22.5732	27.6991	1.3e-05	1e-06	4.4e-05	4e-06
ORTHOMCL2475	P	P	-1059.12	-1047.85	-1059.13	-1047.85	22.5366	22.5616	1.3e-05	1.3e-05	4.4e-05	4.3e-05
ORTHOMCL234	P	P	-1095.68	-1084.45	-1096.11	-1084.45	22.4642	23.3315	1.3e-05	9e-06	4.6e-05	3e-05
ORTHOMCL965	P	P	-1646.96	-1635.74	-1647.12	-1635.96	22.4336	22.3064	1.3e-05	1.4e-05	4.6e-05	4.8e-05
ORTHOMCL370	P	P	-930.258	-919.042	-930.278	-919.039	22.4322	22.4776	1.3e-05	1.3e-05	4.6e-05	4.5e-05
ORTHOMCL833	P	P	-1592.22	-1581.01	-1596.26	-1581.59	22.4347	29.3455	1.3e-05	0	4.6e-05	2e-06
ORTHOMCL1866	P	P	-1169.74	-1158.55	-1169.74	-1158.55	22.3739	22.3804	1.4e-05	1.4e-05	4.8e-05	4.7e-05
ORTHOMCL737	P	P	-990.116	-978.937	-990.116	-979.565	22.3586	21.1021	1.4e-05	2.6e-05	4.8e-05	8.4e-05
ORTHOMCL2098	P	P	-792.21	-781.034	-792.253	-782.507	22.3528	19.4923	1.4e-05	5.9e-05	4.8e-05	0.00018
ORTHOMCL1988	P	P	-2749.02	-2737.85	-2749.06	-2737.85	22.3422	22.4338	1.4e-05	1.3e-05	4.8e-05	4.6e-05
ORTHOMCL715	P	P	-1047.31	-1036.18	-1047.68	-1036.18	22.2445	22.9934	1.5e-05	1e-05	5.1e-05	3.5e-05
ORTHOMCL3053	P	P	-1741.64	-1730.57	-1742.2	-1730.57	22.1428	23.2639	1.6e-05	9e-06	5.3e-05	3.1e-05
ORTHOMCL2208	P	P	-2172.63	-2161.58	-2172.81	-2161.58	22.1041	22.46	1.6e-05	1.3e-05	5.4e-05	4.5e-05
ORTHOMCL1142	P	P	-1663.39	-1652.37	-1663.58	-1652.45	22.0446	22.2552	1.6e-05	1.5e-05	5.6e-05	5e-05
ORTHOMCL3574	P	P	-377.22	-366.222	-377.519	-366.223	21.9951	22.5917	1.7e-05	1.2e-05	5.7e-05	4.2e-05
ORTHOMCL2670	P	P	-2483.36	-2472.36	-2483.37	-2472.36	21.9948	22.0063	1.7e-05	1.7e-05	5.7e-05	5.6e-05
ORTHOMCL496	P	P	-1238.62	-1227.64	-1239.45	-1227.64	21.9666	23.6318	1.7e-05	7e-06	5.8e-05	2.6e-05
ORTHOMCL487	P	P	-1648.18	-1637.21	-1648.18	-1637.21	21.9489	21.953	1.7e-05	1.7e-05	5.8e-05	5.7e-05
ORTHOMCL1519	P	P	-1536.89	-1525.92	-1537.04	-1525.92	21.9268	22.2361	1.7e-05	1.5e-05	5.9e-05	5e-05
ORTHOMCL3343	P	P	-2289.35	-2278.39	-2289.39	-2278.39	21.9224	21.9972	1.7e-05	1.7e-05	5.9e-05	5.6e-05
ORTHOMCL145	P	P	-1035.13	-1024.18	-1035.13	-1024.21	21.8892	21.8303	1.8e-05	1.8e-05	6e-05	6e-05
ORTHOMCL968	P	P	-3595.28	-3584.38	-3595.31	-3584.38	21.8044	21.8522	1.8e-05	1.8e-05	6.2e-05	6e-05
ORTHOMCL499	P	P	-713.881	-702.985	-713.899	-703.006	21.7909	21.7861	1.9e-05	1.9e-05	6.2e-05	6.1e-05
ORTHOMCL2754	P	P	-2589.82	-2578.92	-2589.83	-2580.24	21.793	19.1822	1.9e-05	6.8e-05	6.2e-05	0.000208
ORTHOMCL1810	P	P	-1545.79	-1534.92	-1545.79	-1534.92	21.7399	21.7484	1.9e-05	1.9e-05	6.4e-05	6.2e-05
ORTHOMCL1746	P	P	-499.032	-488.182	-499.22	-488.182	21.7002	22.0762	1.9e-05	1.6e-05	6.5e-05	5.4e-05
ORTHOMCL995	P	P	-1780.09	-1769.24	-1780.1	-1769.24	21.6974	21.7231	1.9e-05	1.9e-05	6.5e-05	6.3e-05
ORTHOMCL3442	P	P	-1461.34	-1450.54	-1461.52	-1450.54	21.5958	21.9655	2e-05	1.7e-05	6.8e-05	5.7e-05
ORTHOMCL1990	P	P	-521.244	-510.463	-521.312	-510.463	21.5616	21.6961	2.1e-05	1.9e-05	6.9e-05	6.4e-05
ORTHOMCL1793	P	P	-4189.85	-4179.09	-4191.51	-4179.12	21.5191	24.782	2.1e-05	4e-06	7.1e-05	1.5e-05
ORTHOMCL376	P	P	-1262.6	-1251.89	-1262.62	-1251.89	21.4372	21.4719	2.2e-05	2.2e-05	7.4e-05	7.1e-05
ORTHOMCL2566	P	P	-808.244	-797.541	-808.575	-797.545	21.405	22.0609	2.2e-05	1.6e-05	7.5e-05	5.4e-05
ORTHOMCL2353	P	P	-5322.93	-5312.24	-5323.23	-5312.24	21.3755	21.9694	2.3e-05	1.7e-05	7.6e-05	5.7e-05
ORTHOMCL3871	P	P	-579.153	-568.479	-579.153	-568.48	21.3462	21.3471	2.3e-05	2.3e-05	7.7e-05	7.5e-05
ORTHOMCL470	P	P	-818.16	-807.499	-818.322	-807.58	21.321	21.4853	2.3e-05	2.2e-05	7.8e-05	7.1e-05
ORTHOMCL2491	P	P	-2231.67	-2221.04	-2232.44	-2221.04	21.2635	22.8031	2.4e-05	1.1e-05	8e-05	3.8e-05
ORTHOMCL208	P	P	-680.646	-670.049	-680.649	-670.05	21.1933	21.199	2.5e-05	2.5e-05	8.3e-05	8.1e-05
ORTHOMCL860	P	P	-2302.91	-2292.33	-2302.83	-2292.99	21.167	19.6804	2.5e-05	5.3e-05	8.4e-05	0.000165
ORTHOMCL154	P	P	-655.056	-644.486	-655.254	-644.486	21.1392	21.535	2.6e-05	2.1e-05	8.5e-05	6.9e-05
ORTHOMCL1334	P	P	-1536.18	-1525.62	-1536.18	-1525.62	21.1192	21.1191	2.6e-05	2.6e-05	8.5e-05	8.4e-05
ORTHOMCL423	P	P	-1177.88	-1167.32	-1177.9	-1167.32	21.1213	21.1769	2.6e-05	2.5e-05	8.5e-05	8.2e-05
ORTHOMCL3645	P	P	-3904.62	-3894.07	-3905.05	-3894.07	21.1044	21.956	2.6e-05	1.7e-05	8.6e-05	5.7e-05
ORTHOMCL2373	P	P	-1382.21	-1371.66	-1382.21	-1371.66	21.0963	21.098	2.6e-05	2.6e-05	8.6e-05	8.4e-05
ORTHOMCL80	P	P	-2240.92	-2230.42	-2241.64	-2230.42	20.999	22.4273	2.8e-05	1.3e-05	9e-05	4.6e-05
ORTHOMCL2080	P	P	-1261.33	-1250.84	-1261.64	-1250.84	20.9822	21.6022	2.8e-05	2e-05	9.1e-05	6.7e-05
ORTHOMCL691	P	P	-1329.93	-1319.45	-1329.95	-1319.45	20.9582	20.996	2.8e-05	2.8e-05	9.2e-05	8.9e-05
ORTHOMCL2803	P	P	-2733.28	-2722.83	-2733.4	-2722.84	20.8988	21.1162	2.9e-05	2.6e-05	9.4e-05	8.4e-05
ORTHOMCL3329	P	P	-1811.83	-1801.4	-1812.14	-1801.4	20.8596	21.4915	3e-05	2.2e-05	9.6e-05	7e-05
ORTHOMCL1807	P	P	-1744.36	-1733.95	-1744.72	-1733.95	20.8116	21.5347	3e-05	2.1e-05	9.8e-05	6.9e-05
ORTHOMCL2909	P	P	-3188.6	-3178.19	-3189.6	-3178.19	20.8137	22.8156	3e-05	1.1e-05	9.8e-05	3.8e-05
ORTHOMCL531	P	P	-556.209	-545.853	-556.246	-545.853	20.713	20.7872	3.2e-05	3.1e-05	0.000103	9.8e-05
ORTHOMCL3341	P	P	-1018.77	-1008.45	-1019.02	-1008.44	20.6448	21.1593	3.3e-05	2.5e-05	0.000107	8.2e-05
ORTHOMCL2765	P	P	-1827.48	-1817.16	-1827.54	-1817.51	20.635	20.0694	3.3e-05	4.4e-05	0.000107	0.000136
ORTHOMCL1071	P	P	-1480.2	-1469.92	-1480.3	-1469.92	20.5615	20.7488	3.4e-05	3.1e-05	0.000111	0.0001
ORTHOMCL813	P	P	-5267.66	-5257.38	-5267.77	-5257.38	20.5537	20.7632	3.4e-05	3.1e-05	0.000111	9.9e-05
ORTHOMCL381	P	P	-2862.91	-2852.65	-2862.99	-2852.65	20.5159	20.6697	3.5e-05	3.2e-05	0.000113	0.000103
ORTHOMCL117	P	P	-1714.37	-1704.13	-1714.38	-1704.13	20.4874	20.5046	3.6e-05	3.5e-05	0.000114	0.000112
ORTHOMCL777	P	P	-1122.13	-1111.91	-1122.51	-1111.96	20.4399	21.0963	3.6e-05	2.6e-05	0.000117	8.4e-05
ORTHOMCL2054	P	P	-1126.33	-1116.13	-1126.42	-1116.13	20.3886	20.5698	3.7e-05	3.4e-05	0.00012	0.000108
ORTHOMCL450	P	P	-1743.39	-1733.2	-1743.41	-1733.2	20.3719	20.4209	3.8e-05	3.7e-05	0.000121	0.000116
ORTHOMCL558	P	P	-1129.4	-1119.22	-1129.41	-1119.22	20.3555	20.373	3.8e-05	3.8e-05	0.000122	0.000119
ORTHOMCL328	P	P	-2090.48	-2080.35	-2090.56	-2080.35	20.2555	20.4228	4e-05	3.7e-05	0.000128	0.000116
ORTHOMCL1211	P	P	-1506.52	-1496.41	-1506.66	-1496.41	20.2117	20.4882	4.1e-05	3.6e-05	0.00013	0.000113
ORTHOMCL500	P	P	-1957.15	-1947.07	-1957.25	-1947.11	20.1582	20.2754	4.2e-05	4e-05	0.000134	0.000124
ORTHOMCL1444	P	P	-1400.08	-1390.01	-1400.16	-1390.01	20.1319	20.3095	4.3e-05	3.9e-05	0.000135	0.000122
ORTHOMCL859	P	P	-1311.59	-1301.53	-1311.69	-1301.65	20.1261	20.0744	4.3e-05	4.4e-05	0.000136	0.000136
ORTHOMCL2974	P	P	-735.014	-724.954	-735.131	-724.954	20.1202	20.354	4.3e-05	3.8e-05	0.000136	0.00012
ORTHOMCL1549	P	P	-2060.4	-2050.35	-2060.64	-2050.35	20.0989	20.5739	4.3e-05	3.4e-05	0.000137	0.000108
ORTHOMCL964	P	P	-1754.8	-1744.75	-1754.8	-1744.75	20.0898	20.0908	4.3e-05	4.3e-05	0.000137	0.000135
ORTHOMCL368	P	P	-931.237	-921.217	-931.424	-921.217	20.0407	20.4148	4.4e-05	3.7e-05	0.000141	0.000116
ORTHOMCL1925	P	P	-1430.47	-1420.48	-1427.42	-1420.48	19.9917	13.8801	4.6e-05	0.000968	0.000144	0.002384
ORTHOMCL1368	P	P	-2395.4	-2385.41	-2395.4	-2386.41	19.9783	17.9922	4.6e-05	0.000124	0.000145	0.000358
ORTHOMCL2300	P	P	-1479.63	-1469.74	-1479.73	-1469.74	19.7881	19.9762	5e-05	4.6e-05	0.000159	0.000143
ORTHOMCL2472	P	P	-1753.02	-1743.15	-1756.11	-1743.16	19.726	25.8933	5.2e-05	2e-06	0.000164	9e-06
ORTHOMCL1109	P	P	-1722.41	-1712.58	-1722.41	-1713.16	19.6526	18.504	5.4e-05	9.6e-05	0.00017	0.000283
ORTHOMCL1919	P	P	-2050.89	-2041.08	-2051.15	-2041.09	19.6216	20.1199	5.5e-05	4.3e-05	0.000172	0.000134
ORTHOMCL740	P	P	-998.519	-988.77	-998.719	-988.77	19.4988	19.8997	5.8e-05	4.8e-05	0.000183	0.000148
ORTHOMCL3680	P	P	-1135.93	-1126.2	-1136	-1126.28	19.4609	19.4301	5.9e-05	6e-05	0.000186	0.000185
ORTHOMCL1974	P	P	-1162.22	-1152.5	-1162.61	-1154.08	19.4275	17.0725	6e-05	0.000196	0.000189	0.00055
ORTHOMCL2171	P	P	-4662.89	-4653.26	-4662.9	-4653.26	19.2694	19.2823	6.5e-05	6.5e-05	0.000204	0.000198
ORTHOMCL337	P	P	-1436.31	-1426.68	-1435.53	-1428.56	19.2653	13.9255	6.6e-05	0.000946	0.000204	0.002339
ORTHOMCL3475	P	P	-3598.43	-3588.8	-3598.5	-3588.8	19.261	19.3968	6.6e-05	6.1e-05	0.000205	0.000188
ORTHOMCL2124	P	P	-1415.88	-1406.25	-1415.96	-1406.26	19.2541	19.4006	6.6e-05	6.1e-05	0.000205	0.000188
ORTHOMCL2936	P	P	-2307.5	-2297.88	-2308.85	-2297.88	19.2393	21.9425	6.6e-05	1.7e-05	0.000206	5.7e-05
ORTHOMCL979	P	P	-2469.86	-2460.24	-2469.88	-2464.6	19.2402	10.5706	6.6e-05	0.005065	0.000206	0.011071
ORTHOMCL54	P	P	-3161.96	-3152.35	-3162	-3152.36	19.218	19.2881	6.7e-05	6.5e-05	0.000208	0.000198
ORTHOMCL857	P	P	-610.168	-600.569	-610.784	-600.57	19.1972	20.428	6.8e-05	3.7e-05	0.00021	0.000116
ORTHOMCL1228	P	P	-635.168	-625.578	-635.204	-625.578	19.1796	19.2532	6.8e-05	6.6e-05	0.000212	0.000201
ORTHOMCL1326	P	P	-638.253	-628.68	-638.263	-628.68	19.1464	19.1666	7e-05	6.9e-05	0.000215	0.000209
ORTHOMCL132	P	P	-2193.38	-2183.83	-2193.62	-2184.21	19.0992	18.8203	7.1e-05	8.2e-05	0.00022	0.000244
ORTHOMCL1379	P	P	-1074	-1064.46	-1074.01	-1064.46	19.0888	19.1093	7.2e-05	7.1e-05	0.000221	0.000214
ORTHOMCL2147	P	P	-2145.36	-2135.89	-2145.46	-2135.89	18.9453	19.1396	7.7e-05	7e-05	0.000237	0.000212
ORTHOMCL2728	P	P	-2678.09	-2668.63	-2678.43	-2668.63	18.9212	19.5999	7.8e-05	5.5e-05	0.000239	0.000171
ORTHOMCL856	P	P	-689.58	-680.125	-690.156	-680.066	18.9108	20.1806	7.8e-05	4.1e-05	0.00024	0.00013
ORTHOMCL1820	P	P	-1838.71	-1829.26	-1838.8	-1829.26	18.8919	19.0781	7.9e-05	7.2e-05	0.000242	0.000217
ORTHOMCL890	P	P	-917.262	-907.824	-917.266	-907.824	18.8761	18.8842	8e-05	7.9e-05	0.000244	0.000237
ORTHOMCL773	P	P	-1134.2	-1124.78	-1134.23	-1124.78	18.8485	18.8996	8.1e-05	7.9e-05	0.000247	0.000236
ORTHOMCL315	P	P	-1642.8	-1633.4	-1643.62	-1633.24	18.8021	20.7658	8.3e-05	3.1e-05	0.000252	9.9e-05
ORTHOMCL319	P	P	-971.546	-962.154	-971.546	-963.131	18.7837	16.8307	8.3e-05	0.000221	0.000254	0.000613
ORTHOMCL3394	P	P	-857.606	-848.221	-857.821	-848.267	18.7692	19.1072	8.4e-05	7.1e-05	0.000256	0.000214
ORTHOMCL2690	P	P	-1104.09	-1094.71	-1104.12	-1094.71	18.7628	18.825	8.4e-05	8.2e-05	0.000256	0.000244
ORTHOMCL1176	P	P	-2038.55	-2029.18	-2038.68	-2029.18	18.7502	18.9959	8.5e-05	7.5e-05	0.000258	0.000226
ORTHOMCL1627	P	P	-3050.49	-3041.13	-3051.23	-3041.13	18.7071	20.1888	8.7e-05	4.1e-05	0.000263	0.000129
ORTHOMCL3159	P	P	-4802.85	-4793.5	-4804.13	-4793.5	18.7084	21.2725	8.7e-05	2.4e-05	0.000263	7.8e-05
ORTHOMCL640	P	P	-1329.88	-1320.54	-1329.91	-1320.54	18.6867	18.7556	8.8e-05	8.5e-05	0.000265	0.000252
ORTHOMCL2234	P	P	-2251.68	-2242.36	-2251.89	-2242.23	18.6447	19.33	8.9e-05	6.3e-05	0.00027	0.000194
ORTHOMCL2399	P	P	-3214.11	-3204.8	-3214.16	-3204.81	18.6202	18.7103	9.1e-05	8.7e-05	0.000273	0.000257
ORTHOMCL2226	P	n	-2324.85	-2315.54	-2325.08	-2322.59	18.6129	4.98483	9.1e-05	0.08271	0.000274	0.150075
ORTHOMCL1998	P	P	-2063.87	-2054.57	-2066.78	-2054.57	18.603	24.4335	9.1e-05	5e-06	0.000275	1.8e-05
ORTHOMCL1089	P	P	-1153.76	-1144.46	-1154.21	-1144.47	18.5964	19.487	9.2e-05	5.9e-05	0.000275	0.00018
ORTHOMCL957	P	P	-1380.16	-1370.86	-1380.22	-1370.86	18.5953	18.7181	9.2e-05	8.6e-05	0.000275	0.000256
ORTHOMCL670	P	P	-1279.16	-1269.88	-1279.16	-1268.71	18.5584	20.9142	9.3e-05	2.9e-05	0.00028	9.2e-05
ORTHOMCL2384	P	P	-3106.22	-3096.95	-3106.27	-3096.95	18.5358	18.6347	9.4e-05	9e-05	0.000283	0.000266
ORTHOMCL825	P	P	-1055.97	-1046.71	-1056	-1046.71	18.5247	18.5831	9.5e-05	9.2e-05	0.000284	0.000272
ORTHOMCL2928	P	P	-1604.55	-1595.31	-1604.55	-1595.31	18.4795	18.4938	9.7e-05	9.6e-05	0.00029	0.000284
ORTHOMCL1317	P	P	-1057.13	-1047.9	-1055.91	-1047.9	18.4744	16.0351	9.7e-05	0.00033	0.000291	0.000887
ORTHOMCL1006	P	P	-2100.84	-2091.62	-2101.12	-2091.66	18.4386	18.9309	9.9e-05	7.7e-05	0.000296	0.000233
ORTHOMCL421	P	P	-819.467	-810.254	-819.72	-810.254	18.4263	18.9317	0.0001	7.7e-05	0.000297	0.000233
ORTHOMCL823	P	P	-1153.93	-1144.72	-1154.21	-1144.72	18.414	18.9797	0.0001	7.6e-05	0.000298	0.000227
ORTHOMCL917	P	P	-2371.23	-2362.03	-2371.24	-2362.03	18.4054	18.4198	0.000101	0.0001	0.000299	0.000292
ORTHOMCL622	P	P	-1515.58	-1506.38	-1515.8	-1506.38	18.4005	18.8398	0.000101	8.1e-05	0.0003	0.000242
ORTHOMCL2703	P	P	-5028.56	-5019.37	-5029.19	-5025.35	18.3922	7.68108	0.000101	0.021482	0.000301	0.042698
ORTHOMCL276	P	P	-3563.65	-3554.46	-3563.69	-3554.46	18.3799	18.4712	0.000102	9.8e-05	0.000302	0.000286
ORTHOMCL400	P	P	-1241.15	-1231.97	-1241.15	-1231.97	18.3658	18.3683	0.000103	0.000103	0.000304	0.000299
ORTHOMCL2350	P	P	-811.771	-802.613	-811.794	-802.613	18.316	18.3619	0.000105	0.000103	0.000311	0.0003
ORTHOMCL2423	P	P	-1019.63	-1010.49	-1020.55	-1010.76	18.2829	19.5675	0.000107	5.6e-05	0.000316	0.000174
ORTHOMCL1099	P	P	-1635.45	-1626.31	-1635.45	-1627.95	18.2746	14.9903	0.000108	0.000556	0.000317	0.001429
ORTHOMCL3153	P	P	-2436.17	-2427.09	-2436.2	-2425.62	18.1507	21.1681	0.000114	2.5e-05	0.000337	8.2e-05
ORTHOMCL344	P	P	-1185.54	-1176.47	-1185.56	-1176.47	18.1415	18.1819	0.000115	0.000113	0.000338	0.000326
ORTHOMCL2832	P	n	-3444.05	-3434.98	-3442.7	-3461.1	18.1341	-36.8018	0.000115	1	0.000339	0.674092
ORTHOMCL432	P	P	-985.175	-976.128	-985.177	-976.208	18.0943	17.9376	0.000118	0.000127	0.000345	0.000366
ORTHOMCL1878	P	P	-2593.27	-2584.23	-2593.34	-2584.23	18.0789	18.2243	0.000119	0.00011	0.000347	0.00032
ORTHOMCL1405	P	P	-1629.47	-1620.45	-1629.48	-1620.45	18.0481	18.0634	0.00012	0.00012	0.000352	0.000346
ORTHOMCL3779	P	P	-1973.93	-1964.92	-1974.15	-1965.15	18.0131	18.0036	0.000123	0.000123	0.000358	0.000356
ORTHOMCL1674	P	P	-1379.37	-1370.39	-1379.62	-1370.39	17.974	18.4661	0.000125	9.8e-05	0.000365	0.000287
ORTHOMCL3033	P	P	-1745.09	-1736.11	-1744.82	-1736.3	17.9449	17.0407	0.000127	0.000199	0.00037	0.000558
ORTHOMCL2520	P	P	-686.093	-677.148	-686.098	-677.148	17.8891	17.8998	0.00013	0.00013	0.00038	0.000372
ORTHOMCL1279	P	P	-1438.14	-1429.21	-1438.2	-1429.21	17.8656	17.962	0.000132	0.000126	0.000384	0.000362
ORTHOMCL552	P	P	-871.377	-862.448	-871.464	-862.483	17.8593	17.9614	0.000132	0.000126	0.000385	0.000362
ORTHOMCL2398	P	P	-2825.28	-2816.39	-2826.29	-2816.39	17.7776	19.7944	0.000138	5e-05	0.0004	0.000156
ORTHOMCL783	P	P	-2158.24	-2149.36	-2158.6	-2149.36	17.7565	18.4821	0.000139	9.7e-05	0.000403	0.000285
ORTHOMCL1723	P	P	-1491.7	-1482.82	-1491.75	-1482.83	17.7525	17.8429	0.00014	0.000133	0.000403	0.000382
ORTHOMCL840	P	P	-429.764	-420.885	-428.793	-420.885	17.7586	15.8156	0.000139	0.000368	0.000403	0.000979
ORTHOMCL1323	P	P	-529.425	-520.545	-529.672	-520.545	17.7589	18.2532	0.000139	0.000109	0.000403	0.000316
ORTHOMCL2828	P	P	-2254.54	-2245.66	-2255	-2245.66	17.7534	18.6713	0.00014	8.8e-05	0.000403	0.000262
ORTHOMCL553	P	P	-2081.49	-2072.62	-2081.61	-2072.62	17.7464	17.9862	0.00014	0.000124	0.000404	0.000358
ORTHOMCL459	P	P	-2287.38	-2278.55	-2287.43	-2278.55	17.6582	17.7621	0.000146	0.000139	0.000421	0.000397
ORTHOMCL1680	P	P	-396.193	-387.38	-396.193	-387.463	17.6251	17.4594	0.000149	0.000162	0.000428	0.000458
ORTHOMCL3657	P	P	-3182.92	-3174.11	-3182.94	-3175.48	17.6182	14.9106	0.000149	0.000578	0.000429	0.00148
ORTHOMCL2307	P	P	-1286.29	-1277.49	-1286.38	-1277.49	17.596	17.7764	0.000151	0.000138	0.000433	0.000395
ORTHOMCL1541	P	P	-1241.74	-1232.97	-1240.51	-1232.97	17.5498	15.0921	0.000155	0.000528	0.000443	0.001366
ORTHOMCL2082	P	P	-1301.38	-1292.61	-1301.4	-1291.87	17.541	19.0626	0.000155	7.3e-05	0.000444	0.000219
ORTHOMCL220	P	P	-875.483	-866.716	-875.506	-866.716	17.5345	17.5801	0.000156	0.000152	0.000444	0.000434
ORTHOMCL2336	P	P	-842.782	-834.013	-842.801	-834.013	17.5366	17.5766	0.000156	0.000153	0.000444	0.000434
ORTHOMCL1609	P	P	-2330.28	-2321.56	-2330.33	-2322.66	17.4508	15.3367	0.000162	0.000467	0.000463	0.001222
ORTHOMCL1277	P	P	-1347.19	-1338.47	-1347.22	-1338.47	17.4449	17.5055	0.000163	0.000158	0.000464	0.000448
ORTHOMCL3056	P	P	-2680.9	-2672.19	-2682.08	-2672.19	17.4342	19.7774	0.000164	5.1e-05	0.000465	0.000157
ORTHOMCL2952	P	P	-1655.97	-1647.26	-1656.01	-1647.61	17.4361	16.7962	0.000164	0.000225	0.000465	0.000621
ORTHOMCL95	P	P	-2637.05	-2628.37	-2637.69	-2628.37	17.365	18.6284	0.00017	9e-05	0.000481	0.000267
ORTHOMCL903	P	P	-2150.19	-2141.52	-2150.19	-2141.52	17.3468	17.352	0.000171	0.000171	0.000485	0.000482
ORTHOMCL317	P	P	-1183.57	-1174.97	-1183.58	-1174.97	17.2142	17.2171	0.000183	0.000183	0.000517	0.000514
ORTHOMCL1340	P	P	-771.311	-762.717	-771.33	-762.717	17.189	17.2268	0.000185	0.000182	0.000523	0.000513
ORTHOMCL1735	P	P	-1203.78	-1195.19	-1203.78	-1195.19	17.1693	17.1845	0.000187	0.000186	0.000528	0.000522
ORTHOMCL228	P	P	-605.947	-597.366	-605.947	-597.366	17.1602	17.1621	0.000188	0.000188	0.00053	0.000527
ORTHOMCL2585	P	P	-1818.87	-1810.31	-1818.87	-1810.65	17.1233	16.453	0.000191	0.000267	0.000538	0.000731
ORTHOMCL3385	P	P	-3039.18	-3030.62	-3039.19	-3030.65	17.1241	17.0737	0.000191	0.000196	0.000538	0.00055
ORTHOMCL1822	P	P	-1712.49	-1703.94	-1712.54	-1699.75	17.09	25.5684	0.000195	3e-06	0.000547	1.1e-05
ORTHOMCL2468	P	P	-2143.05	-2134.54	-2143.36	-2134.54	17.0231	17.644	0.000201	0.000147	0.000565	0.000421
ORTHOMCL2046	P	P	-1326.04	-1317.54	-1326.04	-1318.13	17.0055	15.8128	0.000203	0.000368	0.000569	0.000979
ORTHOMCL1834	P	P	-1155.44	-1146.94	-1155.48	-1147	16.9982	16.9679	0.000204	0.000207	0.00057	0.000576
ORTHOMCL107	P	P	-2954.64	-2946.16	-2954.82	-2946.13	16.9702	17.3842	0.000207	0.000168	0.000578	0.000475
ORTHOMCL38	P	P	-2765.25	-2756.77	-2765.38	-2756.6	16.9644	17.5585	0.000207	0.000154	0.000578	0.000437
ORTHOMCL2357	P	P	-1037.32	-1028.84	-1037.32	-1028.84	16.9633	16.9633	0.000207	0.000207	0.000578	0.000576
ORTHOMCL3653	P	P	-6617	-6608.53	-6617.48	-6608.55	16.9287	17.8603	0.000211	0.000132	0.000588	0.000379
ORTHOMCL1615	P	P	-2140.59	-2132.14	-2141.42	-2132.14	16.9097	18.5611	0.000213	9.3e-05	0.000593	0.000275
ORTHOMCL951	P	P	-11603.3	-11594.8	-11603.3	-11594.9	16.8905	16.9664	0.000215	0.000207	0.000598	0.000576
ORTHOMCL2457	P	P	-2142.56	-2134.13	-2142.62	-2134.13	16.8654	16.9754	0.000218	0.000206	0.000605	0.000575
ORTHOMCL103	P	P	-3848.27	-3839.85	-3849.07	-3840.9	16.8511	16.3323	0.000219	0.000284	0.000608	0.000774
ORTHOMCL373	P	P	-1170.79	-1162.37	-1171.06	-1163.01	16.8298	16.0976	0.000222	0.000319	0.000614	0.000863
ORTHOMCL429	P	P	-1085	-1076.6	-1085.03	-1078.11	16.7956	13.8458	0.000225	0.000985	0.000624	0.00242
ORTHOMCL1192	P	P	-640.996	-632.6	-641.058	-632.6	16.7927	16.9154	0.000226	0.000212	0.000624	0.000589
ORTHOMCL2614	P	P	-1198.46	-1190.07	-1198.51	-1191.51	16.7789	13.9934	0.000227	0.000915	0.000628	0.002268
ORTHOMCL3872	P	P	-1074.24	-1065.85	-1073.18	-1065.85	16.7689	14.6482	0.000228	0.000659	0.00063	0.00167
ORTHOMCL273	P	P	-2517.25	-2508.9	-2517.19	-2508.9	16.6919	16.5768	0.000237	0.000251	0.000654	0.000689
ORTHOMCL1288	P	P	-714.749	-706.423	-714.789	-706.423	16.6509	16.731	0.000242	0.000233	0.000667	0.000641
ORTHOMCL854	P	P	-783.56	-775.267	-783.575	-775.268	16.5873	16.6138	0.00025	0.000247	0.000688	0.000678
ORTHOMCL2009	P	P	-1894.2	-1885.91	-1895.13	-1885.91	16.5785	18.4408	0.000251	9.9e-05	0.00069	0.000289
ORTHOMCL3695	P	P	-1524.1	-1515.82	-1524.11	-1515.82	16.5664	16.582	0.000253	0.000251	0.000694	0.000688
ORTHOMCL394	P	P	-591.849	-583.591	-592.001	-583.591	16.5157	16.8195	0.000259	0.000223	0.000711	0.000615
ORTHOMCL299	P	P	-813.887	-805.634	-813.986	-805.634	16.5054	16.705	0.000261	0.000236	0.000713	0.000649
ORTHOMCL928	P	P	-1024.48	-1016.24	-1024.92	-1016.34	16.4662	17.1614	0.000266	0.000188	0.000727	0.000527
ORTHOMCL1433	P	P	-1075.27	-1067.05	-1075.28	-1067.05	16.435	16.4537	0.00027	0.000267	0.000737	0.000731
ORTHOMCL1316	P	P	-1003.44	-995.235	-1003.65	-995.235	16.4149	16.8266	0.000273	0.000222	0.000744	0.000613
ORTHOMCL1469	P	P	-1134.28	-1126.08	-1134.28	-1126.57	16.4004	15.4234	0.000275	0.000448	0.000749	0.001174
ORTHOMCL2122	P	P	-1895.42	-1887.24	-1895.42	-1887.45	16.3612	15.9354	0.00028	0.000346	0.000763	0.000927
ORTHOMCL290	P	P	-1156.79	-1148.62	-1156.9	-1148.62	16.3502	16.5681	0.000282	0.000253	0.000766	0.000691
ORTHOMCL1614	P	P	-545.795	-537.621	-546.156	-537.951	16.3466	16.4104	0.000282	0.000273	0.000766	0.000746
ORTHOMCL1857	P	P	-2244.29	-2236.13	-2244.56	-2236.13	16.3301	16.8707	0.000284	0.000217	0.000772	0.000602
ORTHOMCL1466	P	P	-1490.35	-1482.22	-1494.92	-1482.22	16.2758	25.4184	0.000292	3e-06	0.000792	1.1e-05
ORTHOMCL1208	P	P	-1294.93	-1286.79	-1294.97	-1286.36	16.2705	17.2161	0.000293	0.000183	0.000793	0.000514
ORTHOMCL2555	P	P	-1071.64	-1063.52	-1071.65	-1063.52	16.2494	16.2604	0.000296	0.000295	0.000801	0.0008
ORTHOMCL1540	P	P	-1016.12	-1008.02	-1016.13	-1008.57	16.2136	15.1113	0.000301	0.000523	0.000815	0.001356
ORTHOMCL2062	P	P	-1154	-1145.91	-1154.04	-1145.91	16.1851	16.2555	0.000306	0.000295	0.000825	0.000801
ORTHOMCL1806	P	P	-1633.96	-1625.87	-1633.99	-1624.76	16.1812	18.457	0.000306	9.8e-05	0.000826	0.000288
ORTHOMCL941	P	P	-678.975	-670.92	-678.975	-670.92	16.1103	16.1103	0.000317	0.000317	0.000855	0.00086
ORTHOMCL1364	P	P	-1758.13	-1750.11	-1758.19	-1750.79	16.0368	14.7841	0.000329	0.000616	0.000883	0.001567
ORTHOMCL3425	P	P	-1525.98	-1517.96	-1525.98	-1517.96	16.0401	16.0408	0.000329	0.000329	0.000883	0.000885
ORTHOMCL2232	P	P	-2511.08	-2503.06	-2511.08	-2503.06	16.0408	16.0491	0.000329	0.000327	0.000883	0.000882
ORTHOMCL460	P	P	-1002.16	-994.145	-1002.2	-994.145	16.0376	16.1004	0.000329	0.000319	0.000883	0.000863
ORTHOMCL139	P	P	-2514.59	-2506.61	-2514.64	-2507.43	15.9664	14.4162	0.000341	0.000741	0.000914	0.001866
ORTHOMCL3748	P	P	-2436.86	-2428.88	-2436.89	-2428.88	15.959	16.0119	0.000342	0.000333	0.000916	0.000896
ORTHOMCL532	P	P	-803.009	-795.044	-803.013	-795.044	15.9296	15.9383	0.000347	0.000346	0.000929	0.000926
ORTHOMCL3621	P	P	-779.218	-771.297	-779.438	-771.297	15.8429	16.2817	0.000363	0.000291	0.000967	0.000792
ORTHOMCL535	P	P	-994.761	-986.84	-994.824	-986.84	15.8416	15.9685	0.000363	0.000341	0.000967	0.000914
ORTHOMCL3265	P	P	-306.258	-298.336	-306.282	-298.336	15.843	15.8917	0.000363	0.000354	0.000967	0.000945
ORTHOMCL2871	P	P	-1958.98	-1951.07	-1960.18	-1951.68	15.8163	16.9912	0.000368	0.000204	0.000978	0.000571
ORTHOMCL3315	P	P	-691.375	-683.472	-691.39	-683.472	15.8072	15.8367	0.000369	0.000364	0.000982	0.000969
ORTHOMCL3340	P	P	-934.177	-926.307	-934.185	-926.308	15.7399	15.754	0.000382	0.000379	0.001014	0.001006
ORTHOMCL2368	P	P	-699.176	-691.328	-699.177	-691.326	15.696	15.7028	0.000391	0.000389	0.001036	0.001031
ORTHOMCL1611	P	P	-1866.75	-1858.92	-1866.92	-1858.92	15.6705	16.0015	0.000396	0.000335	0.001048	0.0009
ORTHOMCL1009	P	P	-1191.1	-1183.29	-1191.7	-1183.29	15.6233	16.831	0.000405	0.000221	0.001072	0.000613
ORTHOMCL2746	P	P	-1768.25	-1760.46	-1769.68	-1760.46	15.5709	18.447	0.000416	9.9e-05	0.001099	0.000289
ORTHOMCL2967	P	P	-1455.43	-1447.66	-1455.5	-1447.66	15.5492	15.6778	0.00042	0.000394	0.00111	0.001043
ORTHOMCL898	P	P	-932.408	-924.65	-932.446	-924.65	15.5154	15.5914	0.000427	0.000411	0.001128	0.001086
ORTHOMCL399	P	P	-597.151	-589.395	-597.33	-589.395	15.5121	15.8694	0.000428	0.000358	0.001128	0.000955
ORTHOMCL1725	P	P	-1326.65	-1318.9	-1326.79	-1318.91	15.5087	15.768	0.000429	0.000377	0.001128	0.001
ORTHOMCL1172	P	P	-1674.37	-1666.62	-1674.39	-1666.63	15.5073	15.5107	0.000429	0.000428	0.001128	0.001129
ORTHOMCL1297	P	P	-552.957	-545.228	-552.957	-545.228	15.4577	15.4577	0.00044	0.00044	0.001156	0.001156
ORTHOMCL3852	P	P	-785.132	-777.416	-785.145	-777.416	15.4324	15.4569	0.000446	0.00044	0.001169	0.001156
ORTHOMCL2277	P	P	-3852.01	-3844.3	-3851.85	-3844.3	15.4176	15.0956	0.000449	0.000527	0.001176	0.001365
ORTHOMCL2283	P	P	-1901.63	-1893.96	-1901.63	-1893.96	15.3401	15.3518	0.000467	0.000464	0.001222	0.001215
ORTHOMCL2296	P	P	-1294.39	-1286.72	-1294.48	-1286.72	15.3369	15.5293	0.000467	0.000424	0.001222	0.001119
ORTHOMCL2362	P	P	-4199.84	-4192.2	-4199.88	-4191.73	15.2746	16.3165	0.000482	0.000286	0.00126	0.00078
ORTHOMCL3025	P	P	-2076.03	-2068.4	-2076.07	-2068.4	15.2571	15.3375	0.000486	0.000467	0.001269	0.001222
ORTHOMCL2774	P	P	-1846.52	-1838.93	-1846.52	-1838.93	15.1812	15.1811	0.000505	0.000505	0.001317	0.001314
ORTHOMCL65	P	P	-1077.66	-1070.08	-1077.67	-1070.08	15.1652	15.1777	0.000509	0.000506	0.001326	0.001315
ORTHOMCL3640	P	P	-1458.38	-1450.82	-1458.87	-1450.82	15.1255	16.0906	0.000519	0.000321	0.001351	0.000865
ORTHOMCL2416	P	P	-1234.83	-1227.27	-1234.85	-1227.39	15.1196	14.9117	0.000521	0.000578	0.001354	0.00148
ORTHOMCL1757	P	P	-1984.02	-1976.48	-1984.02	-1976.48	15.0815	15.0815	0.000531	0.000531	0.001378	0.001372
ORTHOMCL1779	P	P	-2136.05	-2128.51	-2136.17	-2128.51	15.0782	15.3191	0.000532	0.000472	0.001379	0.001232
ORTHOMCL2627	P	P	-3881.22	-3873.69	-3880.26	-3873.69	15.0757	13.1358	0.000533	0.001405	0.001379	0.003359
ORTHOMCL1149	P	P	-760.027	-752.498	-760.027	-752.498	15.0572	15.0573	0.000537	0.000537	0.001391	0.001387
ORTHOMCL3132	P	P	-3460.94	-3453.41	-3460.94	-3453.41	15.0451	15.0483	0.000541	0.00054	0.001398	0.001392
ORTHOMCL2214	P	P	-1798.64	-1791.13	-1798.72	-1791.13	15.0338	15.1962	0.000544	0.000501	0.001404	0.001305
ORTHOMCL1501	P	P	-1636.37	-1628.85	-1636.37	-1628.85	15.0204	15.0203	0.000547	0.000547	0.001412	0.001409
ORTHOMCL1354	P	P	-2705.25	-2697.76	-2705.5	-2697.76	14.9961	15.4886	0.000554	0.000433	0.001428	0.00114
ORTHOMCL778	P	P	-1077.41	-1069.94	-1077.43	-1069.94	14.9418	14.9786	0.000569	0.000559	0.001466	0.001435
ORTHOMCL1415	P	P	-1012.67	-1005.22	-1012.74	-1005.22	14.8911	15.0237	0.000584	0.000547	0.001502	0.001408
ORTHOMCL2317	P	P	-1715.81	-1708.4	-1716.03	-1708.4	14.833	15.2587	0.000601	0.000486	0.001544	0.001267
ORTHOMCL1333	P	P	-1300.13	-1292.72	-1300.16	-1292.72	14.8111	14.8628	0.000608	0.000592	0.00156	0.001513
ORTHOMCL238	P	P	-1326.25	-1318.86	-1326.32	-1318.86	14.7863	14.9312	0.000615	0.000572	0.001578	0.001468
ORTHOMCL213	P	P	-863.67	-856.312	-863.766	-856.312	14.7166	14.9087	0.000637	0.000579	0.001632	0.00148
ORTHOMCL2014	P	P	-2120.67	-2113.32	-2120.67	-2113.32	14.7008	14.7013	0.000642	0.000642	0.001643	0.001632
ORTHOMCL135	P	P	-1092.95	-1085.63	-1092.96	-1085.63	14.6475	14.6631	0.00066	0.000655	0.001682	0.00166
ORTHOMCL2286	P	P	-2292.63	-2285.31	-2292.71	-2285.31	14.6516	14.8018	0.000658	0.000611	0.001682	0.001557
ORTHOMCL536	P	P	-1789.39	-1782.07	-1789.5	-1782.07	14.6477	14.8602	0.00066	0.000593	0.001682	0.001513
ORTHOMCL287	P	P	-683.164	-675.844	-683.193	-675.844	14.6407	14.6984	0.000662	0.000643	0.001686	0.001632
ORTHOMCL410	P	P	-2038.48	-2031.17	-2038.57	-2031.17	14.6145	14.7989	0.000671	0.000612	0.001706	0.001557
ORTHOMCL2986	P	P	-2887.17	-2879.88	-2887.78	-2879.96	14.5943	15.6444	0.000677	0.000401	0.001722	0.001059
ORTHOMCL1496	P	P	-2506.19	-2498.96	-2506.91	-2498.96	14.4667	15.9091	0.000722	0.000351	0.001834	0.000938
ORTHOMCL3669	P	P	-1131.74	-1124.52	-1131.84	-1124.52	14.449	14.6401	0.000729	0.000662	0.001848	0.001676
ORTHOMCL545	P	P	-1544.85	-1537.64	-1544.86	-1537.64	14.4208	14.4329	0.000739	0.000734	0.001872	0.001853
ORTHOMCL1792	P	P	-1755.76	-1748.57	-1756.34	-1748.77	14.3865	15.1222	0.000752	0.00052	0.001903	0.00135
ORTHOMCL3463	P	P	-626.876	-619.694	-626.927	-619.694	14.363	14.4654	0.000761	0.000723	0.001923	0.001825
ORTHOMCL1798	P	P	-1594.63	-1587.45	-1594.63	-1587.45	14.3511	14.3646	0.000765	0.00076	0.001933	0.001913
ORTHOMCL112	P	P	-1210.37	-1203.2	-1210.38	-1203.21	14.3331	14.3503	0.000772	0.000765	0.001948	0.001925
ORTHOMCL512	P	P	-1416.45	-1409.3	-1415.91	-1411.26	14.3098	9.29325	0.000781	0.009594	0.001969	0.020068
ORTHOMCL1651	P	P	-1252.87	-1245.73	-1252.93	-1246.05	14.2932	13.7424	0.000788	0.001037	0.001983	0.002536
ORTHOMCL2157	P	P	-846.327	-839.186	-846.447	-839.186	14.2827	14.5234	0.000792	0.000702	0.001992	0.001774
ORTHOMCL3400	P	P	-2116.64	-2109.5	-2116.64	-2109.5	14.2701	14.273	0.000797	0.000796	0.002002	0.001994
ORTHOMCL358	P	P	-1721.95	-1714.81	-1721.95	-1714.81	14.2677	14.275	0.000798	0.000795	0.002002	0.001994
ORTHOMCL1753	P	P	-739.702	-732.584	-739.703	-732.584	14.2368	14.2388	0.00081	0.000809	0.002032	0.002027
ORTHOMCL1486	P	P	-1548.3	-1541.2	-1548.3	-1541.2	14.193	14.1952	0.000828	0.000827	0.002074	0.002069
ORTHOMCL387	P	P	-1242.29	-1235.23	-1242.3	-1235.23	14.1114	14.1379	0.000862	0.000851	0.002159	0.002125
ORTHOMCL3388	P	P	-1573.63	-1566.58	-1573.64	-1567.93	14.0958	11.4203	0.000869	0.003312	0.002173	0.007466
ORTHOMCL3146	P	P	-1413.25	-1406.2	-1415.13	-1409.47	14.0919	11.3286	0.000871	0.003468	0.002175	0.007795
ORTHOMCL1706	P	P	-782.315	-775.289	-782.316	-775.784	14.0508	13.0649	0.000889	0.001455	0.002218	0.003474
ORTHOMCL2526	P	P	-2115.41	-2108.42	-2115.42	-2108.42	13.9792	14.0102	0.000921	0.000907	0.002297	0.002254
ORTHOMCL3538	P	P	-347.567	-340.58	-347.57	-340.58	13.974	13.98	0.000924	0.000921	0.0023	0.002281
ORTHOMCL2114	P	P	-1192.77	-1185.79	-1192.97	-1185.79	13.9555	14.343	0.000932	0.000768	0.002319	0.00193
ORTHOMCL2287	P	P	-1508.71	-1501.74	-1508.75	-1501.74	13.9462	14.0337	0.000937	0.000897	0.002328	0.00223
ORTHOMCL2337	P	P	-670.83	-663.871	-670.83	-663.87	13.9185	13.9187	0.00095	0.00095	0.002358	0.002345
ORTHOMCL224	P	P	-1381.3	-1374.36	-1381.34	-1374.36	13.8804	13.953	0.000968	0.000934	0.002401	0.00231
ORTHOMCL2933	P	P	-908.626	-901.687	-908.627	-901.687	13.8775	13.8794	0.000969	0.000969	0.002402	0.002384
ORTHOMCL513	P	P	-980.098	-973.161	-980.107	-973.162	13.8747	13.8899	0.000971	0.000963	0.002403	0.002376
ORTHOMCL3891	P	P	-413.946	-407.015	-413.948	-407.015	13.8631	13.867	0.000976	0.000975	0.002414	0.002396
ORTHOMCL3360	P	P	-2925.95	-2919.02	-2926.02	-2919.02	13.8549	14.0057	0.000981	0.000909	0.002422	0.002256
ORTHOMCL767	P	P	-2091.73	-2084.81	-2091.75	-2085.26	13.839	12.9978	0.000988	0.001505	0.002439	0.003575
ORTHOMCL1975	P	P	-1347.59	-1340.7	-1347.61	-1340.7	13.773	13.8186	0.001022	0.000998	0.002518	0.002448
ORTHOMCL3333	P	P	-386.093	-379.212	-386.856	-379.212	13.7625	15.2881	0.001027	0.000479	0.002529	0.001249
ORTHOMCL844	P	P	-1620.1	-1613.23	-1620.13	-1613.27	13.7528	13.7355	0.001032	0.001041	0.002536	0.002541
ORTHOMCL2209	P	P	-989.217	-982.339	-989.261	-982.339	13.7547	13.8432	0.001031	0.000986	0.002536	0.00242
ORTHOMCL1015	P	P	-472.597	-465.726	-472.79	-465.726	13.7418	14.1281	0.001038	0.000855	0.002547	0.002133
ORTHOMCL383	P	P	-2500.92	-2494.06	-2500.94	-2494.48	13.716	12.9132	0.001051	0.00157	0.002578	0.003722
ORTHOMCL2047	P	P	-2938.07	-2931.22	-2938.07	-2931.22	13.7063	13.7099	0.001056	0.001054	0.002588	0.002571
ORTHOMCL2425	P	P	-1903.64	-1896.82	-1903.7	-1896.82	13.6309	13.7465	0.001097	0.001035	0.002684	0.002535
ORTHOMCL1345	P	P	-1264.68	-1257.87	-1264.68	-1257.87	13.6216	13.6256	0.001102	0.0011	0.002694	0.002677
ORTHOMCL568	P	P	-1105.24	-1098.44	-1105.3	-1100.44	13.5999	9.7306	0.001114	0.00771	0.002721	0.016322
ORTHOMCL3277	P	P	-415.105	-408.314	-415.121	-408.314	13.5822	13.6127	0.001124	0.001107	0.002742	0.00269
ORTHOMCL259	P	P	-448.384	-441.602	-448.408	-441.602	13.5643	13.6122	0.001134	0.001107	0.002764	0.00269
ORTHOMCL326	P	P	-783.125	-776.352	-783.389	-776.352	13.5467	14.0757	0.001144	0.000878	0.002786	0.002185
ORTHOMCL1332	P	P	-1858.66	-1851.91	-1858.68	-1852.03	13.5053	13.2985	0.001168	0.001295	0.00284	0.003131
ORTHOMCL3764	P	P	-470.09	-463.338	-470.161	-463.338	13.504	13.6446	0.001169	0.001089	0.00284	0.002654
ORTHOMCL478	P	P	-1580.56	-1573.85	-1580.56	-1573.94	13.4111	13.2456	0.001224	0.00133	0.002972	0.003205
ORTHOMCL2230	P	P	-2539.13	-2532.43	-2539.5	-2534.57	13.4073	9.86391	0.001226	0.007212	0.002975	0.015336
ORTHOMCL1528	P	P	-1658.83	-1652.18	-1658.83	-1652.18	13.2944	13.2947	0.001298	0.001297	0.003145	0.003133
ORTHOMCL1761	P	P	-2424.92	-2418.29	-2425.1	-2418.32	13.2625	13.5584	0.001319	0.001137	0.003192	0.002757
ORTHOMCL3134	P	P	-2245.41	-2238.8	-2245.41	-2238.8	13.2296	13.2284	0.00134	0.001341	0.003239	0.003228
ORTHOMCL490	P	P	-1014.4	-1007.78	-1014.42	-1007.79	13.2302	13.2591	0.00134	0.001321	0.003239	0.003186
ORTHOMCL696	P	P	-1321.35	-1314.77	-1321.36	-1316.6	13.1538	9.51564	0.001392	0.008584	0.00336	0.018049
ORTHOMCL1577	P	P	-1568.11	-1561.54	-1568.13	-1561.54	13.1475	13.1803	0.001397	0.001374	0.003368	0.003302
ORTHOMCL3629	P	P	-4522.2	-4515.63	-4522.22	-4515.65	13.1436	13.1506	0.001399	0.001394	0.003371	0.003338
ORTHOMCL3217	P	P	-406.401	-399.854	-406.298	-399.854	13.0945	12.8893	0.001434	0.001589	0.003451	0.003763
ORTHOMCL2608	P	P	-2270.88	-2264.35	-2270.9	-2264.35	13.0732	13.1031	0.001449	0.001428	0.003485	0.003411
ORTHOMCL3081	P	P	-3777.19	-3770.66	-3777.29	-3770.67	13.065	13.2276	0.001455	0.001342	0.003496	0.003228
ORTHOMCL3728	P	P	-1171.99	-1165.47	-1172.05	-1165.47	13.0388	13.1616	0.001474	0.001387	0.003538	0.003323
ORTHOMCL391	P	P	-731.998	-725.499	-731.998	-725.499	12.9966	12.9977	0.001506	0.001505	0.00361	0.003575
ORTHOMCL3528	P	P	-1256.33	-1249.85	-1256.7	-1249.9	12.9621	13.6058	0.001532	0.001111	0.00367	0.002696
ORTHOMCL668	P	P	-2416.61	-2410.14	-2417.13	-2411.48	12.9554	11.3034	0.001537	0.003511	0.003678	0.007879
ORTHOMCL495	P	P	-2034.97	-2028.51	-2035	-2028.5	12.9351	13.0024	0.001553	0.001502	0.003712	0.003573
ORTHOMCL1475	P	P	-570.039	-563.579	-570.138	-563.615	12.92	13.0461	0.001565	0.001469	0.003737	0.003503
ORTHOMCL2547	P	P	-1455.64	-1449.18	-1455.65	-1449.18	12.9117	12.9427	0.001571	0.001547	0.003749	0.003671
ORTHOMCL2137	P	P	-1258.24	-1251.85	-1258.4	-1252	12.7758	12.811	0.001682	0.001653	0.004008	0.003898
ORTHOMCL1924	P	P	-1708.42	-1702.04	-1708.43	-1704.45	12.7647	7.97441	0.001691	0.018551	0.004026	0.037115
ORTHOMCL3301	P	P	-494.954	-488.574	-494.966	-488.574	12.761	12.7846	0.001694	0.001674	0.00403	0.003946
ORTHOMCL2736	P	P	-1632.81	-1626.43	-1633.48	-1626.44	12.7574	14.081	0.001697	0.000876	0.004033	0.002182
ORTHOMCL2926	P	n	-1456.51	-1450.14	-1457.1	-1453.65	12.7305	6.89509	0.00172	0.031824	0.004084	0.061548
ORTHOMCL46	P	P	-4790.82	-4784.45	-4790.82	-4784.45	12.7274	12.7275	0.001723	0.001723	0.004087	0.004053
ORTHOMCL211	P	P	-1396.47	-1390.11	-1396.47	-1390.11	12.721	12.7221	0.001729	0.001728	0.004096	0.004059
ORTHOMCL84	P	P	-3537.17	-3530.83	-3537.7	-3530.83	12.6928	13.742	0.001753	0.001037	0.00415	0.002536
ORTHOMCL886	P	P	-857.043	-850.721	-857.054	-850.921	12.6436	12.2645	0.001797	0.002172	0.004249	0.00504
ORTHOMCL2783	P	P	-3336.3	-3329.99	-3336.74	-3329.99	12.628	13.5005	0.001811	0.001171	0.004278	0.002836
ORTHOMCL2215	P	P	-809.212	-802.906	-809.206	-803.032	12.611	12.3472	0.001826	0.002084	0.00431	0.004845
ORTHOMCL2447	P	P	-925.368	-919.075	-925.379	-919.075	12.5842	12.6061	0.001851	0.001831	0.004364	0.004281
ORTHOMCL3829	P	P	-846.449	-840.177	-846.599	-840.177	12.5439	12.8445	0.001889	0.001625	0.004449	0.003841
ORTHOMCL3215	P	P	-578.353	-572.093	-578.439	-572.093	12.5196	12.6926	0.001912	0.001753	0.004499	0.004116
ORTHOMCL2057	P	P	-569.159	-562.91	-569.165	-562.91	12.499	12.5102	0.001931	0.001921	0.004541	0.004479
ORTHOMCL1477	P	P	-942.795	-936.56	-942.879	-936.56	12.4717	12.6388	0.001958	0.001801	0.004599	0.004224
ORTHOMCL3649	P	P	-1007.81	-1001.59	-1008.18	-1001.59	12.4382	13.1618	0.001991	0.001387	0.004672	0.003323
ORTHOMCL855	P	P	-573.816	-567.605	-574.04	-567.605	12.4206	12.8699	0.002009	0.001605	0.004709	0.003796
ORTHOMCL1843	P	P	-1282.16	-1275.99	-1282.3	-1276.01	12.3559	12.5734	0.002075	0.001861	0.004859	0.004348
ORTHOMCL2196	P	P	-3341.16	-3334.99	-3341.41	-3334.99	12.3387	12.842	0.002093	0.001627	0.004897	0.003842
ORTHOMCL2626	P	P	-1426.65	-1420.5	-1426.65	-1420.5	12.2875	12.2878	0.002147	0.002146	0.005019	0.004986
ORTHOMCL1494	P	P	-1375.12	-1368.98	-1375.29	-1368.98	12.2851	12.628	0.002149	0.001811	0.00502	0.004239
ORTHOMCL1702	P	P	-2221.5	-2215.37	-2222.05	-2215.38	12.2643	13.3353	0.002172	0.001271	0.005068	0.003077
ORTHOMCL1895	P	P	-1901.52	-1895.4	-1901.52	-1895.4	12.2248	12.2274	0.002215	0.002212	0.005164	0.00513
ORTHOMCL713	P	P	-585.997	-579.912	-586.017	-579.912	12.1709	12.2092	0.002276	0.002233	0.0053	0.005172
ORTHOMCL2606	P	P	-1386.81	-1380.76	-1386.97	-1380.76	12.0991	12.4286	0.002359	0.002001	0.005488	0.004661
ORTHOMCL2002	P	P	-1952.1	-1946.05	-1952.14	-1946.9	12.0848	10.4883	0.002376	0.005278	0.005523	0.011484
ORTHOMCL3849	P	n	-3253.42	-3247.38	-3253.52	-3250.08	12.0818	6.88765	0.00238	0.031942	0.005526	0.061727
ORTHOMCL1322	P	P	-1630.93	-1624.89	-1631.15	-1624.89	12.0715	12.5105	0.002392	0.00192	0.005549	0.004479
ORTHOMCL733	P	P	-1431.87	-1425.84	-1433.29	-1427.34	12.0594	11.8947	0.002406	0.002613	0.005577	0.00599
ORTHOMCL102	P	P	-1412.98	-1406.96	-1412.98	-1406.96	12.0485	12.0478	0.002419	0.00242	0.005602	0.00558
ORTHOMCL1649	P	P	-998.558	-992.559	-998.572	-993.15	11.998	10.8438	0.002481	0.004419	0.00574	0.009762
ORTHOMCL2066	P	P	-2389.05	-2383.07	-2389.06	-2383.07	11.9732	11.991	0.002512	0.00249	0.005806	0.005724
ORTHOMCL3663	P	P	-3435.31	-3429.32	-3435.33	-3429.32	11.9681	12.0186	0.002518	0.002456	0.005815	0.005656
ORTHOMCL1386	P	P	-1013.55	-1007.57	-1014.34	-1007.25	11.9447	14.1877	0.002548	0.00083	0.005878	0.002075
ORTHOMCL639	P	P	-653.223	-647.254	-653.313	-647.254	11.9364	12.1166	0.002559	0.002338	0.005897	0.005401
ORTHOMCL907	P	P	-865.43	-859.481	-865.579	-859.481	11.8973	12.1954	0.002609	0.002248	0.006008	0.005202
ORTHOMCL1007	P	P	-1492.52	-1486.6	-1492.53	-1486.61	11.849	11.8423	0.002673	0.002682	0.006149	0.006131
ORTHOMCL215	P	P	-1256.75	-1250.83	-1256.92	-1250.84	11.8354	12.1742	0.002691	0.002272	0.006185	0.005253
ORTHOMCL2513	P	P	-620.285	-614.376	-620.285	-615.56	11.8169	9.45179	0.002716	0.008863	0.006237	0.018618
ORTHOMCL3283	P	P	-703.325	-697.421	-703.354	-697.421	11.8086	11.8672	0.002728	0.002649	0.006257	0.006061
ORTHOMCL2495	P	P	-790.853	-784.957	-790.853	-784.957	11.7925	11.7925	0.00275	0.00275	0.006302	0.00628
ORTHOMCL2327	P	n	-2382.4	-2376.51	-2383.09	-2381.45	11.784	3.27508	0.002762	0.19446	0.006323	0.337513
ORTHOMCL1291	P	P	-898.378	-892.491	-898.488	-892.491	11.7726	11.9941	0.002777	0.002486	0.006353	0.005721
ORTHOMCL1986	P	P	-1871.33	-1865.45	-1871.37	-1865.43	11.7556	11.8918	0.002801	0.002616	0.006401	0.005992
ORTHOMCL954	P	P	-2139.49	-2133.63	-2139.49	-2133.63	11.7319	11.7319	0.002834	0.002834	0.006471	0.006455
ORTHOMCL33	P	P	-2553.2	-2547.37	-2553.95	-2547.37	11.6571	13.1683	0.002942	0.001382	0.006711	0.003318
ORTHOMCL2093	P	P	-988.76	-982.953	-988.763	-982.953	11.6147	11.6209	0.003005	0.002996	0.006846	0.006798
ORTHOMCL2565	P	P	-2501.75	-2495.95	-2501.93	-2496.66	11.6138	10.5502	0.003007	0.005117	0.006846	0.011161
ORTHOMCL3461	P	P	-1706.42	-1700.61	-1706.46	-1700.61	11.6108	11.7073	0.003011	0.002869	0.00685	0.006529
ORTHOMCL465	P	P	-827.603	-821.82	-828.329	-821.82	11.565	13.0176	0.003081	0.00149	0.007002	0.00355
ORTHOMCL412	P	P	-1616.39	-1610.61	-1616.45	-1610.61	11.5524	11.6641	0.0031	0.002932	0.007039	0.006665
ORTHOMCL4117	P	P	-211.515	-205.745	-211.703	-205.745	11.5396	11.9154	0.00312	0.002586	0.007078	0.005933
ORTHOMCL556	P	P	-2657.13	-2651.37	-2657.13	-2651.37	11.5153	11.5253	0.003158	0.003143	0.007158	0.007111
ORTHOMCL1971	P	P	-975.395	-969.67	-975.396	-969.67	11.4495	11.4518	0.003264	0.00326	0.007391	0.007363
ORTHOMCL1126	P	P	-883.191	-877.504	-883.191	-877.504	11.3729	11.373	0.003392	0.003391	0.007672	0.007631
ORTHOMCL2434	P	P	-1708.31	-1702.63	-1708.43	-1702.63	11.3563	11.6007	0.00342	0.003027	0.007729	0.006861
ORTHOMCL1912	P	P	-1256.09	-1250.43	-1256.09	-1250.67	11.3254	10.8468	0.003473	0.004412	0.007842	0.009756
ORTHOMCL1473	P	P	-918.345	-912.691	-918.348	-912.692	11.3062	11.3113	0.003507	0.003498	0.00791	0.007856
ORTHOMCL3372	P	P	-1692.64	-1687.02	-1692.74	-1687.02	11.2419	11.442	0.003621	0.003276	0.008161	0.007393
ORTHOMCL1451	P	P	-1142.34	-1136.74	-1142.34	-1136.74	11.1969	11.1969	0.003704	0.003704	0.008339	0.008287
ORTHOMCL236	P	n	-1222.52	-1216.93	-1222.52	-1222.51	11.1744	0.010956	0.003746	0.99454	0.008426	0.674092
ORTHOMCL569	P	P	-895.066	-889.515	-895.141	-889.515	11.1026	11.2517	0.003883	0.003603	0.008726	0.008071
ORTHOMCL2028	P	P	-1423.97	-1418.42	-1424.47	-1418.42	11.0843	12.0853	0.003918	0.002375	0.008798	0.005481
ORTHOMCL1355	P	n	-1024.42	-1018.89	-1024.42	-1024.42	11.0588	0.006684	0.003968	0.99666	0.008903	0.674092
ORTHOMCL1610	P	P	-1808.85	-1803.32	-1808.85	-1803.41	11.0406	10.8844	0.004005	0.00433	0.008976	0.009583
ORTHOMCL2507	P	P	-1333.72	-1328.24	-1333.82	-1328.24	10.9544	11.1557	0.004181	0.003781	0.009362	0.008452
ORTHOMCL2823	P	P	-1914.55	-1909.08	-1914.65	-1910.23	10.9516	8.83796	0.004187	0.012047	0.009367	0.02475
ORTHOMCL3597	P	P	-571.138	-565.67	-571.548	-565.67	10.9362	11.7569	0.004219	0.002799	0.009431	0.006387
ORTHOMCL3492	P	P	-1966.71	-1961.25	-1967.05	-1961.17	10.9226	11.7427	0.004248	0.002819	0.009486	0.006426
ORTHOMCL1194	P	P	-1169.13	-1163.67	-1169.13	-1163.67	10.919	10.9191	0.004256	0.004255	0.009489	0.009436
ORTHOMCL3713	P	P	-1151.13	-1145.67	-1151.21	-1145.67	10.9166	11.0839	0.004261	0.003919	0.009489	0.008745
ORTHOMCL2102	P	P	-909.532	-904.073	-909.636	-904.073	10.9174	11.1252	0.004259	0.003839	0.009489	0.008574
ORTHOMCL516	P	P	-824.154	-818.707	-824.164	-818.708	10.8941	10.9122	0.004309	0.00427	0.009587	0.00946
ORTHOMCL2301	P	P	-3201.88	-3196.45	-3201.93	-3197.82	10.8545	8.21016	0.004395	0.016489	0.00977	0.03318
ORTHOMCL76	P	P	-1026.91	-1021.49	-1027.05	-1021.77	10.8409	10.5639	0.004425	0.005082	0.009828	0.011098
ORTHOMCL950	P	P	-567.721	-562.302	-567.771	-562.302	10.8375	10.9385	0.004433	0.004214	0.009836	0.00937
ORTHOMCL3288	P	P	-378.219	-372.81	-378.341	-372.81	10.8177	11.0631	0.004477	0.00396	0.009924	0.008828
ORTHOMCL1748	P	P	-984.132	-978.734	-984.132	-978.712	10.7953	10.8412	0.004527	0.004425	0.010027	0.009766
ORTHOMCL2821	P	P	-1913.48	-1908.09	-1913.49	-1908.09	10.7742	10.7938	0.004575	0.004531	0.010125	0.009991
ORTHOMCL3133	P	P	-1421.03	-1415.65	-1421.03	-1415.65	10.7556	10.7557	0.004618	0.004618	0.01021	0.010174
ORTHOMCL1169	P	P	-1185.82	-1180.45	-1186.03	-1180.31	10.7454	11.4535	0.004641	0.003258	0.010253	0.007363
ORTHOMCL2924	P	P	-1787.81	-1782.44	-1788.07	-1782.44	10.7428	11.2573	0.004647	0.003593	0.010257	0.008056
ORTHOMCL1891	P	P	-1091.31	-1085.95	-1091.31	-1085.95	10.723	10.7276	0.004694	0.004683	0.010349	0.010309
ORTHOMCL1772	P	P	-1914.61	-1909.26	-1914.61	-1909.26	10.712	10.7125	0.00472	0.004718	0.010397	0.010368
ORTHOMCL151	P	P	-1778.29	-1772.94	-1779.26	-1772.94	10.7055	12.6365	0.004735	0.001803	0.010422	0.004225
ORTHOMCL2389	P	P	-2912.02	-2906.67	-2912.13	-2906.67	10.7001	10.928	0.004748	0.004237	0.010441	0.009402
ORTHOMCL2483	P	P	-1908.58	-1903.23	-1909	-1903.23	10.6967	11.5293	0.004756	0.003136	0.010449	0.007103
ORTHOMCL268	P	P	-1046.31	-1041	-1046.51	-1041	10.6237	11.0101	0.004933	0.004066	0.010828	0.009049
ORTHOMCL2530	P	P	-596.877	-591.576	-596.878	-591.576	10.6008	10.6032	0.00499	0.004984	0.010943	0.010921
ORTHOMCL3226	P	P	-764.853	-759.568	-764.861	-759.568	10.5705	10.5854	0.005066	0.005028	0.0111	0.010999
ORTHOMCL243	P	P	-937.567	-932.296	-937.596	-932.571	10.5408	10.0503	0.005142	0.006571	0.011255	0.014062
ORTHOMCL1078	P	P	-715.548	-710.284	-715.579	-710.284	10.5265	10.5893	0.005178	0.005018	0.011326	0.010987
ORTHOMCL253	P	P	-506.913	-501.656	-506.93	-501.656	10.5143	10.549	0.00521	0.005121	0.011385	0.011161
ORTHOMCL480	P	n	-2528.06	-2522.8	-2528.33	-2526.11	10.5045	4.43643	0.005236	0.1088	0.011431	0.194947
ORTHOMCL1839	P	P	-982.841	-977.596	-982.841	-977.695	10.4888	10.2909	0.005277	0.005826	0.011511	0.012586
ORTHOMCL1656	P	P	-1732.72	-1727.5	-1732.72	-1727.5	10.4411	10.4463	0.005404	0.00539	0.011778	0.011707
ORTHOMCL1303	P	P	-2219.25	-2214.05	-2219.95	-2213.97	10.4062	11.9614	0.0055	0.002527	0.011975	0.005804
ORTHOMCL2719	P	P	-1938.87	-1933.69	-1938.89	-1934.11	10.3598	9.56118	0.005629	0.008391	0.012234	0.017658
ORTHOMCL2512	P	P	-1474.77	-1469.59	-1474.8	-1469.59	10.3612	10.412	0.005625	0.005484	0.012234	0.011888
ORTHOMCL1010	P	P	-1212.36	-1207.18	-1212.36	-1207.18	10.3563	10.3596	0.005638	0.005629	0.012245	0.012193
ORTHOMCL768	P	P	-1339.68	-1334.54	-1339.73	-1334.56	10.2837	10.3301	0.005847	0.005713	0.012686	0.012363
ORTHOMCL488	P	P	-1837.75	-1832.62	-1838.14	-1832.62	10.2635	11.0389	0.005906	0.004008	0.012803	0.008928
ORTHOMCL642	P	P	-1428.15	-1423.03	-1428.19	-1423.03	10.2338	10.3222	0.005995	0.005735	0.012984	0.012401
ORTHOMCL1265	P	P	-2149.76	-2144.66	-2151.26	-2147.22	10.2016	8.06951	0.006092	0.01769	0.013182	0.03548
ORTHOMCL1993	P	P	-648.864	-643.781	-649.119	-643.781	10.1665	10.6757	0.0062	0.004806	0.013404	0.010551
ORTHOMCL913	P	P	-664.41	-659.33	-664.431	-659.33	10.1597	10.2009	0.006221	0.006094	0.013437	0.013141
ORTHOMCL3571	P	P	-275.701	-270.657	-275.725	-270.657	10.0882	10.1353	0.006447	0.006297	0.013914	0.013556
ORTHOMCL3181	P	P	-380.559	-375.519	-380.569	-375.518	10.0788	10.1033	0.006478	0.006399	0.013968	0.01375
ORTHOMCL1026	P	P	-888.765	-883.727	-888.98	-883.727	10.0761	10.5056	0.006486	0.005233	0.013974	0.011395
ORTHOMCL1369	P	P	-2314.4	-2309.39	-2315.58	-2309.39	10.0218	12.3797	0.006665	0.00205	0.014346	0.004772
ORTHOMCL2281	P	P	-1244.83	-1239.82	-1244.86	-1239.83	10.0137	10.0616	0.006692	0.006534	0.014392	0.014003
ORTHOMCL3110	P	P	-1759.31	-1754.31	-1759.33	-1754.31	10.0077	10.0497	0.006712	0.006573	0.014422	0.014062
ORTHOMCL2866	P	P	-2656.73	-2651.75	-2656.75	-2651.75	9.96056	10.0162	0.006872	0.006684	0.014753	0.014287
ORTHOMCL2076	P	P	-1511.15	-1506.19	-1511.28	-1506.19	9.92579	10.179	0.006993	0.006161	0.014999	0.013275
ORTHOMCL2730	P	n	-1728.38	-1723.42	-1723.42	-1723.42	9.91412	-0.00018	0.007034	1	0.015074	0.674092
ORTHOMCL2586	P	P	-2468.93	-2463.99	-2469.05	-2463.99	9.86977	10.1199	0.007191	0.006346	0.015398	0.013649
ORTHOMCL1164	P	n	-614.102	-609.17	-609.17	-609.17	9.86531	-0.00017	0.007207	1	0.015419	0.674092
ORTHOMCL665	P	P	-2032.91	-2028	-2033.32	-2028.01	9.80487	10.6346	0.007429	0.004906	0.015878	0.010761
ORTHOMCL2408	P	P	-968.36	-963.469	-968.511	-963.469	9.78127	10.0828	0.007517	0.006465	0.016053	0.01388
ORTHOMCL610	P	P	-976.411	-971.527	-976.44	-971.527	9.76727	9.82614	0.007569	0.00735	0.016151	0.015615
ORTHOMCL338	P	P	-1242.43	-1237.56	-1242.43	-1237.56	9.73433	9.73745	0.007695	0.007683	0.016405	0.01628
ORTHOMCL203	P	P	-1187.27	-1182.42	-1187.29	-1182.42	9.69754	9.72606	0.007838	0.007727	0.016695	0.016345
ORTHOMCL1888	P	P	-2528.98	-2524.15	-2528.98	-2524.15	9.67062	9.67078	0.007944	0.007944	0.016907	0.016745
ORTHOMCL701	P	P	-1017.67	-1012.84	-1017.79	-1012.84	9.65489	9.88836	0.008007	0.007125	0.017025	0.015163
ORTHOMCL72	P	P	-1880.89	-1876.07	-1881.05	-1876.07	9.63731	9.95773	0.008078	0.006882	0.017161	0.014672
ORTHOMCL1492	P	P	-1407.73	-1402.92	-1407.8	-1402.92	9.61144	9.74396	0.008183	0.007658	0.017369	0.016242
ORTHOMCL2100	P	P	-2808.35	-2803.54	-2809.22	-2804	9.60469	10.4494	0.008211	0.005382	0.017413	0.0117
ORTHOMCL1590	P	P	-2432.03	-2427.25	-2432.09	-2427.25	9.57213	9.69432	0.008345	0.007851	0.017668	0.016578
ORTHOMCL1788	P	P	-2192.02	-2187.24	-2192.35	-2187.24	9.57208	10.2156	0.008346	0.006049	0.017668	0.013057
ORTHOMCL1409	P	P	-1059.09	-1054.3	-1059.28	-1054.3	9.56956	9.94653	0.008356	0.00692	0.017675	0.014741
ORTHOMCL751	P	P	-836.657	-831.883	-836.699	-831.883	9.54789	9.63023	0.008447	0.008106	0.017852	0.017073
ORTHOMCL615	P	P	-2146.08	-2141.34	-2146.37	-2141.34	9.49548	10.0627	0.008671	0.00653	0.018311	0.014003
ORTHOMCL379	P	P	-1133.56	-1128.85	-1133.69	-1128.85	9.41224	9.68067	0.00904	0.007904	0.019072	0.016677
ORTHOMCL990	P	P	-1469.9	-1465.2	-1469.9	-1465.2	9.40862	9.40861	0.009056	0.009056	0.01909	0.019008
ORTHOMCL1926	P	n	-2226.03	-2221.34	-2226.05	-2222.82	9.37799	6.45677	0.009196	0.039622	0.019368	0.075314
ORTHOMCL2799	P	P	-1405.9	-1401.22	-1405.9	-1401.22	9.35603	9.35659	0.009297	0.009295	0.019565	0.019475
ORTHOMCL2732	P	P	-2876.94	-2872.27	-2877.15	-2872.27	9.34763	9.7717	0.009337	0.007553	0.019622	0.016032
ORTHOMCL2650	P	P	-6518.45	-6513.77	-6518.44	-6513.45	9.34676	9.98769	0.009341	0.00678	0.019622	0.014479
ORTHOMCL1156	P	P	-2269.97	-2265.31	-2271.13	-2265.31	9.31176	11.6299	0.009506	0.002983	0.019952	0.006774
ORTHOMCL3438	P	P	-1440.07	-1435.45	-1440.07	-1435.45	9.23257	9.23257	0.00989	0.00989	0.02074	0.020633
ORTHOMCL2351	P	P	-661.75	-657.151	-661.751	-657.151	9.19772	9.19991	0.010063	0.010052	0.021085	0.0209
ORTHOMCL1139	P	P	-931.08	-926.522	-931.209	-926.524	9.11647	9.3684	0.010481	0.00924	0.021942	0.019378
ORTHOMCL1001	P	n	-1443.61	-1439.06	-1443.64	-1440.51	9.11393	6.27106	0.010494	0.043477	0.021951	0.082002
ORTHOMCL1220	P	P	-1503.68	-1499.13	-1503.7	-1499.13	9.099	9.13929	0.010572	0.010362	0.022095	0.021508
ORTHOMCL2279	P	P	-1069.67	-1065.13	-1069.74	-1065.13	9.0956	9.2174	0.01059	0.009965	0.022114	0.020754
ORTHOMCL755	P	P	-2018.62	-2014.07	-2018.66	-2014.66	9.08097	8.0054	0.010668	0.018266	0.022239	0.036575
ORTHOMCL843	P	P	-1196.4	-1191.86	-1196.4	-1191.86	9.08135	9.0829	0.010666	0.010658	0.022239	0.022047
ORTHOMCL936	P	P	-1711.34	-1706.85	-1711.39	-1706.85	8.99061	9.08526	0.011161	0.010645	0.023247	0.022039
ORTHOMCL1489	P	P	-788.991	-784.508	-788.994	-784.508	8.96538	8.97137	0.011303	0.011269	0.023522	0.023232
ORTHOMCL66	P	P	-3762.18	-3757.71	-3762.19	-3757.7	8.93355	8.98486	0.011484	0.011193	0.023879	0.023095
ORTHOMCL2655	P	P	-2017.84	-2013.38	-2017.95	-2013.38	8.91626	9.1537	0.011584	0.010287	0.024066	0.021371
ORTHOMCL1102	P	P	-1104.19	-1099.78	-1104.19	-1099.78	8.83459	8.83645	0.012067	0.012056	0.025027	0.02475
ORTHOMCL2498	P	P	-1051.36	-1046.95	-1051.37	-1046.95	8.83492	8.84606	0.012065	0.011998	0.025027	0.024673
ORTHOMCL891	P	P	-903.715	-899.302	-903.905	-899.302	8.82627	9.20636	0.012117	0.01002	0.02511	0.020852
ORTHOMCL2519	P	P	-3065.29	-3060.88	-3065.33	-3060.88	8.80992	8.89665	0.012217	0.011698	0.025295	0.024076
ORTHOMCL61	P	P	-6013.86	-6009.47	-6014.09	-6009.47	8.7761	9.23498	0.012425	0.009878	0.025704	0.020625
ORTHOMCL240	P	P	-1198.33	-1193.95	-1198.33	-1193.95	8.74897	8.74866	0.012595	0.012597	0.026034	0.025796
ORTHOMCL1601	P	P	-1074.24	-1069.87	-1074.28	-1069.87	8.74231	8.81833	0.012637	0.012165	0.026099	0.024953
ORTHOMCL3295	P	n	-752.247	-747.88	-752.248	-748.962	8.73471	6.57264	0.012685	0.037391	0.026176	0.071464
ORTHOMCL2444	P	P	-2502.47	-2498.11	-2502.7	-2498.24	8.72682	8.92633	0.012735	0.011526	0.026257	0.023742
ORTHOMCL426	P	n	-1547.83	-1543.47	-1546.85	-1543.47	8.72105	6.7579	0.012772	0.034083	0.026311	0.065604
ORTHOMCL3682	P	P	-448.784	-444.425	-448.784	-444.425	8.71769	8.71769	0.012793	0.012793	0.026332	0.026175
ORTHOMCL1424	P	P	-1979.56	-1975.22	-1979.78	-1975.23	8.66538	9.09257	0.013132	0.010607	0.027007	0.021979
ORTHOMCL1608	P	P	-468.066	-463.773	-468.623	-463.773	8.58611	9.70029	0.013663	0.007827	0.028075	0.016543
ORTHOMCL3116	P	P	-1712.7	-1708.44	-1712.71	-1708.44	8.52682	8.53056	0.014074	0.014048	0.028896	0.028575
ORTHOMCL711	P	P	-845.336	-841.075	-845.404	-841.075	8.5222	8.65752	0.014107	0.013184	0.028939	0.02693
ORTHOMCL539	P	P	-1407.74	-1403.49	-1408	-1403.49	8.49579	9.02166	0.014294	0.010989	0.029298	0.022713
ORTHOMCL2050	P	P	-808.823	-804.582	-808.823	-804.588	8.48267	8.47057	0.014388	0.014476	0.029466	0.029396
ORTHOMCL2065	P	P	-1999.33	-1995.11	-1999.34	-1995.11	8.4428	8.47107	0.014678	0.014472	0.030035	0.029396
ORTHOMCL2372	P	P	-937.893	-933.677	-937.975	-933.677	8.43225	8.59674	0.014756	0.013591	0.030169	0.027715
ORTHOMCL341	P	P	-424.966	-420.752	-424.966	-420.752	8.42833	8.42842	0.014785	0.014784	0.030203	0.029997
ORTHOMCL2419	P	P	-1509.49	-1505.32	-1509.5	-1505.32	8.34281	8.35707	0.015431	0.015321	0.031497	0.031009
ORTHOMCL1809	P	P	-2173.1	-2168.93	-2173.24	-2168.93	8.33724	8.62178	0.015474	0.013422	0.031558	0.027393
ORTHOMCL1018	P	P	-1578.78	-1574.63	-1578.79	-1574.63	8.30525	8.32073	0.015723	0.015602	0.032039	0.031499
ORTHOMCL1699	P	P	-2149.24	-2145.1	-2149.27	-2145.1	8.28014	8.34977	0.015922	0.015377	0.032418	0.031097
ORTHOMCL2205	P	P	-1738.65	-1734.54	-1738.92	-1734.54	8.2344	8.75866	0.01629	0.012534	0.033112	0.025688
ORTHOMCL3101	P	P	-1324.97	-1320.85	-1324.99	-1320.85	8.23573	8.28689	0.016279	0.015868	0.033112	0.031983
ORTHOMCL3173	P	P	-367.09	-362.977	-367.136	-362.977	8.22602	8.31803	0.016358	0.015623	0.033222	0.031516
ORTHOMCL1346	P	P	-2673.46	-2669.36	-2673.65	-2669.36	8.19503	8.59177	0.016614	0.013625	0.033714	0.027761
ORTHOMCL1955	P	P	-1479.16	-1475.08	-1478.92	-1474.83	8.17341	8.1802	0.016795	0.016738	0.034053	0.033653
ORTHOMCL249	P	P	-717.273	-713.193	-717.273	-713.193	8.15971	8.16051	0.01691	0.016903	0.034258	0.033957
ORTHOMCL3412	P	P	-1259.25	-1255.17	-1259.25	-1255.17	8.14692	8.14691	0.017018	0.017018	0.034448	0.03416
ORTHOMCL3514	P	n	-1764.4	-1760.33	-1764.4	-1760.89	8.14495	7.01969	0.017035	0.029901	0.034454	0.058013
ORTHOMCL346	P	P	-1656.68	-1652.65	-1656.82	-1652.65	8.06464	8.33315	0.017733	0.015505	0.035836	0.031329
ORTHOMCL868	P	P	-3131.56	-3127.54	-3131.57	-3127.54	8.03372	8.05251	0.018009	0.017841	0.036364	0.035753
ORTHOMCL2892	P	n	-1709.76	-1705.75	-1709.76	-1709.75	8.01872	0.009316	0.018145	0.99535	0.036608	0.674092
ORTHOMCL2056	P	P	-1598.77	-1594.78	-1599.43	-1594.78	7.96697	9.30287	0.018621	0.009548	0.037538	0.019989
ORTHOMCL2340	P	P	-525.244	-521.275	-525.553	-521.275	7.93909	8.55617	0.018882	0.013869	0.038033	0.028234
ORTHOMCL1915	P	P	-1495.33	-1491.39	-1495.73	-1491.39	7.88357	8.6793	0.019413	0.013041	0.03907	0.02666
ORTHOMCL329	P	P	-1408.27	-1404.33	-1408.28	-1403.78	7.87857	9.00884	0.019462	0.01106	0.039136	0.02284
ORTHOMCL3055	P	P	-1964.52	-1960.61	-1964.54	-1960.61	7.81148	7.86107	0.020126	0.019633	0.040438	0.039247
ORTHOMCL2199	P	P	-1557.82	-1553.92	-1557.82	-1553.92	7.78599	7.78585	0.020384	0.020386	0.040923	0.040653
ORTHOMCL1739	P	P	-1255.25	-1251.36	-1255.25	-1251.36	7.7756	7.77667	0.02049	0.020479	0.041102	0.040805
ORTHOMCL94	P	P	-5666.21	-5662.35	-5666.21	-5662.35	7.71006	7.71062	0.021173	0.021167	0.042437	0.042107
ORTHOMCL41	P	P	-1737.22	-1733.37	-1737.23	-1733.35	7.69864	7.76934	0.021294	0.020555	0.042645	0.040923
ORTHOMCL1721	P	P	-1011.89	-1008.06	-1011.89	-1008.06	7.67732	7.6792	0.021522	0.021502	0.043066	0.042703
ORTHOMCL1719	P	P	-3378.88	-3375.05	-3380.28	-3375.06	7.67209	10.4391	0.021579	0.00541	0.043145	0.011739
ORTHOMCL3637	P	P	-2224	-2220.18	-2224.71	-2220.52	7.64134	8.38018	0.021913	0.015145	0.043777	0.030678
ORTHOMCL2708	P	P	-2004.95	-2001.17	-2004.95	-2001.17	7.55816	7.5591	0.022844	0.022833	0.0456	0.045236
ORTHOMCL3046	P	P	-1636.64	-1632.87	-1636.64	-1632.87	7.54244	7.54243	0.023024	0.023024	0.045884	0.045577
ORTHOMCL1914	P	n	-12762	-12758.2	-12762.3	-12758.7	7.54306	7.13033	0.023017	0.028292	0.045884	0.055155
ORTHOMCL3364	P	P	-1635.14	-1631.39	-1635.14	-1631.39	7.49783	7.50354	0.023543	0.023476	0.04688	0.046397
ORTHOMCL1371	P	P	-1287.29	-1283.54	-1287.29	-1283.54	7.48875	7.49033	0.02365	0.023632	0.047055	0.046667
ORTHOMCL2103	P	n	-1176.88	-1173.14	-1176.96	-1173.63	7.46961	6.66183	0.023878	0.03576	0.04747	0.068669
ORTHOMCL1041	P	P	-1232.07	-1228.33	-1232.08	-1228.33	7.46759	7.5056	0.023902	0.023452	0.047479	0.046387
ORTHOMCL2848	P	P	-1855.07	-1851.34	-1855.49	-1851.28	7.46423	8.42431	0.023942	0.014814	0.04752	0.030033
ORTHOMCL1808	P	P	-1793.46	-1789.75	-1793.47	-1789.75	7.42209	7.43245	0.024452	0.024326	0.048493	0.04796
ORTHOMCL2142	P	P	-1830.12	-1826.42	-1830.13	-1826.42	7.40038	7.42387	0.024719	0.02443	0.048983	0.048126
ORTHOMCL2222	P	P	-1147.17	-1143.48	-1147.18	-1143.48	7.39005	7.4107	0.024847	0.024592	0.049196	0.048406
ORTHOMCL1681	P	P	-1476.91	-1473.22	-1476.92	-1473.22	7.38758	7.40354	0.024877	0.02468	0.049216	0.04854
ORTHOMCL2836	P	n	-1525.11	-1521.42	-1524.8	-1521.42	7.37576	6.76547	0.025025	0.033954	0.049469	0.065408
ORTHOMCL1502	n	n	-444.856	-441.221	-444.856	-441.221	7.26987	7.27008	0.026386	0.026383	0.052117	0.051681
ORTHOMCL3196	n	n	-611.39	-607.757	-611.406	-607.74	7.2666	7.33248	0.026429	0.025572	0.05216	0.050173
ORTHOMCL3205	n	n	-363.696	-360.065	-363.805	-363.503	7.26319	0.602984	0.026474	0.73971	0.052192	0.674092
ORTHOMCL2360	n	P	-1597.28	-1593.65	-1598.21	-1593.65	7.26214	9.11096	0.026488	0.010509	0.052192	0.021795
ORTHOMCL197	n	n	-1268.44	-1264.82	-1268.44	-1264.82	7.23339	7.23629	0.026871	0.026832	0.052904	0.052476
ORTHOMCL385	n	n	-498.407	-494.82	-498.413	-494.82	7.17439	7.18547	0.027676	0.027523	0.054445	0.053741
ORTHOMCL1113	n	P	-2681.41	-2677.83	-2681.74	-2677.83	7.16088	7.81262	0.027863	0.020115	0.054769	0.040145
ORTHOMCL1663	n	n	-687.059	-683.482	-687.085	-683.482	7.15352	7.20592	0.027966	0.027243	0.054927	0.053237
ORTHOMCL3214	n	P	-751.04	-747.468	-751.291	-747.468	7.1441	7.64592	0.028098	0.021863	0.055142	0.043385
ORTHOMCL1613	n	n	-1348.04	-1344.5	-1348.04	-1345.1	7.08732	5.87869	0.028907	0.0529	0.05666	0.098705
ORTHOMCL3624	n	P	-1646.61	-1643.07	-1646.8	-1643.07	7.08497	7.46484	0.028941	0.023935	0.05666	0.047227
ORTHOMCL1894	n	P	-1880.9	-1877.36	-1881	-1877.3	7.08595	7.39275	0.028927	0.024813	0.05666	0.048762
ORTHOMCL60	n	n	-1167.62	-1164.08	-1167.62	-1164.08	7.07059	7.0699	0.02915	0.02916	0.057024	0.05662
ORTHOMCL147	n	n	-1194.12	-1190.59	-1194.24	-1190.59	7.0567	7.28874	0.029353	0.026138	0.057375	0.051242
ORTHOMCL3404	n	n	-4953.69	-4950.19	-4953.75	-4950.19	7.00825	7.12164	0.030073	0.028416	0.058735	0.055352
ORTHOMCL978	n	n	-2178.98	-2175.49	-2179.05	-2175.49	6.98073	7.13304	0.03049	0.028254	0.059502	0.055125
ORTHOMCL3841	n	n	-1016.4	-1012.93	-1016.47	-1012.93	6.93354	7.07209	0.031218	0.029128	0.060874	0.056603
ORTHOMCL779	n	n	-992.437	-988.974	-992.438	-988.974	6.92647	6.92831	0.031328	0.031299	0.06104	0.060629
ORTHOMCL2302	n	P	-2335.55	-2332.12	-2335.91	-2332.12	6.86907	7.58545	0.03224	0.022534	0.062767	0.04468
ORTHOMCL333	n	n	-1003.21	-999.787	-1003.21	-999.787	6.83996	6.85387	0.032713	0.032486	0.063637	0.062728
ORTHOMCL2882	n	n	-2080.07	-2076.66	-2080.13	-2076.66	6.8144	6.92622	0.033134	0.031332	0.064405	0.060644
ORTHOMCL2308	n	n	-1519.91	-1516.51	-1520	-1516.51	6.79877	6.98935	0.033394	0.030359	0.064859	0.058854
ORTHOMCL420	n	n	-698.492	-695.104	-698.521	-695.104	6.77509	6.83448	0.033792	0.032803	0.06558	0.06324
ORTHOMCL1572	n	n	-1391.39	-1388.04	-1391.4	-1388.04	6.70453	6.72314	0.035005	0.034681	0.06788	0.066703
ORTHOMCL1575	n	n	-3003.71	-3000.43	-3003.71	-3000.43	6.56227	6.56227	0.037586	0.037586	0.072827	0.07178
ORTHOMCL3434	n	n	-3024.98	-3021.7	-3025.02	-3021.7	6.55384	6.64786	0.037744	0.036011	0.073075	0.069097
ORTHOMCL852	n	n	-913.472	-910.199	-913.495	-910.199	6.54463	6.59214	0.037918	0.037028	0.073354	0.070881
ORTHOMCL501	n	n	-1410.46	-1407.19	-1410.46	-1407.19	6.53832	6.55316	0.038038	0.037757	0.073528	0.07205
ORTHOMCL1566	n	n	-1204.36	-1201.09	-1204.38	-1201.09	6.53045	6.57742	0.038188	0.037302	0.07376	0.071349
ORTHOMCL3039	n	n	-1162.95	-1159.7	-1162.95	-1159.7	6.49167	6.49174	0.038936	0.038935	0.075145	0.074182
ORTHOMCL1157	n	n	-929.34	-926.123	-929.753	-926.133	6.43336	7.24009	0.040088	0.026781	0.077307	0.052419
ORTHOMCL1751	n	n	-702.735	-699.521	-702.832	-699.521	6.42954	6.62328	0.040165	0.036456	0.077395	0.069896
ORTHOMCL2309	n	n	-1099.78	-1096.57	-1099.88	-1096.57	6.42121	6.60926	0.040332	0.036713	0.077655	0.070333
ORTHOMCL3320	n	n	-1154.62	-1151.42	-1154.64	-1151.42	6.41216	6.44065	0.040515	0.039942	0.077946	0.075863
ORTHOMCL1970	n	n	-1267.64	-1264.44	-1267.64	-1264.44	6.4103	6.41608	0.040553	0.040436	0.077958	0.076682
ORTHOMCL1092	n	n	-656.824	-653.623	-656.826	-653.976	6.40249	5.6993	0.040711	0.057865	0.0782	0.107149
ORTHOMCL782	n	n	-1198.25	-1195.07	-1198.25	-1195.07	6.36859	6.37078	0.041408	0.041362	0.079477	0.078316
ORTHOMCL3235	n	n	-343.891	-340.726	-343.893	-340.726	6.3304	6.33499	0.042206	0.042109	0.080945	0.079668
ORTHOMCL514	n	n	-506.671	-503.514	-506.79	-503.514	6.31231	6.55044	0.042589	0.037809	0.081615	0.072093
ORTHOMCL3894	n	n	-413.515	-410.36	-413.516	-410.36	6.31061	6.31253	0.042625	0.042584	0.08162	0.080442
ORTHOMCL2053	n	n	-1339.59	-1336.45	-1339.8	-1336.45	6.29211	6.7058	0.043021	0.034983	0.082314	0.06723
ORTHOMCL2431	n	n	-6072.29	-6069.15	-6072.29	-6070.31	6.27365	3.95182	0.04342	0.13864	0.083013	0.24446
ORTHOMCL3045	n	n	-2726.66	-2723.53	-2726.68	-2723.53	6.25759	6.29969	0.043771	0.042859	0.083618	0.080899
ORTHOMCL883	n	n	-605.176	-602.052	-605.184	-605.132	6.24781	0.104162	0.043985	0.94925	0.083962	0.674092
ORTHOMCL2331	n	n	-2933.9	-2930.79	-2933.91	-2933.14	6.20936	1.55677	0.044839	0.45915	0.085525	0.674092
ORTHOMCL1330	n	n	-1349.7	-1346.61	-1349.7	-1348.06	6.19171	3.28321	0.045236	0.19367	0.086215	0.336381
ORTHOMCL324	n	n	-1997.93	-1994.85	-1997.96	-1994.85	6.16865	6.22741	0.045761	0.044436	0.087148	0.083746
ORTHOMCL1554	n	n	-1329.55	-1326.47	-1329.57	-1326.47	6.16615	6.21375	0.045818	0.044741	0.087188	0.084256
ORTHOMCL2757	n	n	-1340.19	-1337.12	-1340.69	-1337.26	6.14914	6.84885	0.046209	0.032568	0.087864	0.062837
ORTHOMCL3679	n	n	-265.038	-261.966	-265.04	-263.89	6.14333	2.29916	0.046344	0.31677	0.088052	0.53494
ORTHOMCL396	n	n	-1322.11	-1319.06	-1322.12	-1319.07	6.10779	6.10053	0.047175	0.047346	0.089562	0.089024
ORTHOMCL2173	n	P	-1753.8	-1750.75	-1755.54	-1749.17	6.10421	12.7471	0.047259	0.001706	0.089582	0.004017
ORTHOMCL1481	n	n	-2738.83	-2735.77	-2739.02	-2735.77	6.10547	6.48283	0.047229	0.039109	0.089582	0.074397
ORTHOMCL732	n	n	-1252.51	-1249.5	-1252.72	-1249.51	6.01735	6.4316	0.049357	0.040123	0.093486	0.076148
ORTHOMCL1425	n	n	-937.542	-934.538	-937.551	-934.538	6.0087	6.02556	0.049571	0.049155	0.093819	0.092212
ORTHOMCL1747	n	n	-1527.39	-1524.4	-1527.47	-1524.4	5.97901	6.14538	0.050312	0.046296	0.095137	0.087117
ORTHOMCL3261	n	n	-415.052	-412.063	-415.095	-412.063	5.97771	6.06483	0.050345	0.048199	0.095137	0.090505
ORTHOMCL2361	n	n	-2318.04	-2315.06	-2318.04	-2315.07	5.94699	5.93211	0.051124	0.051506	0.096534	0.096325
ORTHOMCL1559	n	n	-1680.02	-1677.06	-1680.06	-1677.06	5.91915	5.99968	0.051841	0.049795	0.097812	0.09334
ORTHOMCL3082	n	n	-1521.54	-1518.58	-1521.31	-1518.58	5.91751	5.44519	0.051883	0.065704	0.097816	0.120656
ORTHOMCL1472	n	n	-969.104	-966.163	-969.364	-966.163	5.88159	6.40135	0.052824	0.040735	0.099514	0.077189
ORTHOMCL2263	n	n	-1796.99	-1794.06	-1796.99	-1794.06	5.84929	5.84864	0.053684	0.053701	0.101056	0.100123
ORTHOMCL1049	n	n	-1829.62	-1826.73	-1829.64	-1826.73	5.78305	5.80999	0.055491	0.054749	0.104377	0.101921
ORTHOMCL2710	n	n	-2863.14	-2860.25	-2863.18	-2860.25	5.78061	5.84577	0.055559	0.053778	0.104425	0.10019
ORTHOMCL1886	n	n	-1833.93	-1831.04	-1833.94	-1831.04	5.77076	5.80322	0.055833	0.054935	0.104859	0.102189
ORTHOMCL235	n	n	-1590	-1587.12	-1590.06	-1587.12	5.75406	5.87907	0.056302	0.05289	0.105659	0.098705
ORTHOMCL1042	n	n	-1139.03	-1136.17	-1139.05	-1136.17	5.7307	5.76394	0.056963	0.056024	0.106817	0.104136
ORTHOMCL3377	n	n	-2518.65	-2515.79	-2519.34	-2515.79	5.7156	7.10969	0.057395	0.028586	0.107545	0.055639
ORTHOMCL2290	n	n	-1561.35	-1558.5	-1561.38	-1558.5	5.69401	5.76116	0.058018	0.056102	0.108629	0.104201
ORTHOMCL1255	n	n	-1029.5	-1026.66	-1029.53	-1026.66	5.68479	5.73513	0.058286	0.056837	0.109042	0.105405
ORTHOMCL1872	n	n	-2163.32	-2160.48	-2163.52	-2160.49	5.68334	6.06445	0.058328	0.048208	0.109042	0.090505
ORTHOMCL2667	n	n	-915.255	-912.428	-915.255	-912.876	5.65345	4.75876	0.059206	0.092608	0.110599	0.16704
ORTHOMCL2533	n	n	-925.293	-922.495	-925.296	-922.495	5.59709	5.60279	0.060898	0.060725	0.113673	0.112189
ORTHOMCL3304	n	n	-349.227	-346.441	-349.228	-346.451	5.5727	5.55461	0.061646	0.062206	0.114981	0.114751
ORTHOMCL2335	n	n	-1008.75	-1005.97	-1008.77	-1005.97	5.56268	5.58859	0.061955	0.061158	0.11547	0.112903
ORTHOMCL1752	n	n	-3667.4	-3664.63	-3667.41	-3664.64	5.5399	5.54566	0.062665	0.062485	0.116662	0.115179
ORTHOMCL204	n	n	-1431.88	-1429.11	-1431.98	-1429.11	5.53912	5.73829	0.06269	0.056747	0.116662	0.105319
ORTHOMCL2722	n	n	-1635.68	-1632.91	-1635.74	-1632.92	5.53271	5.6415	0.062891	0.059561	0.116947	0.110122
ORTHOMCL1889	n	n	-771.551	-768.795	-771.619	-769.22	5.5112	4.7979	0.063571	0.090813	0.118121	0.164289
ORTHOMCL3272	n	n	-385.669	-382.922	-385.671	-385.662	5.49371	0.017956	0.064129	0.99106	0.119068	0.674092
ORTHOMCL1097	n	n	-1865.81	-1863.07	-1865.82	-1863.07	5.48354	5.50039	0.064456	0.063915	0.119584	0.117725
ORTHOMCL2120	n	n	-815.41	-812.693	-815.429	-812.696	5.4329	5.4663	0.066109	0.065014	0.122558	0.119569
ORTHOMCL1085	n	n	-2123.89	-2121.18	-2124.04	-2121.18	5.41553	5.71684	0.066686	0.057359	0.123534	0.106293
ORTHOMCL1294	n	n	-2080.03	-2077.34	-2080.09	-2077.34	5.37383	5.49457	0.068091	0.064102	0.126041	0.117981
ORTHOMCL1538	n	n	-1782.4	-1779.72	-1782.44	-1779.72	5.36074	5.43596	0.068538	0.066008	0.126773	0.121123
ORTHOMCL473	n	n	-1586.19	-1583.52	-1586.21	-1583.52	5.34632	5.38606	0.069034	0.067675	0.127594	0.124088
ORTHOMCL3552	n	n	-272.685	-270.023	-272.686	-270.023	5.32462	5.32561	0.069787	0.069752	0.128888	0.1278
ORTHOMCL1556	n	n	-853.835	-851.178	-853.894	-851.27	5.31461	5.2476	0.070137	0.072527	0.129437	0.132586
ORTHOMCL2443	n	n	-964.341	-961.717	-964.442	-961.717	5.2487	5.45078	0.072487	0.065521	0.133673	0.120411
ORTHOMCL3851	n	n	-2481.05	-2478.5	-2481.05	-2478.5	5.09955	5.10195	0.078099	0.078005	0.143913	0.142173
ORTHOMCL1701	n	n	-1953.77	-1951.22	-1953.79	-1951.22	5.09759	5.13221	0.078176	0.076834	0.143946	0.140144
ORTHOMCL2794	n	n	-2057.07	-2054.54	-2057.07	-2054.54	5.0541	5.05386	0.079895	0.079904	0.147001	0.145417
ORTHOMCL1084	n	n	-626.555	-624.034	-626.585	-625.199	5.04183	2.77191	0.080386	0.25009	0.147793	0.429781
ORTHOMCL2905	n	n	-1739.42	-1736.9	-1739.42	-1736.9	5.03089	5.03255	0.080827	0.08076	0.148492	0.146865
ORTHOMCL3318	n	n	-871.795	-869.287	-871.877	-869.287	5.016	5.17887	0.081431	0.075063	0.14949	0.137119
ORTHOMCL414	n	n	-713.192	-710.703	-713.27	-710.703	4.97939	5.13411	0.082935	0.076761	0.152136	0.140116
ORTHOMCL2164	n	n	-1260.92	-1258.44	-1260.93	-1258.44	4.97578	4.99772	0.083085	0.082178	0.152297	0.149221
ORTHOMCL2898	n	n	-2521.52	-2519.04	-2521.52	-2521.17	4.96213	0.703392	0.083654	0.70349	0.153226	0.674092
ORTHOMCL3768	n	n	-317.086	-314.615	-317.086	-314.615	4.94196	4.94196	0.084502	0.084502	0.154663	0.153213
ORTHOMCL3717	n	n	-405.941	-403.481	-405.943	-403.481	4.92107	4.924	0.085389	0.085264	0.156169	0.154365
ORTHOMCL2061	n	P	-2901.67	-2899.22	-2901.77	-2885.6	4.90109	32.3435	0.086246	0	0.157619	0
ORTHOMCL741	n	n	-1336.05	-1333.63	-1336.08	-1333.78	4.83093	4.60881	0.089326	0.099818	0.163126	0.179249
ORTHOMCL1830	n	n	-1600.81	-1598.4	-1601.04	-1598.4	4.82123	5.28118	0.08976	0.071319	0.163796	0.130573
ORTHOMCL1918	n	n	-1181.55	-1179.14	-1181.61	-1179.14	4.80548	4.93208	0.09047	0.08492	0.164969	0.153856
ORTHOMCL2518	n	n	-1703.68	-1701.29	-1703.69	-1701.29	4.78965	4.79267	0.091189	0.091051	0.166156	0.164597
ORTHOMCL3220	n	n	-404.251	-401.861	-404.251	-401.861	4.78024	4.78039	0.091619	0.091612	0.166815	0.165488
ORTHOMCL1778	n	n	-2922.79	-2920.41	-2922.79	-2920.41	4.75201	4.75211	0.092921	0.092916	0.16906	0.167472
ORTHOMCL3433	n	n	-2163.81	-2161.44	-2163.83	-2161.44	4.72228	4.77434	0.094313	0.091889	0.171465	0.165866
ORTHOMCL293	n	n	-2531.2	-2528.84	-2531.84	-2528.85	4.70673	5.97907	0.095049	0.050311	0.172674	0.094235
ORTHOMCL2329	n	n	-3550.89	-3548.55	-3551.52	-3548.55	4.69186	5.94194	0.095758	0.051254	0.173833	0.095928
ORTHOMCL880	n	n	-2074.06	-2071.73	-2074.07	-2071.73	4.65446	4.6687	0.097565	0.096874	0.176982	0.174348
ORTHOMCL2249	n	P	-2640.08	-2637.76	-2641.58	-2636.12	4.62419	10.9287	0.099054	0.004235	0.17955	0.009402
ORTHOMCL1305	n	n	-1477.44	-1475.14	-1477.44	-1475.13	4.60745	4.62142	0.099886	0.099191	0.180924	0.178254
ORTHOMCL870	n	n	-2233.5	-2231.24	-2233.61	-2231.24	4.51478	4.73952	0.10462	0.093503	0.189359	0.168405
ORTHOMCL2610	n	n	-2132.53	-2130.29	-2132.59	-2130.29	4.46998	4.59667	0.10699	0.10043	0.193505	0.180215
ORTHOMCL3030	n	P	-1488.14	-1485.92	-1488.29	-1484.36	4.4418	7.85846	0.10851	0.019659	0.196109	0.039267
ORTHOMCL3246	n	n	-359.59	-357.402	-359.59	-357.402	4.37461	4.37461	0.11222	0.11222	0.202664	0.20078
ORTHOMCL3830	n	n	-995.325	-993.143	-995.326	-993.143	4.36286	4.3646	0.11288	0.11278	0.203706	0.201486
ORTHOMCL2479	n	n	-2937.67	-2935.51	-2935.51	-2935.51	4.33333	0.011262	0.11456	0.99438	0.206585	0.674092
ORTHOMCL248	n	n	-781.204	-779.039	-781.57	-779.039	4.33061	5.06158	0.11471	0.079596	0.206703	0.144965
ORTHOMCL1233	n	n	-963.101	-960.949	-963.162	-960.961	4.30436	4.40074	0.11623	0.11076	0.209288	0.198313
ORTHOMCL3155	n	n	-1924.06	-1921.93	-1924.07	-1921.93	4.25296	4.27017	0.11926	0.11823	0.214586	0.211068
ORTHOMCL20	n	n	-1167.52	-1165.4	-1167.53	-1165.4	4.24295	4.25024	0.11985	0.11942	0.215489	0.212881
ORTHOMCL1068	n	n	-1719.71	-1717.6	-1719.72	-1717.6	4.22665	4.23472	0.12084	0.12035	0.217109	0.214382
ORTHOMCL3199	n	n	-415.158	-413.048	-415.158	-413.048	4.22002	4.22001	0.12124	0.12124	0.217668	0.215494
ORTHOMCL3096	n	P	-2076.4	-2074.3	-2077.99	-2074.3	4.21192	7.37891	0.12173	0.024986	0.218387	0.049063
ORTHOMCL806	n	n	-1746.48	-1744.41	-1746.91	-1744.41	4.1483	5.00747	0.12566	0.081779	0.225273	0.148607
ORTHOMCL1205	n	n	-906.994	-904.924	-907.081	-904.951	4.14028	4.25824	0.12617	0.11894	0.226021	0.21218
ORTHOMCL3352	n	n	-5107.78	-5105.71	-5107.84	-5105.73	4.1381	4.22728	0.12631	0.1208	0.226106	0.215026
ORTHOMCL390	n	n	-2934.5	-2932.45	-2934.51	-2932.45	4.11242	4.13013	0.12794	0.12681	0.228857	0.224902
ORTHOMCL915	n	n	-814.027	-811.973	-814.037	-811.974	4.10749	4.12605	0.12825	0.12707	0.229243	0.2252
ORTHOMCL2247	n	n	-1679.91	-1677.86	-1679.95	-1677.86	4.10567	4.19643	0.12837	0.12268	0.22929	0.217895
ORTHOMCL1450	n	n	-566.484	-564.437	-566.488	-564.437	4.09234	4.10186	0.12923	0.12862	0.230658	0.22745
ORTHOMCL2382	n	n	-4672.22	-4670.18	-4672.25	-4671.1	4.08376	2.30012	0.12978	0.31662	0.231471	0.53494
ORTHOMCL688	n	n	-1096.37	-1094.33	-1096.39	-1094.46	4.0775	3.85516	0.13019	0.1455	0.232033	0.256
ORTHOMCL550	n	n	-2237.37	-2235.35	-2237.44	-2235.37	4.05415	4.13789	0.13172	0.12632	0.234589	0.224197
ORTHOMCL3939	n	n	-471.494	-469.486	-471.541	-469.487	4.01585	4.10743	0.13427	0.12826	0.238956	0.226978
ORTHOMCL2945	n	n	-1316.15	-1314.15	-1316.15	-1314.15	4.00847	4.01232	0.13476	0.1345	0.239654	0.237504
ORTHOMCL1840	n	n	-1520.28	-1518.29	-1520.29	-1518.29	3.97563	3.99843	0.13699	0.13544	0.243442	0.238991
ORTHOMCL921	n	n	-587.602	-585.676	-587.603	-585.676	3.85167	3.85268	0.14575	0.14568	0.258821	0.256132
ORTHOMCL2075	n	n	-1113.21	-1111.29	-1113.22	-1111.29	3.84973	3.85894	0.1459	0.14522	0.2589	0.255692
ORTHOMCL944	n	n	-562.839	-560.921	-562.975	-560.921	3.83572	4.10814	0.14692	0.12821	0.260521	0.226978
ORTHOMCL162	n	n	-1414.63	-1412.75	-1414.65	-1412.75	3.75486	3.78738	0.15298	0.15052	0.27107	0.26407
ORTHOMCL43	n	n	-5479.09	-5477.22	-5479.1	-5477.29	3.7515	3.60312	0.15324	0.16504	0.271334	0.288505
ORTHOMCL425	n	n	-532.889	-531.029	-532.89	-531.076	3.72006	3.62791	0.15567	0.16301	0.275437	0.285161
ORTHOMCL2697	n	n	-1799.66	-1797.8	-1799.68	-1798.2	3.71298	2.97526	0.15622	0.22591	0.27621	0.389326
ORTHOMCL1817	n	n	-2653.06	-2651.22	-2653.23	-2651.22	3.67217	4.02677	0.15944	0.13354	0.2817	0.23598
ORTHOMCL1403	n	n	-617.693	-615.859	-617.783	-615.859	3.66933	3.8487	0.15967	0.14597	0.281903	0.256457
ORTHOMCL3550	n	n	-425.696	-423.879	-425.717	-423.879	3.63399	3.6762	0.16251	0.15912	0.28671	0.278757
ORTHOMCL1075	n	n	-1440.33	-1438.54	-1440.48	-1438.54	3.59257	3.88053	0.16591	0.14367	0.292497	0.253146
ORTHOMCL1170	n	n	-689.296	-687.52	-689.296	-687.52	3.55203	3.55246	0.16931	0.16928	0.298276	0.295705
ORTHOMCL1929	n	n	-1295.29	-1293.56	-1295.32	-1293.62	3.44189	3.38276	0.1789	0.18426	0.314944	0.320952
ORTHOMCL506	n	n	-1018.02	-1016.31	-1018.02	-1016.31	3.40373	3.41481	0.18234	0.18134	0.320769	0.316319
ORTHOMCL467	n	n	-722.764	-721.065	-722.77	-721.065	3.39809	3.4112	0.18286	0.18166	0.321453	0.31665
ORTHOMCL3140	n	n	-4831.11	-4829.42	-4831.12	-4829.43	3.39553	3.37777	0.18309	0.18473	0.321626	0.321541
ORTHOMCL3773	n	n	-341.892	-340.231	-341.965	-340.231	3.32157	3.46782	0.18999	0.17659	0.333507	0.308254
ORTHOMCL3651	n	P	-563.781	-562.149	-563.783	-553.784	3.26435	19.997	0.1955	4.5e-05	0.342933	0.000141
ORTHOMCL2250	n	n	-1771.29	-1769.69	-1771.29	-1769.69	3.2014	3.20147	0.20176	0.20175	0.35366	0.349419
ORTHOMCL1685	n	n	-1255.36	-1253.76	-1255.36	-1253.76	3.19232	3.1925	0.20267	0.20266	0.355001	0.350746
ORTHOMCL3592	n	n	-398.487	-396.9	-398.768	-396.9	3.17319	3.73543	0.20462	0.15448	0.35816	0.270823
ORTHOMCL2876	n	n	-655.73	-654.161	-655.732	-655.73	3.13792	0.00327	0.20826	0.99837	0.364271	0.674092
ORTHOMCL1095	n	n	-1216.34	-1214.78	-1216.4	-1214.78	3.11123	3.24262	0.21106	0.19764	0.368904	0.342788
ORTHOMCL980	n	n	-1832.71	-1831.18	-1832.83	-1831.18	3.04745	3.29432	0.2179	0.1926	0.380588	0.334762
ORTHOMCL1768	n	n	-1647.38	-1645.86	-1647.43	-1645.86	3.03555	3.14398	0.2192	0.20763	0.382585	0.358838
ORTHOMCL2768	n	n	-1132.51	-1131.01	-1132.51	-1130.98	3.01462	3.06246	0.22151	0.21627	0.386341	0.373241
ORTHOMCL3103	n	n	-1232.54	-1231.04	-1232.54	-1231.04	2.99042	2.99313	0.2242	0.2239	0.390754	0.386135
ORTHOMCL896	n	n	-925.315	-923.861	-925.435	-923.861	2.90887	3.14727	0.23353	0.20729	0.406725	0.358505
ORTHOMCL1441	n	n	-450.796	-449.343	-452.892	-449.341	2.90421	7.10079	0.23408	0.028713	0.407393	0.055841
ORTHOMCL826	n	n	-3125.75	-3124.31	-3126.42	-3124.31	2.88023	4.22507	0.2369	0.12093	0.412008	0.2151
ORTHOMCL448	n	n	-1270.01	-1268.61	-1268.61	-1268.61	2.79924	-6e-06	0.24669	1	0.428729	0.674092
ORTHOMCL3742	n	n	-3209.85	-3208.49	-3209.86	-3208.49	2.7246	2.745	0.25607	0.25347	0.444715	0.434976
ORTHOMCL3440	n	n	-2792.18	-2790.85	-2792.2	-2790.86	2.65684	2.68363	0.2649	0.26137	0.459397	0.448218
ORTHOMCL2445	n	n	-2259.85	-2258.52	-2259.85	-2258.52	2.65726	2.66898	0.26484	0.26329	0.459397	0.451193
ORTHOMCL1877	n	n	-5016.71	-5015.39	-5016.71	-5015.39	2.63364	2.63641	0.26799	0.26762	0.464427	0.457969
ORTHOMCL1548	n	n	-2138.25	-2136.94	-2138.25	-2136.94	2.62555	2.62583	0.26907	0.26903	0.465968	0.460059
ORTHOMCL69	n	n	-1139.27	-1137.95	-1139.27	-1137.95	2.62183	2.62182	0.26957	0.26958	0.466504	0.460676
ORTHOMCL616	n	n	-1648.74	-1647.43	-1648.75	-1647.43	2.61995	2.63808	0.26983	0.26739	0.466623	0.457897
ORTHOMCL350	n	n	-854.463	-853.18	-854.796	-853.181	2.56595	3.22964	0.27721	0.19893	0.479047	0.34478
ORTHOMCL3249	n	n	-454.79	-453.525	-454.8	-453.525	2.52894	2.54982	0.28239	0.27946	0.487654	0.476557
ORTHOMCL2751	n	n	-2036.08	-2034.88	-2036.15	-2034.89	2.40183	2.53696	0.30092	0.28126	0.519286	0.479291
ORTHOMCL1138	n	n	-858.859	-857.659	-858.86	-857.659	2.39984	2.40273	0.30122	0.30078	0.519437	0.511125
ORTHOMCL606	n	n	-641.021	-639.824	-641.065	-639.824	2.39404	2.48131	0.30209	0.28919	0.520204	0.49246
ORTHOMCL1730	n	n	-1341.44	-1340.25	-1342.07	-1340.25	2.39535	3.65118	0.30189	0.16112	0.520204	0.282057
ORTHOMCL340	n	n	-1323.75	-1322.56	-1323.75	-1322.57	2.38522	2.3686	0.30343	0.30596	0.522144	0.517723
ORTHOMCL3607	n	n	-352.627	-351.436	-352.627	-352.43	2.38229	0.394784	0.30387	0.82087	0.522533	0.674092
ORTHOMCL1438	n	n	-1054.81	-1053.63	-1054.81	-1053.62	2.37323	2.37781	0.30525	0.30456	0.524537	0.516468
ORTHOMCL1347	n	n	-1233.27	-1232.08	-1233.27	-1232.08	2.36737	2.36737	0.30615	0.30615	0.525714	0.517723
ORTHOMCL2101	n	n	-831.584	-830.458	-831.931	-830.458	2.25385	2.94661	0.32403	0.22917	0.556027	0.394665
ORTHOMCL27	n	n	-1196.11	-1194.98	-1196.18	-1194.98	2.24629	2.39172	0.32526	0.30244	0.557746	0.51323
ORTHOMCL1507	n	n	-573.905	-572.785	-573.905	-572.862	2.24098	2.08585	0.32612	0.35242	0.558829	0.590235
ORTHOMCL3001	n	n	-1872.6	-1871.49	-1872.6	-1871.68	2.22049	1.83457	0.32948	0.3996	0.564191	0.662387
ORTHOMCL3513	n	n	-2144.95	-2143.87	-2144.95	-2143.87	2.16492	2.1686	0.33876	0.33814	0.579676	0.568664
ORTHOMCL3125	n	n	-2189.82	-2188.74	-2189.95	-2188.75	2.15119	2.39646	0.34109	0.30173	0.583255	0.512382
ORTHOMCL1335	n	n	-562.617	-561.546	-562.62	-562.841	2.14349	-0.440824	0.34241	1	0.585103	0.674092
ORTHOMCL1691	n	n	-1825.19	-1824.14	-1825.98	-1824.07	2.08664	3.82931	0.35228	0.14739	0.601548	0.258765
ORTHOMCL2544	n	n	-1836.53	-1835.49	-1836.54	-1835.49	2.07715	2.09728	0.35396	0.35041	0.603995	0.587272
ORTHOMCL972	n	n	-1144.96	-1143.93	-1144.96	-1143.92	2.05971	2.09745	0.35706	0.35038	0.60886	0.587272
ORTHOMCL115	n	n	-706.929	-705.92	-706.953	-705.92	2.01761	2.06558	0.36465	0.35601	0.621369	0.595613
ORTHOMCL29	n	n	-12235	-12234	-12235.1	-12234.3	2.01165	1.55249	0.36574	0.46013	0.622793	0.674092
ORTHOMCL2996	n	n	-1085.05	-1084.05	-1085.06	-1084.05	2.00649	2.01626	0.36669	0.3649	0.623976	0.609879
ORTHOMCL1160	n	n	-962.453	-961.455	-962.454	-961.455	1.99659	1.99947	0.36851	0.36798	0.626637	0.614605
ORTHOMCL1437	n	n	-2567.44	-2566.48	-2567.45	-2566.48	1.93335	1.9352	0.38035	0.37999	0.646321	0.63423
ORTHOMCL590	n	n	-510.385	-509.438	-510.385	-509.438	1.89456	1.89456	0.38779	0.38779	0.658506	0.644999
ORTHOMCL3654	n	n	-1789.4	-1788.45	-1789.4	-1788.45	1.89243	1.89388	0.38821	0.38793	0.658762	0.644999
ORTHOMCL378	n	n	-984.302	-983.365	-985.028	-983.365	1.87331	3.32658	0.39194	0.18951	0.66463	0.329626
ORTHOMCL2596	n	n	-3077.14	-3076.21	-3077.21	-3076.27	1.8489	1.89332	0.39675	0.38803	0.67232	0.644999
ORTHOMCL225	n	P	-641.36	-640.438	-641.971	-631.012	1.8445	21.9169	0.39762	1.7e-05	0.673328	5.8e-05
ORTHOMCL876	n	n	-1276.94	-1276.02	-1276.94	-1276.02	1.83812	1.83828	0.39889	0.39886	0.675011	0.661912
ORTHOMCL3300	n	n	-418.77	-418.77	-418.77	-418.77	-6e-06	0.000354	1	0.99982	0.676421	0.674092
ORTHOMCL911	n	n	-526.763	-526.763	-526.763	-526.763	-0.000212	0	1	1	0.676421	0.674092
ORTHOMCL411	n	n	-825.048	-825.048	-825.048	-825.048	0	-0.001342	1	1	0.676421	0.674092
ORTHOMCL1226	n	n	-541.643	-541.643	-541.643	-541.643	0	0.000312	1	0.99984	0.676421	0.674092
ORTHOMCL1349	n	n	-824.858	-824.45	-824.858	-824.45	0.815732	0.815726	0.66507	0.66507	0.676421	0.674092
ORTHOMCL687	n	n	-902.021	-902.022	-902.022	-902.021	-0.003022	0.003532	1	0.99824	0.676421	0.674092
ORTHOMCL2567	n	n	-2583.32	-2583.32	-2583.32	-2583.32	2e-06	-2e-06	1	1	0.676421	0.674092
ORTHOMCL601	n	n	-918.074	-918.073	-918.074	-918.074	0.001054	0.000838	0.99947	0.99958	0.676421	0.674092
ORTHOMCL408	n	n	-1118.96	-1120.26	-1118.96	-1118.96	-2.60001	-5.4e-05	1	1	0.676421	0.674092
ORTHOMCL1787	n	n	-1168.13	-1168.13	-1168.13	-1168.13	7.6e-05	-7.6e-05	0.99996	1	0.676421	0.674092
ORTHOMCL1932	n	n	-1069.39	-1069.39	-1069.39	-1069.39	0.000218	-0.000218	0.99989	1	0.676421	0.674092
ORTHOMCL3577	n	n	-337.808	-337.808	-337.808	-337.808	4e-05	-4e-05	0.99998	1	0.676421	0.674092
ORTHOMCL2824	n	n	-2548.17	-2548.17	-2548.17	-2548.17	0.000516	-0.000516	0.99974	1	0.676421	0.674092
ORTHOMCL2604	n	n	-1035.94	-1035.94	-1035.93	-1035.93	0.001638	0	0.99918	1	0.676421	0.674092
ORTHOMCL2489	n	n	-819.622	-818.913	-819.622	-818.913	1.41669	1.41668	0.49246	0.49246	0.676421	0.674092
ORTHOMCL369	n	n	-910.985	-910.984	-910.984	-910.984	0.00129	-0.000134	0.99936	1	0.676421	0.674092
ORTHOMCL3462	n	n	-427.723	-427.723	-427.723	-427.723	-0.000132	-4.6e-05	1	1	0.676421	0.674092
ORTHOMCL694	n	n	-405.314	-404.688	-405.314	-404.688	1.25047	1.25046	0.53514	0.53514	0.676421	0.674092
ORTHOMCL2323	n	n	-1526.44	-1526.44	-1526.44	-1526.44	6.8e-05	-0.000266	0.99997	1	0.676421	0.674092
ORTHOMCL2194	n	n	-610.936	-610.68	-610.936	-610.68	0.51224	0.511988	0.77405	0.77415	0.676421	0.674092
ORTHOMCL3566	n	n	-361.658	-361.385	-361.658	-360.59	0.54648	2.13542	0.76091	0.3438	0.676421	0.577385
ORTHOMCL1908	n	n	-1947.73	-1947.73	-1947.73	-1947.79	2.6e-05	-0.12721	0.99999	1	0.676421	0.674092
ORTHOMCL1395	n	n	-849.339	-849.339	-849.339	-849.339	5.2e-05	-5.2e-05	0.99997	1	0.676421	0.674092
ORTHOMCL2182	n	n	-749.223	-753.491	-749.248	-748.386	-8.53749	1.72366	1	0.42239	0.676421	0.674092
ORTHOMCL3228	n	n	-255.12	-255.12	-255.12	-255.12	-1.6e-05	0.000672	1	0.99966	0.676421	0.674092
ORTHOMCL2763	n	n	-2062.44	-2062.44	-2062.44	-2062.44	0.000708	-0.000704	0.99965	1	0.676421	0.674092
ORTHOMCL3639	n	n	-3324.67	-3323.8	-3324.67	-3323.79	1.74418	1.75705	0.41808	0.4154	0.676421	0.674092
ORTHOMCL1093	n	n	-740.864	-740.863	-740.864	-740.863	0.00198	0.001994	0.99901	0.999	0.676421	0.674092
ORTHOMCL3354	n	n	-2624.66	-2624.66	-2624.66	-2624.66	6e-05	-0.000136	0.99997	1	0.676421	0.674092
ORTHOMCL676	n	n	-831.865	-831.865	-831.866	-831.866	0.000226	-8e-05	0.99989	1	0.676421	0.674092
ORTHOMCL3290	n	n	-377.826	-377.546	-377.826	-377.546	0.560206	0.560206	0.75571	0.75571	0.676421	0.674092
ORTHOMCL970	n	n	-533.122	-533.122	-533.123	-533.122	0	0.00251	1	0.99875	0.676421	0.674092
ORTHOMCL1715	n	n	-1444.36	-1444.36	-1444.36	-1444.36	-7.6e-05	-0.001956	1	1	0.676421	0.674092
ORTHOMCL322	n	n	-393.546	-393.546	-393.546	-393.546	0.000116	-0.000114	0.99994	1	0.676421	0.674092
ORTHOMCL1480	n	n	-878.777	-878.777	-878.778	-878.51	0	0.5366	1	0.76468	0.676421	0.674092
ORTHOMCL3363	n	n	-1650.34	-1650.34	-1650.35	-1650.35	0	0.001348	1	0.99933	0.676421	0.674092
ORTHOMCL3697	n	n	-500.977	-500.977	-500.977	-500.977	-0.00017	-0.00015	1	1	0.676421	0.674092
ORTHOMCL2424	n	n	-963.221	-962.926	-963.221	-962.926	0.59124	0.59124	0.74407	0.74407	0.676421	0.674092
ORTHOMCL866	n	n	-442.432	-442.432	-442.433	-442.432	0.000402	0.001818	0.9998	0.99909	0.676421	0.674092
ORTHOMCL1603	n	n	-645.434	-645.164	-645.468	-645.164	0.54056	0.60831	0.76317	0.73775	0.676421	0.674092
ORTHOMCL2529	n	n	-1201.81	-1201.53	-1202.03	-1201.52	0.559018	1.01744	0.75615	0.60127	0.676421	0.674092
ORTHOMCL1159	n	n	-487.716	-487.719	-487.719	-487.716	-0.004234	0.004172	1	0.99792	0.676421	0.674092
ORTHOMCL1876	n	n	-943.285	-943.284	-943.285	-943.284	0.002392	0.001018	0.9988	0.99949	0.676421	0.674092
ORTHOMCL2969	n	n	-5699.78	-5701.22	-5704.38	-5701.22	-2.88939	6.31366	1	0.04256	0.676421	0.080442
ORTHOMCL821	n	n	-1543.51	-1543.26	-1543.54	-1543.26	0.502032	0.564926	0.77801	0.75392	0.676421	0.674092
ORTHOMCL2787	n	n	-3733.75	-3733.75	-3733.75	-3733.83	6e-06	-0.16879	1	1	0.676421	0.674092
ORTHOMCL3130	n	n	-1694.95	-1694.95	-1694.95	-1694.95	0	-0.000944	1	1	0.676421	0.674092
ORTHOMCL3149	n	n	-4809.69	-4809.71	-4809.7	-4809.14	-0.029792	1.10721	1	0.57487	0.676421	0.674092
ORTHOMCL522	n	n	-1550.76	-1550.76	-1550.76	-1550.76	0.000162	-0.003272	0.99992	1	0.676421	0.674092
ORTHOMCL1329	n	n	-785.109	-784.798	-785.11	-784.798	0.622156	0.622744	0.73266	0.73244	0.676421	0.674092
ORTHOMCL834	n	n	-1021.17	-1021.16	-1021.16	-1021.16	0.003502	0	0.99825	1	0.676421	0.674092
ORTHOMCL2540	n	n	-1893.48	-1892.59	-1893.6	-1892.56	1.78306	2.06496	0.41003	0.35612	0.676421	0.595613
ORTHOMCL3232	n	n	-369.77	-369.77	-369.77	-369.77	-3e-05	8e-05	1	0.99996	0.676421	0.674092
ORTHOMCL3373	n	n	-1301.33	-1301.33	-1301.33	-1301.33	0.000508	9.6e-05	0.99975	0.99995	0.676421	0.674092
ORTHOMCL1281	n	n	-1053.39	-1053.39	-1053.39	-1053.39	0.00013	-0.001172	0.99994	1	0.676421	0.674092
ORTHOMCL2998	n	n	-1694.43	-1697.21	-1694.58	-1694.15	-5.56751	0.869084	1	0.64756	0.676421	0.674092
ORTHOMCL3107	n	n	-1650.13	-1650.13	-1650.13	-1650.13	-0.003574	-0.000736	1	1	0.676421	0.674092
ORTHOMCL3334	n	n	-368.976	-370.366	-368.975	-368.976	-2.78181	-0.000358	1	1	0.676421	0.674092
ORTHOMCL2993	n	n	-2064.86	-2064.58	-2064.89	-2064.58	0.559454	0.628492	0.75599	0.73034	0.676421	0.674092
ORTHOMCL472	n	n	-627.518	-627.518	-627.518	-627.518	-0.000338	0.00076	1	0.99962	0.676421	0.674092
ORTHOMCL869	n	n	-1343.09	-1342.91	-1343.09	-1342.91	0.349918	0.353468	0.83949	0.838	0.676421	0.674092
ORTHOMCL1080	n	n	-1568.2	-1567.52	-1568.2	-1567.52	1.3505	1.3505	0.50903	0.50903	0.676421	0.674092
ORTHOMCL3749	n	n	-389.01	-389.01	-389.012	-389.01	0.000256	0.004086	0.99987	0.99796	0.676421	0.674092
ORTHOMCL1328	n	n	-524.687	-524.686	-524.686	-524.686	0.002362	0.000816	0.99882	0.99959	0.676421	0.674092
ORTHOMCL1231	n	n	-1239.07	-1239.07	-1239.07	-1239.07	6.4e-05	0.000518	0.99997	0.99974	0.676421	0.674092
ORTHOMCL1107	n	n	-1181.95	-1181.73	-1181.95	-1181.73	0.43078	0.430778	0.80623	0.80623	0.676421	0.674092
ORTHOMCL3520	n	n	-2730.88	-2730.88	-2730.88	-2730.91	4e-06	-0.050694	1	1	0.676421	0.674092
ORTHOMCL3208	n	n	-585.917	-589.688	-585.916	-585.919	-7.54177	-0.005662	1	1	0.676421	0.674092
ORTHOMCL2881	n	n	-962.46	-962.461	-962.46	-962.46	-0.000974	-2e-06	1	1	0.676421	0.674092
ORTHOMCL3542	n	n	-489.863	-489.863	-489.863	-489.863	0.00039	-2e-06	0.99981	1	0.676421	0.674092
ORTHOMCL2665	n	n	-2118.53	-2118.53	-2118.53	-2118.54	0	-0.007216	1	1	0.676421	0.674092
ORTHOMCL1221	n	n	-1825.82	-1825.81	-1825.81	-1825.81	0.010548	0.000376	0.99474	0.99981	0.676421	0.674092
ORTHOMCL842	n	n	-751.576	-751.576	-751.576	-751.576	0	-6e-06	1	1	0.676421	0.674092
ORTHOMCL1805	n	n	-1547.51	-1547.51	-1547.51	-1547.51	0.000266	-0.000268	0.99987	1	0.676421	0.674092
ORTHOMCL3700	n	n	-333.351	-332.952	-333.351	-332.952	0.798072	0.798072	0.67097	0.67097	0.676421	0.674092
ORTHOMCL146	n	n	-450.961	-450.961	-450.961	-450.961	0.000188	0.000192	0.99991	0.9999	0.676421	0.674092
ORTHOMCL2630	n	n	-579.29	-579.29	-579.29	-579.29	0	-2e-06	1	1	0.676421	0.674092
ORTHOMCL819	n	n	-581.989	-581.597	-581.989	-581.597	0.784018	0.783132	0.6757	0.676	0.676421	0.674092
ORTHOMCL2104	n	n	-1944.39	-1944.39	-1944.39	-1944.39	-6e-05	0.005824	1	0.99709	0.676421	0.674092
ORTHOMCL156	n	n	-557.549	-557.611	-557.549	-557.549	-0.124744	-7.6e-05	1	1	0.676421	0.674092
ORTHOMCL504	n	n	-694.277	-694.277	-694.277	-694.277	0.000512	9.8e-05	0.99974	0.99995	0.676421	0.674092
ORTHOMCL1827	n	n	-1311.52	-1311.51	-1311.52	-1311.51	0.00338	0.002586	0.99831	0.99871	0.676421	0.674092
ORTHOMCL2184	n	n	-600.689	-600.689	-600.689	-600.689	0.001096	-0.00118	0.99945	1	0.676421	0.674092
ORTHOMCL3022	n	n	-2379.16	-2379.16	-2379.16	-2379.2	0	-0.09134	1	1	0.676421	0.674092
ORTHOMCL893	n	n	-980.927	-980.708	-980.927	-980.708	0.438242	0.439152	0.80322	0.80286	0.676421	0.674092
ORTHOMCL1686	n	n	-3105.44	-3105.49	-3105.44	-3105.44	-0.093052	-0.000234	1	1	0.676421	0.674092
ORTHOMCL2770	n	n	-928.015	-928.014	-928.015	-928.014	2e-05	0.000154	0.99999	0.99992	0.676421	0.674092
ORTHOMCL664	n	n	-1511.79	-1511.54	-1511.79	-1511.54	0.500976	0.497158	0.77842	0.77991	0.676421	0.674092
ORTHOMCL298	n	n	-799.568	-799.568	-799.568	-799.575	0	-0.014458	1	1	0.676421	0.674092
ORTHOMCL3142	n	n	-1812.45	-1812.19	-1812.45	-1812.19	0.530212	0.530216	0.76712	0.76712	0.676421	0.674092
ORTHOMCL1456	n	n	-606.589	-606.589	-606.589	-606.589	0.000756	0.000596	0.99962	0.9997	0.676421	0.674092
ORTHOMCL2637	n	n	-963.256	-963.256	-963.256	-963.256	0.000144	-0.000142	0.99993	1	0.676421	0.674092
ORTHOMCL3105	n	n	-1632.69	-1632.69	-1632.69	-1632.69	-0.006398	-0.00016	1	1	0.676421	0.674092
ORTHOMCL929	n	n	-979.512	-979.512	-979.512	-979.512	0	0.000264	1	0.99987	0.676421	0.674092
ORTHOMCL1623	n	n	-1068.64	-1068.27	-1068.64	-1068.27	0.735196	0.734982	0.6924	0.69247	0.676421	0.674092
ORTHOMCL2293	n	n	-509.931	-509.931	-509.931	-509.931	0	0.001184	1	0.99941	0.676421	0.674092
ORTHOMCL1703	n	n	-827.357	-827.078	-827.357	-827.078	0.558518	0.55968	0.75634	0.7559	0.676421	0.674092
ORTHOMCL1684	n	n	-1942.01	-1942.01	-1942.93	-1942.93	1.2e-05	-1.4e-05	0.99999	1	0.676421	0.674092
ORTHOMCL3090	n	n	-2331.61	-2331.61	-2331.61	-2330.66	6e-06	1.90567	1	0.38565	0.676421	0.642357
ORTHOMCL3351	n	n	-1950.17	-1949.29	-1950.17	-1949.28	1.75141	1.76376	0.41657	0.414	0.676421	0.674092
ORTHOMCL291	n	n	-2867.26	-2867.28	-2867.28	-2866.05	-0.039004	2.46746	1	0.2912	0.676421	0.495537
ORTHOMCL3124	n	n	-2280.89	-2280.89	-2280.89	-2280.89	0	0.000222	1	0.99989	0.676421	0.674092
ORTHOMCL850	n	n	-2514.22	-2514.22	-2514.22	-2514.22	-0.001196	0.000802	1	0.9996	0.676421	0.674092
ORTHOMCL690	n	n	-924.49	-924.535	-924.49	-924.49	-0.09048	-0.00029	1	1	0.676421	0.674092
ORTHOMCL2269	n	n	-1528.17	-1527.5	-1528.17	-1528.17	1.33078	0.00146	0.51407	0.99927	0.676421	0.674092
ORTHOMCL3120	n	n	-2506.07	-2505.79	-2506.13	-2505.79	0.548018	0.665476	0.76033	0.71696	0.676421	0.674092
ORTHOMCL1552	n	n	-1903.38	-1903.38	-1903.39	-1903.38	6.2e-05	0.013576	0.99997	0.99323	0.676421	0.674092
ORTHOMCL2959	n	n	-3653.14	-3653.14	-3653.14	-3653.14	-0.00288	0.004488	1	0.99776	0.676421	0.674092
ORTHOMCL3421	n	n	-1798.12	-1797.79	-1798.12	-1797.62	0.65944	1.00859	0.71913	0.60393	0.676421	0.674092
ORTHOMCL1660	n	n	-4626.1	-4626.1	-4626.1	-4626.1	-0.000162	0.000642	1	0.99968	0.676421	0.674092
ORTHOMCL1360	n	n	-468.148	-468.148	-468.148	-468.148	0.00032	0.000862	0.99984	0.99957	0.676421	0.674092
ORTHOMCL336	n	n	-1401.12	-1401.12	-1401.12	-1401.12	0	0.000604	1	0.9997	0.676421	0.674092
ORTHOMCL3136	n	n	-2469.67	-2469.67	-2469.67	-2469.67	0	-0.000384	1	1	0.676421	0.674092
ORTHOMCL190	n	n	-562.012	-562.011	-562.012	-562.012	0.00148	0.000458	0.99926	0.99977	0.676421	0.674092
ORTHOMCL3174	n	n	-353.812	-353.812	-353.812	-353.811	0.000784	0.000604	0.99961	0.9997	0.676421	0.674092
ORTHOMCL554	n	n	-1123.83	-1123.25	-1123.83	-1123.24	1.15144	1.18728	0.5623	0.55231	0.676421	0.674092
ORTHOMCL2155	n	n	-532.587	-532.587	-532.587	-532.401	0	0.37053	1	0.83088	0.676421	0.674092
ORTHOMCL438	n	n	-1342.64	-1342.04	-1342.67	-1342.04	1.1955	1.25672	0.55005	0.53346	0.676421	0.674092
ORTHOMCL2899	n	n	-685.635	-685.635	-685.635	-685.635	-6e-06	3.4e-05	1	0.99998	0.676421	0.674092
ORTHOMCL37	n	n	-1328.31	-1328.31	-1328.31	-1328.31	2e-06	-1.4e-05	1	1	0.676421	0.674092
ORTHOMCL2693	n	n	-1712.63	-1712.63	-1712.66	-1712.7	-0.000322	-0.080526	1	1	0.676421	0.674092
ORTHOMCL216	n	n	-1331.16	-1331.16	-1331.16	-1331.16	0.000258	-0.003208	0.99987	1	0.676421	0.674092
ORTHOMCL4006	n	n	-517.155	-517.155	-517.155	-517.155	0.000262	3.4e-05	0.99987	0.99998	0.676421	0.674092
ORTHOMCL2990	n	n	-1550.94	-1550.35	-1550.94	-1550.35	1.1842	1.18419	0.55316	0.55317	0.676421	0.674092
ORTHOMCL1882	n	n	-513.784	-513.784	-513.784	-513.784	0.000284	-0.000282	0.99986	1	0.676421	0.674092
ORTHOMCL1989	n	n	-1312.81	-1312.3	-1312.81	-1312.3	1.02285	1.02256	0.59964	0.59973	0.676421	0.674092
ORTHOMCL73	n	n	-400.452	-400.241	-400.452	-400.241	0.422416	0.422416	0.80961	0.80961	0.676421	0.674092
ORTHOMCL330	n	n	-848.666	-848.665	-848.665	-848.665	0.00078	0	0.99961	1	0.676421	0.674092
ORTHOMCL3588	n	n	-337.291	-337.293	-337.291	-337.291	-0.004474	0	1	1	0.676421	0.674092
ORTHOMCL1732	n	n	-1280.01	-1280.01	-1280.01	-1280.01	1.8e-05	-0.00253	0.99999	1	0.676421	0.674092
ORTHOMCL1348	n	n	-1187.23	-1187.19	-1187.19	-1187.19	0.094186	-0.000126	0.954	1	0.676421	0.674092
ORTHOMCL2712	n	n	-1894.12	-1894.12	-1894.12	-1894.12	0	-0.00513	1	1	0.676421	0.674092
ORTHOMCL3676	n	n	-306.487	-306.487	-306.487	-306.487	0.000292	0.000508	0.99985	0.99975	0.676421	0.674092
ORTHOMCL1708	n	n	-524.075	-524.075	-524.075	-524.075	0.000284	-7.8e-05	0.99986	1	0.676421	0.674092
ORTHOMCL169	n	n	-1505.26	-1505.26	-1505.26	-1505.27	1e-05	-0.030342	1	1	0.676421	0.674092
ORTHOMCL3127	n	n	-2159.82	-2159.82	-2159.82	-2159.82	0.007128	0.00847	0.99644	0.99577	0.676421	0.674092
ORTHOMCL2091	n	n	-1691.83	-1691.83	-1691.83	-1691.83	0.000172	-0.000276	0.99991	1	0.676421	0.674092
ORTHOMCL4066	n	n	-173.468	-173.468	-173.468	-173.468	7.2e-05	0	0.99996	1	0.676421	0.674092
ORTHOMCL3003	n	n	-2342.26	-2342.26	-2342.26	-2342.26	0.001682	-0.005146	0.99916	1	0.676421	0.674092
ORTHOMCL361	n	n	-965.467	-964.998	-965.467	-964.998	0.937418	0.937418	0.62581	0.62581	0.676421	0.674092
ORTHOMCL3050	n	n	-1114.95	-1114.95	-1114.95	-1114.95	0.001818	-0.001808	0.99909	1	0.676421	0.674092
ORTHOMCL2211	n	n	-621.096	-621.096	-621.096	-621.096	-2e-06	0.000384	1	0.99981	0.676421	0.674092
ORTHOMCL2426	n	n	-1564.74	-1564.03	-1564.74	-1564.03	1.41032	1.40945	0.49403	0.49424	0.676421	0.674092
ORTHOMCL2178	n	n	-867.101	-867.1	-867.101	-867.1	0.001928	0.002468	0.99904	0.99877	0.676421	0.674092
ORTHOMCL2131	n	n	-891.574	-891.314	-891.574	-891.314	0.520142	0.520142	0.771	0.771	0.676421	0.674092
ORTHOMCL3923	n	n	-712.592	-717.123	-712.592	-712.592	-9.06134	-0.000126	1	1	0.676421	0.674092
ORTHOMCL3193	n	n	-600.394	-600.394	-600.394	-600.394	6.6e-05	-6.4e-05	0.99997	1	0.676421	0.674092
ORTHOMCL1083	n	n	-916.095	-916.095	-916.094	-916.094	-1.6e-05	-0.001184	1	1	0.676421	0.674092
ORTHOMCL3445	n	n	-1533.52	-1534.53	-1533.52	-1534.53	-2.02046	-2.02103	1	1	0.676421	0.674092
ORTHOMCL3386	n	n	-1625.95	-1625.95	-1625.95	-1625.95	0.001188	-1e-05	0.99941	1	0.676421	0.674092
ORTHOMCL2683	n	n	-2915.64	-2915.64	-2915.64	-2915.64	0	0.001358	1	0.99932	0.676421	0.674092
ORTHOMCL130	n	n	-1333.27	-1333.25	-1333.27	-1333.25	0.047072	0.047074	0.97674	0.97674	0.676421	0.674092
ORTHOMCL1216	n	n	-658.746	-658.117	-658.746	-658.117	1.25896	1.25896	0.53287	0.53287	0.676421	0.674092
ORTHOMCL3920	n	n	-278.936	-278.936	-278.936	-278.936	6e-06	8.8e-05	1	0.99996	0.676421	0.674092
ORTHOMCL285	n	n	-1217.34	-1216.99	-1217.65	-1216.99	0.699182	1.32901	0.70498	0.51453	0.676421	0.674092
ORTHOMCL573	n	n	-1170.44	-1170.44	-1170.44	-1170.44	7.8e-05	-7.8e-05	0.99996	1	0.676421	0.674092
ORTHOMCL2243	n	n	-1937.85	-1937.33	-1937.85	-1937.33	1.04334	1.04334	0.59353	0.59353	0.676421	0.674092
ORTHOMCL316	n	n	-682.051	-681.779	-682.051	-681.779	0.543794	0.54379	0.76193	0.76193	0.676421	0.674092
ORTHOMCL648	n	n	-1179.94	-1179.43	-1179.94	-1179.43	1.01289	1.01289	0.60263	0.60264	0.676421	0.674092
ORTHOMCL214	n	n	-961.643	-960.949	-961.643	-960.949	1.38801	1.38801	0.49957	0.49957	0.676421	0.674092
ORTHOMCL1697	n	n	-436.072	-436.072	-436.072	-436.071	0.000408	0.000538	0.9998	0.99973	0.676421	0.674092
ORTHOMCL1040	n	n	-819.385	-819.385	-819.387	-819.387	0	0.001162	1	0.99942	0.676421	0.674092
ORTHOMCL2951	n	n	-3707.79	-3707.79	-3707.79	-3707.82	2e-06	-0.05571	1	1	0.676421	0.674092
ORTHOMCL237	n	n	-699.775	-699.775	-699.775	-699.544	0	0.462722	1	0.79345	0.676421	0.674092
ORTHOMCL762	n	n	-1095.08	-1095.08	-1095.73	-1095.08	-0.000594	1.29959	1	0.52215	0.676421	0.674092
ORTHOMCL3331	n	n	-290.539	-290.297	-290.539	-290.297	0.482636	0.482632	0.78559	0.78559	0.676421	0.674092
ORTHOMCL1675	n	n	-1480.24	-1480.24	-1480.24	-1480.24	0.002454	0	0.99877	1	0.676421	0.674092
ORTHOMCL814	n	n	-718.861	-718.763	-718.764	-718.764	0.197182	-2e-05	0.90611	1	0.676421	0.674092
ORTHOMCL342	n	n	-858.046	-858.046	-858.046	-858.046	0	0	1	1	0.676421	0.674092
ORTHOMCL458	n	n	-615.676	-614.842	-615.676	-614.842	1.66839	1.66839	0.43422	0.43422	0.676421	0.674092
ORTHOMCL645	n	n	-576.007	-575.636	-576.007	-575.636	0.741574	0.741572	0.69019	0.69019	0.676421	0.674092
ORTHOMCL1992	n	n	-992.133	-992.133	-992.134	-992.133	0.00017	0.00087	0.99992	0.99957	0.676421	0.674092
ORTHOMCL272	n	n	-624.396	-624.396	-624.396	-624.396	0.000298	0	0.99985	1	0.676421	0.674092
ORTHOMCL2126	n	n	-1871.61	-1871.61	-1871.61	-1871.61	0.00389	0.000438	0.99806	0.99978	0.676421	0.674092
ORTHOMCL578	n	n	-758.805	-758.806	-758.805	-758.806	-0.001406	-0.000866	1	1	0.676421	0.674092
ORTHOMCL2035	n	n	-516.116	-515.221	-516.157	-515.043	1.78958	2.22887	0.40869	0.3281	0.676421	0.553307
ORTHOMCL1856	n	n	-1481.97	-1481.97	-1481.97	-1481.97	-4.4e-05	-0.000664	1	1	0.676421	0.674092
ORTHOMCL45	n	n	-1911.2	-1911.01	-1911.2	-1910.88	0.390296	0.641524	0.82271	0.7256	0.676421	0.674092
ORTHOMCL165	n	n	-1289.35	-1289.35	-1289.35	-1289.35	4e-06	0.000226	1	0.99989	0.676421	0.674092
ORTHOMCL845	n	n	-636.442	-636.443	-636.442	-636.442	-0.001884	0	1	1	0.676421	0.674092
ORTHOMCL3218	n	n	-354.69	-354.69	-354.69	-354.69	0.000104	-0.000102	0.99995	1	0.676421	0.674092
ORTHOMCL3184	n	n	-328.986	-328.986	-328.986	-328.986	0.000174	0.000468	0.99991	0.99977	0.676421	0.674092
ORTHOMCL2886	n	n	-1297.55	-1297.55	-1297.55	-1297.55	2e-06	-1.8e-05	1	1	0.676421	0.674092
ORTHOMCL2275	n	n	-1829.33	-1829.31	-1829.33	-1829.31	0.035718	0.042742	0.9823	0.97886	0.676421	0.674092
ORTHOMCL1781	n	n	-1052.8	-1052.8	-1052.8	-1052.8	0.003186	0.004954	0.99841	0.99753	0.676421	0.674092
ORTHOMCL739	n	n	-1930.05	-1929.66	-1930.05	-1929.65	0.764462	0.78856	0.68234	0.67417	0.676421	0.674092
ORTHOMCL241	n	n	-678.136	-678.136	-678.136	-677.892	0.000232	0.486884	0.99988	0.78392	0.676421	0.674092
ORTHOMCL2868	n	n	-2415.21	-2414.92	-2415.21	-2414.92	0.57841	0.579538	0.74886	0.74844	0.676421	0.674092
ORTHOMCL1130	n	n	-779.446	-779.445	-779.447	-779.446	0.000732	0.002238	0.99963	0.99888	0.676421	0.674092
ORTHOMCL2536	n	n	-555.29	-555.29	-555.29	-555.29	0.000252	-2e-06	0.99987	1	0.676421	0.674092
ORTHOMCL3447	n	n	-3450.11	-3450.09	-3450.11	-3450.09	0.042196	0.046802	0.97912	0.97687	0.676421	0.674092
ORTHOMCL1616	n	n	-1819.73	-1819.11	-1819.75	-1819.11	1.23932	1.27909	0.53813	0.52753	0.676421	0.674092
ORTHOMCL584	n	n	-2047.32	-2047.31	-2047.33	-2047.31	0.022314	0.025476	0.98891	0.98734	0.676421	0.674092
ORTHOMCL2189	n	n	-1181.14	-1181.14	-1181.14	-1181.14	-0.00251	-0.002036	1	1	0.676421	0.674092
ORTHOMCL3482	n	n	-2286.22	-2285.9	-2286.23	-2285.9	0.643498	0.660584	0.72488	0.71871	0.676421	0.674092
ORTHOMCL2304	n	n	-1064.64	-1064.64	-1064.64	-1064.64	2e-06	-0.012538	1	1	0.676421	0.674092
ORTHOMCL804	n	n	-1025.07	-1025.07	-1025.07	-1025.07	6e-05	-6e-05	0.99997	1	0.676421	0.674092
ORTHOMCL2108	n	n	-1461.28	-1461.28	-1461.28	-1461.28	0	-0.000236	1	1	0.676421	0.674092
ORTHOMCL2019	n	n	-794.281	-794.307	-794.281	-794.281	-0.052262	-6.2e-05	1	1	0.676421	0.674092
ORTHOMCL3049	n	n	-2243.05	-2244.56	-2243.05	-2243.05	-3.01687	-0.000538	1	1	0.676421	0.674092
ORTHOMCL2136	n	n	-897.643	-896.786	-897.648	-896.761	1.71384	1.77455	0.42447	0.41178	0.676421	0.674092
ORTHOMCL2975	n	n	-1180.68	-1180.68	-1180.68	-1180.68	0	0.00071	1	0.99965	0.676421	0.674092
ORTHOMCL3512	n	n	-2596.61	-2596.03	-2596.61	-2596.03	1.17408	1.17408	0.55597	0.55597	0.676421	0.674092
ORTHOMCL1977	n	n	-552.989	-552.979	-552.989	-552.979	0.01976	0.019736	0.99017	0.99018	0.676421	0.674092
ORTHOMCL2040	n	n	-770.034	-770.034	-770.035	-770.034	0	0.00162	1	0.99919	0.676421	0.674092
ORTHOMCL2248	n	n	-1689.47	-1689.47	-1689.47	-1689.47	0	-0.00147	1	1	0.676421	0.674092
ORTHOMCL2312	n	n	-1746.59	-1746.13	-1746.59	-1746.13	0.92622	0.933074	0.62932	0.62717	0.676421	0.674092
ORTHOMCL200	n	n	-890.102	-890.102	-890.102	-890.102	1.6e-05	-1.6e-05	0.99999	1	0.676421	0.674092
ORTHOMCL1844	n	n	-1484.56	-1484.56	-1484.56	-1484.57	0	-0.018154	1	1	0.676421	0.674092
ORTHOMCL3731	n	n	-320.302	-320.302	-320.301	-320.301	0.001156	0	0.99942	1	0.676421	0.674092
ORTHOMCL186	n	n	-1191.74	-1191.74	-1191.74	-1191.74	0.000118	-0.00012	0.99994	1	0.676421	0.674092
ORTHOMCL810	n	n	-1174.99	-1175	-1174.99	-1174.99	-0.011256	-0.000936	1	1	0.676421	0.674092
ORTHOMCL3095	n	n	-911.818	-911.818	-911.823	-911.818	0	0.009934	1	0.99505	0.676421	0.674092
ORTHOMCL747	n	n	-886.187	-885.916	-886.187	-885.916	0.543198	0.543042	0.76216	0.76222	0.676421	0.674092
ORTHOMCL2045	n	n	-612.88	-612.88	-612.879	-612.879	0.000142	0	0.99993	1	0.676421	0.674092
ORTHOMCL830	n	n	-708.5	-708.5	-708.499	-708.5	-9.6e-05	-0.001852	1	1	0.676421	0.674092
ORTHOMCL3188	n	n	-576.119	-576.117	-576.117	-576.117	0.003856	5.6e-05	0.99807	0.99997	0.676421	0.674092
ORTHOMCL2920	n	n	-1105.7	-1105.7	-1105.7	-1105.7	0	0.000156	1	0.99992	0.676421	0.674092
ORTHOMCL3042	n	n	-794.982	-794.982	-794.982	-794.982	0.00026	8.4e-05	0.99987	0.99996	0.676421	0.674092
ORTHOMCL1249	n	n	-712.019	-712.019	-712.019	-712.019	8.4e-05	-8.2e-05	0.99996	1	0.676421	0.674092
ORTHOMCL3722	n	n	-337.672	-337.429	-337.672	-337.429	0.486662	0.48682	0.78401	0.78395	0.676421	0.674092
ORTHOMCL1582	n	n	-1687.01	-1686.76	-1687.01	-1686.76	0.51603	0.51603	0.77258	0.77258	0.676421	0.674092
ORTHOMCL2505	n	n	-1367.14	-1367.13	-1367.13	-1367.13	0.001158	-0.000984	0.99942	1	0.676421	0.674092
ORTHOMCL1936	n	n	-2226.09	-2225.7	-2226.09	-2225.7	0.777574	0.777574	0.67788	0.67788	0.676421	0.674092
ORTHOMCL2152	n	n	-827.683	-827.683	-827.683	-827.683	5.8e-05	-5.6e-05	0.99997	1	0.676421	0.674092
ORTHOMCL2258	n	n	-1208.59	-1208.28	-1208.59	-1208.28	0.622342	0.621748	0.73259	0.73281	0.676421	0.674092
ORTHOMCL1060	n	n	-1465.87	-1465.84	-1465.88	-1465.57	0.051836	0.615542	0.97441	0.73508	0.676421	0.674092
ORTHOMCL3087	n	n	-1750.17	-1750.17	-1750.17	-1749.55	-0.005704	1.25372	1	0.53427	0.676421	0.674092
ORTHOMCL776	n	n	-919.38	-919.379	-919.38	-919.381	0.000478	-0.001776	0.99976	1	0.676421	0.674092
ORTHOMCL547	n	n	-2122.59	-2122.59	-2122.59	-2122.59	2e-06	-0.000158	1	1	0.676421	0.674092
ORTHOMCL1750	n	n	-1640.06	-1639.77	-1640.06	-1640.06	0.567546	-0.000774	0.75294	1	0.676421	0.674092
ORTHOMCL684	n	n	-1954.36	-1953.59	-1954.36	-1953.59	1.54999	1.54754	0.46071	0.46127	0.676421	0.674092
ORTHOMCL2086	n	n	-595.376	-595.377	-595.376	-595.376	-0.001986	0	1	1	0.676421	0.674092
ORTHOMCL1813	n	n	-1032.33	-1032.33	-1032.33	-1032.33	0.000332	-0.000328	0.99983	1	0.676421	0.674092
ORTHOMCL3825	n	n	-377.603	-377.603	-377.603	-377.603	0.000156	2e-06	0.99992	1	0.676421	0.674092
ORTHOMCL652	n	n	-778.55	-778.549	-778.55	-778.55	0.000918	-0.000482	0.99954	1	0.676421	0.674092
ORTHOMCL2433	n	n	-1734.7	-1734.7	-1734.7	-1734.72	2e-06	-0.059234	1	1	0.676421	0.674092
ORTHOMCL325	n	n	-1136.62	-1136.62	-1136.62	-1136.62	0.00043	0.000912	0.99979	0.99954	0.676421	0.674092
ORTHOMCL351	n	n	-1789.97	-1789.69	-1790	-1789.69	0.55603	0.62706	0.75729	0.73086	0.676421	0.674092
ORTHOMCL2458	n	n	-2368.31	-2368.32	-2368.33	-2368.31	-0.019366	0.035882	1	0.98222	0.676421	0.674092
ORTHOMCL441	n	n	-1516.88	-1516.59	-1516.88	-1516.59	0.580918	0.583082	0.74792	0.74711	0.676421	0.674092
ORTHOMCL2026	n	n	-1154.05	-1154.05	-1154.05	-1154.05	0.000814	2e-05	0.99959	0.99999	0.676421	0.674092
ORTHOMCL62	n	n	-1146.02	-1146.02	-1146.02	-1146.02	0.001576	0.000796	0.99921	0.9996	0.676421	0.674092
ORTHOMCL2906	n	n	-1261.6	-1261.6	-1263.85	-1261.6	0.016792	4.50484	0.99164	0.10514	0.676421	0.188528
ORTHOMCL219	n	n	-955.596	-955.043	-955.596	-955.043	1.10634	1.10634	0.57512	0.57512	0.676421	0.674092
ORTHOMCL3519	n	n	-1363.3	-1363.3	-1363.3	-1363.3	0.000214	-0.000188	0.99989	1	0.676421	0.674092
ORTHOMCL3820	n	n	-402.661	-402.661	-402.661	-402.661	0.000244	0	0.99988	1	0.676421	0.674092
ORTHOMCL3242	n	n	-431.109	-431.109	-430.987	-430.987	0	-4e-06	1	1	0.676421	0.674092
ORTHOMCL206	n	n	-823.176	-823.176	-823.176	-823.176	9e-05	-9e-05	0.99996	1	0.676421	0.674092
ORTHOMCL1171	n	n	-931.383	-932.68	-932.68	-931.383	-2.59396	2.59359	1	0.27341	0.676421	0.466893
ORTHOMCL143	n	n	-974.948	-974.948	-974.948	-974.948	0	-2e-06	1	1	0.676421	0.674092
ORTHOMCL3510	n	n	-2337.1	-2337.1	-2337.1	-2337.1	0.000452	0.002278	0.99977	0.99886	0.676421	0.674092
ORTHOMCL1596	n	n	-1968.84	-1968.56	-1968.84	-1968.56	0.5652	0.565196	0.75382	0.75382	0.676421	0.674092
ORTHOMCL3585	n	n	-211.305	-211.144	-211.44	-211.144	0.32152	0.592318	0.8515	0.74367	0.676421	0.674092
ORTHOMCL3414	n	n	-1203.94	-1203.94	-1203.94	-1203.94	0.002016	-2e-06	0.99899	1	0.676421	0.674092
ORTHOMCL618	n	P	-1459.24	-1459.24	-1474.5	-1459.24	0.000472	30.5288	0.99976	0	0.676421	1e-06
ORTHOMCL673	n	n	-825.763	-825.249	-825.763	-825.249	1.02776	1.02775	0.59817	0.59817	0.676421	0.674092
ORTHOMCL1206	n	n	-888.982	-888.627	-889.243	-888.39	0.709412	1.70448	0.70138	0.42646	0.676421	0.674092
ORTHOMCL1756	n	n	-1419.59	-1419.59	-1419.59	-1419.59	1e-05	-7.8e-05	1	1	0.676421	0.674092
ORTHOMCL1579	n	n	-1085.84	-1085.55	-1085.84	-1085.55	0.584518	0.585044	0.74658	0.74638	0.676421	0.674092
ORTHOMCL1897	n	n	-1156.79	-1156.79	-1156.79	-1156.79	0.003028	0.00047	0.99849	0.99977	0.676421	0.674092
ORTHOMCL925	n	n	-1319.79	-1319.79	-1319.79	-1319.79	6e-06	-0.000264	1	1	0.676421	0.674092
ORTHOMCL1569	n	n	-2006.73	-2006.72	-2006.69	-2006.73	0.010976	-0.081828	0.99453	1	0.676421	0.674092
ORTHOMCL2804	n	n	-1312.39	-1312.39	-1313.78	-1312.39	0.000118	2.76993	0.99994	0.25033	0.676421	0.429891
ORTHOMCL1799	n	n	-496.736	-496.736	-496.736	-496.736	0.000248	0.000716	0.99988	0.99964	0.676421	0.674092
ORTHOMCL481	n	n	-1897.1	-1897.1	-1897.1	-1897.1	2e-06	0.000222	1	0.99989	0.676421	0.674092
ORTHOMCL2643	n	n	-731.812	-731.813	-731.812	-731.813	-0.002124	-0.00224	1	1	0.676421	0.674092
ORTHOMCL1234	n	n	-463.201	-463.201	-463.201	-463.201	-0.00035	0.00055	1	0.99973	0.676421	0.674092
ORTHOMCL1282	n	n	-1016.61	-1016.27	-1016.61	-1016.27	0.68779	0.6886	0.709	0.70872	0.676421	0.674092
ORTHOMCL3664	n	n	-4412.11	-4412.11	-4412.11	-4412.12	0	-0.009982	1	1	0.676421	0.674092
ORTHOMCL2025	n	P	-2237.81	-2237.81	-2247.37	-2237.81	0.000802	19.1278	0.9996	7e-05	0.676421	0.000213
ORTHOMCL1847	n	n	-1544.74	-1544.74	-1544.74	-1544.74	-0.003394	0.00288	1	0.99856	0.676421	0.674092
ORTHOMCL1823	n	n	-1241.42	-1241.42	-1241.42	-1241.42	0.000128	0.000456	0.99994	0.99977	0.676421	0.674092
ORTHOMCL3367	n	n	-1198.16	-1197.58	-1198.16	-1197.58	1.17233	1.17233	0.55646	0.55646	0.676421	0.674092
ORTHOMCL2190	n	n	-1097.97	-1097.97	-1097.97	-1097.97	0.000352	0.00096	0.99982	0.99952	0.676421	0.674092
ORTHOMCL2239	n	n	-624.94	-624.939	-624.94	-624.939	0.000802	0.001186	0.9996	0.99941	0.676421	0.674092
ORTHOMCL1399	n	n	-1228.76	-1228.76	-1228.76	-1228.76	0.000592	0.010412	0.9997	0.99481	0.676421	0.674092
ORTHOMCL422	n	n	-538.061	-538.063	-538.061	-538.062	-0.003306	-0.000802	1	1	0.676421	0.674092
ORTHOMCL1045	n	n	-2072.49	-2072.49	-2072.49	-2072.49	6e-06	-6e-06	1	1	0.676421	0.674092
ORTHOMCL189	n	n	-612.798	-612.798	-612.798	-612.799	-3.6e-05	-0.000796	1	1	0.676421	0.674092
ORTHOMCL784	n	n	-1062.67	-1062.39	-1062.67	-1062.39	0.558234	0.558234	0.75645	0.75645	0.676421	0.674092
ORTHOMCL2887	n	n	-1483.44	-1483.44	-1483.44	-1483.44	0	-2e-06	1	1	0.676421	0.674092
ORTHOMCL1533	n	n	-1150.66	-1150.66	-1150.66	-1150.66	0.001296	-0.001296	0.99935	1	0.676421	0.674092
ORTHOMCL2218	n	n	-537.923	-537.922	-537.922	-537.922	0.002376	0	0.99881	1	0.676421	0.674092
ORTHOMCL3179	n	n	-318.806	-318.806	-318.806	-318.806	0.000104	0	0.99995	1	0.676421	0.674092
ORTHOMCL2414	n	n	-877.817	-877.815	-877.816	-877.816	0.003142	-0.000766	0.99843	1	0.676421	0.674092
ORTHOMCL1607	n	n	-760.346	-760.093	-760.346	-760.092	0.507008	0.507026	0.77608	0.77607	0.676421	0.674092
ORTHOMCL404	n	n	-384.878	-384.878	-384.878	-384.111	0	1.53521	1	0.46412	0.676421	0.674092
ORTHOMCL3389	n	n	-2416.89	-2416.89	-2416.89	-2416.89	0	0.00032	1	0.99984	0.676421	0.674092
ORTHOMCL3535	n	n	-485.974	-485.974	-485.974	-485.974	0.000312	0.000196	0.99984	0.9999	0.676421	0.674092
ORTHOMCL3559	n	n	-312.241	-312.241	-312.241	-312.241	0.000386	-0.000154	0.99981	1	0.676421	0.674092
ORTHOMCL405	n	n	-1611.73	-1611.73	-1611.73	-1611.73	0.000506	-0.000708	0.99975	1	0.676421	0.674092
ORTHOMCL2895	n	n	-2375.21	-2374.54	-2375.21	-2374.53	1.34018	1.34855	0.51166	0.50953	0.676421	0.674092
ORTHOMCL3516	n	n	-1688.31	-1688.41	-1688.41	-1688.41	-0.201138	-2e-06	1	1	0.676421	0.674092
ORTHOMCL1269	n	n	-1030.95	-1030.95	-1030.95	-1030.95	-0.000934	-0.00177	1	1	0.676421	0.674092
ORTHOMCL581	n	n	-1214.89	-1214.89	-1214.89	-1214.89	-2.6e-05	-0.001642	1	1	0.676421	0.674092
ORTHOMCL2437	n	n	-2351.8	-2351.78	-2351.8	-2351.78	0.033428	0.033484	0.98342	0.9834	0.676421	0.674092
ORTHOMCL4092	n	n	-203.615	-203.615	-203.615	-203.615	-2.8e-05	0.000196	1	0.9999	0.676421	0.674092
ORTHOMCL3508	n	n	-1340.63	-1340.63	-1340.63	-1340.63	0	0	1	1	0.676421	0.674092
ORTHOMCL2595	n	n	-1577.79	-1577.79	-1577.79	-1577.79	-0.000616	-0.00047	1	1	0.676421	0.674092
ORTHOMCL1786	n	n	-893.825	-893.102	-893.825	-893.102	1.44543	1.44526	0.48543	0.48547	0.676421	0.674092
ORTHOMCL3358	n	n	-1825.77	-1825.11	-1825.77	-1825.08	1.31049	1.38939	0.51932	0.49923	0.676421	0.674092
ORTHOMCL1427	n	n	-570.614	-570.613	-570.613	-570.613	0.00129	0	0.99936	1	0.676421	0.674092
ORTHOMCL1178	n	n	-1135.79	-1135.25	-1135.79	-1135.24	1.07555	1.08324	0.58405	0.5818	0.676421	0.674092
ORTHOMCL3194	n	n	-356.709	-356.709	-356.709	-356.71	0.000314	-0.00032	0.99984	1	0.676421	0.674092
ORTHOMCL2743	n	n	-1617.3	-1617.3	-1617.3	-1617.3	-0.001644	-0.000384	1	1	0.676421	0.674092
ORTHOMCL1426	n	n	-875.787	-875.787	-875.788	-875.788	2.8e-05	-2.6e-05	0.99999	1	0.676421	0.674092
ORTHOMCL433	n	n	-985.829	-985.829	-985.828	-985.829	5.4e-05	-0.000276	0.99997	1	0.676421	0.674092
ORTHOMCL726	n	n	-712.79	-712.789	-712.79	-712.79	0.000216	-2e-06	0.99989	1	0.676421	0.674092
ORTHOMCL3057	n	n	-1659.67	-1659.67	-1659.67	-1659.69	0	-0.05088	1	1	0.676421	0.674092
ORTHOMCL56	n	n	-2468.09	-2467.84	-2468.09	-2467.84	0.502748	0.502748	0.77773	0.77773	0.676421	0.674092
ORTHOMCL636	n	n	-538.882	-538.882	-538.882	-538.882	6e-05	-6e-05	0.99997	1	0.676421	0.674092
ORTHOMCL1498	n	n	-486.383	-486.381	-486.382	-486.382	0.004812	0.000128	0.9976	0.99994	0.676421	0.674092
ORTHOMCL2132	n	n	-1352.59	-1352.59	-1352.59	-1352.59	0.000398	-6.2e-05	0.9998	1	0.676421	0.674092
ORTHOMCL1973	n	n	-1753.15	-1753.15	-1753.15	-1753.15	5.8e-05	-5.8e-05	0.99997	1	0.676421	0.674092
ORTHOMCL2476	n	n	-2225.02	-2226.36	-2225.02	-2225.13	-2.67797	-0.226666	1	1	0.676421	0.674092
ORTHOMCL3506	n	n	-2544.98	-2544.98	-2544.98	-2544.98	0	6.8e-05	1	0.99997	0.676421	0.674092
ORTHOMCL3744	n	n	-502.54	-502.54	-502.54	-502.54	-0.000296	8.6e-05	1	0.99996	0.676421	0.674092
ORTHOMCL2707	n	n	-1033.22	-1033.22	-1033.22	-1033.22	0.000688	-0.000474	0.99966	1	0.676421	0.674092
ORTHOMCL3485	n	n	-1722.2	-1722.2	-1722.2	-1722.2	-0.00035	-0.001166	1	1	0.676421	0.674092
ORTHOMCL2600	n	n	-839.756	-839.324	-839.756	-839.324	0.865074	0.86507	0.64886	0.64886	0.676421	0.674092
ORTHOMCL920	n	n	-582.907	-582.906	-582.906	-582.907	0.001224	-0.000256	0.99939	1	0.676421	0.674092
ORTHOMCL3402	n	n	-2195.7	-2195.72	-2195.7	-2195.7	-0.038256	-0.000212	1	1	0.676421	0.674092
ORTHOMCL3428	n	n	-2935	-2934.21	-2935	-2934.21	1.57583	1.57581	0.45479	0.4548	0.676421	0.674092
ORTHOMCL2161	n	n	-1039.76	-1039.76	-1039.76	-1039.76	5.8e-05	-5.8e-05	0.99997	1	0.676421	0.674092
ORTHOMCL720	n	n	-1282.58	-1282.61	-1282.58	-1282.58	-0.0516	0.006366	1	0.99682	0.676421	0.674092
ORTHOMCL3035	n	n	-989.034	-989.035	-989.034	-989.034	-0.000312	-2e-06	1	1	0.676421	0.674092
ORTHOMCL3635	n	n	-1699.4	-1699.4	-1699.4	-1699.4	3.2e-05	-0.001442	0.99998	1	0.676421	0.674092
ORTHOMCL1716	n	n	-1241.78	-1241.78	-1241.78	-1241.78	-0.007646	0	1	1	0.676421	0.674092
ORTHOMCL730	n	n	-1326.28	-1326.05	-1326.28	-1326.05	0.44742	0.447416	0.79955	0.79955	0.676421	0.674092
ORTHOMCL2094	n	n	-3203.24	-3203.24	-3203.24	-3203.24	7.6e-05	-7.8e-05	0.99996	1	0.676421	0.674092
ORTHOMCL453	n	n	-718.659	-718.219	-718.659	-718.237	0.879798	0.844892	0.6441	0.65544	0.676421	0.674092
ORTHOMCL2480	n	n	-569.086	-569.086	-569.086	-569.086	7.4e-05	-0.000282	0.99996	1	0.676421	0.674092
ORTHOMCL2485	n	n	-1694.04	-1694.04	-1694.04	-1694.04	0.000368	-0.000368	0.99982	1	0.676421	0.674092
ORTHOMCL3595	n	n	-364.227	-364.227	-364.227	-364.227	-2e-06	0.000744	1	0.99963	0.676421	0.674092
ORTHOMCL511	n	n	-1322.75	-1322.75	-1324.93	-1322.75	-0.001136	4.37156	1	0.11239	0.676421	0.200937
ORTHOMCL3755	n	n	-352.584	-352.584	-352.584	-352.584	0.000732	0	0.99963	1	0.676421	0.674092
ORTHOMCL3601	n	n	-1158.9	-1158.9	-1158.9	-1158.9	0.001504	0.000352	0.99925	0.99982	0.676421	0.674092
ORTHOMCL2521	n	n	-3058.02	-3058.02	-3058.02	-3058.02	0.002646	0.00192	0.99868	0.99904	0.676421	0.674092
ORTHOMCL2875	n	n	-614.922	-614.923	-614.922	-614.923	-9e-05	-0.000488	1	1	0.676421	0.674092
ORTHOMCL1180	n	n	-596.862	-596.862	-596.862	-596.862	4.8e-05	-4.8e-05	0.99998	1	0.676421	0.674092
ORTHOMCL1969	n	n	-1118.01	-1117.74	-1118.01	-1117.38	0.54221	1.26031	0.76254	0.53251	0.676421	0.674092
ORTHOMCL3279	n	n	-370.008	-369.643	-370.008	-369.643	0.731014	0.73111	0.69384	0.69381	0.676421	0.674092
ORTHOMCL1077	n	n	-1212.52	-1212.52	-1212.52	-1212.52	0.000126	-0.000124	0.99994	1	0.676421	0.674092
ORTHOMCL2997	n	n	-1019.05	-1019.05	-1019.05	-1019.05	0.000206	-0.000206	0.9999	1	0.676421	0.674092
ORTHOMCL508	n	n	-1037.01	-1036.75	-1037.01	-1036.75	0.513756	0.513758	0.77346	0.77346	0.676421	0.674092
ORTHOMCL388	n	n	-584.807	-584.246	-584.807	-584.246	1.12085	1.12084	0.57097	0.57097	0.676421	0.674092
ORTHOMCL294	n	n	-926.724	-926.724	-926.724	-926.725	6e-05	-0.002562	0.99997	1	0.676421	0.674092
ORTHOMCL1359	n	n	-2360.12	-2360.69	-2360.69	-2360.12	-1.1543	1.15342	1	0.56174	0.676421	0.674092
ORTHOMCL2289	n	n	-1302.46	-1302.46	-1302.46	-1302.46	0.000118	0.000832	0.99994	0.99958	0.676421	0.674092
ORTHOMCL2793	n	n	-2926.66	-2926.66	-2926.66	-2926.66	0.000548	-0.000534	0.99973	1	0.676421	0.674092
ORTHOMCL2320	n	n	-1090.79	-1090.79	-1090.79	-1090.79	0.002424	0.00013	0.99879	0.99994	0.676421	0.674092
ORTHOMCL659	n	n	-817.058	-817.058	-817.057	-817.058	3.2e-05	-0.002112	0.99998	1	0.676421	0.674092
ORTHOMCL3294	n	n	-259.057	-259.057	-259.057	-259.057	0.000316	-0.000316	0.99984	1	0.676421	0.674092
ORTHOMCL4063	n	n	-247.964	-247.964	-247.964	-247.964	0.000118	0.00016	0.99994	0.99992	0.676421	0.674092
ORTHOMCL1146	n	n	-841.475	-841.475	-841.474	-841.474	0.00095	0	0.99953	1	0.676421	0.674092
ORTHOMCL1203	n	n	-570.413	-570.135	-570.413	-569.297	0.557368	2.2329	0.75678	0.32744	0.676421	0.552576
ORTHOMCL1367	n	n	-1031.21	-1031.22	-1031.22	-1031.21	-0.00109	0.001122	1	0.99944	0.676421	0.674092
ORTHOMCL3245	n	n	-243.448	-243.447	-243.448	-243.447	0.00057	0.000562	0.99972	0.99972	0.676421	0.674092
ORTHOMCL3397	n	n	-1853.91	-1853.92	-1853.91	-1853.91	-0.033506	-0.000258	1	1	0.676421	0.674092
ORTHOMCL966	n	n	-563.351	-563.351	-563.351	-563.351	0	-8.2e-05	1	1	0.676421	0.674092
ORTHOMCL1051	n	n	-608.99	-608.989	-608.988	-608.991	0.000684	-0.004732	0.99966	1	0.676421	0.674092
ORTHOMCL2769	n	n	-1965.4	-1965.41	-1965.4	-1965.11	-0.020594	0.561698	1	0.75514	0.676421	0.674092
ORTHOMCL1488	n	n	-2257.69	-2256.99	-2257.72	-2257	1.39297	1.44316	0.49833	0.48598	0.676421	0.674092
ORTHOMCL2725	n	n	-1826.59	-1826.03	-1826.59	-1826.03	1.13499	1.13483	0.56694	0.56699	0.676421	0.674092
ORTHOMCL2965	n	n	-2685.49	-2685.5	-2685.5	-2685.49	-0.00866	0.01139	1	0.99432	0.676421	0.674092
ORTHOMCL1585	n	n	-2031.36	-2031.36	-2031.39	-2031.39	6e-06	0.015428	1	0.99232	0.676421	0.674092
ORTHOMCL3338	n	n	-316.615	-316.615	-316.615	-316.615	5.4e-05	0	0.99997	1	0.676421	0.674092
ORTHOMCL1314	n	n	-1359.5	-1359.49	-1359.49	-1359.49	0.004628	-0.000718	0.99769	1	0.676421	0.674092
ORTHOMCL2716	n	n	-1197.3	-1197.3	-1197.3	-1197.3	0.0016	0.000464	0.9992	0.99977	0.676421	0.674092
ORTHOMCL3012	n	n	-1951.77	-1951.78	-1951.77	-1951.77	-0.004738	0.000232	1	0.99988	0.676421	0.674092
ORTHOMCL3209	n	n	-361.905	-361.905	-361.905	-361.906	0.000586	-0.000352	0.99971	1	0.676421	0.674092
ORTHOMCL1449	n	n	-710.069	-710.068	-710.069	-710.069	0.001532	0.000206	0.99923	0.9999	0.676421	0.674092
ORTHOMCL365	n	n	-1199.22	-1198.98	-1199.22	-1198.65	0.478092	1.13702	0.78738	0.56637	0.676421	0.674092
ORTHOMCL1258	n	n	-1234.58	-1234.58	-1234.58	-1234.59	0	-0.013194	1	1	0.676421	0.674092
ORTHOMCL2109	n	n	-968.736	-968.726	-968.736	-968.726	0.02003	0.020028	0.99003	0.99004	0.676421	0.674092
ORTHOMCL3524	n	n	-1017.16	-1016.92	-1017.16	-1016.92	0.478506	0.483548	0.78722	0.78523	0.676421	0.674092
ORTHOMCL309	n	n	-869.864	-869.864	-869.864	-869.864	8.6e-05	-8.8e-05	0.99996	1	0.676421	0.674092
ORTHOMCL998	n	n	-535.832	-535.832	-535.832	-535.832	8.4e-05	0.000174	0.99996	0.99991	0.676421	0.674092
ORTHOMCL1983	n	n	-952.538	-952.538	-952.537	-952.543	0.00154	-0.010128	0.99923	1	0.676421	0.674092
ORTHOMCL3286	n	n	-284.671	-284.671	-284.672	-284.672	0	0.000284	1	0.99986	0.676421	0.674092
ORTHOMCL594	n	n	-1069.27	-1069.18	-1069.27	-1069.18	0.186798	0.186782	0.91083	0.91084	0.676421	0.674092
ORTHOMCL1266	n	n	-1394.5	-1394.5	-1394.5	-1394.5	1e-05	-0.00018	1	1	0.676421	0.674092
ORTHOMCL2083	n	n	-1404.25	-1404.24	-1404.24	-1404.24	0.001854	0.003394	0.99907	0.9983	0.676421	0.674092
ORTHOMCL3752	n	n	-267.661	-267.475	-267.661	-267.475	0.373444	0.373442	0.82967	0.82968	0.676421	0.674092
ORTHOMCL3541	n	n	-456.803	-456.453	-456.788	-456.453	0.69944	0.669974	0.70489	0.71535	0.676421	0.674092
ORTHOMCL3489	n	n	-1118.44	-1118.44	-1118.44	-1118.44	-6.4e-05	-6.6e-05	1	1	0.676421	0.674092
ORTHOMCL3009	n	n	-1097.69	-1097.69	-1097.69	-1097.69	0.00074	0.000664	0.99963	0.99967	0.676421	0.674092
ORTHOMCL1678	n	n	-961.303	-961.087	-961.303	-961.09	0.431706	0.424588	0.80585	0.80873	0.676421	0.674092
ORTHOMCL1769	n	n	-3033.51	-3033.51	-3033.51	-3033.51	0.004486	0	0.99776	1	0.676421	0.674092
ORTHOMCL1804	n	n	-1272.11	-1272.11	-1272.12	-1271.37	0	1.4909	1	0.47452	0.676421	0.674092
ORTHOMCL2666	n	n	-2181.76	-2181.76	-2181.76	-2181.76	0.0002	-2e-06	0.9999	1	0.676421	0.674092
ORTHOMCL3548	n	n	-491.713	-491.713	-491.714	-491.713	0.000164	0.00207	0.99992	0.99897	0.676421	0.674092
ORTHOMCL1285	n	n	-1277.49	-1276.83	-1277.49	-1276.82	1.31335	1.33347	0.51857	0.51338	0.676421	0.674092
ORTHOMCL1771	n	n	-2103.82	-2103.82	-2103.82	-2103.82	-0.000112	-4.2e-05	1	1	0.676421	0.674092
ORTHOMCL2760	n	n	-998.735	-998.49	-998.735	-998.49	0.49112	0.49112	0.78227	0.78227	0.676421	0.674092
ORTHOMCL3071	n	n	-1198.04	-1198.04	-1198.04	-1198.04	0.00169	0.001226	0.99916	0.99939	0.676421	0.674092
ORTHOMCL2800	n	n	-1507.66	-1507.66	-1507.66	-1507.66	0.001248	0.001034	0.99938	0.99948	0.676421	0.674092
ORTHOMCL3289	n	n	-310.02	-310.02	-310.019	-310.019	-0.000318	-2e-06	1	1	0.676421	0.674092
ORTHOMCL1529	n	n	-697.639	-697.639	-697.639	-697.637	-0.001768	0.002396	1	0.9988	0.676421	0.674092
ORTHOMCL1008	n	n	-430.808	-430.808	-430.808	-430.808	0.00011	-0.00011	0.99995	1	0.676421	0.674092
ORTHOMCL1777	n	n	-1534.52	-1534.52	-1534.52	-1534.52	0.00017	-0.000174	0.99992	1	0.676421	0.674092
ORTHOMCL1592	n	n	-877.094	-877.094	-877.094	-877.094	0.000738	0	0.99963	1	0.676421	0.674092
ORTHOMCL540	n	n	-778.176	-778.177	-778.176	-778.176	-0.002708	-0.00129	1	1	0.676421	0.674092
ORTHOMCL818	n	n	-917.457	-917.457	-917.457	-917.457	-0.000122	-6e-06	1	1	0.676421	0.674092
ORTHOMCL1183	n	n	-1268.58	-1268.03	-1268.58	-1268.02	1.10976	1.11441	0.57414	0.57281	0.676421	0.674092
ORTHOMCL712	n	n	-519.94	-519.939	-519.939	-519.94	0.00015	-0.000148	0.99993	1	0.676421	0.674092
ORTHOMCL3725	n	n	-276.556	-276.556	-276.556	-276.556	0.00037	0.00082	0.99982	0.99959	0.676421	0.674092
ORTHOMCL155	n	n	-454.107	-454.107	-454.107	-454.107	0.00062	-4e-05	0.99969	1	0.676421	0.674092
ORTHOMCL2172	n	n	-1220.2	-1220.2	-1220.2	-1220.2	0.000416	-0.000418	0.99979	1	0.676421	0.674092
ORTHOMCL3382	n	n	-1536.38	-1536.38	-1536.38	-1536.4	3e-05	-0.043892	0.99999	1	0.676421	0.674092
ORTHOMCL3625	n	n	-2531.14	-2531.13	-2531.14	-2531.36	0.000124	-0.457914	0.99994	1	0.676421	0.674092
ORTHOMCL477	n	n	-1539.1	-1539.1	-1539.11	-1539.1	7.2e-05	0.007908	0.99996	0.99605	0.676421	0.674092
ORTHOMCL1036	n	n	-969.271	-969.271	-969.271	-969.282	0	-0.020354	1	1	0.676421	0.674092
ORTHOMCL660	n	n	-1366.76	-1365.94	-1366.84	-1365.94	1.63892	1.78498	0.44067	0.40964	0.676421	0.674092
ORTHOMCL887	n	n	-881.708	-881.708	-881.708	-881.326	0	0.764024	1	0.68249	0.676421	0.674092
ORTHOMCL2462	n	n	-1206.11	-1206.11	-1206.11	-1206.11	8.2e-05	-0.000724	0.99996	1	0.676421	0.674092
ORTHOMCL456	n	n	-1344.79	-1344.79	-1344.79	-1344.79	0	1.8e-05	1	0.99999	0.676421	0.674092
ORTHOMCL2043	n	n	-1355.7	-1355.7	-1358.54	-1355.7	0.000676	5.67578	0.99966	0.058549	0.676421	0.108333
ORTHOMCL644	n	n	-593.569	-593.105	-593.569	-593.105	0.92748	0.927478	0.62893	0.62893	0.676421	0.674092
ORTHOMCL3628	n	n	-4045.02	-4045.05	-4045.02	-4045.02	-0.051976	-0.00025	1	1	0.676421	0.674092
ORTHOMCL3091	n	n	-2773.59	-2773.59	-2773.59	-2773.59	2e-06	0.003972	1	0.99802	0.676421	0.674092
ORTHOMCL3043	n	n	-1541.45	-1541.45	-1541.45	-1541.45	2e-06	2e-06	1	1	0.676421	0.674092
ORTHOMCL1632	n	n	-1054.31	-1054	-1054.55	-1054	0.611558	1.08458	0.73655	0.58142	0.676421	0.674092
ORTHOMCL2316	n	n	-1057.31	-1057.31	-1057.31	-1057.31	0.002672	0.002912	0.99866	0.99855	0.676421	0.674092
ORTHOMCL2831	n	n	-1099.35	-1099.36	-1099.35	-1099.36	-0.005002	-0.006274	1	1	0.676421	0.674092
ORTHOMCL3786	n	n	-332.919	-332.602	-332.919	-332.602	0.632598	0.632598	0.72884	0.72884	0.676421	0.674092
ORTHOMCL297	n	n	-738.545	-738.545	-738.545	-738.545	9.2e-05	-9.2e-05	0.99995	1	0.676421	0.674092
ORTHOMCL1544	n	n	-1380.33	-1380.33	-1380.33	-1380.33	2e-06	0.005568	1	0.99722	0.676421	0.674092
ORTHOMCL2809	n	n	-1480.82	-1480.82	-1480.82	-1480.82	2.6e-05	4e-06	0.99999	1	0.676421	0.674092
ORTHOMCL3180	n	n	-317.634	-317.633	-317.634	-317.633	0.000408	0.000602	0.9998	0.9997	0.676421	0.674092
ORTHOMCL1521	n	n	-1199.41	-1199.41	-1199.41	-1199.41	0.000236	-0.000238	0.99988	1	0.676421	0.674092
ORTHOMCL1893	n	n	-1230.71	-1230.16	-1230.71	-1230.16	1.09752	1.09699	0.57767	0.57782	0.676421	0.674092
ORTHOMCL3688	n	n	-283.24	-283.241	-283.24	-283.24	-0.000456	0.00011	1	0.99995	0.676421	0.674092
ORTHOMCL2612	n	n	-759.894	-759.894	-759.894	-759.894	2.8e-05	0.000318	0.99999	0.99984	0.676421	0.674092
ORTHOMCL2556	n	n	-569.301	-569.116	-569.301	-569.116	0.369784	0.369568	0.83119	0.83128	0.676421	0.674092
ORTHOMCL1832	n	n	-1175.15	-1175.15	-1175.15	-1175.15	-1e-05	-0.001238	1	1	0.676421	0.674092
ORTHOMCL3589	n	n	-396.041	-395.785	-396.041	-395.785	0.511506	0.511506	0.77433	0.77433	0.676421	0.674092
ORTHOMCL1199	n	n	-1799.39	-1799.38	-1799.38	-1799.38	0.00475	-1.6e-05	0.99763	1	0.676421	0.674092
ORTHOMCL3410	n	n	-1546.54	-1546.52	-1546.57	-1546.52	0.031206	0.10142	0.98452	0.95055	0.676421	0.674092
ORTHOMCL1711	n	n	-1148.81	-1148.58	-1148.81	-1148.58	0.463064	0.457314	0.79332	0.7956	0.676421	0.674092
ORTHOMCL2790	n	n	-437.211	-437.052	-437.211	-437.037	0.317744	0.348064	0.85311	0.84027	0.676421	0.674092
ORTHOMCL1907	n	n	-1028.09	-1027.66	-1028.09	-1027.66	0.859888	0.859888	0.65055	0.65055	0.676421	0.674092
ORTHOMCL79	n	P	-2976.1	-2976.1	-2971.96	-2945.52	-0.001396	52.8905	1	0	0.676421	0
ORTHOMCL1411	n	n	-990.673	-990.671	-990.671	-990.672	0.00386	-0.003492	0.99807	1	0.676421	0.674092
ORTHOMCL263	n	n	-1919.91	-1919.91	-1920.02	-1919.91	-0.00241	0.215436	1	0.89788	0.676421	0.674092
ORTHOMCL1621	n	n	-1650.14	-1650.14	-1650.14	-1650.14	0.000154	6e-06	0.99992	1	0.676421	0.674092
ORTHOMCL1459	n	n	-572.985	-572.754	-572.985	-572.754	0.462726	0.463016	0.79345	0.79334	0.676421	0.674092
ORTHOMCL384	n	n	-1132.3	-1132.3	-1132.3	-1132.3	0	-0.01042	1	1	0.676421	0.674092
ORTHOMCL355	n	n	-747.974	-747.973	-747.973	-747.974	0.001526	-0.000304	0.99924	1	0.676421	0.674092
ORTHOMCL2810	n	n	-1503.46	-1503.14	-1503.46	-1503.14	0.636146	0.636146	0.72755	0.72755	0.676421	0.674092
ORTHOMCL3720	n	n	-292.791	-292.79	-292.79	-292.79	0.00126	0	0.99937	1	0.676421	0.674092
ORTHOMCL1087	n	n	-1495.26	-1495.26	-1495.26	-1495.26	0.000172	-0.001438	0.99991	1	0.676421	0.674092
ORTHOMCL3668	n	n	-1251.83	-1251.83	-1251.83	-1251.83	0.002968	7.4e-05	0.99852	0.99996	0.676421	0.674092
ORTHOMCL2633	n	n	-594.45	-594.021	-594.506	-594.021	0.857414	0.97012	0.65135	0.61566	0.676421	0.674092
ORTHOMCL2375	n	n	-1404.88	-1404.88	-1404.88	-1404.88	2e-06	-0.000604	1	1	0.676421	0.674092
ORTHOMCL2392	n	n	-1282.89	-1282.89	-1282.89	-1282.89	0.000298	-0.000304	0.99985	1	0.676421	0.674092
ORTHOMCL1198	n	n	-1077.54	-1077.54	-1077.54	-1077.54	0.001176	0.001032	0.99941	0.99948	0.676421	0.674092
ORTHOMCL3021	n	n	-1552.75	-1552.73	-1552.73	-1552.73	0.049854	-6e-06	0.97538	1	0.676421	0.674092
ORTHOMCL605	n	n	-845.982	-845.982	-845.982	-845.982	0	-0.000144	1	1	0.676421	0.674092
ORTHOMCL109	n	n	-618.479	-618.478	-618.479	-618.478	0.001684	0.00182	0.99916	0.99909	0.676421	0.674092
ORTHOMCL3801	n	n	-733.974	-733.608	-733.974	-733.608	0.733034	0.733034	0.69314	0.69314	0.676421	0.674092
ORTHOMCL3521	n	n	-3346.27	-3346.27	-3346.29	-3346.27	0.010508	0.051486	0.99476	0.97459	0.676421	0.674092
ORTHOMCL3166	n	n	-231.046	-231.046	-231.046	-231.046	0.000306	0.000256	0.99985	0.99987	0.676421	0.674092
ORTHOMCL1381	n	n	-1794.32	-1794.32	-1794.32	-1794.32	2e-06	0	1	1	0.676421	0.674092
ORTHOMCL849	n	n	-705.517	-705.517	-705.521	-705.522	0	-0.001282	1	1	0.676421	0.674092
ORTHOMCL1101	n	n	-1140.38	-1140.38	-1140.38	-1140.38	0	-0.003498	1	1	0.676421	0.674092
ORTHOMCL1400	n	n	-950.384	-950.384	-950.384	-950.384	4e-06	-6e-06	1	1	0.676421	0.674092
ORTHOMCL2640	n	n	-1763.51	-1763.28	-1763.51	-1763.28	0.459672	0.459674	0.79466	0.79466	0.676421	0.674092
ORTHOMCL2870	n	n	-1715.74	-1715.73	-1715.74	-1715.74	0.00362	0.004256	0.99819	0.99787	0.676421	0.674092
ORTHOMCL1574	n	n	-1127.24	-1126.68	-1127.31	-1126.67	1.12553	1.2833	0.56963	0.52642	0.676421	0.674092
ORTHOMCL3250	n	n	-456.757	-456.099	-456.757	-456.757	1.31627	0.000234	0.51782	0.99988	0.676421	0.674092
ORTHOMCL1272	n	n	-1335.28	-1335.28	-1335.28	-1335.28	9.6e-05	0.006334	0.99995	0.99684	0.676421	0.674092
ORTHOMCL3685	n	n	-1921.32	-1921.07	-1921.32	-1921.07	0.488556	0.489508	0.78327	0.7829	0.676421	0.674092
ORTHOMCL445	n	n	-609.775	-609.775	-609.775	-609.775	0	0.001696	1	0.99915	0.676421	0.674092
ORTHOMCL2960	n	n	-1878.92	-1878.78	-1878.93	-1878.78	0.295578	0.29808	0.86261	0.86153	0.676421	0.674092
ORTHOMCL2490	n	n	-924.027	-924.027	-924.028	-924.027	0	0.001492	1	0.99925	0.676421	0.674092
ORTHOMCL2396	n	n	-1834.29	-1834.29	-1834.29	-1834.29	2e-06	-0.000506	1	1	0.676421	0.674092
ORTHOMCL505	n	n	-1035.67	-1034.92	-1035.67	-1035.11	1.49932	1.12298	0.47253	0.57036	0.676421	0.674092
ORTHOMCL2406	n	n	-574.045	-574.045	-574.045	-574.062	2e-06	-0.034032	1	1	0.676421	0.674092
ORTHOMCL2541	n	n	-387.877	-387.483	-387.877	-387.483	0.78728	0.78728	0.6746	0.6746	0.676421	0.674092
ORTHOMCL2851	n	n	-2186.85	-2186.36	-2186.85	-2186.35	0.984512	0.995258	0.61125	0.60797	0.676421	0.674092
ORTHOMCL3563	n	n	-290.117	-290.117	-290.117	-290.117	5.4e-05	-5.4e-05	0.99997	1	0.676421	0.674092
ORTHOMCL3573	n	n	-277.522	-277.241	-277.522	-277.241	0.562204	0.562204	0.75495	0.75495	0.676421	0.674092
ORTHOMCL1117	n	n	-1287.73	-1287.73	-1287.73	-1287.73	0	0.000492	1	0.99975	0.676421	0.674092
ORTHOMCL1923	n	n	-653.904	-653.904	-653.904	-653.904	-3.6e-05	0.00032	1	0.99984	0.676421	0.674092
ORTHOMCL3422	n	n	-1465	-1464.8	-1465.17	-1464.8	0.392338	0.724048	0.82187	0.69627	0.676421	0.674092
ORTHOMCL1385	n	n	-609.078	-609.077	-609.078	-609.077	0.002028	0.00171	0.99899	0.99915	0.676421	0.674092
ORTHOMCL993	n	n	-472.083	-472.083	-472.082	-472.083	0.000262	-0.001236	0.99987	1	0.676421	0.674092
ORTHOMCL3260	n	n	-366.571	-366.571	-366.571	-366.572	5.8e-05	-0.000856	0.99997	1	0.676421	0.674092
ORTHOMCL1300	n	n	-588.91	-588.91	-588.91	-588.91	0.000534	-0.00017	0.99973	1	0.676421	0.674092
ORTHOMCL955	n	n	-597.937	-597.937	-597.938	-597.938	2e-06	-0.00043	1	1	0.676421	0.674092
ORTHOMCL415	n	n	-1628.95	-1628.95	-1628.95	-1628.95	-0.00093	-1e-05	1	1	0.676421	0.674092
ORTHOMCL2058	n	n	-994.994	-994.841	-994.994	-994.841	0.306002	0.305914	0.85813	0.85817	0.676421	0.674092
ORTHOMCL3790	n	n	-771.687	-771.687	-771.687	-771.687	0.001136	0.001126	0.99943	0.99944	0.676421	0.674092
ORTHOMCL111	n	n	-1056.68	-1056.68	-1056.68	-1056.68	0.001628	0.001778	0.99919	0.99911	0.676421	0.674092
ORTHOMCL760	n	n	-1022.98	-1022.84	-1022.98	-1022.84	0.286452	0.28645	0.86656	0.86656	0.676421	0.674092
ORTHOMCL321	n	n	-721.905	-721.319	-721.938	-721.32	1.17277	1.2377	0.55634	0.53856	0.676421	0.674092
ORTHOMCL2985	n	n	-1083.81	-1083.81	-1083.81	-1083.81	0.002438	-0.002288	0.99878	1	0.676421	0.674092
ORTHOMCL787	n	n	-1802.57	-1802.57	-1802.57	-1802.57	2e-06	-2e-06	1	1	0.676421	0.674092
ORTHOMCL2688	n	n	-1407.67	-1407.5	-1407.67	-1407.38	0.34759	0.585446	0.84047	0.74623	0.676421	0.674092
ORTHOMCL3255	n	n	-343.513	-343.513	-343.512	-343.512	-4e-06	0.000676	1	0.99966	0.676421	0.674092
ORTHOMCL2756	n	n	-1735.35	-1735.1	-1735.35	-1735.09	0.506086	0.51166	0.77643	0.77427	0.676421	0.674092
ORTHOMCL906	n	n	-1667.99	-1667.37	-1667.99	-1667.37	1.24177	1.24177	0.53747	0.53747	0.676421	0.674092
ORTHOMCL1140	n	n	-654.65	-654.65	-654.65	-654.65	9.4e-05	0.000106	0.99995	0.99995	0.676421	0.674092
ORTHOMCL3390	n	n	-2012.96	-2012.18	-2012.97	-2012.22	1.55702	1.48769	0.45909	0.47528	0.676421	0.674092
ORTHOMCL1484	n	n	-802.412	-802.411	-802.411	-802.412	0.001624	-0.002134	0.99919	1	0.676421	0.674092
ORTHOMCL1671	n	n	-1127.19	-1126.62	-1127.19	-1127.19	1.13234	0.000336	0.56769	0.99983	0.676421	0.674092
ORTHOMCL2030	n	n	-1606.53	-1606.53	-1606.53	-1606.53	4.8e-05	-0.00643	0.99998	1	0.676421	0.674092
ORTHOMCL3501	n	n	-2386.97	-2386.97	-2386.97	-2386.97	0	-0.000608	1	1	0.676421	0.674092
ORTHOMCL133	n	n	-1234.1	-1234.1	-1234.1	-1234.1	0.001698	-0.001704	0.99915	1	0.676421	0.674092
ORTHOMCL656	n	n	-601.96	-601.723	-601.96	-601.73	0.472634	0.460504	0.78953	0.79433	0.676421	0.674092
ORTHOMCL1612	n	n	-1351.1	-1351.1	-1351.1	-1351.1	0.00011	-0.000112	0.99995	1	0.676421	0.674092
ORTHOMCL1509	n	n	-595.318	-595.318	-595.318	-595.318	0	-3e-05	1	1	0.676421	0.674092
ORTHOMCL2165	n	n	-741.452	-741.452	-741.454	-741.453	0	0.002226	1	0.99889	0.676421	0.674092
ORTHOMCL2711	n	n	-1813.94	-1813.43	-1813.94	-1813.43	1.01837	1.01837	0.60099	0.60098	0.676421	0.674092
ORTHOMCL3239	n	n	-366.9	-366.9	-366.9	-366.9	-6e-06	0.000344	1	0.99983	0.676421	0.674092
ORTHOMCL2060	n	n	-1257.68	-1257.23	-1257.68	-1257.23	0.897068	0.9087	0.63856	0.63486	0.676421	0.674092
ORTHOMCL3705	n	n	-605.59	-605.589	-605.591	-605.589	0.001648	0.004962	0.99918	0.99752	0.676421	0.674092
ORTHOMCL1243	n	n	-661.913	-661.913	-661.913	-661.913	0.000834	0	0.99958	1	0.676421	0.674092
ORTHOMCL1774	n	n	-1932.43	-1931.92	-1932.43	-1931.92	1.02077	1.02077	0.60027	0.60027	0.676421	0.674092
ORTHOMCL3006	n	n	-2510.67	-2510.66	-2510.71	-2510.66	0.021902	0.09186	0.98911	0.95511	0.676421	0.674092
ORTHOMCL1875	n	n	-1951.24	-1951.24	-1951.24	-1951.24	0.00148	9.8e-05	0.99926	0.99995	0.676421	0.674092
ORTHOMCL1536	n	n	-1365.73	-1365.73	-1365.73	-1365.73	-0.002632	0.00032	1	0.99984	0.676421	0.674092
ORTHOMCL1103	n	n	-983.74	-983.739	-983.739	-983.739	0.001188	-0.000242	0.99941	1	0.676421	0.674092
ORTHOMCL614	n	n	-922.286	-922.126	-922.286	-922.126	0.319578	0.319576	0.85232	0.85232	0.676421	0.674092
ORTHOMCL2842	n	n	-3852.4	-3852.41	-3852.41	-3852.41	-0.000906	-0.001066	1	1	0.676421	0.674092
ORTHOMCL471	n	n	-544.348	-544.348	-544.348	-544.348	7.8e-05	-7.8e-05	0.99996	1	0.676421	0.674092
ORTHOMCL183	n	n	-661.875	-661.875	-662.947	-661.875	7.6e-05	2.14403	0.99996	0.34232	0.676421	0.575296
ORTHOMCL3842	n	n	-1426.92	-1426.92	-1426.92	-1426.92	0.001052	6.6e-05	0.99947	0.99997	0.676421	0.674092
ORTHOMCL49	n	n	-1695.67	-1695.11	-1695.67	-1695.15	1.12714	1.04696	0.56917	0.59245	0.676421	0.674092
ORTHOMCL474	n	n	-664.843	-664.842	-664.842	-664.842	0.000384	-2e-06	0.99981	1	0.676421	0.674092
ORTHOMCL736	n	n	-709.708	-709.708	-709.708	-709.708	6.2e-05	-0.000188	0.99997	1	0.676421	0.674092
ORTHOMCL1665	n	n	-1161.1	-1161.1	-1161.1	-1161.1	5.8e-05	-0.002364	0.99997	1	0.676421	0.674092
ORTHOMCL2903	n	n	-1127.82	-1127.82	-1127.82	-1127.82	0.002282	-0.003324	0.99886	1	0.676421	0.674092
ORTHOMCL3543	n	n	-414.457	-414.457	-414.457	-414.457	4e-06	-6e-06	1	1	0.676421	0.674092
ORTHOMCL658	n	n	-553.696	-553.696	-553.696	-553.696	0.000136	0.000154	0.99993	0.99992	0.676421	0.674092
ORTHOMCL663	n	n	-1061.11	-1061.11	-1061.11	-1061.11	9.2e-05	-0.00115	0.99995	1	0.676421	0.674092
ORTHOMCL892	n	n	-531.373	-531.372	-531.372	-531.373	0.001572	-0.001632	0.99921	1	0.676421	0.674092
ORTHOMCL2883	n	n	-1822.14	-1821.77	-1822.14	-1821.77	0.74353	0.743514	0.68952	0.68952	0.676421	0.674092
ORTHOMCL2647	n	n	-647.82	-647.82	-647.821	-647.848	2e-06	-0.054418	1	1	0.676421	0.674092
ORTHOMCL68	n	n	-4088.8	-4088.8	-4088.8	-4088.82	-0.00091	-0.02903	1	1	0.676421	0.674092
ORTHOMCL2891	n	n	-1673.1	-1673.1	-1673.1	-1673.1	-0.000442	0.001632	1	0.99918	0.676421	0.674092
ORTHOMCL1791	n	n	-1368.98	-1368.98	-1368.98	-1368.98	0	0.000324	1	0.99984	0.676421	0.674092
ORTHOMCL2112	n	n	-947.831	-947.832	-947.831	-947.831	-0.0017	0.000156	1	0.99992	0.676421	0.674092
ORTHOMCL1828	n	n	-816.291	-816.111	-816.315	-816.111	0.360684	0.407726	0.83498	0.81557	0.676421	0.674092
ORTHOMCL1470	n	n	-696.313	-696.313	-696.313	-696.314	0.000646	-0.000326	0.99968	1	0.676421	0.674092
ORTHOMCL482	n	n	-569.215	-568.827	-569.215	-568.827	0.776016	0.776024	0.67841	0.6784	0.676421	0.674092
ORTHOMCL3028	n	n	-2626.76	-2626.76	-2626.76	-2626.76	0.000308	-0.00023	0.99985	1	0.676421	0.674092
ORTHOMCL2374	n	n	-1395.17	-1395.17	-1395.17	-1395.19	4e-06	-0.029316	1	1	0.676421	0.674092
ORTHOMCL3172	n	n	-231.357	-231.357	-231.357	-231.357	0	0.000236	1	0.99988	0.676421	0.674092
ORTHOMCL1191	n	n	-398.082	-398.082	-398.082	-398.082	0.000172	-0.000158	0.99991	1	0.676421	0.674092
ORTHOMCL331	n	n	-1653.67	-1653.67	-1653.67	-1653.67	0.003362	-0.003618	0.99832	1	0.676421	0.674092
ORTHOMCL2185	n	n	-583.722	-583.479	-583.722	-583.077	0.48541	1.28932	0.7845	0.52484	0.676421	0.674092
[truncated: 1,626 more rows]
