# Supplementary material for: POTION: an end-to-end pipeline for positive Darwinian selection detection in genome-scale data through phylogenetic comparison of protein-coding genes
Source: BMC Genomics. 2015 Aug 1;16(1):567. doi: 10.1186/s12864-015-1765-0 (PMC4521464; doi:10.1186/s12864-015-1765-0)
Supplement: Additional file 4: — Alignment data for MYC dataset. Compressed text files in .tgz format, untrimmed and trimmed alignment data for MYC dataset as produced by POTION. Data in fasta and phylip format. [file 12864_2015_1765_MOESM4_ESM.tgz]

Archive with 6,163 entries (6,162 files):
- alignments
- alignments/ORTHOMCL2484.cluster.aa.fa.aln
- alignments/ORTHOMCL3300.cluster.aa.fa.aln
- alignments/ORTHOMCL1962.cluster.aa.fa.aln
- alignments/ORTHOMCL2926.cluster.aa.fa.aln
- alignments/ORTHOMCL601.cluster.aa.fa.aln
- alignments/ORTHOMCL755.cluster.aa.fa.aln
- alignments/ORTHOMCL2489.cluster.aa.fa.aln
- alignments/ORTHOMCL3612.cluster.aa.fa.aln
- alignments/ORTHOMCL3462.cluster.aa.fa.aln
- alignments/ORTHOMCL2799.cluster.aa.fa.aln
- alignments/ORTHOMCL2404.cluster.aa.fa.aln
- alignments/ORTHOMCL3566.cluster.aa.fa.aln
- alignments/ORTHOMCL3639.cluster.aa.fa.aln
- alignments/ORTHOMCL3014.cluster.aa.fa.aln
- alignments/ORTHOMCL1226.cluster.aa.fa.aln
- alignments/ORTHOMCL1491.cluster.aa.fa.aln
- alignments/ORTHOMCL38.cluster.aa.fa.aln
- alignments/ORTHOMCL1876.cluster.aa.fa.aln
- alignments/ORTHOMCL2969.cluster.aa.fa.aln
- alignments/ORTHOMCL821.cluster.aa.fa.aln
- alignments/ORTHOMCL1440.cluster.aa.fa.aln
- alignments/ORTHOMCL1349.cluster.aa.fa.aln
- alignments/ORTHOMCL687.cluster.aa.fa.aln
- alignments/ORTHOMCL1920.cluster.aa.fa.aln
- alignments/ORTHOMCL2567.cluster.aa.fa.aln
- alignments/ORTHOMCL2540.cluster.aa.fa.aln
- alignments/ORTHOMCL2863.cluster.aa.fa.aln
- alignments/ORTHOMCL408.cluster.aa.fa.aln
- alignments/ORTHOMCL1932.cluster.aa.fa.aln
- alignments/ORTHOMCL1787.cluster.aa.fa.aln
- alignments/ORTHOMCL3577.cluster.aa.fa.aln
- alignments/ORTHOMCL3748.cluster.aa.fa.aln
- alignments/ORTHOMCL2824.cluster.aa.fa.aln
- alignments/ORTHOMCL2604.cluster.aa.fa.aln
- alignments/ORTHOMCL694.cluster.aa.fa.aln
- alignments/ORTHOMCL1334.cluster.aa.fa.aln
- alignments/ORTHOMCL2323.cluster.aa.fa.aln
- alignments/ORTHOMCL375.cluster.aa.fa.aln
- alignments/ORTHOMCL2194.cluster.aa.fa.aln
- alignments/ORTHOMCL27.cluster.aa.fa.aln
- alignments/ORTHOMCL1395.cluster.aa.fa.aln
- alignments/ORTHOMCL3228.cluster.aa.fa.aln
- alignments/ORTHOMCL2182.cluster.aa.fa.aln
- alignments/ORTHOMCL2763.cluster.aa.fa.aln
- alignments/ORTHOMCL3354.cluster.aa.fa.aln
- alignments/ORTHOMCL3290.cluster.aa.fa.aln
- alignments/ORTHOMCL752.cluster.aa.fa.aln
- alignments/ORTHOMCL1715.cluster.aa.fa.aln
- alignments/ORTHOMCL322.cluster.aa.fa.aln
- alignments/ORTHOMCL3538.cluster.aa.fa.aln
- alignments/ORTHOMCL1158.cluster.aa.fa.aln
- alignments/ORTHOMCL1480.cluster.aa.fa.aln
- alignments/ORTHOMCL3363.cluster.aa.fa.aln
- alignments/ORTHOMCL2263.cluster.aa.fa.aln
- alignments/ORTHOMCL2424.cluster.aa.fa.aln
- alignments/ORTHOMCL2829.cluster.aa.fa.aln
- alignments/ORTHOMCL1603.cluster.aa.fa.aln
- alignments/ORTHOMCL2529.cluster.aa.fa.aln
- alignments/ORTHOMCL3295.cluster.aa.fa.aln
- alignments/ORTHOMCL1159.cluster.aa.fa.aln
- alignments/ORTHOMCL2515.cluster.aa.fa.aln
- alignments/ORTHOMCL3130.cluster.aa.fa.aln
- alignments/ORTHOMCL2787.cluster.aa.fa.aln
- alignments/ORTHOMCL3053.cluster.aa.fa.aln
- alignments/ORTHOMCL3149.cluster.aa.fa.aln
- alignments/ORTHOMCL1613.cluster.aa.fa.aln
- alignments/ORTHOMCL522.cluster.aa.fa.aln
- alignments/ORTHOMCL1705.cluster.aa.fa.aln
- alignments/ORTHOMCL2871.cluster.aa.fa.aln
- alignments/ORTHOMCL1329.cluster.aa.fa.aln
- alignments/ORTHOMCL230.cluster.aa.fa.aln
- alignments/ORTHOMCL834.cluster.aa.fa.aln
- alignments/ORTHOMCL3373.cluster.aa.fa.aln
- alignments/ORTHOMCL2061.cluster.aa.fa.aln
- alignments/ORTHOMCL3360.cluster.aa.fa.aln
- alignments/ORTHOMCL3107.cluster.aa.fa.aln
- alignments/ORTHOMCL2998.cluster.aa.fa.aln
- alignments/ORTHOMCL1026.cluster.aa.fa.aln
- alignments/ORTHOMCL3334.cluster.aa.fa.aln
- alignments/ORTHOMCL1726.cluster.aa.fa.aln
- alignments/ORTHOMCL473.cluster.aa.fa.aln
- alignments/ORTHOMCL2993.cluster.aa.fa.aln
- alignments/ORTHOMCL1507.cluster.aa.fa.aln
- alignments/ORTHOMCL1866.cluster.aa.fa.aln
- alignments/ORTHOMCL1080.cluster.aa.fa.aln
- alignments/ORTHOMCL869.cluster.aa.fa.aln
- alignments/ORTHOMCL3749.cluster.aa.fa.aln
- alignments/ORTHOMCL1328.cluster.aa.fa.aln
- alignments/ORTHOMCL1231.cluster.aa.fa.aln
- alignments/ORTHOMCL1107.cluster.aa.fa.aln
- alignments/ORTHOMCL3520.cluster.aa.fa.aln
- alignments/ORTHOMCL3208.cluster.aa.fa.aln
- alignments/ORTHOMCL2555.cluster.aa.fa.aln
- alignments/ORTHOMCL2881.cluster.aa.fa.aln
- alignments/ORTHOMCL1664.cluster.aa.fa.aln
- alignments/ORTHOMCL279.cluster.aa.fa.aln
- alignments/ORTHOMCL2078.cluster.aa.fa.aln
- alignments/ORTHOMCL1887.cluster.aa.fa.aln
- alignments/ORTHOMCL2665.cluster.aa.fa.aln
- alignments/ORTHOMCL1255.cluster.aa.fa.aln
- alignments/ORTHOMCL2832.cluster.aa.fa.aln
- alignments/ORTHOMCL1221.cluster.aa.fa.aln
- alignments/ORTHOMCL842.cluster.aa.fa.aln
- alignments/ORTHOMCL2507.cluster.aa.fa.aln
- alignments/ORTHOMCL2913.cluster.aa.fa.aln
- alignments/ORTHOMCL1805.cluster.aa.fa.aln
- alignments/ORTHOMCL3700.cluster.aa.fa.aln
- alignments/ORTHOMCL2006.cluster.aa.fa.aln
- alignments/ORTHOMCL146.cluster.aa.fa.aln
- alignments/ORTHOMCL2721.cluster.aa.fa.aln
- alignments/ORTHOMCL2630.cluster.aa.fa.aln
- alignments/ORTHOMCL819.cluster.aa.fa.aln
- alignments/ORTHOMCL2331.cluster.aa.fa.aln
- alignments/ORTHOMCL2892.cluster.aa.fa.aln
- alignments/ORTHOMCL504.cluster.aa.fa.aln
- alignments/ORTHOMCL156.cluster.aa.fa.aln
- alignments/ORTHOMCL3022.cluster.aa.fa.aln
- alignments/ORTHOMCL1305.cluster.aa.fa.aln
- alignments/ORTHOMCL893.cluster.aa.fa.aln
- alignments/ORTHOMCL1903.cluster.aa.fa.aln
- alignments/ORTHOMCL782.cluster.aa.fa.aln
- alignments/ORTHOMCL1686.cluster.aa.fa.aln
- alignments/ORTHOMCL3173.cluster.aa.fa.aln
- alignments/ORTHOMCL984.cluster.aa.fa.aln
- alignments/ORTHOMCL664.cluster.aa.fa.aln
- alignments/ORTHOMCL298.cluster.aa.fa.aln
- alignments/ORTHOMCL3142.cluster.aa.fa.aln
- alignments/ORTHOMCL1032.cluster.aa.fa.aln
- alignments/ORTHOMCL2637.cluster.aa.fa.aln
- alignments/ORTHOMCL1456.cluster.aa.fa.aln
- alignments/ORTHOMCL962.cluster.aa.fa.aln
- alignments/ORTHOMCL3105.cluster.aa.fa.aln
- alignments/ORTHOMCL929.cluster.aa.fa.aln
- alignments/ORTHOMCL1623.cluster.aa.fa.aln
- alignments/ORTHOMCL2293.cluster.aa.fa.aln
- alignments/ORTHOMCL2774.cluster.aa.fa.aln
- alignments/ORTHOMCL1703.cluster.aa.fa.aln
- alignments/ORTHOMCL1859.cluster.aa.fa.aln
- alignments/ORTHOMCL1627.cluster.aa.fa.aln
- alignments/ORTHOMCL1236.cluster.aa.fa.aln
- alignments/ORTHOMCL3205.cluster.aa.fa.aln
- alignments/ORTHOMCL2654.cluster.aa.fa.aln
- alignments/ORTHOMCL1684.cluster.aa.fa.aln
- alignments/ORTHOMCL3090.cluster.aa.fa.aln
- alignments/ORTHOMCL2936.cluster.aa.fa.aln
- alignments/ORTHOMCL3351.cluster.aa.fa.aln
- alignments/ORTHOMCL3025.cluster.aa.fa.aln
- alignments/ORTHOMCL539.cluster.aa.fa.aln
- alignments/ORTHOMCL291.cluster.aa.fa.aln
- alignments/ORTHOMCL2317.cluster.aa.fa.aln
- alignments/ORTHOMCL3276.cluster.aa.fa.aln
- alignments/ORTHOMCL3124.cluster.aa.fa.aln
- alignments/ORTHOMCL1213.cluster.aa.fa.aln
- alignments/ORTHOMCL850.cluster.aa.fa.aln
- alignments/ORTHOMCL690.cluster.aa.fa.aln
- alignments/ORTHOMCL2269.cluster.aa.fa.aln
- alignments/ORTHOMCL3120.cluster.aa.fa.aln
- alignments/ORTHOMCL1552.cluster.aa.fa.aln
- alignments/ORTHOMCL2001.cluster.aa.fa.aln
- alignments/ORTHOMCL2959.cluster.aa.fa.aln
- alignments/ORTHOMCL2765.cluster.aa.fa.aln
- alignments/ORTHOMCL3421.cluster.aa.fa.aln
- alignments/ORTHOMCL499.cluster.aa.fa.aln
- alignments/ORTHOMCL1660.cluster.aa.fa.aln
- alignments/ORTHOMCL1114.cluster.aa.fa.aln
- alignments/ORTHOMCL336.cluster.aa.fa.aln
- alignments/ORTHOMCL3136.cluster.aa.fa.aln
- alignments/ORTHOMCL337.cluster.aa.fa.aln
- alignments/ORTHOMCL480.cluster.aa.fa.aln
- alignments/ORTHOMCL2594.cluster.aa.fa.aln
- alignments/ORTHOMCL2145.cluster.aa.fa.aln
- alignments/ORTHOMCL1438.cluster.aa.fa.aln
- alignments/ORTHOMCL554.cluster.aa.fa.aln
- alignments/ORTHOMCL2155.cluster.aa.fa.aln
- alignments/ORTHOMCL924.cluster.aa.fa.aln
- alignments/ORTHOMCL438.cluster.aa.fa.aln
- alignments/ORTHOMCL2899.cluster.aa.fa.aln
- alignments/ORTHOMCL37.cluster.aa.fa.aln
- alignments/ORTHOMCL2693.cluster.aa.fa.aln
- alignments/ORTHOMCL2050.cluster.aa.fa.aln
- alignments/ORTHOMCL216.cluster.aa.fa.aln
- alignments/ORTHOMCL2990.cluster.aa.fa.aln
- alignments/ORTHOMCL2491.cluster.aa.fa.aln
- alignments/ORTHOMCL1882.cluster.aa.fa.aln
- alignments/ORTHOMCL1989.cluster.aa.fa.aln
- alignments/ORTHOMCL73.cluster.aa.fa.aln
- alignments/ORTHOMCL1477.cluster.aa.fa.aln
- alignments/ORTHOMCL330.cluster.aa.fa.aln
- alignments/ORTHOMCL3588.cluster.aa.fa.aln
- alignments/ORTHOMCL398.cluster.aa.fa.aln
- alignments/ORTHOMCL2111.cluster.aa.fa.aln
- alignments/ORTHOMCL870.cluster.aa.fa.aln
- alignments/ORTHOMCL96.cluster.aa.fa.aln
- alignments/ORTHOMCL1732.cluster.aa.fa.aln
- alignments/ORTHOMCL1348.cluster.aa.fa.aln
- alignments/ORTHOMCL2234.cluster.aa.fa.aln
- alignments/ORTHOMCL3676.cluster.aa.fa.aln
- alignments/ORTHOMCL2712.cluster.aa.fa.aln
- alignments/ORTHOMCL1708.cluster.aa.fa.aln
- alignments/ORTHOMCL169.cluster.aa.fa.aln
- alignments/ORTHOMCL3127.cluster.aa.fa.aln
- alignments/ORTHOMCL2091.cluster.aa.fa.aln
- alignments/ORTHOMCL632.cluster.aa.fa.aln
- alignments/ORTHOMCL3003.cluster.aa.fa.aln
- alignments/ORTHOMCL904.cluster.aa.fa.aln
- alignments/ORTHOMCL361.cluster.aa.fa.aln
- alignments/ORTHOMCL2388.cluster.aa.fa.aln
- alignments/ORTHOMCL2393.cluster.aa.fa.aln
- alignments/ORTHOMCL3050.cluster.aa.fa.aln
- alignments/ORTHOMCL2211.cluster.aa.fa.aln
- alignments/ORTHOMCL2794.cluster.aa.fa.aln
- alignments/ORTHOMCL1195.cluster.aa.fa.aln
- alignments/ORTHOMCL2131.cluster.aa.fa.aln
- alignments/ORTHOMCL2585.cluster.aa.fa.aln
- alignments/ORTHOMCL3923.cluster.aa.fa.aln
- alignments/ORTHOMCL3193.cluster.aa.fa.aln
- alignments/ORTHOMCL2226.cluster.aa.fa.aln
- alignments/ORTHOMCL1083.cluster.aa.fa.aln
- alignments/ORTHOMCL3445.cluster.aa.fa.aln
- alignments/ORTHOMCL3386.cluster.aa.fa.aln
- alignments/ORTHOMCL2683.cluster.aa.fa.aln
- alignments/ORTHOMCL979.cluster.aa.fa.aln
- alignments/ORTHOMCL3394.cluster.aa.fa.aln
- alignments/ORTHOMCL2782.cluster.aa.fa.aln
- alignments/ORTHOMCL462.cluster.aa.fa.aln
- alignments/ORTHOMCL130.cluster.aa.fa.aln
- alignments/ORTHOMCL2672.cluster.aa.fa.aln
- alignments/ORTHOMCL1216.cluster.aa.fa.aln
- alignments/ORTHOMCL573.cluster.aa.fa.aln
- alignments/ORTHOMCL285.cluster.aa.fa.aln
- alignments/ORTHOMCL2243.cluster.aa.fa.aln
- alignments/ORTHOMCL102.cluster.aa.fa.aln
- alignments/ORTHOMCL1136.cluster.aa.fa.aln
- alignments/ORTHOMCL1247.cluster.aa.fa.aln
- alignments/ORTHOMCL648.cluster.aa.fa.aln
- alignments/ORTHOMCL316.cluster.aa.fa.aln
- alignments/ORTHOMCL214.cluster.aa.fa.aln
- alignments/ORTHOMCL151.cluster.aa.fa.aln
- alignments/ORTHOMCL2933.cluster.aa.fa.aln
- alignments/ORTHOMCL2443.cluster.aa.fa.aln
- alignments/ORTHOMCL1018.cluster.aa.fa.aln
- alignments/ORTHOMCL997.cluster.aa.fa.aln
- alignments/ORTHOMCL2980.cluster.aa.fa.aln
- alignments/ORTHOMCL177.cluster.aa.fa.aln
- alignments/ORTHOMCL2457.cluster.aa.fa.aln
- alignments/ORTHOMCL1040.cluster.aa.fa.aln
- alignments/ORTHOMCL1915.cluster.aa.fa.aln
- alignments/ORTHOMCL852.cluster.aa.fa.aln
- alignments/ORTHOMCL641.cluster.aa.fa.aln
- alignments/ORTHOMCL2951.cluster.aa.fa.aln
- alignments/ORTHOMCL1637.cluster.aa.fa.aln
- alignments/ORTHOMCL1566.cluster.aa.fa.aln
- alignments/ORTHOMCL2230.cluster.aa.fa.aln
- alignments/ORTHOMCL237.cluster.aa.fa.aln
- alignments/ORTHOMCL3331.cluster.aa.fa.aln
- alignments/ORTHOMCL762.cluster.aa.fa.aln
- alignments/ORTHOMCL3624.cluster.aa.fa.aln
- alignments/ORTHOMCL1675.cluster.aa.fa.aln
- alignments/ORTHOMCL2215.cluster.aa.fa.aln
- alignments/ORTHOMCL814.cluster.aa.fa.aln
- alignments/ORTHOMCL501.cluster.aa.fa.aln
- alignments/ORTHOMCL342.cluster.aa.fa.aln
- alignments/ORTHOMCL1992.cluster.aa.fa.aln
- alignments/ORTHOMCL645.cluster.aa.fa.aln
- alignments/ORTHOMCL458.cluster.aa.fa.aln
- alignments/ORTHOMCL2126.cluster.aa.fa.aln
- alignments/ORTHOMCL272.cluster.aa.fa.aln
- alignments/ORTHOMCL40.cluster.aa.fa.aln
- alignments/ORTHOMCL2035.cluster.aa.fa.aln
- alignments/ORTHOMCL1856.cluster.aa.fa.aln
- alignments/ORTHOMCL1502.cluster.aa.fa.aln
- alignments/ORTHOMCL45.cluster.aa.fa.aln
- alignments/ORTHOMCL165.cluster.aa.fa.aln
- alignments/ORTHOMCL2847.cluster.aa.fa.aln
- alignments/ORTHOMCL2746.cluster.aa.fa.aln
- alignments/ORTHOMCL3657.cluster.aa.fa.aln
- alignments/ORTHOMCL2945.cluster.aa.fa.aln
- alignments/ORTHOMCL3218.cluster.aa.fa.aln
- alignments/ORTHOMCL1599.cluster.aa.fa.aln
- alignments/ORTHOMCL2066.cluster.aa.fa.aln
- alignments/ORTHOMCL2886.cluster.aa.fa.aln
- alignments/ORTHOMCL2275.cluster.aa.fa.aln
- alignments/ORTHOMCL2164.cluster.aa.fa.aln
- alignments/ORTHOMCL1443.cluster.aa.fa.aln
- alignments/ORTHOMCL739.cluster.aa.fa.aln
- alignments/ORTHOMCL241.cluster.aa.fa.aln
- alignments/ORTHOMCL2868.cluster.aa.fa.aln
- alignments/ORTHOMCL114.cluster.aa.fa.aln
- alignments/ORTHOMCL1130.cluster.aa.fa.aln
- alignments/ORTHOMCL745.cluster.aa.fa.aln
- alignments/ORTHOMCL2536.cluster.aa.fa.aln
- alignments/ORTHOMCL3447.cluster.aa.fa.aln
- alignments/ORTHOMCL1721.cluster.aa.fa.aln
- alignments/ORTHOMCL1616.cluster.aa.fa.aln
- alignments/ORTHOMCL584.cluster.aa.fa.aln
- alignments/ORTHOMCL3482.cluster.aa.fa.aln
- alignments/ORTHOMCL2290.cluster.aa.fa.aln
- alignments/ORTHOMCL2304.cluster.aa.fa.aln
- alignments/ORTHOMCL985.cluster.aa.fa.aln
[truncated: 5,863 more entries]
