# Supplementary material for: POTION: an end-to-end pipeline for positive Darwinian selection detection in genome-scale data through phylogenetic comparison of protein-coding genes
Source: BMC Genomics. 2015 Aug 1;16(1):567. doi: 10.1186/s12864-015-1765-0 (PMC4521464; doi:10.1186/s12864-015-1765-0)
Supplement: Additional file 4: — Alignment data for MYC dataset. Compressed text files in .tgz format, untrimmed and trimmed alignment data for MYC dataset as produced by POTION. Data in fasta and phylip format. [file 12864_2015_1765_MOESM4_ESM.tgz › alignments/ORTHOMCL2484.cluster.aa.fa.aln]

>A5191
MNRPSAVSRRQRDLLAASGLLGPRLPRILAAVALGVLSLGSALALAGVSAWLITRAWQMPPVLDLSVAVVAVRAFAISRGVLHYCERLATHDTALRAAGRARTLIYHRLAHGPAAAAVGLHSGDLAARVGADVDELANMLVRALVPIAVAAVLAVAATAVVAAVSVPAAVVLAVCLLVAGVVAPWLAGRTAAAQEAIARQHRGMRDTSAMIALEHAPELRVAGALRNVIADSQRRQHAWADALDAAARTGAIAEAMPTAAIGASLLGAVVAGIGMAPTVAPTTLAILMLLPLSAFEATVALPAAAVQLTRSRIAAARLLDLTGSNRVRETESTVSARLPVGTGVLAADVCCGHQEAQSIRVTIDLPPGARLAVTGASGAGKTTLLMTLAGLLPPVHGRVLLDGTNLSDFDEDELRSAVSFFAEDAHIFATTVRDNLLTARGDCPDDELIEALDRVGLCGWLAGLPEGLSTVLIGGAQAVSAGQRRRLLLARAVLSPARIVLLDEPVEHLDAANADLLRDLLAPNSGIMSAMRTVVVATHHLPNDIQCAELSIATDQRCRRRGTNSSDNNTNASAKT

>A53061
------VSRRQRDLLAASGLLGPRLPRILAAVALGVLSLGSALALAGVSAWLITRAWQMPPVLDLSVAVVAVRAFAISRGVLHYCERLATHDTALRAAGRARTLIYHRLAHGPAAAAVGLHSGDLAARVGADVDELANMLVRALVPIAVAAVLAVAATAVVAAVSVPAAVVLAVCLLVAGVVAPWLAGRTAAAQEAIARQHRGMRDTSAMIALEHAPELRVAGALRNVIADSQRRQHAWADALDAAARTGAIAEAMPTAAIGASLLGAVVAGIGMAPTVAPTTLAILMLLPLSAFEATVALPAAAVQLTRSRIAAARLLDLTGSNRVRETESTVSARLPVGTGVLAADVCCGHQEAQSIRVTIDLPPGARLAVTGASGAGKTTLLMTLAGLLPPVHGRVLLDGTNLSDFDEDELRSAVSFFAEDAHIFATTVRDNLLTARGDCPDDELIEALDRVGLCGWLAGLPEGLSTVLIGGAQAVSAGQRRRLLLARAVLSPARIVLLDEPVEHLDAANADLLRDLLAPNSGIMSAMRTVVVATHHLPNDIQCAELSIATDQRCRRRGTNSSDNNTNASAKT

>A57552
MNRPSAVSRRQRDLLAASGLLGPRLPRILAAVALGVLSLGSALALAGVSAWLITRAWQMPPVLDLSVAVVAVRAFAISRGVLHYCERLATHDTALRAAGRARTLIYHRLAHGPAAAAVGLHSGDLAARVGADVDELANMLVRALVPIAVAAVLAVAATAVVAAVSVPAAVVLAVCLLVAGVVAPWLAGRTAAAQEAIARQHRGMRDTSAMIALEHAPELRVAGALRNVIADSQRRQHAWADALDAAARTGAIAEAMPTAAIGASLLGAVVAGIGMAPTVAPTTLAILMLLPLSAFEATVALPAAAVQLTRSRIAAARLLDLTGSNRVRETESTVSARLPVGTGVLAADVCCGHQEAQSIRVTIDLPPGARLAVTGASGAGKTTLLMTLAGLLPPVHGRVLLDGTNLSDFDEDELRSAVSFFAEDAHIFATTVRDNLLTARGDCPDDELIEALDRVGLCGWLAGLPEGLSTVLIGGAQAVSAGQRRRLLLARAVLSPARIVLLDEPVEHLDAANADLLRDLLAPNSGIMSAMRTVVVATHHLPNDIQCAELSIATDQRCRRRGTNSSDNNTNASAKT

>A60776
MNRPSAVSRRQRDLLAASGLLGPRLPRILAAVALGVLSLGSALALAGVSAWLITRAWQMPPVLDLSVAVVAVRAFAISRGVLHYCERLATHDTALRAAGRARTLIYHRLAHGPAAAAVGLHSGDLAARVGADVDELANMLVRALVPIAVAAVLAVAATAVVAAVSVPAAVVLAVCLLVAGVVAPWLAGRTAAAQEAIARQHRGMRDTSAMIALEHAPELRVAGALRNVIADSQRRQHAWADALDAAARTGAIAEAMPTAAIGASLLGAVVAGIGMAPTVAPTTLAILMLLPLSAFEATVALPAAAVQLTRSRIAAARLLDLTGSNRVRETESTVSARLPVGTGVLAADVCCGHQEAQSIRVTIDLPPGARLAVTGASGAGKTTLLMTLAGLLPPVHGRVLLDGTNLSDFDEDELRSAVSFFAEDAHIFATTVRDNLLTARGDCPDDELIEALDRVGLCGWLAGLPEGLSTVLIGGAQAVSAGQRRRLLLARAVLSPARIVLLDEPVEHLDAANADLLRDLLAPNSGIMSAMRTVVVATHHLPNDIQCAELSIATDQRCRRRGTNSSDNNTNASAKT

>A64590
MNRPSAVSRRQRDLLAASGLLGPRLPRILAAVALGVLSLGSALALAGVSAWLITRAWQMPPVLDLSVAVVAVRAFAISRGVLHYCERLATHDTALRAAGRARTLIYHRLAHGPAAAAVGLHSGDLAARVGADVDELANMLVRALVPIAVAAVLAVAATAVVAAVSVPAAVVLAVCLLVAGVVAPWLAGRTAAAQEAIARQHRGMRDTSAMIALEHAPELRVAGALRNVIADSQRRQHAWADALDAAARTGAIAEAMPTAAIGASLLGAVVAGIGMAPTVAPTTLAILMLLPLSAFEATVALPAAAVQLTRSRIAAARLLDLTGSNRVRETESTVSARLPVGTGVLAADVCCGHQEAQSIRVTIDLPPGARLAVTGASGAGKTTLLMTLAGLLPPVHGRVLLDGTNLSDFDEDELRSAVSFFAEDAHIFATTVRDNLLTARGDCPDDELIEALDRVGLCGWLAGLPEGLSTVLIGGAQAVSAGQRRRLLLARAVLSPARIVLLDEPVEHLDAANADLLRDLLAPNSGIMSAMRTVVVATHHLPNDIQCAELSIATDQRCRRRGTNSSDNNTNASAKT

>A49426
------VSRRQRDLLAASGLLGPRLPRILAAVALGVLSLGSALALAGVSAWLITRAWQMPPVLDLSVAVVAVRAFAISRGVLHYCERLATHDTALRAAGRARTLIYHRLAHGPAAAAVGLHSGDLAARVGADVDELANMLVRALVPIAVAAVLAVAATAVVAAVSVPAAVVLAVCLLVAGVVAPWLAGRTAAAQEAIARQHRGMRDTSAMIALEHAPELRVAGALRNVIADSQRRQHAWADALDAAARTGAIAEAMPTAAIGASLLGAVVAGIGMAPTVAPTTLAILMLLPLSAFEATVALPAAAVQLTRSRIAAARLLDLTGSNRVRETESTVSARLPVGTGVLAADVCCGHQEAQSIRVTIDLPPGARLAVTGASGAGKTTLLMTLAGLLPPVHGRVLLDGTNLSDFDEDELRSAVSFFAEDAHIFATTVRDNLLTARGDCPDDELIEALDRVGLCGWLAGLPEGLSTVLIGGAQAVSAGQRRRLLLARAVLSPARIVLLDEPVEHLDAANADLLRDLLAPNSGIMSAMRTVVVATHHLPNDIQCAELSIATDQRCRRRGTNSSDNNTNASAKT

>A9159
MNRPSAVSRRQRDLLAASGLLGPRLPRILAAVALGVLSLGSALALAGVSAWLITRAWQMPPVLDLSVAVVAVRAFAISRGVLHYCERLATHDTALRAAGRARTLIYHRLAHGPAAAAVGLHSGDLAARVGADVDELANMLVRALVPIAVAAVLAVAATAVVAAVSVPAAVVLAVCLLVAGVVAPWLAGRTAAAQEAIARQHRGMRDTSAMIALEHAPELRVAGALRNVIADSQRRQHAWADALDAAARTGAIAEAMPTAAIGASLLGAVVAGIGMAPTVAPTTLAILMLLPLSAFEATVALPAAAVQLTRSRIAAARLLDLTGSNRVRETESTVSARLPVGTGVLAADVCCGHQEAQSIRVTIDLPPGARLAVTGASGAGKTTLLMTLAGLLPPVHGRVLLDGTNLSDFDEDELRSAVSFFAEDAHIFATTVRDNLLTARGDCPDDELIEALDRVGLCGWLAGLPEGLSTVLIGGAQAVSAGQRRRLLLARAVLSPARIVLLDEPVEHLDAANADLLRDLLAPNSGIMSAMRTVVVATHHLPNDIQCAELSIATDQRCRRRGTNSSDNNTNASAKT

>A13838
MNRPSAVSRRQRDLLAASGLLGPRLPRILAAVALGVLSLGSALALAGVSAWLITRAWQMPPVLDLSVAVVAVRAFAISRGVLHYCERLATHDTALRAAGRARTLIYHRLAHGPAAAAVGLHSGDLAARVGADVDELANMLVRALVPIAVAAVLAVAATAVVAAVSVPAAVVLAVCLLVAGVVAPWLAGRTAAAQEAIARQHRGMRDTSAMIALEHAPELRVAGALRNVIADSQRRQHAWADALDAAARTGAIAEAMPTAAIGASLLGAVVAGIGMAPTVAPTTLAILMLLPLSAFEATVALPAAAVQLTRSRIAAARLLDLTGSNRVRETESTVSARLPVGTGVLAADVCCGHQEAQSIRVTIDLPPGARLAVTGASGAGKTTLLMTLAGLLPPVHGRVLLDGTNLSDFDEDELRSAVSFFAEDAHIFATTVRDNLLTARGDCPDDELIEALDRVGLCGWLAGLPEGLSTVLIGGAQAVSAGQRRRLLLARAVLSPARIVLLDEPVEHLDAANADLLRDLLAPNSGIMSAMRTVVVATHHLPNDIQCAELSIATDQRCRRRGTNSSDNNTNASAKT

>A20645
MNRPSAVSRRQRDLLAASGLLGPRLPRILAAVALGVLSLGSALALAGVSAWLITRAWQMPPVLDLSVAVVAVRAFAISRGVLHYCERLATHDTALRAAGRARTLIYHRLAHGPAAAAVGLHSGDLAARVGADVDELANMLVRALVPIAVAAVLAVAATAVVAAVSVPAAVVLAVCLLVAGVVAPWLAGRTAAAQEAIARQHRGMRDTSAMIALEHAPELRVAGALRNVIADSQRRQHAWADALDAAARTGAIAEAMPTAAIGASLLGAVVAGIGMAPTVAPTTLAILMLLPLSAFEATVALPAAAVQLTRSRIAAARLLDLTGSNRVRETESTVSARLPVGTGVLAADVCCGHQEAQSIRVTIDLPPGARLAVTGASGAGKTTLLMTLAGLLPPVHGRVLLDGTNLSDFDEDELRSAVSFFAEDAHIFATTVRDNLLTARGDCPDDELIEALDRVGLCGWLAGLPEGLSTVLIGGAQAVSAGQRRRLLLARAVLSPARIVLLDEPVEHLDAANADLLRDLLAPNSGIMSAMRTVVVATHHLPNDIQCAELSIATDQRCRRRGTNSSDNNTNASAKT

>A16939
------VSRRQRDLLAASGLLGPRLPRILAAVALGVLSLGSALALAGVSAWLITRAWQMPPVLDLSVAVVAVRAFAISRGVLHYCERLATHDTALRAAGRARTLIYHRLAHGPAAAAVGLHSGDLAARVGADVDELANMLVRALVPIAVAAVLAVAATAVVAAVSVPAAVVLAVCLLVAGVVAPWLAGRTAAAQEAIARQHRGMRDTSAMIALEHAPELRVAGALRNVIADSQRRQHAWADALDAAARTGAIAEAMPTAAIGASLLGAVVAGIGMAPTVAPTTLAILMLLPLSAFEATVALPAAAVQLTRSRIAAARLLDLTGSNRVRETESTVSARLPVGTGVLAADVCCGHQEAQSIRVTIDLPPGARLAVTGASGAGKTTLLMTLAGLLPPVHGRVLLDGTNLSDFDEDELRSAVSFFAEDAHIFATTVRDNLLTARGDCPDDELIEALDRVGLCGWLAGLPEGLSTVLIGGAQAVSAGQRRRLLLARAVLSPARIVLLDEPVEHLDAANADLLRDLLAPNSGIMSAMRTVVVATHHLPNDIQCAELSIATDQRCRRRGTNSSDNNTNASAKT

>A29165
MNRPSAVSRRQRDLLAASGLLGPRLPRILAAVALGVLSLGSALALAGVSAWLITRAWQMPPVLDLSVAVVAVRAFAISRGVLHYCERLATHDTALRAAGRARTLIYHRLAHGPAAAAVGLHSGDLAARVGADVDELANMLVRALVPIAVAAVLAVAATAVVAAVSVPAAVVLAVCLLVAGVVAPWLAGRTAAAQEAIARQHRGMRDTSAMIALEHAPELRVAGALRNVIADSQRRQHAWADALDAAARTGAIAEAMPTAAIGASLLGAVVAGIGMAPTVAPTTLAILMLLPLSAFEATVALPAAAVQLTRSRIAAARLLDLTGSNRVRETESTVSARLPVGTGVLAADVCCGHQEAQSIRVTIDLPPGARLAVTGASGAGKTTLLMTLAGLLPPVHGRVLLDGTNLSDFDEDELRSAVSFFAEDAHIFATTVRDNLLTARGDCPDDELIEALDRVGLCGWLAGLPEGLSTVLIGGAQAVSAGQRRRLLLARAVLSPARIVLLDEPVEHLDAANADLLRDLLAPNSGIMSAMRTVVVATHHLPNDIQCAELSIATDQRCRRRGTNSSDNNTNASAKT

>A33181
MNRPSAVSRRQRDLLAASGLLGPRLPRILAAVALGVLSLGSALALAGVSAWLITRAWQMPPVLDLSVAVVAVRAFAISRGVLHYCERLATHDTALRAAGRARTLIYHRLAHGPAAAAVGLHSGDLAARVGADVDELANMLVRALVPIAVAAVLAVAATAVVAAVSVPAAVVLAVCLLVAGVVAPWLAGRTAAAQEAIARQHRGMRDTSAMIALEHAPELRVAGALRNVIADSQRRQHAWADALDAAARTGAIAEAMPTAAIGASLLGAVVAGIGMAPTVAPTTLAILMLLPLSAFEATVALPAAAVQLTRSRIAAARLLDLTGSNRVRETESTVSARLPVGTGVLAADVCCGHQEAQSIRVTIDLPPGARLAVTGASGAGKTTLLMTLAGLLPPVHGRVLLDGTNLSDFDEDELRSAVSFFAEDAHIFATTVRDNLLTARGDCPDDELIEALDRVGLCGWLAGLPEGLSTVLIGGAQAVSAGQRRRLLLARAVLSPARIVLLDEPVEHLDAANADLLRDLLAPNSGIMSAMRTVVVATHHLPNDIQCAELSIATDQRCRRRGTNSSDNNTNASAKT

>A37203
------VSRRQRDLLAASGLLGPRLPRILAAVALGVLSLGSALALAGVSAWLITRAWQMPPVLDLSVAVVAVRAFAISRGVLHYCERLATHDTALRAAGRARTLIYHRLAHGPAAAAVGLHSGDLAARVGADVDELANMLVRALVPIAVAAVLAVAATAVVAAVSVPAAVVLAVCLLVAGVVAPWLAGRTAAAQEAIARQHRGMRDTSAMIALEHAPELRVAGALRNVIADSQRRQHAWADALDAAARTGAIAEAMPTAAIGASLLGAVVAGIGMAPTVAPTTLAILMLLPLSAFEATVALPAAAVQLTRSRIAAARLLDLTGSNRVRETESTVSARLPVGTGVLAADVCCGHQEAQSIRVTIDLPPGARLAVTGASGAGKTTLLMTLAGLLPPVHGRVLLDGTNLSDFDEDELRSAVSFFAEDAHIFATTVRDNLLTARGDCPDDELIEALDRVGLCGWLAGLPEGLSTVLIGGAQAVSAGQRRRLLLARAVLSPARIVLLDEPVEHLDAANADLLRDLLAPNSGIMSAMRTVVVATHHLPNDIQCAELSIATDQRCRRRGTNSSDNNTNASAKT

>A68372
MNRPSAVSRRQRDLLAASGLLGPRLPRILAAVALGVLSLGSALALAGVSAWLITRAWQMPPVLDLSVAVVAVRAFAISRGVLHYCERLATHDTALRAAGRARTLIYHRLAHGPAAAAVGLHSGDLAARVGADVDELANMLVRALVPIAVAAVLAVAATAVVAAVSVPAAVVLAVCLLVAGVVAPWLAGRTAAAQEAIARQHRGMRDTSAMIALEHAPELRVAGALRNVIADSQRRQHAWADALDAAARTGAIAEAMPTAAIGASLLGAVVAGIGMAPTVAPTTLAILMLLPLSAFEATVALPAAAVQLTRSRIAAARLLDLTGSNRVRETESTVSARLPVGTGVLAADVCCGHQEAQSIRVTIDLPPGARLAVTGASGAGKTTLLMTLAGLLPPVHGRVLLDGTNLSDFDEDELRSAVSFFAEDAHIFATTVRDNLLTARGDCPDDELIEALDRVGLCGWLAGLPEGLSTVLIGGAQAVSAGQRRRLLLARAVLSPARIVLLDEPVEHLDAANADLLRDLLAPNSGIMSAMRTVVVATHHLPNDIQCAELSIATDQRCRRRGTNSSDNNTNASAKT

>A72395
MNRPSAVSRRQRDLLAASGLLGPRLPRILAAVALGVLSLGSALALAGVSAWLITRAWQMPPVLDLSVAVVAVRAFAISRGVLHYCERLATHDTALRAAGRARTLIYHRLAHGPAAAAVGLHSGDLAARVGADVDELANMLVRALVPIAVAAVLAVAATAVVAAVSVPAAVVLAVCLLVAGVVAPWLAGRTAAAQEAIARQHRGMRDTSAMIALEHAPELRVAGALRNVIADSQRRQHAWADALDAAARTGAIAEAMPTAAIGASLLGAVVAGIGMAPTVAPTTLAILMLLPLSAFEATVALPAAAVQLTRSRIAAARLLDLTGSNRVRETESTVSARLPVGTGVLAADVCCGHQEAQSIRVTIDLPPGARLAVTGASGAGKTTLLMTLAGLLPPVHGRVLLDGTNLSDFDEDELRSAVSFFAEDAHIFATTVRDNLLTARGDCPDDELIEALDRVGLCGWLAGLPEGLSTVLIGGAQAVSAGQRRRLLLARAVLSPARIVLLDEPVEHLDAANADLLRDLLAPNSGIMSAMRTVVVATHHLPNDIQCAELSIATDQRCRRRGTNSSDNNTNASAKT

>A45728
MNRPSAVSRRQRDLLAASGLLGPRLPRILAAVALGVLSLGSALALAGVSAWLITRAWQMPPVLDLSVAVVAVRAFAISRGVLHYCERLATHDTALRAAGRARTLIYHRLAHGPAAAAVGLHSGDLAARVGADVDELANMLVRALVPIAVAAVLAVAATAVVAAVSVPAAVVLAVCLLVAGVVAPWLAGRTAAAQEAIARQHRGMRDTSAMIALEHAPELRVAGALRNVIADSQRRQHAWADALDAAARTGAIAEAMPTAAIGASLLGAVVAGIGMAPTVAPTTLAILMLLPLSAFEATVALPAAAVQLTRSRIAAARLLDLTGSNRVRETESTVSARLPVGTGVLAADVCCGHQEAQSIRVTIDLPPGARLAVTGASGAGKTTLLMTLAGLLPPVHGRVLLDGTNLSDFDEDELRSAVSFFAEDAHIFATTVRDNLLTARGDCPDDELIEALDRVGLCGWLAGLPEGLSTVLIGGAQAVSAGQRRRLLLARAVLSPARIVLLDEPVEHLDAANADLLRDLLAPNSGIMSAMRTVVVATHHLPNDIQCAELSIATDQRCRRRGTNSSDNNTNASAKT
