# Supplementary material for: POTION: an end-to-end pipeline for positive Darwinian selection detection in genome-scale data through phylogenetic comparison of protein-coding genes
Source: BMC Genomics. 2015 Aug 1;16(1):567. doi: 10.1186/s12864-015-1765-0 (PMC4521464; doi:10.1186/s12864-015-1765-0)
Supplement: Additional file 4: — Alignment data for MYC dataset. Compressed text files in .tgz format, untrimmed and trimmed alignment data for MYC dataset as produced by POTION. Data in fasta and phylip format. [file 12864_2015_1765_MOESM4_ESM.tgz › alignments/ORTHOMCL601.cluster.aa.fa.aln]

>A7032
VADASVVARLRSWALAVWHFVSNAPLTYAWLVVLVITTIIQNNLTGSQLHFVLLHRSTNIAELGRDPLEVLFSSLLWIDGRNLEPYLLLFTLFLAPAEHWLGHLRWLTVGLTAHIGATYLSEGLLYLAIQHRDASERMVHARDIGVSYFLVGVMAVLTYHIAKPWRWGYLGVLLVIFGFPLIAMDKAELDFTAVGHFASILIGLLFYPMARERDGRLWNPARIKSLLHRRGTRGRRA

>A54710
-----VVARLRSWALAVWHFVSNAPLTYAWLVVLVITTIIQNNLTGSQLHFVLLHRSTNIAELGRDPLEVLFSSLLWIDGRNLEPYLLLFTLFLAPAEHWLGHLRWLTVGLTAHIGATYLSEGLLYLAIQHRDASERMVHARDIGVSYFLVGVMAVLTYHIAKPWRWGYLGVLLVIFGFPLIAMDKAELDFTAVGHFASILIGLLFYPMARERDGRLWNPARIKSLLHRRGTRGRRA

>A58668
VADASVVARLRSWALAVWHFVSNAPLTYAWLVVLVITTIIQNNLTGSQLHFVLLHRSTNIAELGRDPLEVLFSSLLWIDGRNLEPYLLLFTLFLAPAEHWLGHLRWLTVGLTAHIGATYLSEGLLYLAIQHRDASERMVHARDIGVSYFLVGVMAVLTYHIAKPWRWGYLGVLLVIFGFPLIAMDKAELDFTAVGHFASILIGLLFYPMARERDGRLWNPARIKSLLHRRGTRGRRA

>A62602
VADASVVARLRSWALAVWHFVSNAPLTYAWLVVLVITTIIQNNLTGSQLHFVLLHRSTNIAELGRDPLEVLFSSLLWIDGRNLEPYLLLFTLFLAPAEHWLGHLRWLTVGLTAHIGATYLSEGLLYLAIQHRDASERMVHARDIGVSYFLVGVMAVLTYHIAKPWRWGYLGVLLVIFGFPLIAMDKAELDFTAVGHFASILIGLLFYPMARERDGRLWNPARIKSLLHRRGTRGRRA

>A66260
VADASVVARLRSWALAVWHFVSNAPLTYAWLVVLVITTIIQNNLTGSQLHFVLLHRSTNIAELGRDPLEVLFSSLLWIDGRNLEPYLLLFTLFLAPAEHWLGHLRWLTVGLTAHIGATYLSEGLLYLAIQHRDASERMVHARDIGVSYFLVGVMAVLTYHIAKPWRWGYLGVLLVIFGFPLIAMDKAELDFTAVGHFASILIGLLFYPMARERDGRLWNPARIKSLLHRRGTRGRRA

>A3110
VADASVVARLRSWALAVWHFVSNAPLTYAWLVVLVITTIIQNNLTGSQLHFVLLHRSTNIAELGRDPLEVLFSSLLWIDGRNLEPYLLLFTLFLAPAEHWLGHLRWLTVGLTAHIGATYLSEGLLYLAIQHRDASERMVHARDIGVSYFLVGVMAVLTYHIAKPWRWGYLGVLLVIFGFPLIAMDKAELDFTAVGHFASILIGLLFYPMARERDGRLWNPARIKSLLHRRGTRGRRA

>A51108
VADASVVARLRSWALAVWHFVSNAPLTYAWLVVLVITTIIQNNLTGSQLHFVLLHRSTNIAELGRDPLEVLFSSLLWIDGRNLEPYLLLFTLFLAPAEHWLGHLRWLTVGLTAHIGATYLSEGLLYLAIQHRDASERMVHARDIGVSYFLVGVMAVLTYHIAKPWRWGYLGVLLVIFGFPLIAMDKAELDFTAVGHFASILIGLLFYPMARERDGRLWNPARIKSLLHRRGTRGRRA

>A14953
VADASVVARLRSWALAVWHFVSNAPLTYAWLVVLVITTIIQNNLTGSQLHFVLLHRSTNIAELGRDPLEVLFSSLLWIDGRNLEPYLLLFTLFLAPAEHWLGHLRWLTVGLTAHIGATYLSEGLLYLAIQHRDASERMVHARDIGVSYFLVGVMAVLTYHIAKPWRWGYLGVLLVIFGFPLIAMDKAELDFTAVGHFASILIGLLFYPMARERDGRLWNPARIKSLLHRRGTRGRRA

>A22385
VADASVVARLRSWALAVWHFVSNAPLTYAWLVVLVITTIIQNNLTGSQLHFVLLHRSTNIAELGRDPLEVLFSSLLWIDGRNLEPYLLLFTLFLAPAEHWLGHLRWLTVGLTAHIGATYLSEGLLYLAIQHRDASERMVHARDIGVSYFLVGVMAVLTYHIAKPWRWGYLGVLLVIFGFPLIAMDKAELDFTAVGHFASILIGLLFYPMARERDGRLWNPARIKSLLHRRGTRGRRA

>A18621
VADASVVARLRSWALAVWHFVSNAPLTYAWLVVLVITTIIQNNLTGSQLHFVLLHRSTNIAELGRDPLEVLFSSLLWIDGRNLEPYLLLFTLFLAPAEHWLGHLRWLTVGLTAHIGATYLSEGLLYLAIQHRDASERMVHARDIGVSYFLVGVMAVLTYHIAKPWRWGYLGVLLVIFGFPLIAMDKAELDFTAVGHFASILIGLLFYPMARERDGRLWNPARIKSLLHRRGTRGRRA

>A31055
VADASVVARLRSWALAVWHFVSNAPLTYAWLVVLVITTIIQNNLTGSQLHFVLLHRSTNIAELGRDPLEVLFSSLLWIDGRNLEPYLLLFTLFLAPAEHWLGHLRWLTVGLTAHIGATYLSEGLLYLAIQHRDASERMVHARDIGVSYFLVGVMAVLTYHIAKPWRWGYLGVLLVIFGFPLIAMDKAELDFTAVGHFASILIGLLFYPMARERDGRLWNPARIKSLLHRRGTRGRRA

>A35021
VADASVVARLRSWALAVWHFVSNAPLTYAWLVVLVITTIIQNNLTGSQLHFVLLHRSTNIAELGRDPLEVLFSSLLWIDGRNLEPYLLLFTLFLAPAEHWLGHLRWLTVGLTAHIGATYLSEGLLYLAIQHRDASERMVHARDIGVSYFLVGVMAVLTYHIAKPWRWGYLGVLLVIFGFPLIAMDKAELDFTAVGHFASILIGLLFYPMARERDGRLWNPARIKSLLHRRGTRGRRA

>A39073
-----VVARLRSWALAVWHFVSNAPLTYAWLVVLVITTIIQNNLTGSQLHFVLLHRSTNIAELGRDPLEVLFSSLLWIDGRNLEPYLLLFTLFLAPAEHWLGHLRWLTVGLTAHIGATYLSEGLLYLAIQHRDASERMVHARDIGVSYFLVGVMAVLTYHIAKPWRWGYLGVLLVIFGFPLIAMDKAELDFTAVGHFASILIGLLFYPMARERDGRLWNPARIKSLLHRRGTRGRRA

>A70236
VADASVVARLRSWALAVWHFVSNAPLTYAWLVVLVITTIIQNNLTGSQLHFVLLHRSTNIAELGRDPLEVLFSSLLWIDGRNLEPYLLLFTLFLAPAEHWLGHLRWLTVGLTAHIGATYLSEGLLYLAIQHRDASERMVHARDIGVSYFLVGVMAVLTYHIAKPWRWGYLGVLLVIFGFPLIAMDKAELDFTAVGHFASILIGLLFYPMARERDGRLWNPARIKSLLHRRGTRGRRA

>A43664
VADASVVARLRSWALAVWHFVSNAPLTYAWLVVLVITTIIQNNLTGSQLHFVLLHRSTNIAELGRDPLEVLFSSLLWIDGRNLEPYLLLFTLFLAPAEHWLGHLRWLTVGLTAHIGATYLSEGLLYLAIQHRDASERMVHARDIGVSYFLVGVMAVLTYHIAKPWRWGYLGVLLVIFGFPLIAMDKAELDFTAVGHFASILIGLLFYPMARERDGRLWNPARIKSLLHRRGTRGRRA

>A74246
VADASVVARLRSWALAVWHFVSNAPLTYAWLVVLVITTIIQNNLTGSQLHFVLLHRSTNIAELGRDPLEVLFSSLLWIDGRNLEPYLLLFTLFLAPAEHWLGHLRWLTVGLTAHIGATYLSEGLLYLAIQHRDASERMVHARDIGVSYFLVGVMAVLTYHIAKPWRWGYLGVLLVIFGFPLIAMDKAELDFTAVGHFASILIGLLFYPMARERDGRLWNPARIKSLLHRRGTRGRRA

>A47473
VADASVVARLRSWALAVWHFVSNAPLTYAWLVVLVITTIIQNNLTGSQLHFVLLHRSTNIAELGRDPLEVLFSSLLWIDGRNLEPYLLLFTLFLAPAEHWLGHLRWLTVGLTAHIGATYLSEGLLYLAIQHRDASERMVHARDIGVSYFLVGVMAVLTYHIAKPWRWGYLGVLLVIFGFPLIAMDKAELDFTAVGHFASILIGLLFYPMARERDGRLWNPARIKSLLHRRGTRGRRA
