# Supplementary material for: POTION: an end-to-end pipeline for positive Darwinian selection detection in genome-scale data through phylogenetic comparison of protein-coding genes
Source: BMC Genomics. 2015 Aug 1;16(1):567. doi: 10.1186/s12864-015-1765-0 (PMC4521464; doi:10.1186/s12864-015-1765-0)
Supplement: Additional file 4: — Alignment data for MYC dataset. Compressed text files in .tgz format, untrimmed and trimmed alignment data for MYC dataset as produced by POTION. Data in fasta and phylip format. [file 12864_2015_1765_MOESM4_ESM.tgz › alignments/ORTHOMCL755.cluster.aa.fa.aln]

>A6611
VTAPVWLASPPEVHSALLSAGPGPGSLQAAAAGWSALSAEYAAVAQELSVVVAAVGAGVWQGPSAELFVAAYVPYVAWLVQASADSAAAAGEHEAAAAGYVCALAEMPTLPELAANHLTHAVLVATNFFGINTIPIALNEADYVRMWVQAATVMSAYEAVVGAALVATPHTGPAPVIVKPGANEASNAVAAATITPFPWHEIVQFLEETFAAYDQYLSALLSELPAVAWVWFQLFVDILGFNIIGFIITLASNAQLLTEFAINASYVAVGLLYAIAGVIDIVVEWVIGNLFGVVPLLGGPLLGALAAAVVPGVAGLAGVAGLAALPAVGAAAGAPAALVGSVAPVSGGVVSPQARLVSAVEPAPASTSVSVLASDRGAGALGFVGTAGKESVGQPAGLTVLADEFGDGAPVPMLPGSWGPDLVGVAGDGGLVSV

>A54313
VTAPVWLASPPEVHSALLSAGPGPGSLQAAAAGWSALSAEYAAVAQELSVVVAAVGAGVWQGPSAELFVAAYVPYVAWLVQASADSAAAAGEHEAAAAGYVCALAEMPTLPELAANHLTHAVLVATNFFGINTIPIALNEADYVRMWVQAATVMSAYEAVVGAALVATPHTGPAPVIVKPGANEASNAVAAATITPFPWHEIVQFLEETFAAYDQYLSALLSELPAVAWVWFQLFVDILGFNIIGFIITLASNAQLLTEFAINASYVAVGLLYAIAGVIDIVVEWVIGNLFGVVPLLGGPLLGALAAAVVPGVAGLAGVAGLAALPAVGAAAGAPAALVGSVAPVSGGVVSPQARLVSAVEPAPASTSVSVLASDRGAGALGFVGTAGKESVGQPAGLTVLADEFGDGAPVPMLPGSWGPDLVGVAGDGGLVSV

>A56122
VTAPVWLASPPEVHSALLSAGPGPGSLQAAAAGWSALSAEYAAVAQELSVVVAAVGAGVWQGPSAELFVAAYVPYVAWLVQASADSAAAAGEHEAAAAGYVCALAEMPTLPELAANHLTHAVLVATNFFGINTIPIALNEADYVRMWVQAATVMSAYEAVVGAALVATPHTGPAPVIVKPGANEASNAVAAATITPFPWHEIVQFLEETFAAYDQYLSALLSELPAVAWVWFQLFVDILGFNIIGFIITLASNAQLLTEFAINASYVAVGLLYAIAGVIDIVVEWVIGNLFGVVPLLGGPLLGALAAAVVPGVAGLAGVAGLAALPAVGAAAGAPAALVGSVAPVSGGVVSPQARLVSAVEPAPASTSVSVLASDRGAGALGFVGTAGKESVGQPAGLTVLADEFGDGAPVPMLPGSWGPDLVGVAGDGGLVSV

>A50703
VTAPVWLASPPEVHSALLSAGPGPGSLQAAAAGWSALSAEYAAVAQELSAVVAAVGAGVWQGPSAELFVAAYVPYVAWLVQASADSAAAAGEHEAAAAGYVCALAEMPTLPELAANHLTHAVLVATNFFGINTIPIALNEADYVRMWVQAATVMSAYEAVVGAALVATPHTGPAPVIVKPGANEASNAVAAATITPFPWHEIVQFLEETFAAYDQYLSALLSELPAVAWVWFQLFVDILGFNIIGFIITLASNAQLLTEFAINASYVAVGLLYAIAGVIDIVVEWVIGNLFGVVPLLGGPLLGALAAAVVPGVAGLAGVAGLAALPAVGAAAGAPAALVGSVAPVSGGVVSPQARLVSAVEPAPASTSVSVLASDRGAGALGFVGTAGKESVGQPAGLTVLADEFGDGAPVPMLPGSWGPDLVGVAGDGGLVSV

>A10532
VTAPVWLASPPEVHSALLSAGPGPGSLQAAAAGWSALSAEYAAVAQELSVVVAAVGAGVWQGPSAELFVAAYVPYVAWLVQASADSAAAAGEHEAAAAGYVCALAEMPTLPELAANHLTHAVLVATNFFGINTIPIALNEADYVRMWVQAATVMSAYEAVVGAALVATPHTGPAPVIVKPGANEASNAVAAATITPFPWHEIVQFLEETFAAYDQYLSALLSELPAVAWVWFQLFVDILGFNIIGFIITLASNAQLLTEFAINASYVAVGLLYAIAGVIDIVVEWVIGNLFGVVPLLGGPLLGALAAAVVPGVAGLAGVAGLAALPAVGAAAGAPAALVGSVAPVSGGVVSPQARLVSAVEPAPASTSVSVLASDRGAGALGFVGTAGKESVGQPAGLTVLADEFGDGAPVPMLPGSWGPDLVGVAGDGGLVSV

>A12411
VTAPVWLASPPEVHSALLSAGPGPGSLQAAAAGWSALSAEYAAVAQELSVVVAAVGAGVWQGPSAELFVAAYVPYVAWLVQASADSAAAAGEHEAAAAGYVCALAEMPTLPELAANHLTHAVLVATNFFGINTIPIALNEADYVRMWVQAATVMSAYEAVVGAALVATPHTGPAPVIVKPGANEASNAVAAATITPFPWHEIVQFLEETFAAYDQYLSALLSELPAVAWVWFQLFVDILGFNIIGFIITLASNAQLLTEFAINASYVAVGLLYAIAGVIDIVVEWVIGNLFGVVPLLGGPLLGALAAAVVPGVAGLAGVAGLAALPAVGAAAGAPAALVGSVAPVSGGVVSPQARLVSAVEPAPASTSVSVLASDRGAGALGFVGTAGKESVGQPAGLTVLADEFGDGAPVPMLPGSWGPDLVGVAGDGGLVSV

>A18216
VTAPVWLASPPEVHSALLSAGPGPGSLQAAAAGWSALSAEYAAVAQELSAVVAAVGAGVWQGPSAELFVAAYVPYVAWLVQASADSAAAAGEHEAAAAGYVCALAEMPTLPELAANHLTHAVLVATNFFGINTIPIALNEADYVRMWVQAATVMSAYEAVVGAALVATPHTGPAPVIVKPGANEASNAVAAATITPFPWHEIVQFLEETFAAYDQYLSALLSELPAVAWVWFQLFVDILGFNIIGFIITLASNAQLLTEFAINASYVAVGLLYAIAGVIDIVVEWVIGNLFGVVPLLGGPLLGALAAAVVPGVAGLAGVAGLAALPAVGAAAGAPAALVGSVAPVSGGVVSPQARLVSAVEPAPASTSVSVLASDRGAGALGFVGTAGKESVGQPAGLTVLADEFGDGAPVPMLPGSWGPDLVGVAGDGGLVSV

>A30616
VTAPVWLASPPEVHSALLSAGPGPGSLQAAAAGWSALSAEYAAVAQELSVVVAAVGAGVWQGPSAELFVAAYVPYVAWLVQASADSAAAAGEHEAAAAGYVCALAEMPTLPELAANHLTHAVLVATNFFGINTIPIALNEADYVRMWVQAATVMSAYEAVVGAALVATPHTGPAPVIVKPGANEASNAVAAATITPFPWHEIVQFLEETFAAYDQYLSALLSELPAVAWVWFQLFVDILGFNIIGFIITLASNAQLLTEFAINASYVAVGLLYAIAGVIDIVVEWVIGNLFGVVPLLGGPLLGALAAAVVPGVAGLAGVAGLAALPAVGAAAGAPAALVGSVAPVSGGVVSPQARLVSAVEPAPASTSVSVLASDRGAGALGFVGTAGKESVGQPAGLTVLADEFGDGAPVPMLPGSWGPDLVGVAGDGGLVSV

>A34594
VTAPVWLASPPEVHSALLSAGPGPGSLQAAAAGWSALSAEYAAVAQELSVVVAAVGAGVWQGPSAELFVAAYVPYVAWLVQASADSAAAAGEHEAAAAGYVCALAEMPTLPELAANHLTHAVLVATNFFGINTIPIALNEADYVRMWVQAATVMSAYEAVVGAALVATPHTGPAPVIVKPGANEASNAVAAATITPFPWHEIVQFLEETFAAYDQYLSALLSELPAVAWVWFQLFVDILGFNIIGFIITLASNAQLLTEFAINASYVAVGLLYAIAGVIDIVVEWVIGNLFGVVPLLGGPLLGALAAAVVPGVAGLAGVAGLAALPAVGAAAGAPAALVGSVAPVSGGVVSPQARLVSAVEPAPASTSVSVLASDRGAGALGFVGTAGKESVGQPAGLTVLADEFGDGAPVPMLPGSWGPDLVGVAGDGGLVSV

>A38639
VTAPVWLASPPEVHSALLSAGPGPGSLQAAAAGWSALSAEYAAVAQELSVVVAAVGAGVWQGPSAELFVAAYVPYVAWLVQASADSAAAAGEHEAAAAGYVCALAEMPTLPELAANHLTHAVLVATNFFGINTIPIALNEADYVRMWVQAATVMSAYEAVVGAALVATPHTGPAPVIVKPGANEASNAVAAATITPFPWHEIVQFLEETFAAYDQYLSALLSELPAVAWVWFQLFVDILGFNIIGFIITLASNAQLLTEFAINASYVAVGLLYAIAGVIDIVVEWVIGNLFGVVPLLGGPLLGALAAAVVPGVAGLAGVAGLAALPAVGAAAGAPAALVGSVAPVSGGVVSPQARLVSAVEPAPASTSVSVLASDRGAGALGFVGTAGKESVGQPAGLTVLADEFGDGAPVPMLPGSWGPDLVGVAGDGGLVSV

>A69800
VTAPVWLASPPEVHSALLSAGPGPGSLQAAAAGWSALSAEYAAVAQELSVVVAAVGAGVWQGPSAELFVAAYVPYVAWLVQASADSAAAAGEHEAAAAGYVCALAEMPTLPELAANHLTHAVLVATNFFGINTIPIALNEADYVRMWVQAATVMSAYEAVVGAALVATPHTGPAPVIVKPGANEASNAVAAATITPFPWHEIVQFLEETFAAYDQYLSALLSELPAVAWVWFQLFVDILGFNIIGFIITLASNAQLLTEFAINASYVAVGLLYAIAGVIDIVVEWVIGNLFGVVPLLGGPLLGALAAAVVPGVAGLAGVAGLAALPAVGAAAGAPAALVGSVAPVSGGVVSPQARLVSAVEPAPASTSVSVLASDRGAGALGFVGTAGKESVGQPAGLTVLADEFGDGAPVPMLPGSWGPDLVGVAGDGGLVSV

>A43243
VTAPVWLASPPEVHSALLSAGPGPGSLQAAAAGWSALSAEYAAVAQELSVVVAAVGAGVWQGPSAELFVAAYVPYVAWLVQASADSAAAAGEHEAAAAGYVCALAEMPTLPELAANHLTHAVLVATNFFGINTIPIALNEADYVRMWVQAATVMSAYEAVVGAALVATPHTGPAPVIVKPGANEASNAVAAATITPFPWHEIVQFLEETFAAYDQYLSALLSELPAVAWVWFQLFVDILGFNIIGFIITLASNAQLLTEFAINASYVAVGLLYAIAGVIDIVVEWVIGNLFGVVPLLGGPLLGALAAAVVPGVAGLAGVAGLAALPAVGAAAGAPAALVGSVAPVSGGVVSPQARLVSAVEPAPASTSVSVLASDRGAGALGFVGTAGKESVGQPAGLTVLADEFGDGAPVPMLPGSWGPDLVGVAGDGGLVSV

>A73823
VTAPVWLASPPEVHSALLSAGPGPGSLQAAAAGWSALSAEYAAVAQELSVVVAAVGAGVWQGPSAELFVAAYVPYVAWLVQASADSAAAAGEHEAAAAGYVCALAEMPTLPELAANHLTHAVLVATNFFGINTIPIALNEADYVRMWVQAATVMSAYEAVVGAALVATPHTGPAPVIVKPGANEASNAVAAATITPFPWHEIVQFLEETFAAYDQYLSALLSELPAVAWVWFQLFVDILGFNIIGFIITLASNAQLLTEFAINASYVAVGLLYAIAGVIDIVVEWVIGNLFGVVPLLGGPLLGALAAAVVPGVAGLAGVAGLAALPAVGAAAGAPAALVGSVAPVSGGVVSPQARLVSAVEPAPASTSVSVLASDRGAGALGFVGTAGKESVGQPAGLTVLADEFGDGAPVPMLPGSWGPDLVGVAGDGGLVSV

>A47064
VTAPVWLASPPEVHSALLSAGPGPGSLQAAAAGWSALSAEYAAVAQELSVVVAAVGAGVWQGPSAELFVAAYVPYVAWLVQASADSAAAAGEHEAAAAGYVCALAEMPTLPELAANHLTHAVLVATNFFGINTIPIALNEADYVRMWVQAATVMSAYEAVVGAALVATPHTGPAPVIVKPGANEASNAVAAATITPFPWHEIVQFLEETFAAYDQYLSALLSELPAVAWVWFQLFVDILGFNIIGFIITLASNAQLLTEFAINASYVAVGLLYAIAGVIDIVVEWVIGNLFGVVPLLGGPLLGALAAAVVPGVAGLAGVAGLAALPAVGAAAGAPAALVGSVAPVSGGVVSPQARLVSAVEPAPASTSVSVLASDRGAGALGFVGTAGKESVGQPAGLTVLADEFGDGAPVPMLPGSWGPDLVGVAGDGGLVSV
