# Supplementary material for: POTION: an end-to-end pipeline for positive Darwinian selection detection in genome-scale data through phylogenetic comparison of protein-coding genes
Source: BMC Genomics. 2015 Aug 1;16(1):567. doi: 10.1186/s12864-015-1765-0 (PMC4521464; doi:10.1186/s12864-015-1765-0)
Supplement: Additional file 4: — Alignment data for MYC dataset. Compressed text files in .tgz format, untrimmed and trimmed alignment data for MYC dataset as produced by POTION. Data in fasta and phylip format. [file 12864_2015_1765_MOESM4_ESM.tgz › alignments/ORTHOMCL3612.cluster.aa.fa.aln]

>A5326
MNFSVLPPEINSALIFAGAGPEPMAAAATAWDGLAMELASAAASFGSVTSGLVGGAWQGASSSAMAAAAAPYAAWLAAAAVQAEQTAAQAAAMIAEFEAVKTAVVQPMLVAANRADLVSLVMSNLFGQNAPAIAAIEATYEQMWAADVSAMSAYHAGASAIASALSPFSKPLQNLAGLPAWLASGAPAAAMTAAAGIPALAGGPTAINLGIANVGGGNVGNANNGLANIGNANLGNYNFGSGNFGNSNIGSASLGNNNIGFGNLGSNNVGVGNLGNLNTGFANTGLGNFGFGNTGNNNIGIGLTGNNQIGIGGLNSGTGNFGLFNSGSGNVGFFNSGNGNFGIGNSGNFNTGGWNSGHGNTGFFNAGSFNTGMLDVGNANTGSLNTGSYNMGDFNPGSSNTGTFNTGNANTGFLNAGNINTGVFNIGHMNNGLFNTGDMNNGVFYRGVGQGSLQFSITTPDLTLPPLQIPGISVPAFSLPAITLPSLNIPAATTPANITVGAFSLPGLTLPSLNIPAATTPANITV------------------------------------------------------------------------------GAFSLPGLTLPSLNIPAATTPANITVGAFSLPGLTLPSLNIPAATTPANITVGAFSLPGLTLPSLNIPAATTPANITVGAFSLPGLTLPSLNIPAATTPANI--------------------------TVSGFQLPPLSIPSVAIPPVTVPPITVGAFNLPPLQIPEVTIPQLTIPAGITIGGFSLPAIHTQPITVGQIGVGQFGLPSIGWDVFLSTPRITVPAFGIPFTLQFQTNVPALQPPGGGLSTFTNGALIFGEFDLPQLVVHPYTLTGPIVIGSFFLPAFNIPGIDVPAINVDGFTLPQITTPAITTPEFAIPPIGVGGFTLPQITTQEIITPELTINSIGVGGFTLPQITTPPITTPPLTIDPINLTGFTLPQITTPPITTPPLTI---------------------------------------------------------------------------DPINLTGFT-------------------------LPQITTPPITTPPLTIEPI-------------------------GVGGFTTPPLTVPGIHLPSTTIGAFAIPGGPGYFNSSTAPSSGFFNSGAGGNSGFGNNGSGLSGWFNTNPAGLLGGSGYQNFGGLSSGFSNLGSGVSGFANRGILPFSVASVVSGFANIGTNLAGFFQGTTS

>A57421
MNFSVLPPEINSALIFAGAGPEPMAAAATAWDGLAMELASAAASFGSVTSGLVGGAWQGASSSAMAAAAAPYAAWLAAAAVQAEQTAAQAAAMIAEFEAVKTAVVQPMLVAANRADLVSLVMSNLFGQNAPAIAAIEATYEQMWAADVSAMSAYHAGASAIASALSPFSKPLQNLAGLPAWLASGAPAAAMTAAAGIPALAGGPTAINLGIANVGGGNVGNANNGLANIGNANLGNYNFGSGNFGNSNIGSASLGNNNIGFGNLGSNNVGVGNLGNLNTGFANTGLGNFGFGNTGNNNIGIGLTGNNQIGIGGLNSGTGNFGLFNSGSGNVGFFNSGNGNFGIGNSGNFNTGGWNSGHGNTGFFNAGSFNTGMLDVGNANTGSLNTGSYNMGDFNPGSSNTGTFNTGNANTGFLNAGNINTGVFNIGHMNNGLFNTGDMNNGVFYRGVGQGSLQFSITTPDLTLPPLQIPGISVPAFSLPAITLPSLTIPAATTPANITVGAFSLPGLTLPSLNIPAATTPANITV------------------------------------------------------------------------------GAFSLPGLTLPSLNIPAATTPAN------------------------------------------------------------------------------I--------------------------TVSGFQLPPLSIPSVAIPPVTVPPITVGAFNLPPLQIPEVTIPQLTIPAGITIGGFSLPAIHTQPITVGQIGVGQFGLPSIGWDVFLSTPRITVPAFGIPFTLQFQTNVPALQPPGGGLSTFTNGALIFGEFDLPQLVVHPYTLTGPIVIGSFFLPAFNIPGIDVPAINVDGFTLPQITTPAITTPEFAIPPIGVGGFTLPQITTQEIITPELTINSIGVGGFTLPQITTPPITTPPLTIDPINLTGFTLPQITTPPITTPPLTI---------------------------------------------------------------------------DPINLTGFTLPQITTPPITTPPLTIDPINLTGFTLPQITTPPITTPPLTIDPINLTGFTLPQSTTPPITTPPLTIEPIGVGGFTTPPLTVPGIHLPSTTIGAFAIPGGPGYFNSSTAPSSGFFNSGAGGNSGFGNNGSGLSGWFNTNPAGLLGGSGYQNFGGLSSGFSNLGSGVSGFANRGILPFSVASVVSGFANIGTNLAGFFQGTTS

>A60911
MNFSVLPPEINSALIFAGAGPEPMAAAATAWDGLAMELASAAASFGSVTSGLVGGAWQGASSSAMAAAAAPYAAWLAAAAVQAEQTAAQAAAMIAEFEAVKTAVVQPMLVAANRADLVSLVMSNLFGQNAPAIAAIEATYEQMWAADVSAMSAYHAGASAIASALSPFSKPLQNLAGLPAWLASGAPAAAMTAAAGIPALAGGPTAINLGIANVGGGNVGNANNGLANIGNANLGNYNFGSGNFGNSNIGSASLGNNNIGFGNLGSNNVGVGNLGNLNTGFANTGLGNFGFGNTGNNNIGIGLTGNNQIGIGGLNSGTGNFGLFNSGSGNVGFFNSGNGNFGIGNSGNFNTGGWNSGHGNTGFFNAGSFNTGMLDVGNANTGSLNTGSYNMGDFNPGSSNTGTFNTGNANTGFLNAGNINTGVFNIGHMNNGLFNTGDMNNGVFYRGVGQGSLQFSITTPDLTLPPLQIPGISVPAFSLPAITLPSLTIPAATTPANITVGAFSLPGLTLPSLNIPAATTPANITV------------------------------------------------------------------------------GAFSLPGLTLPSLNIPAATTPANIT--------------------------------------------------------------------------------------------------------VSGFQLPPLSIPSVAIPPVTVPPITVGAFNLPPLQIPEVTIPQLTIPAGITIGGFSLPAIHTQPITVGQIGVGQFGLPSIGWDVFLSTPRITVPAFGIPFTLQFQTNVPALQPPGGGLSTFTNGALIFGEFDLPQLVVHPYTLTGPIVIGSFFLPAFNIPGIDVPAINVDGFTLPQITTPAITTPEFAIPPIGVGGFTLPQITTQEIITPELTINSIGVGGFTLPQITTPPITTPPLTIDPINLTGFTLPQITTPPITTPPLTIDPINLTGFTLPQITTPPITTPPLTIDPINLTGFTLPQITTPPITTPPLTIEPIGVGGF----------------------------------------------------------------------------------------------------TTPPLTVPGIHLPSTTIGAFAIPGGPGYFNSSTAPSSGFFNSGAGGNSGFGNNGSGLSGWFNTNPAGLLGGSGYQNFGGLSSGFSNLGSGVSGFANRGILPFSVASVVSGFANIGTNLAGFFQGTTS

>A1583
MNFSVLPPEINSALIFAGAGPEPMAAAATAWDGLAMELASAAASFGSVTSGLVGGAWQGASSSAMAAAAAPYAAWLAAAAVQAEQTAAQAAAMIAEFEAVKTAVVQPMLVAANRADLVSLVMSNLFGQNAPAIAAIEATYEQMWAADVSAMSAYHAGASAIASALSPFSKPLQNLAGLPAWLASGAPAAAMTAAAGIPALAGGPTAINLGIANVGGGNVGNANNGLANIGNANLGNYNFGSGNFGNSNIGSASLGNNNIGFGNLGSNNVGVGNLGNLNTGFANTGLGNFGFGNTGNNNIGIGLTGNNQIGIGGLNSGTGNFGLFNSGSGNVGFFNSGNGNFGIGNSGNFNTGGWNSGHGNTGFFNAGSFNTGMLDVGNANTGSLNTGSYNMGDFNPGSSNTGTFNTGNANTGFLNAGNINTGVFNIGHMNNGLFNTGDMNNGVFYRGVGQGSLQFSITTPDLTLPPLQIPGISVPAFSLPAITLPSLTIPAATTPANITVGAFSLPGLTLPSLNIPAATTPANITVNPFSLPGLTLPSLNIPAATTPANITVGAFSLPGLTLPSLNIPAATTPANITVGAFSLPGLTLPSLNIPAATTPANITVGAFSLPGLTLPSLNIPAATTPANIT--------------------------------------------------------------------------------------------------------VSGFQLPPLSIPSVAIPPVTVPPITVGAFNLPPLQIPEVTIPQLTIPAGITIGGFSLPAIHTQPITVGQIGVGQFGLPSIGWDVFLSTPRITVPAFGIPFTLQFQTNVPALQPPGGGLSTFTNGALIFGEFDLPQLVVHPYTLTGPIVIGSFFLPAFNIPGIDVPAINVDGFTLPQITTPAITTPEFAIPPIGVGGFTLPQITTQEIITPELTINSIGVGGFTLPQITTPPITTPPLTIDPINLTGFTLPQITTPPITTPPLTIDPINLTGFTLPQITTPPITTPPLTI----------------------------------------------------------------------------------------------------EPI-------------------------GVGGFTTPPLTVPGIHLPSTTIGAFAIPGGPGYFNSSTAPSSGFFNSGAGGNSGFGNNGSGLSGWFNTNPAGLLGGSGYQNFGGLSSGFSNLGSGVSGFANRGILPFSVASVVSGFANIGTNLAGFFQGTTS

>A53183
MNFSVLPPEINSALIFAGAGPEPMAAAATAWDGLAMELASAAASFGSVTSGLVGGAWQGASSSAMAAAAAPYAAWLAAAAVQAEQTAAQAAAMIAEFEAVKTAVVQPMLVAANRADLVSLVMSNLFGQNAPAIAAIEATYEQMWAADVSAMSAYHAGASAIASALSPFSKPLQNLAGLPAWLASGAPAAAMTAAAGIPALAGGPTAINLGIANVGGGNVGNANNGLANIGNANLGNYNFGSGNFGNSNIGSASLGNNNIGFGNLGSNNVGVGNLGNLNTGFANTGLGNFGFGNTGNNNIGIGLTGNNQIGIGGLNSGTGNFGLFNSGSGNVGFFNSGNGNFGIGNSGNFNTGGWNSGHGNTGFFNAGSFNTGMLDVGNANTGSLNTGSYNMGDFNPGSSNTGTFNTGNANTGFLNAGNINTGVFNIGHMNNGLFNTGDMNNGVFYRGVGQGSLQFSITTPDLTLPPLQIPGISVPAFSLPAITLPSLTIPAATTPANITVGAFSLPGLTLPSLTIPAATTPANITV------------------------------------------------------------------------------GAFSLPGLTLPSLNIPAATTPANITVGAFSLPGLTLPSLNIPAATTPANITVGAFSLPGLTLPSLNIPAATTPANITVGAFSLPGLTLPSLNIPAATTPANI--------------------------TVSGFQLPPLSIPSVAIPPVTVPPITVGAFNLPPLQIPEVTIPQLTIPAGITIGGFSLPAIHTQPITVGQIGVGQFGLPSIGWDVFLSTPRITVPAFGIPFTLQFQTNVPALQPPGGGLSTFTNGALIFGEFDLPQLVVHPYTLTGPIVIGSFFLPAFNIPGIDVPAINVDGFTLPQITTPAITTPEFAIPPIGVGGFTLPQITTQEIITPELTINSIGVGGFTLPQITTPPITTPPLTIDPINLTGFTLPQITTPPITTPPLTI---------------------------------------------------------------------------DPINLTGFT-------------------------LPQITTPPITTPPLTIEPI-------------------------GVGGFTTPPLTVPGIHLPSTTIGAFAIPGGPGYFNSSTAPSSGFFNSGAGGNSGFGNNGSGLSGWFNTNPAGLLGGSGYQNFGGLSSGFSNLGSGVSGFANRGILPFSVASVVSGFANIGTNLAGFFQGTTS

>A9291
MNFSVLPPEINSALIFAGAGPEPMAAAATAWDGLAMELASAAASFGSVTSGLVGGAWQGASSSAMAAAAAPYAAWLAAAAVQAEQTAAQAAAMIAEFEAVKTAVVQPMLVAANRADLVSLVMSNLFGQNAPAIAAIEATYEQMWAADVSAMSAYHAGASAIASALSPFSKPLQNLAGLPAWLASGAPAAAMTAAAGIPALAGGPTAINLGIANVGGGNVGNANNGLANIGNANLGNYNFGSGNFGNSNIGSASLGNNNIGFGNLGSNNVGVGNLGNLNTGFANTGLGNFGFGNTGNNNIGIGLTGNNQIGIGGLNSGTGNFGLFNSGSGNVGFFNSGNGNFGIGNSGNFNTGGWNSGHGNTGFFNAGSFNTGMLDVGNANTGSLNTGSYNMGDFNPGSSNTGTFNTGNANTGFLNAGNINTGVFNIGHMNNGLFNTGDMNNGVFYRGVGQGSLQFSITTPDLTLPPLQIPGISVPAFSLPAITLPSLTIPAATTPANITVGAFSLPGLTLPSLNIPAATTPANITV------------------------------------------------------------------------------GAFSLPGLTLPSLNIPAATTPANIT--------------------------------------------------------------------------------------------------------VSGFQLPPLSIPSVAIPPVTVPPITVGAFNLPPLQIPEVTIPQLTIPAGITIGGFSLPAIHTQPITVGQIGVGQFGLPSIGWDVFLSTPRITVPAFGIPFTLQFQTNVPALQPPGGGLSTFTNGALIFGEFDLPQLVVHPYTLTGPIVIGSFFLPAFNIPGIDVPAINVDGFTLPQITTPAITTPEFAIPPIGVGGFTLPQITTQEIITPELTINSIGVGGFTLPQITTPPITTPPLTIDPINLTGFTLPQITTPPITTPPLTIDPINLTGFTLPQITTPPITTPPLTI----------------------------------------------------------------------------------------------------EPI-------------------------GVGGFTTPPLTVPGIHLPSTTIGAFAIPGGPGYFNSSTAPSSGFFNSGAGGNSGFGNNGSGLSGWFNTNPAGLLGGSGYQNFGGLSSGFSNLGSGVSGFANRGILPFSVASVVSGFANIGTNLAGFFQGTTS

>A13706
MNFSVLPPEINSALIFAGAGPEPMAAAATAWDGLAMELASAAASFGSVTSGLVGGAWQGASSSAMAAAAAPYAAWLAAAAVQAEQTAAQAAAMIAEFEAVKTAVVQPMLVAANRADLVSLVMSNLFGQNAPAIAAIEATYEQMWAADVSAMSAYHAGASAIASALSPFSKPLQNLAGLPAWLASGAPAAAMTAAAGIPALAGGPTAINLGIANVGGGNVGNANNGLANIGNANLGNYNFGSGNFGNSNIGSASLGNNNIGFGNLGSNNVGVGNLGNLNTGFANTGLGNFGFGNTGNNNIGIGLTGNNQIGIGGLNSGTGNFGLFNSGSGNVGFFNSGNGNFGIGNSGNFNTGGWNSGHGNTGFFNAGSFNTGMLDVGNANTGSLNTGSYNMGDFNPGSSNTGTFNTGNANTGFLNAGNINTGVFNIGHMNNGLFNTGDMNNGVFYRGVGQGSLQFSITTPDLTLPPLQIPGISVPAFSLPAITLPSLTIPAATTPANITVGAFSLPGLTLPSLNIPAATTPANITV------------------------------------------------------------------------------GAFSLPGLTLPSLNIPAATTPAN------------------------------------------------------------------------------I--------------------------TVSGFQLPPLSIPSVAIPPVTVPPITVGAFNLPPLQIPEVTIPQLTIPAGITIGGFSLPAIHTQPITVGQIGVGQFGLPSIGWDVFLSTPRITVPAFGIPFTLQFQTNVPALQPPGGGLSTFTNGALIFGEFDLPQLVVHPYTLTGPIVIGSFFLPAFNIPGIDVPAINVDGFTLPQITTPAITTPEFAIPPIGVGGFTLPQITTQEIITPELTINSIGVGGFTLPQITTPPITTPPLTIDPINLTGFTLPQITTPPITTPPLTI---------------------------------------------------------------------------DPINLTGFTLPQITTPPITTPPLTIDPINLTGFTLPQITTPPITTPPLTIDPINLTGFTLPQSTTPPITTPPLTIEPIGVGGFTTPPLTVPGIHLPSTTIGAFAIPGGPGYFNSSTAPSSGFFNSGAGGNSGFGNNGSGLSGWFNTNPAGLLGGSGYQNFGGLSSGFSNLGSGVSGFANRGILPFSVASVVSGFANIGTNLAGFFQGTTS

>A29304
MNFSVLPPEINSALIFAGAGPEPMAAAATAWDGLAMELASAAASFGSVTSGLVGGAWQGASSSAMAAAAAPYAAWLAAAAVQAEQTAAQAAAMIAEFEAVKTAVVQPMLVAANRADLVSLVMSNLFGQNAPAIAAIEATYEQMWAADVSAMSAYHAGASAIASALSPFSKPLQNLAGLPAWLASGAPAAAMTAAAGIPALAGGPTAINLGIANVGGGNVGNANNGLANIGNANLGNYNFGSGNFGNSNIGSASLGNNNIGFGNLGSNNVGVGNLGNLNTGFANTGLGNFGFGNTGNNNIGIGLTGNNQIGIGGLNSGTGNFGLFNSGSGNVGFFNSGNGNFGIGNSGNFNTGGWNSGHGNTGFFNAGSFNTGMLDVGNANTGSLNTGSYNMGDFNPGSSNTGTFNTGNANTGFLNAGNINTGVFNIGHMNNGLFNTGDMNNGVFYRGVGQGSLQFSITTPDLTLPPLQIPGISVPAFSLPAITLPSLNIPAATTPANITVGAFSLPGLTLPSLNIPAATTPANITV------------------------------------------------------------------------------GAFSLPGLTLPSLNIPAATTPANITVGAFSLPGLTLPSLNIPAATTPANITVGAFSLPGLTLPSLNIPAATTPANITVGAFSLPGLTLPSLNIPAATTPANI--------------------------TVSGFQLPPLSIPSVAIPPVTVPPITVGAFNLPPLQIPEVTIPQLTIPAGITIGGFSLPAIHTQPITVGQIGVGQFGLPSIGWDVFLSTPRITVPAFGIPFTLQFQTNVPALQPPGGGLSTFTNGALIFGEFDLPQLVVHPYTLTGPIVIGSFFLPAFNIPGIDVPAINVDGFTLPQITTPAITTPEFAIPPIGVGGFTLPQITTQEIITPELTINSIGVGGFTLPQITTPPITTPPLTIDPINLTGFTLPQITTPPITTPPLTI---------------------------------------------------------------------------DPINLTGFT-------------------------LPQITTPPITTPPLTIEPI-------------------------GVGGFTTPPLTVPGIHLPSTTIGAFAIPGGPGYFNSSTAPSSGFFNSGAGGNSGFGNNGSGLSGWFNTNPAGLLGGSGYQNFGGLSSGFSNLGSGVSGFANRGILPFSVASVVSGFANIGTNLAGFFQGTTS

>A33317
MNFSVLPPEINSALIFAGAGPEPMAAAATAWDGLAMELASAAASFGSVTSGLVGGAWQGASSSAMAAAAAPYAAWLAAAAVQAEQTAAQAAAMIAEFEAVKTAVVQPMLVAANRADLVSLVMSNLFGQNAPAIAAIEATYEQMWAADVSAMSAYHAGASAIASALSPFSKPLQNLAGLPAWLASGAPAAAMTAAAGIPALAGGPTAINLGIANVGGGNVGNANNGLANIGNANLGNYNFGSGNFGNSNIGSASLGNNNIGFGNLGSNNVGVGNLGNLNTGFANTGLGNFGFGNTGNNNIGIGLTGNNQIGIGGLNSGTGNFGLFNSGSGNVGFFNSGNGNFGIGNSGNFNTGGWNSGHGNTGFFNAGSFNTGMLDVGNANTGSLNTGSYNMGDFNPGSSNTGTFNTGNANTGFLNAGNINTGVFNIGHMNNGLFNTGDMNNGVFYRGVGQGSLQFSITTPDLTLPPLQIPGISVPAFSLPAITLPSLTIPAATTPANITVGAFSLPGLTLPSLNIPAATTPANITV------------------------------------------------------------------------------GAFSLPGLTLPSLNIPAATTPANITVGAFSLPGLTLPSLNIPAATTPANITVGAFSLPGLTLPSLNIPAATTPANITVGAFSLPGLTLPSLNIPAATTPANITVGAFSLPGLTLPSLNIPAATTPANITVSGFQLPPLSIPSVAIPPVTVPPITVGAFNLPPLQIPEVTIPQLTIPAGITIGGFSLPAIHTQPITVGQIGVGQFGLPSIGWDVFLSTPRITVPAFGIPFTLQFQTNVPALQPPGGGLSTFTNGALIFGEFDLPQLVVHPYTLTGPIVIGSFFLPAFNIPGIDVPAINVDGFTLPQITTPAITTPEFAIPPIGVGGFTLPQITTQEIITPELTINSIGVGGFTLPQITTPPITTPPLTIDPINLTGFTLPQITTPPITTPPLTIDPINLTGFTLPQITTPPITTPPLTIDPINLTGFTLPQITTPPITTPPLTI-------------------------DPINLTGFT-------------------------LPQITTPPITTPPLTIEPI-------------------------GVGGFTTPPLTVPGIHLPSTTIGAFAIPGGPGYFNSSTAPSSGFFNSGAGGNSGFGNNGSGLSGWFNTNPAGLLGGSGYQNFGGLSSGFSNLGSGVSGFANRGILPFSVASVVSGFANIGTNLAGFFQGTTS

>A37343
MNFSVLPPEINSALIFAGAGPEPMAAAATAWDGLAMELASAAASFGSVTSGLVGGAWQGASSSAMAAAAAPYAAWLAAAAVQAEQTAAQAAAMIAEFEAVKTAVVQPMLVAANRADLVSLVMSNLFGQNAPAIAAIEATYEQMWAADVSAMSAYHAGASAIASALSPFSKPLQNLAGLPAWLASGAPAAAMTAAAGIPALAGGPTAINLGIANVGGGNVGNANNGLANIGNANLGNYNFGSGNFGNSNIGSASLGNNNIGFGNLGSNNVGVGNLGNLNTGFANTGLGNFGFGNTGNNNIGIGLTGNNQIGIGGLNSGTGNFGLFNSGSGNVGFFNSGNGNFGIGNSGNFNTGGWNSGHGNTGFFNAGSFNTGMLDVGNANTGSLNTGSYNMGDFNPGSSNTGTFNTGNANTGFLNAGNINTGVFNIGHMNNGLFNTGDMNNGVFYRGVGQGSLQFSITTPDLTLPPLQIPGISVPAFSLPAITLPSLTIPAATTPANITVGAFSLPGLTLPSLNIPAATTPANITV------------------------------------------------------------------------------GAFSLPGLTLPSLNIPAATTPAN------------------------------------------------------------------------------I--------------------------TVSGFQLPPLSIPSVAIPPVTVPPITVGAFNLPPLQIPEVTIPQLTIPAGITIGGFSLPAIHTQPITVGQIGVGQFGLPSIGWDVFLSTPRITVPAFGIPFTLQFQTNVPALQPPGGGLSTFTNGALIFGEFDLPQLVVHPYTLTGPIVIGSFFLPAFNIPGIDVPAINVDGFTLPQITTPAITTPEFAIPPIGVGGFTLPQITTQEIITPELTINSIGVGGFTLPQITTPPITTPPLTIDPINLTGFTLPQITTPPITTPPLTI---------------------------------------------------------------------------DPINLTGFTLPQITTPPITTPPLTIDPINLTGFTLPQITTPPITTPPLTIEPI-------------------------GVGGFTTPPLTVPGIHLPSTTIGAFAIPGGPGYFNSSTAPSSGFFNSGAGGNSGFGNNGSGLSGWFNTNPAGLLGGSGYQNFGGLSSGFSNLGSGVSGFANRGILPFSVASVVSGFANIGTNLAGFFQGTTS

>A68504
MNFSVLPPEINSALIFAGAGPEPMAAAATAWDGLAMELASAAASFGSVTSGLVGGAWQGASSSAMAAAAAPYAAWLAAAAVQAEQTAAQAAAMIAEFEAVKTAVVQPMLVAANRADLVSLVMSNLFGQNAPAIAAIEATYEQMWAADVSAMSAYHAGASAIASALSPFSKPLQNLAGLPAWLASGAPAAAMTAAAGIPALAGGPTAINLGIANVGGGNVGNANNGLANIGNANLGNYNFGSGNFGNSNIGSASLGNNNIGFGNLGSNNVGVGNLGNLNTGFANTGLGNFGFGNTGNNNIGIGLTGNNQIGIGGLNSGTGNFGLFNSGSGNVGFFNSGNGNFGIGNSGNFNTGGWNSGHGNTGFFNAGSFNTGMLDVGNANTGSLNTGSYNMGDFNPGSSNTGTFNTGNANTGFLNAGNINTGVFNIGHMNNGLFNTGDMNNGVFYRGVGQGSLQFSITTPDLTLPPLQIPGISVPAFSLPAITLPSLTIPAATTPANITVGAFSLPGLTLPSLNIPAATTPANITV------------------------------------------------------------------------------GAFSLPGLTLPSLNIPAATTPANITVGAFSLPGLTLPSLNIPAATTPANITVGAFSLPGLTLPSLNIPAATTPANITVGAFSLPGLTLPSLNIPAATTPANI--------------------------TVSGFQLPPLSIPSVAIPPVTVPPITVGAFNLPPLQIPEVTIPQLTIPAGITIGGFSLPAIHTQPITVGQIGVGQFGLPSIGWDVFLSTPRITVPAFGIPFTLQFQTNVPALQPPGGGLSTFTNGALIFGEFDLPQLVVHPYTLTGPIVIGSFFLPAFNIPGIDVPAINVDGFTLPQITTPAITTPEFAIPPIGVGGFTLPQITTQEIITPELTINSIGVGGFTLPQITTPPITTPPLTIDPINLTGFTLPQITTPPITTPPLTI---------------------------------------------------------------------------DPINLTGFT-------------------------LPQITTPPITTPPLTIEPI-------------------------GVGGFTTPPLTVPGIHLPSTTIGAFAIPGGPGYFNSSTAPSSGFFNSGAGGNSGFGNNGSGLSGWFNTNPAGLLGGSGYQNFGGLSSGFSNLGSGVSGFANRGILPFSVASVVSGFANIGTNLAGFFQGTTS

>A42011
MNFSVLPPEINSALIFAGAGPEPMAAAATAWDGLAMELASAAASFGSVTSGLVGGAWQGASSSAMAAAAAPYAAWLAAAAVQAEQTAAQAAAMIAEFEAVKTAVVQPMLVAANRADLVSLVMSNLFGQNAPAIAAIEATYEQMWAADVSAMSAYHAGASAIASALSPFSKPLQNLAGLPAWLASGAPAAAMTAAAGIPALAGGPTAINLGIANVGGGNVGNANNGLANIGNANLGNYNFGSGNFGNSNIGSASLGNNNIGFGNLGSNNVGVGNLGNLNTGFANTGLGNFGFGNTGNNNIGIGLTGNNQIGIGGLNSGTGNFGLFNSGSGNVGFFNSGNGNFGIGNSGNFNTGGWNSGHGNTGFFNAGSFNTGMLDVGNANTGSLNTGSYNMGDFNPGSSNTGTFNTGNANTGFLNAGNINTGVFNIGHMNNGLFNTGDMNNGVFYRGVGQGSLQFSITTPDLTLPPLQIPGISVPAFSLPAITLPSLTIPAATTPANITVGAFSLPGLTLPSLNIPAATTPANITV------------------------------------------------------------------------------GAFSLPGLTLPSLNIPAATTPANITVGAFSLPGLTLPSLNIPAATTPANITVGAFSLPGLTLPSLNIPAATTPANITVGAFSLPGLTLPSLNIPAATTPANI--------------------------TVSGFQLPPLSIPSVAIPPVTVPPITVGAFNLPPLQIPEVTIPQLTIPAGITIGGFSLPAIHTQPITVGQIGVGQFGLPSIGWDVFLSTPRITVPAFGIPFTLQFQTNVPALQPPGGGLSTFTNGALIFGEFDLPQLVVHPYTLTGPIVIGSFFLPAFNIPGIDVPAINVDGFTLPQITTPAITTPEFAIPPIGVGGFTLPQITTQEIITPELTINSIGVGGFTLPQITTPPITTPPLTIDPINLTGFTLPQITTPPITTPPLTI---------------------------------------------------------------------------DPINLTGFT-------------------------LPQITTPPITTPPLTIEPI-------------------------GVGGFTTPPLTVPGIHLPSTTIGAFRIPGGPGYFNSSTAPSSGFFNSGAGGNSGFGNNGSGLSGWFNTNPAGLLGGSGYQNFGGLSSGFSNLGSGVSGFANRGILPFSVASVVSGFANIGTNLAGFFQGTTS

>A72530
MNFSVLPPEINSALIFAGAGPEPMAAAATAWDGLAMELASAAASFGSVTSGLVGGAWQGASSSAMAAAAAPYAAWLAAAAVQAEQTAAQAAAMIAEFEAVKTAVVQPMLVAANRADLVSLVMSNLFGQNAPAIAAIEATYEQMWAADVSAMSAYHAGASAIASALSPFSKPLQNLAGLPAWLASGAPAAAMTAAAGIPALAGGPTAINLGIANVGGGNVGNANNGLANIGNANLGNYNFGSGNFGNSNIGSASLGNNNIGFGNLGSNNVGVGNLGNLNTGFANTGLGNFGFGNTGNNNIGIGLTGNNQIGIGGLNSGTGNFGLFNSGSGNVGFFNSGNGNFGIGNSGNFNTGGWNSGHGNTGFFNAGSFNTGMLDVGNANTGSLNTGSYNMGDFNPGSSNTGTFNTGNANTGFLNAGNINTGVFNIGHMNNGLFNTGDMNNGVFYRGVGQGSLQFSITTPDLTLPPLQIPGISVPAFSLPAITLPSLTIPAATTPANITVGAFSLPGLTLPSLNIPAATTPANITV------------------------------------------------------------------------------GAFSLPGLTLPSLNIPAATTPANIT--------------------------------------------------------------------------------------------------------VSGFQLPPLSIPSVAIPPVTVPPITVGAFNLPPLQIPEVTIPQLTIPAGITIGGFSLPAIHTQPITVGQIGVGQFGLPSIGWDVFLSTPRITVPAFGIPFTLQFQTNVPALQPPGGGLSTFTNGALIFGEFDLPQLVVHPYTLTGPIVIGSFFLPAFNIPGIDVPAINVDGFTLPQITTPAITTPEFAIPPIGVGGFTLPQITTQEIITPELTINSIGVGGFTLPQITTPPITTPPLTIDPINLTGFTLPQITTPPITTPPLTIDPINLTGFTLPQITTPPITTPPLTIDPINLTGFTLPQITTPPITTPPLTIDPINLTGFTLPQITTPPITTPPLTIDPINLTGFT-------------------------LPQITTPPITTPPLTIEPI-------------------------GVGGFTTPPLTVPGIHLPSTTIGAFAIPGGPGYFNSSTAPSSGFFNSGAGGNSGFGNNGSGLSGWFNTNPAGLLGGSGYQNFGGLSSGFSNLGSGVSGFANRGILPFSVASVVSGFANIGTNLAGFFQGTTS
