# Supplementary material for: POTION: an end-to-end pipeline for positive Darwinian selection detection in genome-scale data through phylogenetic comparison of protein-coding genes
Source: BMC Genomics. 2015 Aug 1;16(1):567. doi: 10.1186/s12864-015-1765-0 (PMC4521464; doi:10.1186/s12864-015-1765-0)
Supplement: Additional file 4: — Alignment data for MYC dataset. Compressed text files in .tgz format, untrimmed and trimmed alignment data for MYC dataset as produced by POTION. Data in fasta and phylip format. [file 12864_2015_1765_MOESM4_ESM.tgz › alignments/ORTHOMCL3462.cluster.aa.fa.aln]

>A5850
VNRHSTAASDRGLQAERTTLAWTRTAFALLVNGVLLTLKDTQGADGPAGLIPAGLAGAAASCCYVIALQRQRALSHRPLPARITPRGQVHILATAVLVLMVVTAFAQLL

>A53655
VNRHSTAASDRGLQAERTTLAWTRTAFALLVNGVLLTLKDTQGADGPAGLIPAGLAGAAASCCYVIALQRQRALSHRPLPARITPRGQVHILATAVLVLMVVTAFAQLL

>A56885
VNRHSTAASDRGLQAERTTLAWTRTAFALLVNGVLLTLKDTQGADGPAGLIPAGLAGAAASCCYVIALQRQRALSHRPLPARITPRGQVHILATAVLVLMVVTAFAQLL

>A61428
VNRHSTAASDRGLQAERTTLAWTRTAFALLVNGVLLTLKDTQGADGPAGLIPAGLAGAAASCCYVIALQRQRALSHRPLPARITPRGQVHILATAVLVLMVVTAFAQLL

>A65189
VNRHSTAASDRGLQAERTTLAWTRTAFALLVNGVLLTLKDTQGADGPAGLIPAGLAGAAASCCYVIALQRQRALSHRPLPARITPRGQVHILATAVLVLMVVTAFAQLL

>A2062
VNRHSTAASDRGLQAERTTLAWTRTAFALLVNGVLLTLKDTQGADGPAGLIPAGLAGAAASCCYVIALQRQRALSHRPLPARITPRGQVHILATAVLVLMVVTAFAQLL

>A50037
VNRHSTAASDRGLQAERTTLAWTRTAFALLVNGVLLTLKDTQGADGPAGLIPAGLAGAAASCCYVIALQRQRALSHRPLPARITPRGQVHILATAVLVLMVVTAFAQLL

>A9804
VNRHSTAASDRGLQAERTTLAWTRTAFALLVNGVLLTLKDTQGADGPAGLIPAGLAGAAASCCYVIALQRQRALSHRPLPARITPRGQVHILATAVLVLMVVTAFAQLL

>A13172
VNRHSTAASDRGLQAERTTLAWTRTAFALLVNGVLLTLKDTQGADGPAGLIPAGLAGAAASCCYVIALQRQRALSHRPLPARITPRGQVHILATAVLVLMVVTAFAQLL

>A21266
VNRHSTAASDRGLQAERTTLAWTRTAFALLVNGVLLTLKDTQGADGPAGLIPAGLAGAAASCCYVIALQRQRALSHRPLPARITPRGQVHILATAVLVLMVVTAFAQLL

>A17550
VNRHSTAASDRGLQAERTTLAWTRTAFALLVNGVLLTLKDTQGADGPAGLIPAGLAGAAASCCYVIALQRQRALSHRPLPARITPRGQVHILATAVLVLMVVTAFAQLL

>A29846
VNRHSTAASDRGLQAERTTLAWTRTAFALLVNGVLLTLKDTQGADGPAGLIPAGLAGAAASCCYVIALQRQRALSHRPLPARITPRGQVHILATAVLVLMVVTAFAQLL

>A69039
VNRHSTAASDRGLQAERTTLAWTRTAFALLVNGVLLTLKDTQGADGPAGLIPAGLAGAAASCCYVIALQRQRALSHRPLPARITPRGQVHILATAVLVLMVVTAFAQLL

>A46352
VNRHSTAASDRGLQAERTTLAWTRTAFALLVNGVLLTLKDTQGADGPAGLIPAGLAGAAASCCYVIALQRQRALSHRPLPARITPRGQVHILATAVLVLMVVTAFAQLL
