# Supplementary material for: POTION: an end-to-end pipeline for positive Darwinian selection detection in genome-scale data through phylogenetic comparison of protein-coding genes
Source: BMC Genomics. 2015 Aug 1;16(1):567. doi: 10.1186/s12864-015-1765-0 (PMC4521464; doi:10.1186/s12864-015-1765-0)
Supplement: Additional file 4: — Alignment data for MYC dataset. Compressed text files in .tgz format, untrimmed and trimmed alignment data for MYC dataset as produced by POTION. Data in fasta and phylip format. [file 12864_2015_1765_MOESM4_ESM.tgz › alignments/ORTHOMCL3566.cluster.aa.fa.aln]

>A4682
MGALGTVRGLQDSNTAFVGALHSGNLLGATGAVLQAPGNAVNGFLFGQTSISQSIDVSPEYGYELVAVSDPVGGTAGSARAGHGYVHADLR

>A60283
MGALGTVRGLQDSNTAFVGALHSGNLLGATGAVLQAPGNAVNGFLFGQTSISQSIDVSPEYGYELVAVSDPVGGTAGSARAGHGYVHADLR

>A64142
MGALGTVRGLQDSNTAFVGALHSGNLLGATGAVLQAPGNAVNGFLFGQTSISQSIDVSPEYGYELVAVSDPVGGTAGSARAGHGYVHADLR

>A1001
MGALGTVRGLQDSNTAFVGALHSGNLLGATGAVLQAPGNAVNGFLFGQTSISQSIDVSPEYGYELVAVSDPVGGTAGSARAGHGYVHADLR

>A58045
MGALGTVRGLQDSNTAFVGALHSGNLLGATGAVLQAPGNAVNGFLFGQTSISQSIDVSPEYGYELVAVSDPVGGTAGSARAGHGYVHADLR

>A8662
MGALGTVRGLQDSNTAFVGALHSGNLLGATGAVLQAPGNAVNGFLFGQTSISQSIDVSPEYGYELVAVSDPVGGTAGSARAGHGYVHADLR

>A14334
MGALGTVRGLQDSNTAFVGALHSGNLLGATGAVLQAPGNAVNGFLFGQTSISQSIDVSPEYGYELVAVSDPVGGTAGSARAGHGYVHADLR

>A20176
MGALGTVRGLQDSNTAFVGALHSGNLLGATGAVLQAPGNAVNGFLFGQTSISQSIDVSPEYGYELVAVSDPVGGTAGSARAGHGYVHADLR

>A28650
MGALGTVRGLQDSNTAFVGALHSGNLLGATGAVLQAPGNAVNGFLFGQTSISQSIDVSPEYGYELVAVSDPVGGTAGSARAGHGYVHADLR

>A32686
MGALGTVRGLQDSNTAFVGALHSGNLLGATGAVLQAPGNAVNGFLFGQTSISQSIDVSPEYGYELVAVSDPVGGTAGSARAGHGYVHADLR

>A36699
MGALGTVRGLQDSNTAFVGALHSGNLLGATGAVLQAPGNAVNGFLFGQTSISQSIDVSPEYGYELVAVSDPVGGTAGSARAGHGYVHADLR

>A67859
MGALGTVRGLQDSNTAFVGALHSGNLLGATGAVLQAPGNAVNGFLFGQTSISQSIDVSPEYGYELVAVSDPVGGTAGSAGAGHGYVHADLR

>A41429
MGALGTVRGLQDSNTAFVGALHSGNLLGATGAVLQAPGNAVNGFLFGQTSISQSIDVSPEYGYELVAVSDPVGGTAGSARAGHGYVHADLR

>A71900
MGALGTVRGLQDSNTAFVGALHSGNLLGATGAVLQAPGNAVNGFLFGQTSISQSIDVSPEYGYELVAVSDPVGGTAGSARAGHGYVHADLR
