# Supplementary material for: POTION: an end-to-end pipeline for positive Darwinian selection detection in genome-scale data through phylogenetic comparison of protein-coding genes
Source: BMC Genomics. 2015 Aug 1;16(1):567. doi: 10.1186/s12864-015-1765-0 (PMC4521464; doi:10.1186/s12864-015-1765-0)
Supplement: Additional file 4: — Alignment data for MYC dataset. Compressed text files in .tgz format, untrimmed and trimmed alignment data for MYC dataset as produced by POTION. Data in fasta and phylip format. [file 12864_2015_1765_MOESM4_ESM.tgz › alignments/ORTHOMCL3639.cluster.aa.fa.aln]

>A6052
---VALPNLTRDQAVERAALITVDSYQIILDVTDGNGAPGERTFRSTTTVVFDALPGADTVIDISAHTVRRASLNDQDLDVSGYDEAAGIPLRGLAQRNVVVVDADCHYSNTGEGLHRFVDPVDGETYLYSQFETADAKRMFACFDQPDLKATFDVRVTAPAHWKVISNGAPLAAANGVHTFATTPRMSTYLVALIAGPYAAWTDTYIDDHGEIPLGIYCRASLAEYMDAERLFTQTKQGFGFYHKHFGLPYAFGKYDQLFVPEFNAGAMENAGAVTFLEDYVFRSKVTRASYERRAETVLHEMAHMWFGDLVTMTWWDDLWLNESFATFASVLCQSEATEFTEAWTTFATVEKSWAYRQDQLPSTHPIAADIPDLAAVEVNFDGITYAKGASVLKQLVAYVGLERFLAGLRDYFRTHAFGNASFDDLLAALEKASGRDLSNWGEQWLKTTGLNTLRPDFEVDAEGRFTRFAVTQSGAAPGAGETRVHRLAVGIYDDDGSKSSGKLVRVHREELDVSGPITNVPALVGVSRGKLILVNDDDLTYCSLRLDERSLQTALDRIADIAEPLPRTLVWSAAWEMTREAELRARDFVSLVSGGVHAETEVGVAQRLLLQAQTALGCYAEPGWARERGWPQFADRLLELAREAEPGSDHQLAYINSLCSSVLSPRHVQTLGALLEGEPAACGLAGLAVDTDLRWRIVTALATAGAIDADGPETPRIDAEVQRDPTAAGKRHAAQARAARPQFVVKDEAFTTVVEDDTLANATGRAMIAGIAAPGQGELLKPFARRYFQAIPGVWARRSSEVAQSVVIGLYPHWDISEQGITAAEEFLSDPEVPPALRRLVLEGQAAVQRSLRARNFDADG

>A53824
---VALPNLTRDQAVERAALITVDSYQIILDVTDGNGAPGERTFRSTTTVVFDALPGADTVIDISAHTVRRASLNDQDLDVSGYDEAAGIPLRGLAQRNVVVVDADCHYSNTGEGLHRFVDPVDGETYLYSQFETADAKRMFACFDQPDLKATFDVRVTAPAHWKVISNGAPLAAANGVHTFATTPRMSTYLVALIAGPYAAWTDTYIDDHGEIPLGIYCRASLAEYMDAERLFTQTKQGFGFYHKHFGLPYAFGKYDQLFVPEFNAGAMENAGAVTFLEDYVFRSKVTRASYERRAETVLHEMAHMWFGDLVTMTWWDDLWLNESFATFASVLCQSEATEFTEAWTTFATVEKSWAYRQDQLPSTHPIAADIPDLAAVEVNFDGITYAKGASVLKQLVAYVGLERFLAGLRDYFRTHAFGNASFDDLLAALEKASGRDLSNWGEQWLKTTGLNTLRPDFEVDAEGRFTRFAVTQSGAAPGAGETRVHRLAVGIYDDDGSKSSGKLVRVHREELDVSGPITNVPALVGVSRGKLILVNDDDLTYCSLRLDERSLQTALDRIADIAEPLPRTLVWSAAWEMTREAELRARDFVSLVSGGVHAETEVGVAQRLLLQAQTALGCYAEPGWARERGWPQFADRLLELAREAEPGSDHQLAYINSLCSSVLSPRHVQTLGALLEGEPAACGLAGLAVDTDLRWRIVTALATAGAIDADGPETPRIDAEVQRDPTAAGKRHAAQARAARPQFVVKDEAFTTVVEDDTLANATGRAMIAGIAAPGQGELLKPFARRYFQAIPGVWARRSSEVAQSVVIGLYPHWDISEQGITAAEEFLSDPEVPPALRRLVLEGQAAVQRSLRARNFDADG

>A56680
---VALPNLTRDQAVERAALITVDSYQIILDVTDGNGAPGERTFRSTTTVVFDALPGADTVIDISAHTVRRASLNDQDLDVSGYDEAAGIPLRGLAQRNVVVVDADCHYSNTGEGLHRFVDPVDGETYLYSQFETADAKRMFACFDQPDLKATFDVRVTAPAHWKVISNGAPLAAANGVHTFATTPRMSTYLVALIAGPYAAWTDTYIDDHGEIPLGIYCRASLAEYMDAERLFTQTKQGFGFYHKHFGLPYAFGKYDQLFVPEFNAGAMENAGAVTFLEDYVFRSKVTRASYERRAETVLHEMAHMWFGDLVTMTWWDDLWLNESFATFASVLCQSEATEFTEAWTTFATVEKSWAYRQDQLPSTHPIAADIPDLAAVEVNFDGITYAKGASVLKQLVAYVGLERFLAGLRDYFRTHAFGNASFDDLLAALEKASGRDLSNWGEQWLKTTGLNTLRPDFEVDAEGRFTRFAVTQSGAAPGAGETRVHRLAVGIYDDDGSKSSGKLVRVHREELDVSGPITNVPALVGVSRGKLILVNDDDLTYCSLRLDERSLQTALDRIADIAEPLPRTLVWSAAWEMTREAELRARDFVSLVSGGVHAETEVGVAQRLLLQAQTALGCYAEPGWARERGWPQFADRLLELAREAEPGSDHQLAYINSLCSSVLSPRHVQTLGALLEGEPAACGLAGLAVDTDLRWRIVTALATAGAIDADGPETPRIDAEVQRDPTAAGKRHAAQARAARPQFVVKDEAFTTVVEDDTLANATGRAMIAGIAAPGQGELLKPFARRYFQAIPGVWARRSSEVAQSVVIGLYPHWDISEQGITAAEEFLSDPEVPPALRRLVLEGQAAVQRSLRARNFDADG

>A61629
---VALPNLTRDQAVERAALITVDSYQIILDVTDGNGAPGERTFRSTTTVVFDALPGADTVIDISAHTVRRASLNDQDLDVSGYDEAAGIPLRGLAQRNVVVVDADCHYSNTGEGLHRFVDPVDGETYLYSQFETADAKRMFACFDQPDLKATFDVRVTAPAHWKVISNGAPLAAANGVHTFATTPRMSTYLVALIAGPYAAWTDTYIDDHGEIPLGIYCRASLAEYMDAERLFTQTKQGFGFYHKHFGLPYAFGKYDQLFVPEFNAGAMENAGAVTFLEDYVFRSKVTRASYERRAETVLHEMAHMWFGDLVTMTWWDDLWLNESFATFASVLCQSEATEFTEAWTTFATVEKSWAYRQDQLPSTHPIAADIPDLAAVEVNFDGITYAKGASVLKQLVAYVGLERFLAGLRDYFRTHAFGNASFDDLLAALEKASGRDLSNWGEQWLKTTGLNTLRPDFEVDAEGRFTRFAVTQSGAAPGAGETRVHRLAVGIYDDDGSKSSGKLVRVHREELDVSGPITNVPALVGVSRGKLILVNDDDLTYCSLRLDERSLQTALDRIADIAEPLPRTLVWSAAWEMTREAELRARDFVSLVSGGVHAETEVGVAQRLLLQAQTALGCYAEPGWARERGWPQFADRLLELAREAEPGSDHQLAYINSLCSSVLSPRHVQTLGALLEGEPAACGLAGLAVDTDLRWRIVTALATAGAIDADGPETPRIDAEVQRDPTAAGKRHAAQARAARPQFVVKDEAFTTVVEDDTLANATGRAMIAGIAAPGQGELLKPFARRYFQAIPGVWARRSSEVAQSVVIGLYPHWDISEQGITAAEEFLSDPEVPPALRRLVLEGQAAVQRSLRARNFDADG

>A50207
---VALPNLTRDQAVERAALITVDSYQIILDVTDGNGAPGERTFRSTTTVVFDALPGADTVIDISAHTVRRASLNDQDLDVSGYDEAAGIPLRGLAQRNVVVVDADCHYSNTGEGLHRFVDPVDGETYLYSQFETADAKRMFACFDQPDLKATFDVRVTAPAHWKVISNGAPLAAANGVHTFATTPRMSTYLVALIAGPYAAWTDTYIDDHGEIPLGIYCRTSLAEYMDAERLFTQTKQGFGFYHKHFGLPYAFGKYDQLFVPEFNAGAMENAGAVTFLEDYVFRSKVTRASYERRAETVLHEMAHMWFGDLVTMTWWDDLWLNESFATFASVLCQSEATEFTEAWTTFATVEKSWAYRQDQLPSTHPIAADIPDLAAVEVNFDGITYAKGASVLKQLVAYVGLERFLAGLRDYFRTHAFGNASFDDLLAALEKASGRDLSNWGEQWLKTTGLNTLRPDFEVDAEGRFTRFAVTQSGAAPGAGETRVHRLAVGIYDDDGSKSSGKLVRVHREELDVSGPITNVPALVGVSRGKLILVNDDDLTYCSLRLDERSLQTALDRIADIAEPLPRTLVWSAAWEMTREAELRARDFVSLVSGGVHAETEVGVAQRLLLQAQTALGCYAEPGWARERGWPQFADRLLELAREAEPGSDHQLAYINSLCSSVLSPRHVQTLGALLEGEPAACGLAGLAVDTDLRWRIVTALATAGAIDADGPETPRIDAEVQRDPTAAGKRHAAQARAARPQFVVKDEAFTTVVEDDTLANATGRAMIAGIAAPGQGELLKPFARRYFQAIPGVWARRSSEVAQSVVIGLYPHWDISEQGITAAEEFLSDPEVPPALRRLVLEGQAAVQRSLRARNFDADG

>A9991
---VALPNLTRDQAVERAALITVDSYQIILDVTDGNGAPGERTFRSTTTVVFDALPGADTVIDISAHTVRRASLNDQDLDVSGYDEAAGIPLRGLAQRNVVVVDADCHYSNTGEGLHRFVDPVDGETYLYSQFETADAKRMFACFDQPDLKATFDVRVTAPAHWKVISNGAPLAAANGVHTFATTPRMSTYLVALIAGPYAAWTDTYIDDHGEIPLGIYCRASLAEYMDAERLFTQTKQGFGFYHKHFGLPYAFGKYDQLFVPEFNAGAMENAGAVTFLEDYVFRSKVTRASYERRAETVLHEMAHMWFGDLVTMTWWDDLWLNESFATFASVLCQSEATEFTEAWTTFATVEKSWAYRQDQLPSTHPIAADIPDLAAVEVNFDGITYAKGASVLKQLVAYVGLERFLAGLRDYFRTHAFGNASFDDLLAALEKASGRDLSNWGEQWLKTTGLNTLRPDFEVDAEGRFTRFAVTQSGAAPGAGETRVHRLAVGIYDDDGSKSSGKLVRVHREELDVSGPITNVPALVGVSRGKLILVNDDDLTYCSLRLDERSLQTALDRIADIAEPLPRTLVWSAAWEMTREAELRARDFVSLVSGGVHAETEVGVAQRLLLQAQTALGCYAEPGWARERGWPQFADRLLELAREAEPGSDHQLAYINSLCSSVLSPRHVQTLGALLEGEPAACGLAGLAVDTDLRWRIVTALATAGAIDADGPETPRIDAEVQRDPTAAGKRHAAQARAARPQFVVKDEAFTTVVEDDTLANATGRAMIAGIAAPGQGELLKPFARRYFQAIPGVWARRSSEVAQSVVIGLYPHWDISEQGITAAEEFLSDPEVPPALRRLVLEGQAAVQRSLRARNFDADG

>A12969
---VALPNLTRDQAVERAALITVDSYQIILDVTDGNGAPGERTFRSTTTVVFDALPGADTVIDISAHTVRRASLNDQDLDVSGYDEAAGIPLRGLAQRNVVVVDADCHYSNTGEGLHRFVDPVDGETYLYSQFETADAKRMFACFDQPDLKATFDVRVTAPAHWKVISNGAPLAAANGVHTFATTPRMSTYLVALIAGPYAAWTDTYIDDHGEIPLGIYCRASLAEYMDAERLFTQTKQGFGFYHKHFGLPYAFGKYDQLFVPEFNAGAMENAGAVTFLEDYVFRSKVTRASYERRAETVLHEMAHMWFGDLVTMTWWDDLWLNESFATFASVLCQSEATEFTEAWTTFATVEKSWAYRQDQLPSTHPIAADIPDLAAVEVNFDGITYAKGASVLKQLVAYVGLERFLAGLRDYFRTHAFGNASFDDLLAALEKASGRDLSNWGEQWLKTTGLNTLRPDFEVDAEGRFTRFAVTQSGAAPGAGETRVHRLAVGIYDDDGSKSSGKLVRVHREELDVSGPITNVPALVGVSRGKLILVNDDDLTYCSLRLDERSLQTALDRIADIAEPLPRTLVWSAAWEMTREAELRARDFVSLVSGGVHAETEVGVAQRLLLQAQTALGCYAEPGWARERGWPQFADRLLELAREAEPGSDHQLAYINSLCSSVLSPRHVQTLGALLEGEPAACGLAGLAVDTDLRWRIVTALATAGAIDADGPETPRIDAEVQRDPTAAGKRHAAQARAARPQFVVKDEAFTTVVEDDTLANATGRAMIAGIAAPGQGELLKPFARRYFQAIPGVWARRSSEVAQSVVIGLYPHWDISEQGITAAEEFLSDPEVPPALRRLVLEGQAAVQRSLRARNFDADG

>A21458
---VALPNLTRDQAVERAALITVDSYQIILDVTDGNGAPGERTFRSTTTVVFDALPGADTVIDISAHTVRRASLNDQDLDVSGYDEAAGIPLRGLAQRNVVVVDADCHYSNTGEGLHRFVDPVDGETYLYSQFETADAKRMFACFDQPDLKATFDVRVTAPAHWKVISNGAPLAAANGVHTFATTPRMSTYLVALIAGPYAAWTDTYIDDHGEIPLGIYCRASLAEYMDAERLFTQTKQGFGFYHKHFGLPYAFGKYDQLFVPEFNAGAMENAGAVTFLEDYVFRSKVTRASYERRAETVLHEMAHMWFGDLVTMTWWDDLWLNESFATFASVLCQSEATEFTEAWTTFATVEKSWAYRQDQLPSTHPIAADIPDLAAVEVNFDGITYAKGASVLKQLVAYVGLERFLAGLRDYFRTHAFGNASFDDLLAALEKASGRDLSNWGEQWLKTTGLNTLRPDFEVDAEGRFTRFAVTQSGAAPGAGETRVHRLAVGIYDDDGSKSSGKLVRVHREELDVSGPITNVPALVGVSRGKLILVNDDDLTYCSLRLDERSLQTALDRIADIAEPLPRTLVWSAAWEMTREAELRARDFVSLVSGGVHAETEVGVAQRLLLQAQTALGCYAEPGWARERGWPQFADRLLELAREAEPGSDHQLAYINSLCSSVLSPRHVQTLGALLEGEPAACGLAGLAVDTDLRWRIVTALATAGAIDADGPETPRIDAEVQRDPTAAGKRHAAQARAARPQFVVKDEAFTTVVEDDTLANATGRAMIAGIAAPGQGELLKPFARRYFQAIPGVWARRSSEVAQSVVIGLYPHWDISEQGITAAEEFLSDPEVPPALRRLVLEGQAAVQRSLRARNFDADG

>A17720
---VALPNLTRDQAVERAALITVDSYQIILDVTDGNGAPGERTFRSTTTVVFDALPGADTVIDISAHTVRRASLNDQDLDVSGYDEAAGIPLRGLAQRNVVVVDADCHYSNTGEGLHRFVDPVDGETYLYSQFETADAKRMFACFDQPDLKATFDVRVTAPAHWKVISNGAPLAAANGVHTFATTPRMSTYLVALIAGPYAAWTDTYIDDHGEIPLGIYCRTSLAEYMDAERLFTQTKQGFGFYHKHFGLPYAFGKYDQLFVPEFNAGAMENAGAVTFLEDYVFRSKVTRASYERRAETVLHEMAHMWFGDLVTMTWWDDLWLNESFATFASVLCQSEATEFTEAWTTFATVEKSWAYRQDQLPSTHPIAADIPDLAAVEVNFDGITYAKGASVLKQLVAYVGLERFLAGLRDYFRTHAFGNASFDDLLAALEKASGRDLSNWGEQWLKTTGLNTLRPDFEVDAEGRFTRFAVTQSGAAPGAGETRVHRLAVGIYDDDGSKSSGKLVRVHREELDVSGPITNVPALVGVSRGKLILVNDDDLTYCSLRLDERSLQTALDRIADIAEPLPRTLVWSAAWEMTREAELRARDFVSLVSGGVHAETEVGVAQRLLLQAQTALGCYAEPGWARERGWPQFADRLLELAREAEPGSDHQLAYINSLCSSVLSPRHVQTLGALLEGEPAACGLAGLAVDTDLRWRIVTALATAGAIDADGPETPRIDAEVQRDPTAAGKRHAAQARAARPQFVVKDEAFTTVVEDDTLANATGRAMIAGIAAPGQGELLKPFARRYFQAIPGVWARRSSEVAQSVVIGLYPHWDISEQGITAAEEFLSDPEVPPALRRLVLEGQAAVQRSLRARNFDADG

>A30050
---VALPNLTRDQAVERAALITVDSYQIILDVTDGNGAPGERTFRSTTTVVFDALPGADTVIDISAHTVRRASLNDQDLDVSGYDEAAGIPLRGLAQRNVVVVDADCHYSNTGEGLHRFVDPVDGETYLYSQFETADAKRMFACFDQPDLKATFDVRVTAPAHWKVISNGAPLAAANGVHTFATTPRMSTYLVALIAGPYAAWTDTYIDDHGEIPLGIYCRASLAEYMDAERLFTQTKQGFGFYHKHFGLPYAFGKYDQLFVPEFNAGAMENAGAVTFLEDYVFRSKVTRASYERRAETVLHEMAHMWFGDLVTMTWWDDLWLNESFATFASVLCQSEATEFTEAWTTFATVEKSWAYRQDQLPSTHPIAADIPDLAAVEVNFDGITYAKGASVLKQLVAYVGLERFLAGLRDYFRTHAFGNASFDDLLAALEKASGRDLSNWGEQWLKTTGLNTLRPDFEVDAEGRFTRFAVTQSGAAPGAGETRVHRLAVGIYDDDGSKSSGKLVRVHREELDVSGPITNVPALVGVSRGKLILVNDDDLTYCSLRLDERSLQTALDRIADIAEPLPRTLVWSAAWEMTREAELRARDFVSLVSGGVHAETEVGVAQRLLLQAQTALGCYAEPGWARERGWPQFADRLLELAREAEPGSDHQLAYINSLCSSVLSPRHVQTLGALLEGEPAACGLAGLAVDTDLRWRIVTALATAGAIDADGPETPRIDAEVQRDPTAAGKRHAAQARAARPQFVVKDEAFTTVVEDDTLANATGRAMIAGIAAPGQGELLKPFARRYFQAIPGVWARRSSEVAQSVVIGLYPHWDISEQGITAAEEFLSDPEVPPALRRLVLEGQAAVQRSLRARNFDADG

>A34039
---VALPNLTRDQAVERAALITVDSYQIILDVTDGNGAPGERTFRSTTTVVFDALPGADTVIDISAHTVRRASLNDQDLDVSGYDEAAGIPLRGLAQRNVVVVDADCHYSNTGEGLHRFVDPVDGETYLYSQFETADAKRMFACFDQPDLKATFDVRVTAPAHWKVISNGAPLAAANGVHTFATTPRMSTYLVALIAGPYAAWTDTYIDDHGEIPLGIYCRASLAEYMDAERLFTQTKQGFGFYHKHFGLPYAFGKYDQLFVPEFNAGAMENAGAVTFLEDYVFRSKVTRASYERRAETVLHEMAHMWFGDLVTMTWWDDLWLNESFATFASVLCQSEATEFTEAWTTFATVEKSWAYRQDQLPSTHPIAADIPDLAAVEVNFDGITYAKGASVLKQLVAYVGLERFLAGLRDYFRTHAFGNASFDDLLAALEKASGRDLSNWGEQWLKTTGLNTLRPDFEVDAEGRFTRFAVTQSGAAPGAGETRVHRLAVGIYDDDGSKSSGKLVRVHREELDVAGPITNVPALVGVSRGKLILVNDDDLTYCSLRLDERSLQTALDRIADIAEPLPRTLVWSAAWEMTREAELRARDFVSLVSGGVHAETEVGVAQRLLLQAQTALGCYAEPGWARERGWPQFADRLLELAREAEPGSDHQLAYINSLCSSVLSPRHVQTLGALLEGEPAACGLAGLAVDTDLRWRIVTALATAGAIDADGPETPRIDAEVQRDPTAAGKRHAAQARAARPQFVVKDEAFTTVVEDDTLANATGRAMIAGIAAPGQGELLKPFARRYFQAIPGVWARRSSEVAQSVVIGLYPHWDISEQGITAAEEFLSDPEVPPALRRLVLEGQAAVQRSLRARNFDADG

>A38072
LDAVALPNLTRDQAVERAALITVDSYQIILDVTDGNGAPGERTFRSTTTVVFDALPGADTVIDISAHTVRRASLNDQDLDVSGYDEAAGIPLRGLAQRNVVVVDADCHYSNTGEGLHRFVDPVDGETYLYSQFETADAKRMFACFDQPDLKATFDVRVTAPAHWKVISNGAPLAAANGVHTFATTPRMSTYLVALIAGPYAAWTDTYIDDHGEIPLGIYCRASLAEYMDAERLFTQTKQGFGFYHKHFGLPYAFGKYDQLFVPEFNAGAMENAGAVTFLEDYVFRSKVTRASYERRAETVLHEMAHMWFGDLVTMTWWDDLWLNESFATFASVLCQSEATEFTEAWTTFATVEKSWAYRQDQLPSTHPIAADIPDLAAVEVNFDGITYAKGASVLKQLVAYVGLERFLAGLRDYFRTHAFGNASFDDLLAALEKASGRDLSNWGEQWLKTTGLNTLRPDFEVDAEGRFTRFAVTQSGAAPGAGETRVHRLAVGIYDDDGSKSSGKLVRVHREELDVSGPITNVPALVGVSRGKLILVNDDDLTYCSLRLDERSLQTALDRIADIAEPLPRTLVWSAAWEMTREAELRARDFVSLVSGGVHAETEVGVAQRLLLQAQTALGCYAEPGWARERGWPQFADRLLELAREAEPGSDHQLAYINSLCSSVLSPRHVQTLGALLEGEPAACGLAGLAVDTDLRWRIVTALATAGAIDADGPETPRIDAEVQRDPTAAGKRHAAQARAARPQFVVKDEAFTTVVEDDTLANATGRAMIAGIAAPGQGELLKPFARRYFQAIPGVWARRSSEVAQSVVIGLYPHWDISEQGITAAEEFLSDPEVPPALRRLVLEGQAAVQRSLRARNFDADG

>A69237
---VALPNLTRDQAVERAALITVDSYQIILDVTDGNGAPGERTFRSTTTVVFDALPGADTVIDISAHTVRRASLNDQDLDVSGYDEAAGIPLRGLAQRNVVVVDADCHYSNTGEGLHRFVDPVDGETYLYSQFETADAKRMFACFDQPDLKATFDVRVTAPAHWKVISNGAPLAAANGVHTFATTPRMSTYLVALIAGPYAAWTDTYIDDHGEIPLGIYCRASLAEYMDAERLFTQTKQGFGFYHKHFGLPYAFGKYDQLFVPEFNAGAMENAGAVTFLEDYVFRSKVTRASYERRAETVLHEMAHMWFGDLVTMTWWDDLWLNESFATFASVLCQSEATEFTEAWTTFATVEKSWAYRQDQLPSTHPIAADIPDLAAVEVNFDGITYAKGASVLKQLVAYVGLERFLAGLRDYFRTHAFGNASFDDLLAALEKASGRDLSNWGEQWLKTTGLNTLRPDFEVDAEGRFTRFAVTQSGAAPGAGETRVHRLAVGIYDDDGSKSSGKLVRVHREELDVSGPITNVPALVGVSRGKLILVNDDDLTYCSLRLDERSLQTALDRIADIAEPLPRTLVWSAAWEMTREAELRARDFVSLVSGGVHAETEVGVAQRLLLQAQTALGCYAEPGWARERGWPQFADRLLGLAREAEPGSDHQLAYINSLCSSVLSPRHVQTLGALLEGEPAACGLAGLAVDTDLRWRIVTALATAGAIDADGPETPRIDAEVQRDPTAAGKRHAAQARAARPQFVVKDEAFTTVVEDDTLANATGRAMIAGIAAPGQGELLKPFARRYFQAIPGVWARRSSEVAQSVVIGLYPHWDISEQGITAAEEFLSDPEVPPALRRLVLEGQAAVQRSLRARNFDADG

>A73255
---VALPNLTRDQAVERAALITVDSYQIILDVTDGNGAPGERTFRSTTTVVFDALPGADTVIDISAHTVRRASLNDQDLDVSGYDEAAGIPLRGLAQRNVVVVDADCHYSNTGEGLHRFVDPVDGETYLYSQFETADAKRMFACFDQPDLKATFDVRVTAPAHWKVISNGAPLAAANGVHTFATTPRMSTYLVALIAGPYAAWTDTYIDDHGEIPLGIYCRASLAEYMDAERLFTQTKQGFGFYHKHFGLPYAFGKYDQLFVPEFNAGAMENAGAVTFLEDYVFRSKVTRASYERRAETVLHEMAHMWFGDLVTMTWWDDLWLNESFATFASVLCQSEATEFTEAWTTFATVEKSWAYRQDQLPSTHPIAADIPDLAAVEVNFDGITYAKGASVLKQLVAYVGLERFLAGLRDYFRTHAFGNASFDDLLAALEKASGRDLSNWGEQWLKTTGLNTLRPDFEVDAEGRFTRFAVTQSGAAPGAGKTRVHRLAVGIYDDDGSKSSGKLVRVHREELDVSGPITNVPALVGVSRGKLILVNDDDLTYCSLRLDERSLQTALDRIADIAEPLPRTLVWSAAWEMTREAELRARDFVSLVSGGVHAETEVGVAQRLLLQAQTALGCYAEPGWARERGWPQFADRLLELAREAEPGSDHQLAYINSLCSSVLSPRHVQTLGALLEGEPAACGLAGLAVDTDLRWRIVTALATAGAIDADGPETPRIDAEVQRDPTAAGKRHAAQARAARPQFVVKDEAFTTVVEDDTLANATGRAMIAGIAAPGQGELLKPFARRYFQAIPGVWARRSSEVAQSVVIGLYPHWDISEQGITAAEEFLSDPEVPPALRRLVLEGQAAVQRSLRARNFDADG

>A46537
---VALPNLTRDQAVERAALITVDSYQIILDVTDGNGAPGERTFRSTTTVVFDALPGADTVIDISAHTVRRASLNDQDLDVSGYDEAAGIPLRGLAQRNVVVVDADCHYSNTGEGLHRFVDPVDGETYLYSQFETADAKRMFACFDQPDLKATFDVRVTAPAHWKVISNGAPLAAANGVHTFATTPRMSTYLVALIAGPYAAWTDTYIDDHGEIPLGIYCRASLAEYMDAERLFTQTKQGFGFYHKHFGLPYAFGKYDQLFVPEFNAGAMENAGAVTFLEDYVFRSKVTRASYERRAETVLHEMAHMWFGDLVTMTWWDDLWLNESFATFASVLCQSEATEFTEAWTTFATVEKSWAYRQDQLPSTHPIAADIPDLAAVEVNFDGITYAKGASVLKQLVAYVGLERFLAGLRDYFRTHAFGNASFDDLLAALEKASGRDLSNWGEQWLKTTGLNTLRPDFEVDAEGRFTRFAVTQSGAAPGAGETRVHRLAVGIYDDDGSKSSGKLVRVHREELDVSGPITNVPALVGVSRGKLILVNDDDLTYCSLRLDERSLQTALDRIADIAEPLPRTLVWSAAWEMTREAELRARDFVSLVSGGVHAETEVGVAQRLLLQAQTALGCYAEPGWARERGWPQFADRLLELAREAEPGSDHQLAYINSLCSSVLSPRHVQTLGALLEGEPAACGLAGLAVDTDLRWRIVTALATAGAIDADGPETPRIDAEVQRDPTAAGKRHAAQARAARPQFVVKDEAFTTVVEDDTLANATGRAMIAGIAAPGQGELLKPFARRYFQAIPGVWARRSSEVAQSVVIGLYPHWDISEQGITAAEEFLSDPEVPPALRRLVLEGQAAVQRSLRARNFDADG
