# Supplementary material for: POTION: an end-to-end pipeline for positive Darwinian selection detection in genome-scale data through phylogenetic comparison of protein-coding genes
Source: BMC Genomics. 2015 Aug 1;16(1):567. doi: 10.1186/s12864-015-1765-0 (PMC4521464; doi:10.1186/s12864-015-1765-0)
Supplement: Additional file 4: — Alignment data for MYC dataset. Compressed text files in .tgz format, untrimmed and trimmed alignment data for MYC dataset as produced by POTION. Data in fasta and phylip format. [file 12864_2015_1765_MOESM4_ESM.tgz › alignments/ORTHOMCL1876.cluster.aa.fa.aln]

>A7077
-------------------MRGLLPVAGHWVSVLTGLVPLALVIALSPLSVIPAVLVVHSPQPRPSSLAFLGGWLLGLAVVTAVFVAASGALGGLSTTSPAWASWLRVVLGSALIVFGVLRWLTRHRHTEMPGWMRAFASFTPARAGLVGAVLVVVRPEVLIICAAAGLAIGSGGHGAAGSWIYTAFFAMLAASTVAIPILAYVAAGDRLDDSLERLKDWMEKNHAGMVAAILVVIGLLLLYNGVHAM

>A54750
LGARNFVELGRSVVTEAVSMRGLLPVAGHWVSVLTGLVPLALVIALSPLSVIPAVLVVHSPQPRPSSLAFLGGWLLGLAVVTAVFVAASGALGGLSTTSPAWASWLRVVLGSALIVFGVLRWLTRHRHTEMPGWMRAFASFTPARAGLVGAVLVVVRPEVLIICAAAGLAIGSGGHGAAGSWIYTAFFAMLAASTVAIPILAYVAAGDRLDDSLERLKDWMEKNHAGMVAAILVVIGLLLLYNGVHAM

>A58712
-------------------MRGLLPVAGHWVSVLTGLVPLALVIALSPLSVIPAVLVVHSPQPRPSSLAFLGGWLLGLAVVTAVFVAASGALGGLSTTSPAWASWLRVVLGSALIVFGVLRWLTRHRHTEMPGWMRAFASFTPARAGLVGAVLVVVRPEVLIICAAAGLAIGSGGHGAAGSWIYTAFFAMLAASTVAIPILAYVAAGDRLDDSLERLKDWMEKNHAGMVAAILVVIGLLLLYNGVHAM

>A62646
-------------------MRGLLPVAGHWVSVLTGLVPLALVIALSPLSVIPAVLVVHSPQPRPSSLAFLGGWLLGLAVVTAVFVAASGALGGLSTTSPAWASWLRVVLGSALIVFGVLRWLTRHRHTEMPGWMRAFASFTPARAGLVGAVLVVVRPEVLIICAAAGLAIGSGGHGAAGSWIYTAFFAMLAASTVAIPILAYVAAGDRLDDSLERLKDWMEKNHAGMVAAILVVIGLLLLYNGVHAM

>A66300
-------------------MRGLLPVAGHWVSVLTGLVPLALVIALSPLSVIPAVLVVHSPQPRPSSLAFLGGWLLGLAVVTAVFVAASGALGGLSTTSPAWASWLRVVLGSALIVFGVLRWLTRHRHTEMPGWMRAFASFTPARAGLVGAVLVVVRPEVLIICAAAGLAIGSGGHGAAGSWIYTAFFAMLAASTVAIPILAYVAAGDRLDDSLERLKDWMEKNHAGMVAAILVVIGLLLLYNGVHAM

>A3148
-------------------MRGLLPVAGHWVSVLTGLVPLALVIALSPLSVIPAVLVVHSPQPRPSSLAFLGGWLLGLAVVTAVFVAASGALGGLSTTSPAWASWLRVVLGSALIVFGVLRWLTRHRHTEMPGWMRAFASFTPARAGLVGAVLVVVRPEVLIICAAAGLAIGSGGHGAAGSWIYTAFFAMLAASTVAIPILAYVAAGDRLDDSLERLKDWMEKNHAGMVAAILVVIGLLLLYNGVHAM

>A51148
------------VVTEAVSMRGLLPVAGHWVSVLTGLVPLALVIALSPLSVIPAVLVVHSPQPRPSSLAFLGGWLLGLAVVTAVFVAASGALGGLSTTSPAWASWLRVVLGSALIVFGVLRWLTRHRHTEMPGWMRAFASFTPARAGLVGAVLVVVRPEVLIICAAAGLAIGSGGHGAAGSWIYTAFFAMLAASTVAIPILAYVAAGDRLDDSLERLKDWMEKNHAGMVAAILVVIGLLLLYNGVHAM

>A11011
------------VVTEAVSMRGLLPVAGHWVSVLTGLVPLALVIALSPLSVIPAVLVVHSPQPRPSSLAFLGGWLLGLAVVTAVFVAASGALGGLSTTSPAWASWLRVVLGSALIVFGVLRWLTRHRHTEMPGWMRAFASFTPARAGLVGAVLVVVRPEVLIICAAAGLAIGSGGHGAAGSWIYTAFFAMLAASTVAIPILAYVAAGDRLDDSLERLKDWMEKNHAGMVAAILVVIGLLLLYNGVHAM

>A14997
-------------------MRGLLPVAGHWVSVLTGLVPLALVIALSPLSVIPAVLVVHSPQPRPSSLAFLGGWLLGLAVVTAVFVAASGALGGLSTTSPAWASWLRVVLGSALIVFGVLRWLTRHRHTEMPGWMRAFASFTPARAGLVGAVLVVVRPEVLIICAAAGLAIGSGGHGAAGSWIYTAFFAMLAASTVAIPILAYVAAGDRLDDSLERLKDWMEKNHAGMVAAILVVIGLLLLYNGVHAM

>A22427
-------------------MRGLLPVAGHWVSVLTGLVPLALVIALSPLSVIPAVLVVHSPQPRPSSLAFLGGWLLGLAVVTAVFVAASGALGGLSTTSPAWASWLRVVLGSALIVFGVLRWLTRHRHTEMPGWMRAFASFTPARAGLVGAVLVVVRPEVLIICAAAGLAIGSGGHGAAGSWIYTAFFAMLAASTVAIPILAYVAAGDRLDDSLERLKDWMEKNHAGMVAAILVVIGLLLLYNGVHAM

>A18661
------------VVTEAVSMRGLLPVAGHWVSVLTGLVPLALVIALSPLSVIPAVLVVHSPQPRPSSLAFLGGWLLGLAVVTAVFVAASGALGGLSTTSPAWASWLRVVLGSALIVFGVLRWLTRHRHTEMPGWMRAFASFTPARAGLVGAVLVVVRPEVLIICAAAGLAIGSGGHGAAGSWIYTAFFAMLAASTVAIPILAYVAAGDRLDDSLERLKDWMEKNHAGMVAAILVVIGLLLLYNGVHAM

>A31101
-------------------MRGLLPVAGHWVSVLTGLVPLALVIALSPLSVIPAVLVVHSPQPRPSSLAFLGGWLLGLAVVTAVFVAASGALGGLSTTSPAWASWLRVVLGSALIVFGVLRWLTRHRHTEMPGWMRAFASFTPARAGLVGAVLVVVRPEVLIICAAAGLAIGSGGHGAAGSWIYTAFFAMLAASTVAIPILAYVAAGDRLDDSLERLKDWMEKNHAGMVAAILVVIGLLLLYNGVHAM

>A35078
-------------------MRGLLPVAGHWVSVLTGLVPLALVIALSPLSVIPAVLVVHSPQPRPSSLAFLGGWLLGLAVVTAVFVAASGALGGLSTTSPAWASWLRVVLGSALIVFGVLRWLTRHRHTEMPGWMRAFASFTPARAGLVGAVLVVVRPEVLIICAAAGLAIGSGGHGAAGSWIYTAFFAMLAASTVAIPILAYVAAGDRLDDSLERLKDWMEKNHAGMVAAILVVIGLLLLYNGVHAM

>A39130
LGARNFVELGRSVVTEAVSMRGLLPVAGHWVSVLTGLVPLALVIALSPLSVIPAVLVVHSPQPRPSSLAFLGGWLLGLAVVTAVFVAASGALGGLSTTSPAWASWLRVVLGSALIVFGVLRWLTRHRHTEMPGWMRAFASFTPARAGLVGAVLVVVRPEVLIICAAAGLAIGSGGHGAAGSWIYTAFFAMLAASTVAIPILAYVAAGDRLDDSLERLKDWMEKNHAGMVAAILVVIGLLLLYNGVHAM

>A70280
-------------------MRGLLPVAGHWVSVLTGLVPLALVIALSPLSVIPAVLVVHSPQPRPSSLAFLGGWLLGLAVVTAVFVAASGALGGLSTTSPAWASWLRVVLGSALIVFGVLRWLTRHRHTEMPGWMRAFASFTPARAGLVGAVLVVVRPEVLIICAAAGLAIGSGGHGAAGSWIYTAFFAMLAASTVAIPILAYVAAGDRLDDSLERLKDWMEKNHAGMVAAILVVIGLLLLYNGVHAM

>A74304
-------------------MRGLLPVAGHWVSVLTGLVPLALVIALSPLSVIPAVLVVHSPQPRPSSLAFLGGWLLGLAVVTAVFVAASGALGGLSTTSPAWASWLRVVLGSALIVFGVLRWLTRHRHTEMPGWMRAFASFTPARAGLVGAVLVVVRPEVLIICAAAGLAIGSGGHGAAGSWIYTAFFAMLAASTVAIPILAYVAAGDRLDDSLERLKDWMEKNHAGMVAAILVVIGLLLLYNGVHAM

>A47513
LGARNFVELGRSVVTEAVSMRGLLPVAGHWVSVLTGLVPLALVIALSPLSVIPAVLVVHSPQPRPSSLAFLGGWLLGLAVVTAVFVAASGALGGLSTTSPAWASWLRVVLGSALIVFGVLRWLTRHRHTEMPGWMRAFASFTPARAGLVGAVLVVVRPEVLIICAAAGLAIGSGGHGAAGSWIYTAFFAMLAASTVAIPILAYVAAGDRLDDSLERLKDWMEKNHAGMVAAILVVIGLLLLYNGVHAM
