# Supplementary material for: POTION: an end-to-end pipeline for positive Darwinian selection detection in genome-scale data through phylogenetic comparison of protein-coding genes
Source: BMC Genomics. 2015 Aug 1;16(1):567. doi: 10.1186/s12864-015-1765-0 (PMC4521464; doi:10.1186/s12864-015-1765-0)
Supplement: Additional file 4: — Alignment data for MYC dataset. Compressed text files in .tgz format, untrimmed and trimmed alignment data for MYC dataset as produced by POTION. Data in fasta and phylip format. [file 12864_2015_1765_MOESM4_ESM.tgz › alignments/ORTHOMCL1440.cluster.aa.fa.aln]

>A4860
VTPADLAELLKATAAAVLAERGLDASALPQMVTVERPRIPEHGDYASNLAMQLAKKVGTNPRELAGWLAEALTKVDGIASAEVAGPGFINMRLETAAQAKVVTSVIDAGHSYGHSLLLAGRKVNLEFVSANPTGPIHIGGTRWAAVGDALGRLLTTQGADVVREYYFNDHGAQIDRFANSLIAAAKGEPTPQDGYAGSYITNIAEQVLQKAPDALSLPDAELRETFRAIGVDLMFDHIKQSLHEFGTDFDVYTHEDSMHTGGRVENAIARLRETGNIYEKDGATWLRTSAFGDDKDRVVIKSDGKPAYIAGDLAYYLDKRQRGFDLCIYMLGADHHGYIARLKAAAAAFGDDPATVEVLIGQMVNLVRDGQPVRMSKRAGTVLTLDDLVEAIGVDAARYSLIRSSVDTAIDIDLALWSSASNENPVYYVQYAHARLSALARNAAELALIPDTNHLELLNHDKEGTLLRTLGEFPRVLETAASLREPHRVCRYLEDLAGDYHRFYDSCRVLPQGDEQPTDLHTARLALCQATRQVIANGLAIIGVTAPERM

>A52763
VTPADLAELLKATAAAVLAERGLDASALPQMVTVERPRIPEHGDYASNLAMQLAKKVGTNPRELAGWLAEALTKVDGIASAEVAGPGFINMRLETAAQAKVVTSVIDAGHSYGHSLLLAGRKVNLEFVSANPTGPIHIGGTRWAAVGDALGRLLTTQGADVVREYYFNDHGAQIDRFANSLIAAAKGEPTPQDGYAGSYITNIAEQVLQKAPDALSLPDAELRETFRAIGVDLMFDHIKQSLHEFGTDFDVYTHEDSMHTGGRVENAIARLRETGNIYEKDGATWLRTSAFGDDKDRVVIKSDGKPAYIAGDLAYYLDKRQRGFDLCIYMLGADHHGYIARLKAAAAAFGDDPATVEVLIGQMVNLVRDGQPVRMSKRAGTVLTLDDLVEAIGVDAARYSLIRSSVDTAIDIDLALWSSASNENPVYYVQYAHARLSALARNAAELALIPDTNHLELLNHDKEGTLLRTLGEFPRVLETAASLREPHRVCRYLEDLAGDYHRFYDSCRVLPQGDEQPTDLHTARLALCQATRQVIANGLAIIGVTAPERM

>A57868
VTPADLAELLKATAAAVLAERGLDASALPQMVTVERPRIPEHGDYASNLAMQLAKKVGTNPRELAGWLAEALTKVDGIASAEVAGPGFINMRLETAAQAKVVTSVIDAGHSYGHSLLLAGRKVNLEFVSANPTGPIHIGGTRWAAVGDALGRLLTTQGADVVREYYFNDHGAQIDRFANSLSAAAKGEPTPQDGYAGSYITNIAEQVLQKAPDALSLPDAELRETFRAIGVDLMFDHIKQSLHEFGTDFDVYTHEDSMHTGGRVENAIARLRETGNIYEKDGATWLRTSAFGDDKDRVVIKSDGKPAYIAGDLAYYLDKRQRGFDLCIYMLGADHHGYIARLKAAAAAFGDDPATVEVLIGQMVNLVRDGQPVRMSKRAGTVLTLDDLVEAIGVDAARYSLIRSSVDTAIDIDLALWSSASNENPVYYVQYAHARLSALARNAAELALIPDTNHLELLNHDKEGTLLRTLGEFPRVLETAASLREPHRVCRYLEDLAGDYHRFYDSCRVLPQGDEQPTDLHTARLALCQATRQVIANGLAIIGVTAPERM

>A60459
VTPADLAELLKATAAAVLAERGLDASALPQMVTVERPRIPEHGDYASNLAMQLAKKVGTNPRELAGWLAEALTKVDGIASAEVAGPGFINMRLETAAQAKVVTSVIDAGHSYGHSLLLAGRKVNLEFVSANPTGPIHIGGTRWAAVGDALGRLLTTQGADVVREYYFNDHGAQIDRFANSLSAAAKGEPTPQDGYAGSYITNIAEQVLQKAPDALSLPDAELRETFRAIGVDLMFDHIKQSLHEFGTDFDVYTHEDSMHTGGRVENAIARLRETGNIYEKDGATWLRTSAFGDDKDRVVIKSDGKPAYIAGDLAYYLDKRQRGFDLCIYMLGADHHGYIARLKAAAAAFGDDPATVEVLIGQMVNLVRDGQPVRMSKRAGTVLTLDDLVEAIGVDAARYSLIRSSVDTAIDIDLALWSSASNENPVYYVQYAHARLSALARNAAELALIPDTNHLELLNHDKEGTLLRTLGEFPRVLETAASLREPHRVCRYLEDLAGDYHRFYDSCRVLPQGDEQPTDLHTARLALCQATRQVIANGLAIIGVTAPERM

>A64298
VTPADLAELLKATAAAVLAERGLDASALPQMVTVERPRIPEHGDYASNLAMQLAKKVGTNPRELAGWLAEALTKVDGIASAEVAGPGFINMRLETAAQAKVVTSVIDAGHSYGHSLLLAGRKVNLEFVSANPTGPIHIGGTRWAAVGDALGRLLTTQGADVVREYYFNDHGAQIDRFANSLSAAAKGEPTPQDGYAGSYITNIAEQVLQKAPDALSLPDAELRETFRAIGVDLMFDHIKQSLHEFGTDFDVYTHEDSMHTGGRVENAIARLRETGNIYEKDGATWLRTSAFGDDKDRVVIKSDGKPAYIAGDLAYYLDKRQRGFDLCIYMLGADHHGYIARLKAAAAAFGDDPATVEVLIGQMVNLVRDGQPVRMSKRAGTVLTLDDLVEAIGVDAARYSLIRSSVDTAIDIDLALWSSASNENPVYYVQYAHARLSALARNAAELALIPDTNHLELLNHDKEGTLLRTLGEFPRVLETAASLREPHRVCRYLEDLAGDYHRFYDSCRVLPQGDEQPTDLHTARLALCQATRQVIANGLAIIGVTAPERM

>A1158
VTPADLAELLKATAAAVLAERGLDASALPQMVTVERPRIPEHGDYASNLAMQLAKKVGTNPRELAGWLAEALTKVDGIASAEVAGPGFINMRLETAAQAKVVTSVIDAGHSYGHSLLLAGRKVNLEFVSANPTGPIHIGGTRWAAVGDALGRLLTTQGADVVREYYFNDHGAQIDRFANSLIAAAKGEPTPQDGYAGSYITNIAEQVLQKAPDALSLPDAELRETFRAIGVDLMFDHIKQSLHEFGTDFDVYTHEDSMHTGGRVENAIARLRETGNIYEKDGATWLRTSAFGDDKDRVVIKSDGKPAYIAGDLAYYLDKRQRGFDLCIYMLGADHHGYIARLKAAAAAFGDDPATVEVLIGQMVNLVRDGQPVRMSKRAGTVLTLDDLVEAIGVDAARYSLIRSSVDTAIDIDLALWSSASNENPVYYVQYAHARLSALARNAAELALIPDTNHLELLNHDKEGTLLRTLGEFPRVLETAASLREPHRVCRYLEDLAGDYHRFYDSCRVLPQGDEQPTDLHTARLALCQATRQVIANGLAIIGVTAPERM

>A49125
VTPADLAELLKATAAAVLAERGLDASALPQMVTVERPRIPEHGDYASNLAMQLAKKVGTNPRELAGWLAEALTKVDGIASAEVAGPGFINMRLETAAQAKVVTSVIDAGHSYGHSLLLTGRKVNLEFVSANPTGPIHIGGTRWAAVGDALGRLLTTQGADVVREYYFNDHGAQIDRFANSLIAAAKGEPTPQDGYAGSYITNIAEQVLQKAPDALSLPDAELRETFRAIGVDLMFDHIKQSLHEFGTDFDVYTHEDSMHTGGRVENAIARLRETGNIYEKDGATWLRTSAFGDDKDRVVIKSDGKPAYIAGDLAYYLDKRQRGFDLCIYMLGADHHGYIARLKAAAAAFGDDPATVEVLIGQMVNLVRDGQPVRMSKRAGTVLTLDDLVEAIGVDAARYSLIRSSVDTAIDIDLALWSSASNENPVYYVQYAHARLSALARNAAELALIPDTNHLELLNHDKEGTLLRTLGEFPRVLETAASLREPHRVCRYLEDLAGDYHRFYDSCRVLPQGDEQPTDLHTARLALCQATRQVIANGLAIIGVTAPERM

>A8842
VTPADLAELLKATAAAVLAERGLDASALPQMVTVERPRIPEHGDYASNLAMQLAKKVGTNPRELAGWLAEALTKVDGIASAEVAGPGFINMRLETAAQAKVVTSVIDAGHSYGHSLLLAGRKVNLEFVSANPTGPIHIGGTRWAAVGDALGRLLTTQGADVVREYYFNDHGAQIDRFANSLSAAAKGEPTPQDGYAGSYITNIAEQVLQKAPDALSLPDAELRETFRAIGVDLMFDHIKQSLHEFGTDFDVYTHEDSMHTGGRVENAIARLRETGNIYEKDGATWLRTSAFGDDKDRVVIKSDGKPAYIAGDLAYYLDKRQRGFDLCIYMLGADHHGYIARLKAAAAAFGDDPATVEVLIGQMVNLVRDGQPVRMSKRAGTVLTLDDLVEAIGVDAARYSLIRSSVDTAIDIDLALWSSASNENPVYYVQYAHARLSALARNAAELALIPDTNHLELLNHDKEGTLLRTLGEFPRVLETAASLREPHRVCRYLEDLAGDYHRFYDSCRVLPQGDEQPTDLHTARLALCQATRQVIANGLAIIGVTAPERM

>A14154
VTPADLAELLKATAAAVLAERGLDASALPQMVTVERPRIPEHGDYASNLAMQLAKKVGTNPRELAGWLAEALTKVDGIASAEVAGPGFINMRLETAAQAKVVTSVIDAGHSYGHSLLLAGRKVNLEFVSANPTGPIHIGGTRWAAVGDALGRLLTTQGADVVREYYFNDHGAQIDRFANSLSAAAKGEPTPQDGYAGSYITNIAEQVLQKAPDALSLPDAELRETFRAIGVDLMFDHIKQSLHEFGTDFDVYTHEDSMHTGGRVENAIARLRETGNIYEKDGATWLRTSAFGDDKDRVVIKSDGKPAYIAGDLAYYLDKRQRGFDLCIYMLGADHHGYIARLKAAAAAFGDDPATVEVLIGQMVNLVRDGQPVRMSKRAGTVLTLDDLVEAIGVDAARYSLIRSSVDTAIDIDLALWSSASNENPVYYVQYAHARLSALARNAAELALIPDTNHLELLNHDKEGTLLRTLGEFPRVLETAASLREPHRVCRYLEDLAGDYHRFYDSCRVLPQGDEQPTDLHTARLALCQATRQVIANGLAIIGVTAPERM

>A20344
VTPADLAELLKATAAAVLAERGLDASALPQMVTVERPRIPEHGDYASNLAMQLAKKVGTNPRELAGWLAEALTKVDGIASAEVAGPGFINMRLETAAQAKVVTSVIDAGHSYGHSLLLAGRKVNLEFVSANPTGPIHIGGTRWAAVGDALGRLLTTQGADVVREYYFNDHGAQIDRFANSLSAAAKGEPTPQDGYAGSYITNIAEQVLQKAPDALSLPDAELRETFRAIGVDLMFDHIKQSLHEFGTDFDVYTHEDSMHTGGRVENAIARLRETGNIYEKDGATWLRTSAFGDDKDRVVIKSDGKPAYIAGDLAYYLDKRQRGFDLCIYMLGADHHGYIARLKAAAAAFGDDPATVEVLIGQMVNLVRDGQPVRMSKRAGTVLTLDDLVEAIGVDAARYSLIRSSVDTAIDIDLALWSSASNENPVYYVQYAHARLSALARNAAELALIPDTNHLELLNHDKEGTLLRTLGEFPRVLETAASLREPHRVCRYLEDLAGDYHRFYDSCRVLPQGDEQPTDLHTARLALCQATRQVIANGLAIIGVTAPERM

>A16638
VTPADLAELLKATAAAVLAERGLDASALPQMVTVERPRIPEHGDYASNLAMQLAKKVGTNPRELAGWLAEALTKVDGIASAEVAGPGFINMRLETAAQAKVVTSVIDAGHSYGHSLLLTGRKVNLEFVSANPTGPIHIGGTRWAAVGDALGRLLTTQGADVVREYYFNDHGAQIDRFANSLIAAAKGEPTPQDGYAGSYITNIAEQVLQKAPDALSLPDAELRETFRAIGVDLMFDHIKQSLHEFGTDFDVYTHEDSMHTGGRVENAIARLRETGNIYEKDGATWLRTSAFGDDKDRVVIKSDGKPAYIAGDLAYYLDKRQRGFDLCIYMLGADHHGYIARLKAAAAAFGDDPATVEVLIGQMVNLVRDGQPVRMSKRAGTVLTLDDLVEAIGVDAARYSLIRSSVDTAIDIDLALWSSASNENPVYYVQYAHARLSALARNAAELALIPDTNHLELLNHDKEGTLLRTLGEFPRVLETAASLREPHRVCRYLEDLAGDYHRFYDSCRVLPQGDEQPTDLHTARLALCQATRQVIANGLAIIGVTAPERM

>A28829
VTPADLAELLKATAAAVLAERGLDASALPQMVTVERPRIPEHGDYASNLAMQLAKKVGTNPRELAGWLAEALTKVDGIASAEVAGPGFINMRLETAAQAKVVTSVIDAGHSYGHSLLLAGRKVNLEFVSANPTGPIHIGGTRWAAVGDALGRLLTTQGADVVREYYFNDHGAQIDRFANSLIAAAKGEPTPQDGYAGSYITNIAEQVLQKAPDALSLPDAELRETFRAIGVDLMFDHIKQSLHEFGTDFDVYTHEDSMHTGGRVENAIARLRETGNIYEKDGATWLRTSAFGDDKDRVVIKSDGKPAYIAGDLAYYLDKRQRGFDLCIYMLGADHHGYIARLKAAAAAFGDDPATVEVLIGQMVNLVRDGQPVRMSKRAGTVLTLDDLVEAIGVDAARYSLIRSSVDTAIDIDLALWSSASNENPVYYVQYAHARLSALARNAAELALIPDTNHLELLNHDKEGTLLRTLGEFPRVLETAASLREPHRVCRYLEDLAGDYHRFYDSCRVLPQGDEQPTDLHTARLALCQATRQVIANGLAIIGVTAPERM

>A32864
VTPADLAELLKATAAAVLAERGLDASALPQMVTVERPRIPEHGDYASNLAMQLAKKVGTNPRELAGWLAEALTKVDGIASAEVAGPGFINMRLETAAQAKVVTSVIDAGHSYGHSLLLAGRKVNLEFVSANPTGPIHIGGTRWAAVGDALGRLLTTQGADVVREYYFNDHGAQIDRFANSLIAAAKGEPTPQDGYAGSYITNIAEQVLQKAPDALSLPDAELRETFRAIGVDLMFDHIKQSLHEFGTDFDVYTHEDSMHTGGRVENAIARLRETGNIYEKDGATWLRTSAFGDDKDRVVIKSDGKPAYIAGDLAYYLDKRQRGFDLCIYMLGADHHGYIARLKAAAAAFGDDPATVEVLIGQMVNLVRDGQPVRMSKRAGTVLTLDDLVEAIGVDAARYSLIRSSVDTAIDIDLALWSSASNENPVYYVQYAHARLSALARNAAELALIPDTNHLELLNHDKEGTLLRTLGEFPRVLETAASLREPHRVCRYLEDLAGDYHRFYDSCRVLPQGDEQPTDLHTARLALCQATRQVIANGLAIIGVTAPERM

>A36885
VTPADLAELLKATAAAVLAERGLDASALPQMVTVERPRIPEHGDYASNLAMQLAKKVGTNPRELAGWLAEALTKVDGIASAEVAGPGFINMRLETAAQAKVVTSVIDAGHSYGHSLLLAGRKVNLEFVSANPTGPIHIGGTRWAAVGDALGRLLTTQGADVVREYYFNDHGAQIDRFANSLIAAAKGEPTPQDGYAGSYITNIAEQVLQKAPDALSLPDAELRETFRAIGVDLMFDHIKQSLHEFGTDFDVYTHEDSMHTGGRVENAIARLRETGNIYEKDGATWLRTSAFGDDKDRVVIKSDGKPAYIAGDLAYYLDKRQRGFDLCIYMLGADHHGYIARLKAAAAAFGDDPATVEVLIGQMVNLVRDGQPVRMSKRAGTVLTLDDLVEAIGVDAARYSLIRSSVDTAIDIDLALWSSASNENPVYYVQYAHARLSALARNAAELALIPDTNHLELLNHDKEGTLLRTLGEFPRVLETAASLREPHRVCRYLEDLAGDYHRFYDSCRVLPQGDEQPTDLHTARLALCQATRQVIANGLAIIGVTAPERM

>A68039
VTPADLAELLKATAAAVLAERGLDASALPQMVTVERPRIPEHGDYASNLAMQLAKKVGTNPRELAGWLAEALTKVDGIASAEVAGPGFINMRLETAAQAKVVTSVIDAGHSYGHSLLLAGRKVNLEFVSANPTGPIHIGGTRWAAVGDALGRLLTTQGADVVREYYFNDHGAQIDRFANSLIAAAKGEPTPQDGYAGSYITNIAEQVLQKAPDALSLPDAELRETFRAIGVDLMFDHIKQSLHEFGTDFDVYTHEDSMHTGGRVENAIARLRETGNIYEKDGATWLRTSAFGDDKDRVVIKSDGKPAYIAGDLAYYLDKRQRGFDLCIYMLGADHHGYIARLKAAAAAFGDDPATVEVLIGQMVNLVRDGQPVRMSKRAGTVLTLDDLVEAIGVDAARYSLIRSSVDTAIDIDLALWSSASNENPVYYVQYAHARLSALARNAAELALIPDTNHLELLNHDKEGTLLRTLGEFPRVLETAASLREPHRVCRYLEDLAGDYHRFYDSCRVLPQGDEQPTDLHTARLALCQATRQVIANGLAIIGVTAPERM

>A41601
VTPADLAELLKATAAAVLAERGLDASALPQMVTVERPRIPEHGDYASNLAMQLAKKVGTNPRELAGWLAEALTKVDGIASAEVAGPGFINMRLETAAQAKVVTSVIDAGHSYGHSLLLAGRKVNLEFVSANPTGPIHIGGTRWAAVGDALGRLLTTQGADVVREYYFNDHGAQIDRFANSLIAAAKGEPTPQDGYAGSYITNIAEQVLQKAPDALSLPDAELRETFRAIGVDLMFDHIKQSLHEFGTDFDVYTHEDSMHTGGRVENAIARLRETGNIYEKDGATWLRTSAFGDDKDRVVIKSDGKPAYIAGDLAYYLDKRQRGFDLCIYMLGADHHGYIARLKAAAAAFGDDPATVEVLIGQMVNLVRDGQPVRMSKRAGTVLTLDDLVEAIGVDAARYSLIRSSVDTAIDIDLALWSSASNENPVYYVQYAHARLSALARNAAELALIPDTNHLELLNHDKEGTLLRTLGEFPRVLETAASLREPHRVCRYLEDLAGDYHRFYDSCRVLPQGDEQPTDLHTARLALCQATRQVIANGLAIIGVTAPERM

>A72080
VTPADLAELLKATAAAVLAERGLDASALPQMVTVERPRIPEHGDYASNLAMQLAKKVGTNPRELAGWLAEALTKVDGIASAEVAGPGFINMRLETAAQAKVVTSVIDAGHSYGHSLLLAGRKVNLEFVSANPTGPIHIGGTRWAAVGDALGRLLTTQGADVVREYYFNDHGAQIDRFANSLIAAAKGEPTPQDGYAGSYITNIAEQVLQKAPDALSLPDAELRETFRAIGVDLMFDHIKQSLHEFGTDFDVYTHEDSMHTGGRVENAIARLRETGNIYEKDGATWLRTSAFGDDKDRVVIKSDGKPAYIAGDLAYYLDKRQRGFDLCIYMLGADHHGYIARLKAAAAAFGDDPATVEVLIGQMVNLVRDGQPVRMSKRAGTVLTLDDLVEAIGVDAARYSLIRSSVDTAIDIDLALWSSASNENPVYYVQYAHARLSALARNAAELALIPDTNHLELLNHDKEGTLLRTLGEFPRVLETAASLREPHRVCRYLEDLAGDYHRFYDSCRVLPQGDEQPTDLHTARLALCQATRQVIANGLAIIGVTAPERM

>A45406
VTPADLAELLKATAAAVLAERGLDASALPQMVTVERPRIPEHGDYASNLAMQLAKKVGTNPRELAGWLAEALTKVDGIASAEVAGPGFINMRLETAAQAKVVTSVIDAGHSYGHSLLLAGRKVNLEFVSANPTGPIHIGGTRWAAVGDALGRLLTTQGADVVREYYFNDHGAQIDRFANSLIAAAKGEPTPQDGYAGSYITNIAEQVLQKAPDALSLPDAELRETFRAIGVDLMFDHIKQSLHEFGTDFDVYTHEDSMHTGGRVENAIARLRETGNIYEKDGATWLRTSAFGDDKDRVVIKSDGKPAYIAGDLAYYLDKRQRGFDLCIYMLGADHHGYIARLKAAAAAFGDDPATVEVLIGQMVNLVRDGQPVRMSKRAGTVLTLDDLVEAIGVDAARYSLIRSSVDTAIDIDLALWSSASNENPVYYVQYAHARLSALARNAAELALIPDTNHLELLNHDKEGTLLRTLGEFPRVLETAASLREPHRVCRYLEDLAGDYHRFYDSCRVLPQGDEQPTDLHTARLALCQATRQVIANGLAIIGVTAPERM
