# Supplementary material for: POTION: an end-to-end pipeline for positive Darwinian selection detection in genome-scale data through phylogenetic comparison of protein-coding genes
Source: BMC Genomics. 2015 Aug 1;16(1):567. doi: 10.1186/s12864-015-1765-0 (PMC4521464; doi:10.1186/s12864-015-1765-0)
Supplement: Additional file 4: — Alignment data for MYC dataset. Compressed text files in .tgz format, untrimmed and trimmed alignment data for MYC dataset as produced by POTION. Data in fasta and phylip format. [file 12864_2015_1765_MOESM4_ESM.tgz › alignments/ORTHOMCL1349.cluster.aa.fa.aln]

>A5068
VLDVGCGSGRMALPLTGYLNSEGRYAGFDISQKAIAWCQEHITSAHPNFQFEVSDIYNSLYNPKGKYQSLDFRFPYPDASFDVVF-LTSVFTHMFPPDVEHYLDEISRVLKPGGRCLCTYFLLNDESLAHIAEGKSAHNFQHEGPGYRTIHKKRPEEAIGLPETFVRDVYGKFGLAVHEPLHYGSWSGREPRLSFQDIVIATKTAS

>A52961
VLDVGCGSGRMALPLTGYLNSEGRYAGFDISQKAIAWCQEHITSAHPNFQFEVSDIYNSLYNPKGKYQSLDFRFPYPDASFDVVF-LTSVFTHMFPPDVEHYLDEISRVLKPGGRCLCTYFLLNDESLAHIAEGKSAHNFQHEGPGYRTIHKKRPEEAIGLPETFVRDVYGKFGLAVHEPLHYGSWSGREPHLSFQDIVIATKTAS

>A57659
VLDVGCGSGRMALPLTGYLNSEGRYAGFDISQKAIAWCQEHITSAHPNFQFEVSDIYNSLYNPKGKYQSLDFRFPYPDASFDVVF-LTSVFTHMFPPDVEHYLDEISRVLKPGGRCLCTYFLLNDESLAHIAEGKSAHNFQHEGPGYRTIHKKRPEEAIGLPETFVRDVYGKFGLAVHEPLHYGSWSGREPHLSFQDIVIATKTAS

>A60666
VLDVGCGSGRMALPLTGYLNSEGRYAGFDISQKAIAWCQEHITSAHPNFQFEVSDIYNSLYNPKGKYQSLDFRFPYPDASFDVVF-LTSVFTHMFPPDVEHYLDEISRVLKPGGRCLCTYFLLNDESLAHIAEGKSAHNFQHEGPGYRTIHKKRPEEAIGLPETFVRDVYGKFGLAVHEPLHYGSWSGREPHLSFQDIVIATKTAS

>A64485
VLDVGCGSGRMALPLTGYLNSEGRYAGFDISQKAIAWCQEHITSAHPNFQFEVSDIYNSLYNPKGKYQSLDFRFPYPDASFDVVF-LTSVFTHMFPPDVEHYLDEISRVLKPGGRCLCTYFLLNDESLAHIAEGKSAHNFQHEGPGYRTIHKKRPEEAIGLPETFVRDVYGKFGLAVHEPLHYGSWSGREPHLSFQDIVIATKTAS

>A1357
------------LPLTGYLNSEGRYAGFDISQKAIAWCQEHITSAHPNFQFEVSDIYNSLYNPKGKYQSLDFRFPYPDASFDVVFFLTSVFTHMFPPDVEHYLDEISRVLKPGGRCLCTYFLLNDESLAHIAEGKSAHNFQHEGPGYRTIHKKRPEEAIGLPETFVRDVYGKFGLAVHEPLHYGSWSGREPHLSFQDIVIATKTAS

>A49324
VLDVGCGSGRMALPLTGYLNSEGRYAGFDISQKAIAWCQEHITSAHPNFQFEVSDIYNSLYNPKGKYQSLDFRFPYPDASFDVVF-LTSVFTHMFPPDVEHYLDEISRVLKPGGRCLCTYFLLNDESLAHIAEGKSAHNFQHEGPGYRTIHKKRPEEAIGLPETFVRDVYGKFGLAVHEPLHYGSWSGREPHLSFQDIVIATKTAS

>A9051
VLDVGCGSGRMALPLTGYLNSEGRYAGFDISQKAIAWCQEHITSAHPNFQFEVSDIYNSLYNPKGKYQSLDFRFPYPDASFDVVF-LTSVFTHMFPPDVEHYLDEISRVLKPGGRCLCTYFLLNDESLAHIAEGKSAHNFQHEGPGYRTIHKKRPEEAIGLPETFVRDVYGKFGLAVHEPLHYGSWSGREPHLSFQDIVIATKTAS

>A13945
VLDVGCGSGRMALPLTGYLNSEGRYAGFDISQKAIAWCQEHITSAHPNFQFEVSDIYNSLYNPKGKYQSLDFRFPYPDASFDVVF-LTSVFTHMFPPDVEHYLDEISRVLKPGGRCLCTYFLLNDESLAHIAEGKSAHNFQHEGPGYRTIHKKRPEEAIGLPETFVRDVYGKFGLAVHEPLHYGSWSGREPHLSFQDIVIATKTAS

>A20540
VLDVGCGSGRMALPLTGYLNSEGRYAGFDISQKAIAWCQEHITSAHPNFQFEVSDIYNSLYNPKGKYQSLDFRFPYPDASFDVVF-LTSVFTHMFPPDVEHYLDEISRVLKPGGRCLCTYFLLNDESLAHIAEGKSAHNFQHEGPGYRTIHKKRPEEAIGLPETFVRDVYGKFGLAVHEPLHYGSWSGREPHLSFQDIVIATKTAS

>A16837
VLDVGCGSGRMALPLTGYLNSEGRYAGFDISQKAIAWCQEHITSAHPNFQFEVSDIYNSLYNPKGKYQSLDFRFPYPDASFDVVF-LTSVFTHMFPPDVEHYLDEISRVLKPGGRCLCTYFLLNDESLAHIAEGKSAHNFQHEGPGYRTIHKKRPEEAIGLPETFVRDVYGKFGLAVHEPLHYGSWSGREPHLSFQDIVIATKTAS

>A29041
VLDVGCGSGRMALPLTGYLNSEGRYAGFDISQKAIAWCQEHITSAHPNFQFEVSDIYNSLYNPKGKYQSLDFRFPYPDASFDVVF-LTSVFTHMFPPDVEHYLDEISRVLKPGGRCLCTYFLLNDESLAHIAEGKSAHNFQHEGPGYRTIHKKRPEEAIGLPETFVRDVYGKFGLAVHEPLHYGSWSGREPRLSFQDIVIATKTAS

>A33072
VLDVGCGSGRMALPLTGYLNSEGRYAGFDISQKAIAWCQEHITSAHPNFQFEVSDIYNSLYNPKGKYQSLDFRFPYPDASFDVVF-LTSVFTHMFPPDVEHYLDEISRVLKPGGRCLCTYFLLNDESLAHIAEGKSAHNFQHEGPGYRTIHKKRPEEAIGLPETFVRDVYGKFGLAVHEPLHYGSWSGREPHLSFQDIVIATKTAS

>A37094
VLDVGCGSGRMALPLTGYLNSEGRYAGFDISQKAIAWCQEHITSAHPNFQFEVSDIYNSLYNPKGKYQSLDFRFPYPDASFDVVF-LTSVFTHMFPPDVEHYLDEISRVLKPGGRCLCTYFLLNDESLAHIAEGKSAHNFQHEGPGYRTIHKKRPEEAIGLPETFVRDVYGKFGLAVHEPLHYGSWSGREPHLSFQDIVIATKTAS

>A68250
VLDVGCGSGRMALPLTGYLNSEGRYAGFDISQKAIAWCQEHITSAHPNFQFEVSDIYNSLYNPKGKYQSLDFRFPYPDASFDVVF-LTSVFTHMFPPDVEHYLDEISRVLKPGGRCLCTYFLLNDESLAHIAEGKSAHNFQHEGPGYRTIHKKRPEEAIGLPETFVRDVYGKFGLAVHEPLHYGSWSGREPHLSFQDIVIATKTAS

>A41792
VLDVGCGSGRMALPLTGYLNSEGRYAGFDISQKAIAWCQEHITSAHPNFQFEVSDIYNSLYNPKGKYQSLDFRFPYPDASFDVVF-LTSVFTHMFPPDVEHYLDEISRVLKPGGRCLCTYFLLNDESLAHIAEGKSAHNFQHEGPGYRTIHKKRPEEAIGLPETFVRDVYGKFGLAVHEPLHYGSWSGREPHLSFQDIVIATKTAS

>A72284
VLDVGCGSGRMALPLTGYLNSEGRYAGFDISQKAIAWCQEHITSAHPNFQFEVSDIYNSLYNPKGKYQSLDFRFPYPDASFDVVF-LTSVFTHMFPPDVEHYLDEISRVLKPGGRCLCTYFLLNDESLAHIAEGKSAHNFQHEGPGYRTIHKKRPEEAIGLPETFVRDVYGKFGLAVHEPLHYGSWSGREPHLSFQDIVIATKTAS

>A45608
VLDVGCGSGRMALPLTGYLNSEGRYAGFDISQKAIAWCQEHITSAHPNFQFEVSDIYNSLYNPKGKYQSLDFRFPYPDASFDVVF-LTSVFTHMFPPDVEHYLDEISRVLKPGGRCLCTYFLLNDESLAHIAEGKSAHNFQHEGPGYRTIHKKRPEEAIGLPETFVRDVYGKFGLAVHEPLHYGSWSGREPRLSFQDIVIATKTAS
