# Supplementary material for: POTION: an end-to-end pipeline for positive Darwinian selection detection in genome-scale data through phylogenetic comparison of protein-coding genes
Source: BMC Genomics. 2015 Aug 1;16(1):567. doi: 10.1186/s12864-015-1765-0 (PMC4521464; doi:10.1186/s12864-015-1765-0)
Supplement: Additional file 4: — Alignment data for MYC dataset. Compressed text files in .tgz format, untrimmed and trimmed alignment data for MYC dataset as produced by POTION. Data in fasta and phylip format. [file 12864_2015_1765_MOESM4_ESM.tgz › alignments/ORTHOMCL1932.cluster.aa.fa.aln]

>A6893
VGLPRRPCCDTTGSARYRESVRRYPRIGEDSAAYRRRLCRESAKARNVDRVVKRDAADVSNLQRIADLPRLIRLLAARSASELNLSSLATDAEIPVRTLPPYLDLLETLYLIDRIPAWSTNLSKRVVDRPKVLLLDSGLAARLVNVSPTGAGPHANPNAAGAIIETFVIAELRRQLGWSQQAPRLFHYRDRDGAEVDLILETADGLIAAIEIKSAATLRGRDTRSISRLRDKVGARFAGGVILHTGPQAQPFGDRLAAVPIDILWSPSG

>A54579
--------------------VRRYPRIGEDSAAYRRRLCRESAKARNVDRVVKRDAADVSNLQRIADLPRLIRLLAARSASELNLSSLATDAEIPVRTLPPYLDLLETLYLIDRIPAWSTNLSKRVVDRPKVLLLDSGLAARLVNVSPTGAGPHANPNAAGAIIETFVIAELRRQLGWSQQAPRLFHYRDRDGAEVDLILETADGLIAAIEIKSAATLRGRDTRSISRLRDKVGARFAGGVILHTGPQAQPFGDRLAAVPIDILWSPSG

>A58528
VGLPRRPCCDTTGSARYRESVRRYPRIGEDSAAYRRRLCRESAKARNVDRVVKRDAADVSNLQRIADLPRLIRLLAARSASELNLSSLATDAEIPVRTLPPYLDLLETLYLIDRIPAWSTNLSKRVVDRPKVLLLDSGLAARLVNVSPTGAGPHANPNAAGAIIETFVIAELRRQLGWSQQAPRLFHYRDRDGAEVDLILETADGLIAAIEIKSAATLRGRDTRSISRLRDKVGARFAGGVILHTGPQAQPFGDRLAAVPIDILWSPSG

>A62463
VGLPRRPCCDTTGSARYRESVRRYPRIGEDSAAYRRRLCRESAKARNVDRVVKRDAADVSNLQRIADLPRLIRLLAARSASELNLSSLATDAEIPVRTLPPYLDLLETLYLIDRIPAWSTNLSKRVVDRPKVLLLDSGLAARLVNVSPTGAGPHANPNAAGAIIETFVIAELRRQLGWSQQAPRLFHYRDRDGAEVDLILETADGLIAAIEIKSAATLRGRDTRSISRLRDKVGARFAGGVILHTGPQAQPFGDRLAAVPIDILWSPSG

>A2972
VGLPRRPCCDTTGSARYRESVRRYPRIGEDSAAYRRRLCRESAKARNVDRVVKRDAADVSNLQRIADLPRLIRLLAARSASELNLSSLATDAEIPVRTLPPYLDLLETLYLIDRIPAWSTNLSKRVVDRPKVLLLDSGLAARLVNVSPTGAGPHANPNAAGAIIETFVIAELRRQLGWSQQAPRLFHYRDRDGAEVDLILETADGLIAAIEIKSAATLRGRDTRSISRLRDKVGARFAGGVILHTGPQAQPFGDRLAAVPIDILWSPSG

>A50971
--------------------VRRYPRIGEDSAAYRRRLCRESAKARNVDRVVKRDAADVSNLQRIADLPRLIRLLAARSASELNLSSLATDAEIPVRTLPPYLDLLETLYLIDRIPAWSTNLSKRVVDRPKVLLLDSGLAARLVNVSPTGAGPHANPNAAGAIIETFVIAELRRQLGWSQQAPRLFHYRDRDGAEVDLILETADGLIAAIEIKSAATLRGRDTRSISRLRDKVGARFAGGVILHTGPQAQPFGDRLAAVPIDILWSPSG

>A10819
VGLPRRPCCDTTGSARYRESVRRYPRIGEDSAAYRRRLCRESAKARNVDRVVKRDAADVSNLQRIADLPRLIRLLAARSASELNLSSLATDAEIPVRTLPPYLDLLETLYLIDRIPAWSTNLSKRVVDRPKVLLLDSGLAARLVNVSPTGAGPHANPNAAGAIIETFVIAELRRQLGWSQQAPRLFHYRDRDGAEVDLILETADGLIAAIEIKSAATLRGRDTRSISRLRDKVGARFAGGVILHTGPQAQPFGDRLAAVPIDILWSPSG

>A14814
VGLPRRPCCDTTGSARYRESVRRYPRIGEDSAAYRRRLCRESAKARNVDRVVKRDAADVSNLQRIADLPRLIRLLAARSASELNLSSLATDAEIPVRTLPPYLDLLETLYLIDRIPAWSTNLSKRVVDRPKVLLLDSGLAARLVNVSPTGAGPHANPNAAGAIIETFVIAELRRQLGWSQQAPRLFHYRDRDGAEVDLILETADGLIAAIEIKSAATLRGRDTRSISRLRDKVGARFAGGVILHTGPQAQPFGDRLAAVPIDILWSPSG

>A22265
VGLPRRPCCDTTGSARYRESVRRYPRIGEDSAAYRRRLCRESAKARNVDRVVKRDAADVSNLQRIADLPRLIRLLAARSASELNLSSLATDAEIPVRTLPPYLDLLETLYLIDRIPAWSTNLSKRVVDRPKVLLLDSGLAARLVNVSPTGAGPHANPNAAGAIIETFVIAELRRQLGWSQQAPRLFHYRDRDGAEVDLILETADGLIAAIEIKSAATLRGRDTRSISRLRDKVGARFAGGVILHTGPQAQPFGDRLAAVPIDILWSPSG

>A18484
--------------------VRRYPRIGEDSAAYRRRLCRESAKARNVDRVVKRDAADVSNLQRIADLPRLIRLLAARSASELNLSSLATDAEIPVRTLPPYLDLLETLYLIDRIPAWSTNLSKRVVDRPKVLLLDSGLAARLVNVSPTGAGPHANPNAAGAIIETFVIAELRRQLGWSQQAPRLFHYRDRDGAEVDLILETADGLIAAIEIKSAATLRGRDTRSISRLRDKVGARFAGGVILHTGPQAQPFGDRLAAVPIDILWSPSG

>A30908
VGLPRRPCCDTTGSARYRESVRRYPRIGEDSAAYRRRLCRESAKARNVDRVVKRDAADVSNLQRIADLPRLIRLLAARSASELNLSSLATDAEIPVRTLPPYLDLLETLYLIDRIPAWSTNLSKRVVDRPKVLLLDSGLAARLVNVSPTGAGPHANPNAAGAIIETFVIAELRRQLGWSQQAPRLFHYRDRDGAEVDLILETADGLIAAIEIKSAATLRGRDTRSISRLRDKVGARFAGGVILHTGPQAQPFGDRLAAVPIDILWSPSG

>A34875
VGLPRRPCCDTTGSARYRESVRRYPRIGEDSAAYRRRLCRESAKARNVDRVVKRDAADVSNLQRIADLPRLIRLLAARSASELNLSSLATDAEIPVRTLPPYLDLLETLYLIDRIPAWSTNLSKRVVDRPKVLLLDSGLAARLVNVSPTGAGPHANPNAAGAIIETFVIAELRRQLGWSQQAPRLFHYRDRDGAEVDLILETADGLIAAIEIKSAATLRGRDTRSISRLRDKVGARFAGGVILHTGPQAQPFGDRLAAVPIDILWSPSG

>A38928
--------------------VRRYPRIGEDSAAYRRRLCRESAKARNVDRVVKRDAADVSNLQRIADLPRLIRLLAARSASELNLSSLATDAEIPVRTLPPYLDLLETLYLIDRIPAWSTNLSKRVVDRPKVLLLDSGLAARLVNVSPTGAGPHANPNAAGAIIETFVIAELRRQLGWSQQAPRLFHYRDRDGAEVDLILETADGLIAAIEIKSAATLRGRDTRSISRLRDKVGARFAGGVILHTGPQAQPFGDRLAAVPIDILWSPSG

>A70089
VGLPRRPCCDTTGSARYRESVRRYPRIGEDSAAYRRRLCRESAKARNVDRVVKRDAADVSNLQRIADLPRLIRLLAARSASELNLSSLATDAEIPVRTLPPYLDLLETLYLIDRIPAWSTNLSKRVVDRPKVLLLDSGLAARLVNVSPTGAGPHANPNAAGAIIETFVIAELRRQLGWSQQAPRLFHYRDRDGAEVDLILETADGLIAAIEIKSAATLRGRDTRSISRLRDKVGARFAGGVILHTGPQAQPFGDRLAAVPIDILWSPSG

>A43506
--------------------VRRYPRIGEDSAAYRRRLCRESAKARNVDRVVKRDAADVSNLQRIADLPRLIRLLAARSASELNLSSLATDAEIPVRTLPPYLDLLETLYLIDRIPAWSTNLSKRVVDRPKVLLLDSGLAARLVNVSPTGAGPHANPNAAGAIIETFVIAELRRQLGWSQQAPRLFHYRDRDGAEVDLILETADGLIAAIEIKSAATLRGRDTRSISRLRDKVGARFAGGVILHTGPQAQPFGDRLAAVPIDILWSPSG

>A74105
VGLPRRPCCDTTGSARYRESVRRYPRIGEDSAAYRRRLCRESAKARNVDRVVKRDAADVSNLQRIADLPRLIRLLAARSASELNLSSLATDAEIPVRTLPPYLDLLETLYLIDRIPAWSTNLSKRVVDRPKVLLLDSGLAARLVNVSPTGAGPHANPNAAGAIIETFVIAELRRQLGWSQQAPRLFHYRDRDGAEVDLILETADGLIAAIEIKSAATLRGRDTRSISRLRDKVGARFAGGVILHTGPQAQPFGDRLAAVPIDILWSPSG

>A47344
VGLPRRPCCDTTGSARYRESVRRYPRIGEDSAAYRRRLCRESAKARNVDRVVKRDAADVSNLQRIADLPRLIRLLAARSASELNLSSLATDAEIPVRTLPPYLDLLETLYLIDRIPAWSTNLSKRVVDRPKVLLLDSGLAARLVNVSPTGAGPHANPNAAGAIIETFVIAELRRQLGWSQQAPRLFHYRDRDGAEVDLILETADGLIAAIEIKSAATLRGRDTRSISRLRDKVGARFAGGVILHTGPQAQPFGDRLAAVPIDILWSPSG
