# Supplementary material for: POTION: an end-to-end pipeline for positive Darwinian selection detection in genome-scale data through phylogenetic comparison of protein-coding genes
Source: BMC Genomics. 2015 Aug 1;16(1):567. doi: 10.1186/s12864-015-1765-0 (PMC4521464; doi:10.1186/s12864-015-1765-0)
Supplement: Additional file 4: — Alignment data for MYC dataset. Compressed text files in .tgz format, untrimmed and trimmed alignment data for MYC dataset as produced by POTION. Data in fasta and phylip format. [file 12864_2015_1765_MOESM4_ESM.tgz › alignments/ORTHOMCL3577.cluster.aa.fa.aln]

>A5407
MSKRLQVLLDPDEWEELREIARRHRTTVSEWVRRTLREAREREPRGDLDMKLRSVRAAARHEFPTADVEQMLEEIERGRGAEREGSR

>A60996
MSKRLQVLLDPDEWEELREIARRHRTTVSEWVRRTLREAREREPRGDLDMKLRSVRAAARHEFPTADVEQMLEEIERGRGAEREGSR

>A64783
MSKRLQVLLDPDEWEELREIARRHRTTVSEWVRRTLREAREREPRGDLDMKLRSVRAAARHEFPTADVEQMLEEIERGRGAEREGSR

>A1659
MSKRLQVLLDPDEWEELREIARRHRTTVSEWVRRTLREAREREPRGDLDMKLRSVRAAARHEFPTADVEQMLEEIERGRGAEREGSR

>A57337
MSKRLQVLLDPDEWEELREIARRHRTTVSEWVRRTLREAREREPRGDLDMKLRSVRAAARHEFPTADVEQMLEEIERGRGAEREGSR

>A13619
MSKRLQVLLDPDEWEELREIARRHRTTVSEWVRRTLREAREREPRGDLDMKLRSVRAAARHEFPTADVEQMLEEIERGRGAEREGSR

>A20848
MSKRLQVLLDPDEWEELREIARRHRTTVSEWVRRTLREAREREPRGDLDMKLRSVRAAARHEFPTADVEQMLEEIERGRGAEREGSR

>A29390
MSKRLQVLLDPDEWEELREIARRHRTTVSEWVRRTLREAREREPRGDLDMKLRSVRAAARHEFPTADVEQMLEEIERGRGAEREGSR

>A33405
MSKRLQVLLDPDEWEELREIARRHRTTVSEWVRRTLREAREREPRGDLDMKLRSVRAAARHEFPTADVEQMLEEIERGRGAEREGSR

>A37433
MSKRLQVLLDPDEWEELREIARRHRTTVSEWVRRTLREAREREPRGDLDMKLRSVRAAARHEFPTADVEQMLEEIERGRGAEREGSR

>A68589
MSKRLQVLLDPDEWEELREIARRHRTTVSEWVRRTLREAREREPRGDLDMKLRSVRAAARHEFPTADVEQMLEEIERGRGAEREGSR

>A39913
MSKRLQVLLDPDEWEELREIARRHRTTVSEWVRRTLREAREREPRGDLDMKLRSVRAAARHEFPTADVEQMLEEIERGRGAEREGSR

>A42087
MSKRLQVLLDPDEWEELREIARRHRTTVSEWVRRTLREAREREPRGDLDMKLRSVRAAARHEFPTADVEQMLEEIERGRGAEREGSR

>A72617
MSKRLQVLLDPDEWEELREIARRHRTTVSEWVRRTLREAREREPRGDLDMKLRSVRAAARHEFPTADVEQMLEEIERGRGAEREGSR

>A45937
MSKRLQVLLDPDEWEELREIARRHRTTVSEWVRRTLREAREREPRGDLDMKLRSVRAAARHEFPTADVEQMLEEIERGRGAEREGSR
