# Supplementary material for: POTION: an end-to-end pipeline for positive Darwinian selection detection in genome-scale data through phylogenetic comparison of protein-coding genes
Source: BMC Genomics. 2015 Aug 1;16(1):567. doi: 10.1186/s12864-015-1765-0 (PMC4521464; doi:10.1186/s12864-015-1765-0)
Supplement: Additional file 4: — Alignment data for MYC dataset. Compressed text files in .tgz format, untrimmed and trimmed alignment data for MYC dataset as produced by POTION. Data in fasta and phylip format. [file 12864_2015_1765_MOESM4_ESM.tgz › alignments/ORTHOMCL2604.cluster.aa.fa.aln]

>A4708
---MPDSGIAALTPVTGLNVTLTDRVLSVRINRPSSLNSLTVPILTGIADTLERAAADPVVKVVRLGGVGRGFSSGVSMSVDDVWGGGPPTAIVEEANRAVRAVAALPHPVVAVVQGPAVGVAVSLALACDFILASDSAFFMLANTKVALMPDGGASALVAAATGRIRAMRLALLAEQLPAREALAWGLISAVYPDSDFEAEVDKVISRLLAGPALAFAQAKNAINAAALTELEPTFARELDGQEVLLRTHDFAEGAAAFLQRRTPNFTGS

>A52623
---MPDSGIAALTPVTGLNVTLTDRVLSVRINRPSSLNSLTVPILTGIADTLERAAADPVVKVVRLGGVGRGFSSGVSMSVDDVWGGGPPTAIVEEANRAVRAVAALPHPVVAVVQGPAVGVAVSLALACDFILASDSAFFMLANTKVALMPDGGASALVAAATGRIRAMRLALLAEQLPAREALAWGLISAVYPDSDFEAEVDKVISRLLAGPALAFAQAKNAINAAALTELEPTFARELDGQEVLLRTHDFAEGAAAFLQRRTPNFTGS

>A58021
---MPDSGIAALTPVTGLNVTLTDRVLSVRINRPSSLNSLTVPILTGIADTLERAAADPVVKVVRLGGVGRGFSSGVSMSVDDVWGGGPPTAIVEEANRAVRAVAALPHPVVAVVQGPAVGVAVSLALACDFILASDSAFFMLANTKVALMPDGGASALVAAATGRIRAMRLALLAEQLPAREALAWGLISAVYPDSDFEAEVDKVISRLLAGPALAFAQAKNAINAAALTELEPTFARELDGQEVLLRTHDFAEGAAAFLQRRTPNFTGS

>A60309
---MPDSGIAALTPVTGLNVTLTDRVLSVRINRPSSLNSLTVPILTGIADTLERAAADPVVKVVRLGGVGRGFSSGVSMSVDDVWGGGPPTAIVEEANRAVRAVAALPHPVVAVVQGPAVGVAVSLALACDFILASDSAFFMLANTKVALMPDGGASALVAAATGRIRAMRLALLAEQLPAREALAWGLISAVYPDSDFEAEVDKVISRLLAGPALAFAQAKNAINAAALTELEPTFARELDGQEVLLRTHDFAEGAAAFLQRRTPNFTGS

>A64162
---MPDSGIAALTPVTGLNVTLTDRVLSVRINRPSSLNSLTVPILTGIADTLERAAADPVVKVVRLGGVGRGFSSGVSMSVDDVWGGGPPTAIVEEANRAVRAVAALPHPVVAVVQGPAVGVAVSLALACDFILASDSAFFMLANTKVALMPDGGASALVAAATGRIRAMRLALLAEQLPAREALAWGLISAVYPDSDFEAEVDKVISRLLAGPALAFAQAKNAINAAALTELEPTFARELDGQEVLLRTHDFAEGAAAFLQRRTPNFTGS

>A1022
---MPDSGIAALTPVTGLNVTLTDRVLSVRINRPSSLNSLTVPILTGIADTLERAAADPVVKVVRLGGVGRGFSSGVSMSVDDVWGGGPPTAIVEEANRAVRAVAALPHPVVAVVQGPAVGVAVSLALACDFILASDSAFFMLANTKVALMPDGGASALVAAATGRIRAMRLALLAEQLPAREALAWGLISAVYPDSDFEAEVDKVISRLLAGPALAFAQAKNAINAAALTELEPTFARELDGQEVLLRTHDFAEGAAAFLQRRTPNFTGS

>A48984
---MPDSGIAALTPVTGLNVTLTDRVLSVRINRPSSLNSLTVPILTGIADTLERAAADPVVKVVRLGGVGRGFSSGVSMSVDDVWGGGPPTAIVEEANRAVRAVAALPHPVVAVVQGPAVGVAVSLALACDFILASDSAFFMLANTKVALMPDGGASALVAAATGRIRAMRLALLAEQLPAREALAWGLISAVYPDSDFEAEVDKVISRLLAGPALAFAQAKNAINAAALTELEPTFARELDGQEVLLRTHDFAEGAAAFLQRRTPNFTGS

>A8687
---MPDSGIAALTPVTGLNVTLTDRVLSVRINRPSSLNSLTVPILTGIADTLERAAADPVVKVVRLGGVGRGFSSGVSMSVDDVWGGGPPTAIVEEANRAVRAVAALPHPVVAVVQGPAVGVAVSLALACDFILASDSAFFMLANTKVALMPDGGASALVAAATGRIRAMRLALLAEQLPAREALAWGLISAVYPDSDFEAEVDKVISRLLAGPALAFAQAKNAINAAALTELEPTFARELDGQEVLLRTHDFAEGAAAFLQRRTPNFTGS

>A14309
---MPDSGIAALTPVTGLNVTLTDRVLSVRINRPSSLNSLTVPILTGIADTLERAAADPVVKVVRLGGVGRGFSSGVSMSVDDVWGGGPPTAIVEEANRAVRAVAALPHPVVAVVQGPAVGVAVSLALACDFILASDSAFFMLANTKVALMPDGGASALVAAATGRIRAMRLALLAEQLPAREALAWGLISAVYPDSDFEAEVDKVISRLLAGPALAFAQAKNAINAAALTELEPTFARELDGQEVLLRTHDFAEGAAAFLQRRTPNFTGS

>A20202
---MPDSGIAALTPVTGLNVTLTDRVLSVRINRPSSLNSLTVPILTGIADTLERAAADPVVKVVRLGGVGRGFSSGVSMSVDDVWGGGPPTAIVEEANRAVRAVAALPHPVVAVVQGPAVGVAVSLALACDFILASDSAFFMLANTKVALMPDGGASALVAAATGRIRAMRLALLAEQLPAREALAWGLISAVYPDSDFEAEVDKVISRLLAGPALAFAQAKNAINAAALTELEPTFARELDGQEVLLRTHDFAEGAAAFLQRRTPNFTGS

>A16497
---MPDSGIAALTPVTGLNVTLTDRVLSVRINRPSSLNSLTVPILTGIADTLERAAADPVVKVVRLGGVGRGFSSGVSMSVDDVWGGGPPTAIVEEANRAVRAVAALPHPVVAVVQGPAVGVAVSLALACDFILASDSAFFMLANTKVALMPDGGASALVAAATGRIRAMRLALLAEQLPAREALAWGLISAVYPDSDFEAEVDKVISRLLAGPALAFAQAKNAINAAALTELEPTFARELDGQEVLLRTHDFAEGAAAFLQRRTPNFTGS

>A28677
---MPDSGIAALTPVTGLNVTLTDRVLSVRINRPSSLNSLTVPILTGIADTLERAAADPVVKVVRLGGVGRGFSSGVSMSVDDVWGGGPPTAIVEEANRAVRAVAALPHPVVAVVQGPAVGVAVSLALACDFILASDSAFFMLANTKVALMPDGGASALVAAATGRIRAMRLALLAEQLPAREALAWGLISAVYPDSDFEAEVDKVISRLLAGPALAFAQAKNAINAAALTELEPTFARELDGQEVLLRTHDFAEGAAAFLQRRTPNFTGS

>A32712
---MPDSGIAALTPVTGLNVTLTDRVLSVRINRPSSLNSLTVPILTGIADTLERAAADPVVKVVRLGGVGRGFSSGVSMSVDDVWGGGPPTAIVEEANRAVRAVAALPHPVVAVVQGPAVGVAVSLALACDFILASDSAFFMLANTKVALMPDGGASALVAAATGRIRAMRLALLAEQLPAREALAWGLISAVYPDSDFEAEVDKVISRLLAGPALAFAQAKNAINAAALTELEPTFARELDGQEVLLRTHDFAEGAAAFLQRRTPNFTGS

>A36727
---MPDSGIAALTPVTGLNVTLTDRVLSVRINRPSSLNSLTVPILTGIADTLERAAADPVVKVVRLGGVGRGFSSGVSMSVDDVWGGGPPTAIVEEANRAVRAVAALPHPVVAVVQGPAVGVAVSLALACDFILASDSAFFMLANTKVALMPDGGASALVAAATGRIRAMRLALLAEQLPAREALAWGLISAVYPDSDFEAEVDKVISRLLAGPALAFAQAKNAINAAALTELEPTFARELDGQEVLLRTHDFAEGAAAFLQRRTPNFTGS

>A67885
---MPDSGIAALTPVTGLNVTLTDRVLSVRINRPSSLNSLTVPILTGIADTLERAAADPVVKVVRLGGVGRGFSSGVSMSVDDVWGGGPPTAIVEEANRAVRAVAALPHPVVAVVQGPAVGVAVSLALACDFILASDSAFFMLANTKVALMPDGGASALVAAATGRIRAMRLALLAEQLPAREALAWGLISAVYPDSDFEAEVDKVISRLLAGPALAFAQAKNAINAAALTELEPTFARELDGQEVLLRTHDFAEGAAAFLQRRTPNFTGS

>A71926
---MPDSGIAALTPVTGLNVTLTDRVLSVRINRPSSLNSLTVPILTGIADTLERAAADPVVKVVRLGGVGRGFSSGVSMSVDDVWGGGPPTAIVEEANRAVRAVAALPHPVVAVVQGPAVGVAVSLALACDFILASDSAFFMLANTKVALMPDGGASALVAAATGRIRAMRLALLAEQLPAREALAWGLISAVYPDSDFEAEVDKVISRLLAGPALAFAQAKNAINAAALTELEPTFARELDGQEVLLRTHDFAEGAAAFLQRRTPNFTGS

>A45259
MLHMPDSGIAALTPVTGLNVTLTDRVLSVRINRPSSLNSLTVPILTGIADTLERAAADPVVKVVRLGGVGRGFSSGVSMSVDDVWGGGPPTAIVEEANRAVRAVAALPHPVVAVVQGPAVGVAVSLALACDFILASDSAFFMLANTKVALMPDGGASALVAAATGRIRAMRLALLAEQLPAREALAWGLISAVYPDSDFEAEVDKVISRLLAGPALAFAQAKNAINAAALTELEPTFARELDGQEVLLRTHDFAEGAAAFLQRRTPNFTGS
