# Supplementary material for: POTION: an end-to-end pipeline for positive Darwinian selection detection in genome-scale data through phylogenetic comparison of protein-coding genes
Source: BMC Genomics. 2015 Aug 1;16(1):567. doi: 10.1186/s12864-015-1765-0 (PMC4521464; doi:10.1186/s12864-015-1765-0)
Supplement: Additional file 4: — Alignment data for MYC dataset. Compressed text files in .tgz format, untrimmed and trimmed alignment data for MYC dataset as produced by POTION. Data in fasta and phylip format. [file 12864_2015_1765_MOESM4_ESM.tgz › alignments/ORTHOMCL694.cluster.aa.fa.aln]

>A6800
MAPVTDEQVELVRSLVAAIPLGRVSTYGDIAALTGLSSPRIVGWIMRTDSSDLPWHRVIRASGRPAQHLATRQLELLRAEGVLSVDGRVALSEIRYEFPPG

>A54494
MAPVTDEQVELVRSLVAAIPLGRVSTYGDIAALAGLSSPRIVGWIMRTDSSDLPWHRVIRASGRPAQHLATRQLELLRAEGVLSVDGRVALSEIRYEFPPG

>A58433
MAPVTDEQVELVRSLVAAIPLGRVSTYGDIAALAGLSSPRIVGWIMRTDSSDLPWHRVIRASGRPAQHLATRQLELLRAEGVLSVDGRVALSEIRYEFPPG

>A62369
MAPVTDEQVELVRSLVAAIPLGRVSTYGDIAALAGLSSPRIVGWIMRTDSSDLPWHRVIRASGRPAQHLATRQLELLRAEGVLSVDGRVALSEIRYEFPPG

>A66044
MAPVTDEQVELVRSLVAAIPLGRVSTYGDIAALAGLSSPRIVGWIMRTDSSDLPWHRVIRASGRPAQHLATRQLELLRAEGVLSVDGRVALSEIRYEFPPG

>A2889
MAPVTDEQVELVRSLVAAIPLGRVSTYGDIAALAGLSSPRIVGWIMRTDSSDLPWHRVIRASGRPAQHLATRQLELLRAEGVLSVDGRVALSEIRYEFPPG

>A50886
MAPVTDEQVELVRSLVAAIPLGRVSTYGDIAALAGLSSPRIVGWIMRTDSSDLPWHRVIRASGRPAQHLATRQLELLRAEGVLSVDGRVALSEIRYEFPPG

>A10724
MAPVTDEQVELVRSLVAAIPLGRVSTYGDIAALAGLSSPRIVGWIMRTDSSDLPWHRVIRASGRPAQHLATRQLELLRAEGVLSVDGRVALSEIRYEFPPG

>A14719
MAPVTDEQVELVRSLVAAIPLGRVSTYGDIAALAGLSSPRIVGWIMRTDSSDLPWHRVIRASGRPAQHLATRQLELLRAEGVLSVDGRVALSEIRYEFPPG

>A22172
MAPVTDEQVELVRSLVAAIPLGRVSTYGDIAALAGLSSPRIVGWIMRTDSSDLPWHRVIRASGRPAQHLATRQLELLRAEGVLSVDGRVALSEIRYEFPPG

>A18399
MAPVTDEQVELVRSLVAAIPLGRVSTYGDIAALAGLSSPRIVGWIMRTDSSDLPWHRVIRASGRPAQHLATRQLELLRAEGVLSVDGRVALSEIRYEFPPG

>A30814
MAPVTDEQVELVRSLVAAIPLGRVSTYGDIAALTGLSSPRIVGWIMRTDSSDLPWHRVIRASGRPAQHLATRQLELLRAEGVLSVDGRVALSEIRYEFPPG

>A34781
MAPVTDEQVELVRSLVAAIPLGRVSTYGDIAALAGLSSPRIVGWIMRTDSSDLPWHRVIRASGRPAQHLATRQLELLRAEGVLSVDGRVALSEIRYEFPPG

>A38836
MAPVTDEQVELVRSLVAAIPLGRVSTYGDIAALAGLSSPRIVGWIMRTDSSDLPWHRVIRASGRPAQHLATRQLELLRAEGVLSVDGRVALSEIRYEFPPG

>A69996
MAPVTDEQVELVRSLVAAIPLGRVSTYGDIAALAGLSSPRIVGWIMRTDPSDLPWHRVIRASGRPAQHLATRQLELLRAEGVLSVDGRVALSEIRYEFPPG

>A43423
MAPVTDEQVELVRSLVAAIPLGRVSTYGDIAALAGLSSPRIVGWIMRTDSSDLPWHRVIRASGRPAQHLATRQLELLRAEGVLSVDGRVALSEIRYEFPPG

>A74010
MAPVTDEQVELVRSLVAAIPLGRVSTYGDIAALAGLSSPRIVGWIMRTDSSDLPWHRVIRASGRPAQHLATRQLELLRAEGVLSVDGRVALSEIRYEFPPG

>A47254
MAPVTDEQVELVRSLVAAIPLGRVSTYGDIAALTGLSSPRIVGWIMRTDSSDLPWHRVIRASGRPAQHLATRQLELLRAEGVLSVDGRVALSEIRYEFPPG
