# Supplementary material for: POTION: an end-to-end pipeline for positive Darwinian selection detection in genome-scale data through phylogenetic comparison of protein-coding genes
Source: BMC Genomics. 2015 Aug 1;16(1):567. doi: 10.1186/s12864-015-1765-0 (PMC4521464; doi:10.1186/s12864-015-1765-0)
Supplement: Additional file 4: — Alignment data for MYC dataset. Compressed text files in .tgz format, untrimmed and trimmed alignment data for MYC dataset as produced by POTION. Data in fasta and phylip format. [file 12864_2015_1765_MOESM4_ESM.tgz › alignments/ORTHOMCL1334.cluster.aa.fa.aln]

>A5105
MRTRVAELLGAEFPICAFSHCRDVVAAVSNAGGFGILGAVAHSPKRLESELTWIEEHTGGKPYGVDVLLPPKYIGAEQGGIDAQQARELIPEGHRTFVDDLLVRYGIPAVTDRQRSSSAGGLHISPKGYQPLLDVAFAHDIRLIASALGPPPPDLVERAHNHDVLVAALAGTAQHARRHAAAGVDLIVAQGTEAGGHTGEVATMVLVPEVVDAVSPTPVLAAGGIARGRQIAAALALGAEGVWCGSVWLTTEEAETPPVVKDKFLAATSSDTVRSRSLTGKPARMLRTAWTDEWDRPD------SPDPLGMPLQSALVSDPQLRINQAAGQPGAKARELATYFVGQVVGSLDRVRSARSVVLDMVEEFIDTVGQLQGLVQR-------

>A52994
MRTRVAELLGAEFPICAFSHCRDVVAAVSNAGGFGILGAVAHSPKRLESELTWIEEHTGGKPYGVDVLLPPKYIGAEQGGIDAQQARELIPEGHRTFVDDLLVRYGIPAVTDRQRSSSAGGLHISPKGYQPLLDVAFAHDIRLIASALGPPPPDLVERAHNHDVLVAALAGTAQHARRHAAAGVDLIVAQGTEAGGHTGEVATMVLVPEVVDAVSPTPVLAAGGIARGRQIAAALALGAEGVWCGSVWLTTEEAETPPVVKDKFLAATSSDTVRSRSLTGKPARMLRTAWTDEWDRPD------SPDPLGMPLQSALVSDPQLRINQAAGQPGAKARELATYFVGQVVGSLDRVRSARSVVLDMVEEFIDTVGQLQGLVQR-------

>A57622
MRTRVAELLGAEFPICAFSHCRDVVAAVSNAGGFGILGAVAHSPKRLESELTWIEEHTGGKPYGVDVLLPPKYIGAEQGGIDAQQARELIPEGHRTFVDDLLVRYGIPAVTDRQRSSSAGGLHISPKGYQPLLDVAFAHDIRLIASALGPPPPDLVERAHNHDVLVAALAGTAQHARRHAAAGVDLIVAQGTEAGGHTGEVATMVLVPEVVDAVSPTPVLAAGGIARGRQIAAALALGAEGVWCGSVWLTTEEAETPPVVKDKFLAATSSDTVRSRSLTGKPARMLRTAWTDEWDRPD------SPDPLGMPLQSALVSDPQLRINQAAGQPGAKARELATYFVGQVVGSLDRVRSARSVVLDMVEEFIDTVGQLQGLVQR-------

>A60705
MRTRVAELLGAEFPICAFSHCRDVVAAVSNAGGFGILGAVAHSPKRLESELTWIEEHTGGKPYGVDVLLPPKYIGAEQGGIDAQQARELIPEGHRTFVDDLLVRYGIPAVTDRQRSSSAGGLHISPKGYQPLLDVAFAHDIRLIASALGPPPPDLVERAHNHDVLVAALAGTAQHARRHAAAGVDLIVAQGTEAGGHTGEVATMVLVPEVVDAVSPTPVLAAGGIARGRQIAAALALGAEGVWCGSVWLTTEEAETPPVVKDKFLAATSSDTVRSRSLTGKPARMLRTAWTDEWDRPD------SPDPLGMPLQSALVSDPQLRINQAAGQPGAKARELATYFVGQVVGSLDRVRSARSVVLDMVEEFIDTVGQLQGLVQR-------

>A64519
MRTRVAELLGAEFPICAFSHCRDVVAAVSNAGGFGILGAVAHSPKRLESELTWIEEHTGGKPYGVDVLLPPKYIGAEQGGIDAQQARELIPEGHRTFVDDLLVRYGIPAVTDRQRSSSAGGLHISPKGYQPLLDVAFAHDIRLIASALGPPPPDLVERAHNHDVLVAALAGTAQHARRHAAAGVDLIVAQGTEAGGHTGEVATMVLVPEVVDAVSPTPVLAAGGIARGRQIAAALALGAEGVWCGSVWLTTEEAETPPVVKDKFLAATSSDTVRSRSLTGKPARMLRTAWTDEWDRPD------SPDPLGMPLQSALVSDPQLRINQAAGQPGAKARELATYFVGQVVGSLDRVRSARSVVLDMVEEFIDTVGQLQGLVQR-------

>A1389
MRTRVAELLGAEFPICAFSHCRDVVAAVSNAGGFGILGAVAHSPKRLESELTWIEEHTGGKPYGVDVLLPPKYIGAEQGGIDAQQARELIPEGHRTFVDDLLVRYGIPAVTDRQRSSSAGGLHISPKGYQPLLDVAFAHDIRLIASALGPPPPDLVERAHNHDVLVAALAGTAQHARRHAAAGVDLIVAQGTEAGGHTGEVATMVLVPEVVDAVSPTPVLAAGGIARGRQIAAALALGAEGVWCGSVWLTTEEAETPPVVKDKFLAATSSDTVRSRSLTGKPARMLRTAWTDEWDRPD------SPDPLGMPLQSALVSDPQLRINQAAGQPGAKARELATYFVGQVVGSLDRVRSARSVVLDMVEEFIDTVGQLQGLVQR-------

>A49360
MRTRVAELLGAEFPICAFSHCRDVVAAVSNAGGFGILGAVAHSPKRLESELTWIEEHTGGKPYGVDVLLPPKYIGAEQGGIDAQQARELIPEGHRTFVDDLLVRYGIPAVTDRQRSSSAGGLHISPKGYQPLLDVAFAHDIRLIASALGPPPPDLVERAHNHDVLVAALAGTAQHARRHAAAGVDLIVAQGTEAGGHTGEVATMVLVPEVVDAVSPTPVLAAGGIARGRQIAAALALGAEGVWCGSVWLTTEEAETPPVVKDKFLAATSSDTVRSRSLTGKPARMLRTAWTDEWDRPD------SPDPLGMPLQSALVSDPQLRINQAAGQPGAKARELATYFVGQVVGSLDRVRSARSVVLDMVEEFIDTVGQLQGLVQR-------

>A9089
MRTRVAELLGAEFPICAFSHCRDVVAAVSNAGGFGILGAVAHSPKRLESELTWIEEHTGGKPYGVDVLLPPKYIGAEQGGIDAQQARELIPEGHRTFVDDLLVRYGIPAVTDRQRSSSAGGLHISPKGYQPLLDVAFAHDIRLIASALGPPPPDLVERAHNHDVLVAALAGTAQHARRHAAAGVDLIVAQGTEAGGHTGEVATMVLVPEVVDAVSPTPVLAAGGIARGRQIAAALALGAEGVWCGSVWLTTEEAETPPVVKDKFLAATSSDTVRSRSLTGKPARMLRTAWTDEWDRPD------SPDPLGMPLQSALVSDPQLRINQAAGQPGAKARELATYFVGQVVGSLDRVRSARSVVLDMVEEFIDTVGQLQGLVQR-------

>A13908
MRTRVAELLGAEFPICAFSHCRDVVAAVSNAGGFGILGAVAHSPKRLESELTWIEEHTGGKPYGVDVLLPPKYIGAEQGGIDAQQARELIPEGHRTFVDDLLVRYGIPAVTDRQRSSSAGGLHISPKGYQPLLDVAFAHDIRLIASALGPPPPDLVERAHNHDVLVAALAGTAQHARRHAAAGVDLIVAQGTEAGGHTGEVATMVLVPEVVDAVSPTPVLAAGGIARGRQIAAALALGAEGVWCGSVWLTTEEAETPPVVKDKFLAATSSDTVRSRSLTGKPARMLRTAWTDEWDRPD------SPDPLGMPLQSALVSDPQLRINQAAGQPGAKARELATYFVGQVVGSLDRVRSARSVVLDMVEEFIDTVGQLQGLVQR-------

>A20576
MRTRVAELLGAEFPICAFSHCRDVVAAVSNAGGFGILGAVAHSPKRLESELTWIEEHTGGKPYGVDVLLPPKYIGAEQGGIDAQQARELIPEGHRTFVDDLLVRYGIPAVTDRQRSSSAGGLHISPKGYQPLLDVAFAHDIRLIASALGPPPPDLVERAHNHDVLVAALAGTAQHARRHAAAGVDLIVAQGTEAGGHTGEVATMVLVPEVVDAVSPTPVLAAGGIARGRQIAAALALGAEGVWCGSVWLTTEEAETPPVVKDKFLAATSSDTVRSRSLTGKPARMLRTAWTDEWDRPD------SPDPLGMPLQSALVSDPQLRINQAAGQPGAKARELATYFVGQVVGSLDRVRSARSVVLDMVEEFIDTVGQLQGLVQR-------

>A16873
MRTRVAELLGAEFPICAFSHCRDVVAAVSNAGGFGILGAVAHSPKRLESELTWIEEHTGGKPYGVDVLLPPKYIGAEQGGIDAQQARELIPEGHRTFVDDLLVRYGIPAVTDRQRSSSAGGLHISPKGYQPLLDVAFAHDIRLIASALGPPPPDLVERAHNHDVLVAALAGTAQHARRHAAAGVDLIVAQGTEAGGHTGEVATMVLVPEVVDAVSPTPVLAAGGIARGRQIAAALALGAEGVWCGSVWLTTEEAETPPVVKDKFLAATSSDTVRSRSLTGKPARMLRTAWTDEWDRPD------SPDPLGMPLQSALVSDPQLRINQAAGQPGAKARELATYFVGQVVGSLDRVRSARSVVLDMVEEFIDTVGQLQGLVQR-------

>A29078
MRTRVAELLGAEFPICAFSHCRDVVAAVSNAGGFGILGAVAHSPKRLESELTWIEEHTGGKPYGVDVLLPPKYIGAEQGGIDAQQARELIPEGHRTFVDDLLVRYGIPAVTDRQRSSSAGGLHISPKGYQPLLDVAFAHDIRLIASALGPPPPDLVERAHNHDVLVAALAGTAQHARRHAAAGVDLIVAQGTEAGGHTGEVATMVLVPEVVDAVSPTPVLAAGGIARGRQIAAALALGAEGVWCGSVWLTTEEAETPPVVKDKFLAATSSDTVRSRSLTGKPARMLRTAWTDEWDRPD------SPDPLGMPLQSALVSDPQLRINQAAGQPGAKARELATYFVGQVVGSLDRVRSARSVVLDMVEEFIDTVGQLQGLVQR-------

>A33110
MRTRVAELLGAEFPICAFSHCRDVVAAVSNAGGFGILGAVAHSPKRLESELTWIEEHTGGKPYGVDVLLPPKYIGAEQGGIDAQQARELIPEGHRTFVDDLLVRYGIPAVTDRQRSSSAGGLHISPKGYQPLLDVAFAHDIRLIASALGPPPPDLVERAHNHDVLVAALAGTAQHARRHAAAGVDLIVAQGTEAGGHTGEVATMVLVPEVVDAVSPTPVLAAGGIARGRQIAAALALGAEGVWCGSVWLTTEEAETPPVVKDKFLAATSSDTVRSRSLTGKPARMLRTAWTDEWDRPD------SPDPLGMPLQSALVSDPQLRINQAAGQPGAKARELATYFVGQVVGSLDRVRSARSVVLDMVEEFIDTVGQLQGLVQR-------

>A37133
MRTRVAELLGAEFPICAFSHCRDVVAAVSNAGGFGILGAVAHSPKRLESELTWIEEHTGGKPYGVDVLLPPKYIGAEQGGIDAQQARELIPEGHRTFVDDLLVRYGIPAVTDRQRSSSAGGLHISPKGYQPLLDVAFAHDIRLIASALGPPPPDLVERAHNHDVLVAALAGTAQHARRHAAAGVDLIVAQGTEAGGHTGEVATMVLVPEVVDAVSPTPVLAAGGIARGRQIAAALALGAEGVWCGSVWLTTEEAETPPVVKDKFLAATSSDTVRSRSLTGKPARMLRTAWTDEWDRPD------SPDPLGMPLQSALVSDPQLRINQAAGQPGAKARELATYFVGQVVGSLDRVRSARSVVLDMVEEFIDTVGQLQGLVQR-------

>A68286
MRTRVAELLGAEFPICAFSHCRDVVAAVSNAGGFGILGAVAHSPKRLESELTWIEEHTGGKPYGVDVLLPPKYIGAEQGGIDAQQARELIPEGHRTFVDDLLVRYGIPAVTDRQRSSSAGGLHISPKGYQPLLDVAFAHDIRLIASALGPPPPDLVERAHNHDVLVAALAGTAQHARRHAAAGVDLIVAQGTEAGGHTGEVATMVLVPEVVDAVSPTPVLAAGGIARGRQIAAALALGAEGVWCGSVWLTTEEAETPPVVKDKFLAATSSDTVRSRSLTGKPARMLRTAWTDEWDRPD------SPDPLGMPLQSALVSDPQLRINQAAGQPGAKARELATYFVGQVVGSLDRVRSARSVVLDMVEEFIDTVGQLQGLVQR-------

>A41828
MRTRVAELLGAEFPICAFSHCRDVVAAVSNAGGFGILGAVAHSPKRLESELTWIEEHTGGKPYGVDVLLPPKYIGAEQGGIDAQQARELIPEGHRTFVDDLLVRYGIPAVTDRQRSSSAGGLHISPKGYQPLLDVAFAHDIRLIASALGPPPPDLVERAHNHDVLVAALAGTAQHARRHAAAGVDLIVAQGTEAGGHTGEVATMVLVPEVVDAVSPTPVLAAGGIARGRQIAAALALGAEGVWCGSVWLTTEEAETPPVVKDKFLAATSSDTVRSRSLTGKPARMLR--------RPDRRWTPDSPDPLGMPLQSALVS-TAVRINQAAGQPGAKARELATYFVGQVVGSLDR---------------------------RGGPLGGA

>A72325
MRTRVAELLGAEFPICAFSHCRDVVAAVSNAGGFGILGAVAHSPKRLESELTWIEEHTGGKPYGVDVLLPPKYIGAEQGGIDAQQARELIPEGHRTFVDDLLVRYGIPAVTDRQRSSSAGGLHISPKGYQPLLDVAFAHDIRLIASALGPPPPDLVERAHNHDVLVAALAGTAQHARRHAAAGVDLIVAQGTEAGGHTGEVATMVLVPEVVDAVSPTPVLAAGGIARGRQIAAALALGAEGVWCGSVWLTTEEAETPPVVKDKFLAATSSDTVRSRSLTGKPARMLRTAWTDEWDRPD------SPDPLGMPLQSALVSDPQLRINQAAGQPGAKARELATYFVGQVVGSLDRVRSARSVVLDMVEEFIDTVGQLQGLVQR-------

>A45644
MRTRVAELLGAEFPICAFSHCRDVVAAVSNAGGFGILGAVAHSPKRLESELTWIEEHTGGKPYGVDVLLPPKYIGAEQGGIDAQQARELIPEGHRTFVDDLLVRYGIPAVTDRQRSSSAGGLHISPKGYQPLLDVAFAHDIRLIASALGPPPPDLVERAHNHDVLVAALAGTAQHARRHAAAGVDLIVAQGTEAGGHTGEVATMVLVPEVVDAVSPTPVLAAGGIARGRQIAAALALGAEGVWCGSVWLTTEEAETPPVVKDKFLAATSSDTVRSRSLTGKPARMLRTAWTDEWDRPD------SPDPLGMPLQSALVSDPQLRINQAAGQPGAKARELATYFVGQVVGSLDRVRSARSVVLDMVEEFIDTVGQLQGLVQR-------
