# Supplementary material for: POTION: an end-to-end pipeline for positive Darwinian selection detection in genome-scale data through phylogenetic comparison of protein-coding genes
Source: BMC Genomics. 2015 Aug 1;16(1):567. doi: 10.1186/s12864-015-1765-0 (PMC4521464; doi:10.1186/s12864-015-1765-0)
Supplement: Additional file 4: — Alignment data for MYC dataset. Compressed text files in .tgz format, untrimmed and trimmed alignment data for MYC dataset as produced by POTION. Data in fasta and phylip format. [file 12864_2015_1765_MOESM4_ESM.tgz › alignments/ORTHOMCL2194.cluster.aa.fa.aln]

>A6098
VDDIAAFKLDSLPDITFTVTRAISSGGENPAGFLNFAARREQPEILGGGGRPGPVGPEAVDTPRIRGGKVPFVFRTLPGYTFYASQIEPRVGDPEGPTLLAGFGNIPETSQRSPGWIRITCTGPDDDEELEFF-----------GFAGPES

>A53865
VDDIAAFKLDSLPDITFTVTRAISSGGENPAGFLNFAARREQPEILGGGGRPGPVGPEAVDTPRIRGGKVPFVFRTLPGYTFYASQIEPRVGDPEGPTLLAGFGNIPETSQRSPGWIRITCKGPDDDEELEFF-----------GFAGPES

>A56634
VDDIAAFKLDSLPDITFTVTRAISSGGENPAGFLNFAARREQPEILGGGGRPGPVGPEAVDTPRIRGGKVPFVFRTLPGYTFYASQIEPRVGDPEGPTLLAGFGNIPETSQRSPGWIRITCKGPDDDEELEFF-----------GFAGPES

>A61673
VDDIAAFKLDSLPDITFTVTRAISSGGENPAGFLNFAARREQPEILGGGGRPGPVGPEAVDTPRIRGGKVPFVFRTLPGYTFYASQIEPRVGDPEGPTLLAGFGNIPETSQRSPGWIRITCKGPDDDEELEFF-----------GFAGPES

>A65400
VDDIAAFKLDSLPDITFTVTRAISSGGENPAGFLNFAARREQPEILGGGGRPGPVGPEAVDTPRIRGGKVPFVFRTLPGYTFYASQIEPRVGDPEGPTLLAGFGNIPETSQRSPGWIRITCKGPDDDEELEFFWIRRARVLTRR-------

>A50247
VDDIAAFKLDSLPDITFTVTRAISSGGENPAGFLNFAARREQPEILGGGGRPGPVGPEAVDTPRIRGGKVPFVFRTLPGYTFYASQIEPRVGDPEGPTLLAGFGNIPETSQRSPGWIRITCKGPDDDEELEFF-----------GFAGPES

>A10034
VDDIAAFKLDSLPDITFTVTRAISSGGENPAGFLNFAARREQPEILGGGGRPGPVGPEAVDTPRIRGGKVPFVFRTLPGYTFYASQIEPRVGDPEGPTLLAGFGNIPETSQRSPGWIRITCKGPDDDEELEFF-----------GFAGPES

>A12922
VDDIAAFKLDSLPDITFTVTRAISSGGENPAGFLNFAARREQPEILGGGGRPGPVGPEAVDTPRIRGGKVPFVFRTLPGYTFYASQIEPRVGDPEGPTLLAGFGNIPETSQRSPGWIRITCKGPDDDEELEFF-----------GFAGPES

>A21500
VDDIAAFKLDSLPDITFTVTRAISSGGENPAGFLNFAARREQPEILGGGGRPGPVGPEAVDTPRIRGGKVPFVFRTLPGYTFYASQIEPRVGDPEGPTLLAGFGNIPETSQRSPGWIRITCKGPDDDEELEFF-----------GFAGPES

>A17760
VDDIAAFKLDSLPDITFTVTRAISSGGENPAGFLNFAARREQPEILGGGGRPGPVGPEAVDTPRIRGGKVPFVFRTLPGYTFYASQIEPRVGDPEGPTLLAGFGNIPETSQRSPGWIRITCKGPDDDEELEFF-----------GFAGPES

>A30099
VDDIAAFKLDSLPDITFTVTRAISSGGENPAGFLNFAARREQPEILGGGGRPGPVGPEAVDTPRIRGGKVPFVFRTLPGYTFYASQIEPRVGDPEGPTLLAGFGNIPETSQRSPGWIRITCTGPDDDEELEFF-----------GFAGPES

>A34083
VDDIAAFKLDSLPDITFTVTRAISSGGENPAGFLNFAARREQPEILGGGGRPGPVGPEAVDTPRIRGGKVPFVFRTLPGYTFYASQIEPRVGDPEGPTLLAGFGNIPETSQRSPGWIRITCKGPDDDEELEFF-----------GFAGPES

>A38120
VDDIAAFKLDSLPDITFTVTRAISSGGENPAGFLNFAARREQPEILGGGGRPGPVGPEAVDTPRIRGGKVPFVFRTLPGYTFYASQIEPRVGDPEGPTLLAGFGNIPETSQRSPGWIRITCKGPDDDEELEFF-----------GFAGPES

>A69285
VDDIAAFKLDSLPDITFTVTRAISSGGENPAGFLNFAARREQPEILGGGGRPGPVGPEAVDTPRIRGGKVPFVFRTLPGYTFYASQIEPRVGDPEGPTLLAGFGNIPETSQRSPGWIRITCKGPDDDEELEFF-----------GFAGPES

>A42759
VDDIAAFKLDSLPDITFTVTRAISSGGENPAGFLNFAARREQPEILGGGGRPGPVGPEAVDTPRIRGGKVPFVFRTLPGYTFYASQIEPRVGDPEGPTLLAGFGNIPETSQRSPGWIRITCKGPDDDEELEFF-----------GFAGPES

>A73301
VDDIAAFKLDSLPDITFTVTRAISSGGENPAGFLNFAARREQPEILGGGGRPGPVGPEAVDTPRIRGGKVPFVFRTLPGYTFYASQIEPRVGDPEGPTLLAGFGNIPETSQRSPGWIRITCKGPDDDEELEFF-----------GFAGPES

>A46580
VDDIAAFKLDSLPDITFTVTRAISSGGENPAGFLNFAARREQPEILGGGGRPGPVGPEAVDTPRIRGGKVPFVFRTLPGYTFYASQIEPRVGDPEGPTLLAGFGNIPETSQRSPGWIRITCTGPDDDEELEFF-----------GFAGPES
