# Supplementary material for: POTION: an end-to-end pipeline for positive Darwinian selection detection in genome-scale data through phylogenetic comparison of protein-coding genes
Source: BMC Genomics. 2015 Aug 1;16(1):567. doi: 10.1186/s12864-015-1765-0 (PMC4521464; doi:10.1186/s12864-015-1765-0)
Supplement: Additional file 4: — Alignment data for MYC dataset. Compressed text files in .tgz format, untrimmed and trimmed alignment data for MYC dataset as produced by POTION. Data in fasta and phylip format. [file 12864_2015_1765_MOESM4_ESM.tgz › alignments/ORTHOMCL2263.cluster.aa.fa.aln]

>A5857
MSEMTARFSEIVGNANLLTGDAIPEDYAHDEELTGPPQK---------PAYAAKPATPEEVAQLLKAASENGVPVTARGSGCGLSGAARPVEGGLLISFDRMNKVLEVDTANQVAVVQPGVALTDLDAATADTGLRYTVYPGELSSSVGGNVGTNAGGMRAVKYGVARHNVLGLQAVLPTGEIIRTGGRMAKVSTGYDLTQLIIGSEGTLALVTEVIVKLHPRLDHNASVLAPFADFDQVMAAVPKILASGLAPDILEYIDNTSMAALISTQNLELGIPDQIRDSCEAYLLVALENRIADRLFEDIQTVGEMLMELGAVDAYVLEGGSARKLIEAREKAFWAAKALGADDIIDTVVPRASMPKFLSTARGLAAAADGAAVGCGHAGDGNVHMAIACKDPEKKKKLMTDIFALAMELGGAISGEHGVGRAKTGYFLELEDPVKISLMRRIKQSFDPAGILNPGVVFGDT

>A53659
---MTGRFSEIVGNANLLTGDAIPEDYAHDEELTGPPQK---------PAYAAKPATPEEVAQLLKAASENGVPVTARGSGCGLSGAARPVEGGLLISFDRMNKVLEVDTANQVAVVQPGVALTDLDAATADTGLRYTVYPGELSSSVGGNVGTNAGGMRAVKYGVARHNVLGLQAVLPTGEIIRTGGRMAKVSTGYDLTQLIIGSEGTLALVTEVIVKLHPRLDHNASVLAPFADFDQVMAAVPKILASGLAPDILEYIDNTSMAALISTQNLELGIPDQIRDSCEAYLLVALENRIADRLFEDIQTVGEMLMELGAVDAYVLEGGSARKLIEAREKAFWAAKALGADDIIDTVVPRASMPKFLSTARGLAAAADGAAVGCGHAGDGNVHMAIACKDPEKKKKLMTDIFALAMELGGAISGEHGVGRAKTGYFLELEDPVKISLMRRIKQSFDPAGILNPGVVFGDT

>A56879
MSEMTARFSEIVGNANLLTGDAIPEDYAHDEELTGPPQK---------PAYAAKPATPEEVAQLLKAASENGVPVTARGSGCGLSGAARPVEGGLLISFDRMNKVLEVDTANQVAVVQPGVALTDLDAATADTGLRYTVYPGELSSSVGGNVGTNAGGMRAVKYGVARHNVLGLQAVLPTGEIIRTGGRMAKVSTGYDLTQLIIGSEGTLALVTEVIVKLHPRLDHNASVLAPFADFDQVMAAVPKILASGLAPDILEYIDNTSMAALISTQNLELGIPDQIRDSCEAYLLVALENRIADRLFEDIQTVGEMLMELGAVDAYVLEGGSARKLIEAREKAFWAAKALGADDIIDTVVPRASMPKFLSTARGLAAAADGAAVGCGHAGDGNVHMAIACKDPEKKKKLMTDIFALAMELGGAISGEHGVGRAKTGYFLELEDPVKISLMRRIKQSFDPAGILNPGVVFGDT

>A61433
MSEMTARFSEIVGNANLLTGDAIPEDYAHDEELTGPPQK---------PAYAAKPATPEEVAQLLKAASENGVPVTARGSGCGLSGAARPVEGGLLISFDRMNKVLEVDTANQVAVVQPGVALTDLDAATADTGLRYTVYPGELSSSVGGNVGTNAGGMRAVKYGVARHNVLGLQAVLPTGEIIRTGGRMAKVSTGYDLTQLIIGSEGTLALVTEVIVKLHPRLDHNASVLAPFADFDQVMAAVPKILASGLAPDILEYIDNTSMAALISTQNLELGIPDQIRDSCEAYLLVALENRIADRLFEDIQTVGEMLMELGAVDAYVLEGGSARKLIEAREKAFWAAKALGADDIIDTVVPRASMPKFLSTARGLAAAADGAAVGCGHAGDGNVHMAIACKDPEKKKKLMTDIFALAMELGGAISGEHGVGRAKTGYFLELEDPVKISLMRRIKQSFDPAGILNPGVVFGDT

>A2067
MSEMTARFSEIVGNANLLTGDAIPEDYAHDEELTGPPQK---------PAYAAKPATPEEVAQLLKAASENGVPVTARGSGCGLSGAARPVEGGLLISFDRMNKVLEVDTANQVAVVQPGVALTDLDAATADTGLRYTVYPGELSSSVGGNVGTNAGGMRAVKYGVARHNVLGLQAVLPTGEIIRTGGRMAKVSTGYDLTQLIIGSEGTLALVTEVIVKLHPRLDHNASVLAPFADFDQVMAAVPKILASGLAPDILEYIDNTSMAALISTQNLELGIPDQIRDSCEAYLLVALENRIADRLFEDIQTVGEMLMELGAVDAYVLEGGSARKLIEAREKAFWAAKALGADDIIDTVVPRASMPKFLSTARGLAAAADGAAVGCGHAGDGNVHMAIACKDPEKKKKLMTDIFALAMELGGAISGEHGVGRAKTGYFLELEDPVKISLMRRIKQSFDPAGILNPGVVFGDT

>A50041
---MTGRFSEIVGNANLLTGDAIPEDYAHDEELTGPPQK---------PAYAAKPATPEEVAQLLKAASENGVPVTARGSGCGLSGAARPVEGGLLISFDRMNKVLEVDTANQVAVVQPGVALTDLDAATADTGLRYTVYPGELSSSVGGNVGTNAGGMRAVKYGVARHNVLGLQAVLPTGEIIRTGGRMAKVSTGYDLTQLIIGSEGTLALVTEVIVKLHPRLDHNASVLAPFADFDQVMAAVPKILASGLAPDILEYIDNTSMAALISTQNLELGIPDQIRDSCEAYLLVALENRIADRLFEDIQTVGEMLMELGAVDAYVLEGGSARKLIEAREKAFWAAKALGADDIIDTVVPRASMPKFLSTARGLAAAADGAAVGCGHAGDGNVHMAIACKDPEKKKKLMTDIFALAMELGGAISGEHGVGRAKTGYFLELEDPVKISLMRRIKQSFDPAGILNPGVVFGDT

>A9808
MSEMTARFSEIVGNANLLTGDAIPEDYAHDEELTGPPQK---------PAYAAKPATPEEVAQLLKAASENGVPVTARGSGCGLSGAARPVEGGLLISFDRMNKVLEVDTANQVAVVQPGVALTDLDAATADTGLRYTVYPGELSSSVGGNVGTNAGGMRAVKYGVARHNVLGLQAVLPTGEIIRTGGRMAKVSTGYDLTQLIIGSEGTLALVTEVIVKLHPRLDHNASVLAPFADFDQVMAAVPKILASGLAPDILEYIDNTSMAALISTQNLELGIPDQIRDSCEAYLLVALENRIADRLFEDIQTVGEMLMELGAVDAYVLEGGSARKLIEAREKAFWAAKALGADDIIDTVVPRASMPKFLSTARGLAAAADGAAVGCGHAGDGNVHMAIACKDPEKKKKLMTDIFALAMELGGAISGEHGVGRAKTGYFLELEDPVKISLMRRIKQSFDPAGILNPGVVFGDT

>A13167
MSEMTARFSEIVGNANLLTGDAIPEDYAHDEELTGPPQK---------PAYAAKPATPEEVAQLLKAASENGVPVTARGSGCGLSGAARPVEGGLLISFDRMNKVLEVDTANQVAVVQPGVALTDLDAATADTGLRYTVYPGELSSSVGGNVGTNAGGMRAVKYGVARHNVLGLQAVLPTGEIIRTGGRMAKVSTGYDLTQLIIGSEGTLALVTEVIVKLHPRLDHNASVLAPFADFDQVMAAVPKILASGLAPDILEYIDNTSMAALISTQNLELGIPDQIRDSCEAYLLVALENRIADRLFEDIQTVGEMLMELGAVDAYVLEGGSARKLIEAREKAFWAAKALGADDIIDTVVPRASMPKFLSTARGLAAAADGAAVGCGHAGDGNVHMAIACKDPEKKKKLMTDIFALAMELGGAISGEHGVGRAKTGYFLELEDPVKISLMRRIKQSFDPAGILNPGVVFGDT

>A21271
MSEMTARFSEIVGNANLLTGDAIPEDYAHDEELTGPPQK---------PAYAAKPATPEEVAQLLKAASENGVPVTARGSGCGLSGAARPVEGGLLISFDRMNKVLEVDTANQVAVVQPGVALTDLDAATADTGLRYTVYPGELSSSVGGNVGTNAGGMRAVKYGVARHNVLGLQAVLPTGEIIRTGGRMAKVSTGYDLTQLIIGSEGTLALVTEVIVKLHPRLDHNASVLAPFADFDQVMAAVPKILASGLAPDILEYIDNTSMAALISTQNLELGIPDQIRDSCEAYLLVALENRIADRLFEDIQTVGEMLMELGAVDAYVLEGGSARKLIEAREKAFWAAKALGADDIIDTVVPRASMPKFLSTARGLAAAADGAAVGCGHAGDGNVHMAIACKDPEKKKKLMTDIFALAMELGGAISGEHGVGRAKTGYFLELEDPVKISLMRRIKQSFDPAGILNPGVVFGDT

>A17554
---MTGRFSEIVGNANLLTGDAIPEDYAHDEELTGPPQK---------PAYAAKPATPEEVAQLLKAASENGVPVTARGSGCGLSGAARPVEGGLLISFDRMNKVLEVDTANQVAVVQPGVALTDLDAATADTGLRYTVYPGELSSSVGGNVGTNAGGMRAVKYGVARHNVLGLQAVLPTGEIIRTGGRMAKVSTGYDLTQLIIGSEGTLALVTEVIVKLHPRLDHNASVLAPFADFDQVMAAVPKILASGLAPDILEYIDNTSMAALISTQNLELGIPDQIRDSCEAYLLVALENRIADRLFEDIQTVGEMLMELGAVDAYVLEGGSARKLIEAREKAFWAAKALGADDIIDTVVPRASMPKFLSTARGLAAAADGAAVGCGHAGDGNVHMAIACKDPEKKKKLMTDIFALAMELGGAISGEHGVGRAKTGYFLELEDPVKISLMRRIKQSFDPAGILNPGVVFGDT

>A29854
MSEMTARFSEIVGNANLLTGDAIPEDYAHDEELTGPPQK---------PAYAAKPATPEEVAQLLKAASENGVPVTARGSGCGLSGAARPVEGGLLISFDRMNKVLEVDTANQVAVVQPGVALTDLDAATADTGLRYTVYPGELSSSVGGNVGTNAGGMRAVKYGVARHNVLGLQAVLPTGEIIRTGGRMAKVSTGYDLTQLIIGSEGTLALVTEVIVKLHPRLDHNASVLAPFADFDQVMAAVPKILASGLAPDILEYIDNTSMAALISTQNLELGIPDQIRDSCEAYLLVALENRIADRLFEDIQTVGEMLMELGAVDAYVLEGGSARKLIEAREKAFWAAKALGADDIIDTVVPRASMPKFLSTARGLAAAADGAAVGCGHAGDGNVHMAIACKDPEKKKKLMTDIFALAMELGGAISGEHGVGRAKTGYFLELEDPVKISLMRRIKQSFDPAGILNPGVVFGDT

>A33842
---------------------------------------------------------------LLKAASENGVPVTARGSGCGLSGAARPVEGGLLISFDRMNKVLEVDTANQVAVVQPGVALTDLDAATADTGLRYTVYPGELSSSVGGNVGTNAGGMRAVKYGVARHNVLGLQAVLPTGEIIRTGGRMAKVSTGYDLTQLIIGSEGTLALVTEVIVKLHPRLDHNASVLAPFADFDQVMAAVPKILASGLAPDILEYIDNTSMAALISTQNLELGIPDQIRDSCEAYLLVALENRIADRLFEDIQTVGEMLMELGAVDAYVLEGGSARKLIEAREKAFWAAKALGADDIIDTVVPRASMPKFLSTARGLAAAADGAAVGCGHAGDGNVHMAIACKDPEKKKKLMTDIFALAMELGGAISGEHGVGRAKTGYFLELEDPVKISLMRRIKQSFDPAGILNPGVVFGDT

>A37878
------------------------------------------------------------------------VPVTARGSGCGLSGAARPVEGGLLISFDRMNKVLEVDTANQVAVVQPGVALTDLDAATADTGLRYTVYPGELSSSVGGNVGTNAGGMRAVKYGVARHNVLGLQAVLPTGEIIRTGGRMAKVSTGYDLTQLIIGSEGTLALVTEVIVKLHPRLDHNASVLAPFADFDQVMAAVPKILASGLAPDILEYIDNTSMAALISTQNLELGIPDQIRDSCEAYLLVALENRIADRLFEDIQTVGEMLMELGAVDAYVLEGGSARKLIEAREKAFWAAKALGADDIIDTVVPRASMPKFLSTARGLAAAADGAAVGCGHAGDGNVHMAIACKDPEKKKKLMTDIFALAMELGGAISGEHGVGRAKTGYFLELEDPVKISLMRRIKQSFDPAGILNPGVVFGDT

>A69045
MSEMTGRFSEIVGNANLLTGDAIPEDYAHDEELTGPPQK---------PAYAAKPATPEEVAQLLKAASENGVPVTARGSGCGLSGAARPVEGGLLISFDRMNKVLEVDTANQVAVVQPGVALTDLDAATADTGLRYTVYPGELSSSVGGNVGTNAGGMRAVKYGVARHNVLGLQAVLPTGEIIRTGGRMAKVSTGYDLTQLIIGSEGTLALVTEVIVKLHPRLDHNASVLAPFADFDQVMAAVPKILASGLAPDILEYIDNTSMAALISTQNLELGIPDQIRDSCEAYLLVALENRIADRLFEDIQTVGEMLMELGAVDAYVLEGGSARKLIEAREKAFWAAKALGADDIIDTVVPRASMPKFLSTARGLAAAADGAAVGCGHAGDGNVHMAIACKDPEKKKKLMTDIFALAMELGGAISGEHGVGRAKTGYFLELEDPVKISLMRRIKQSFDPAGILNPGVVFGDT

>A42535
MSEMTARFSEIVGNANLLTGDAIPEDYAHDEELTGPPQK---------PAYAAKPATPEEVAQLLKAASENGVPVTARGSGCGLSGAARPVEGGLLISFDRMNKVLEVDTANQVAVVQPGVALTDLDAATADTGLRYTVYPGELSSSVGGNVGTNAGGMRAVKYGVARHNVLGLQAVLPTGEIIRTGGRMAKVSTGYDLTQLIIGSEGTLALVTEVIVKLHPRLDHNASVLAPFADFDQVMAAVPKILASGLAPDILEYIDNTSMAALISTQNLELGIPDQIRDSCEAYLLVALENRIADRLFEDIQTVGEMLMELGAVDAYVLEGGSARKLIEAREKAFWAAKALGADDIIDTVVPRASMPKFLSTARGLAAAADGAAVGCGHAGDGNVHMAIACKDPEKKKKLMTDIFALAMELGGAISGEHGVGRAKTGYFLELEDPVKISLMRRIKQSFDPAGILNPGVVFGDT

>A73059
---------------------------------------LFAAARQRSPAYAAKPATPEEVAQLLKAASENGVPVTARGSGCGLSGAARPVEGGLLISFDRMNKVLEVDTANQVAVVQPGVALTDLDAATADTGLRYTVYPGELSSSVGGNVGTNAGGMRAVKYGVARHNVLGLQAVLPTGEIIRTGGRMAKVSTGYDLTQLIIGSEGTLALVTEVIVKLHPRLDHNASVLAPFADFDQVMAAVPKILASGLAPDILEYIDNTSMAALISTQNLELGIPDQIRDSCEAYLLVALENRIADRLFEDIQTVGEMLMELGAVDAYVLEGGSARKLIEAREKAFWAAKALGADDIIDTVVPRASMPKFLSTARGLAAAADGAAVGCGHAGDGNVHMAIACKDPEKKKKLMTDIFALAMELGGAISGEHGVGRAKTGYFLELEDPVKISLMRRIKQSFDPAGILNPGVVFGDT

>A46356
MSEMTARFSEIVGNANLLTGDAIPEDYAHDEELTGPPQK---------PAYAAKPATPEEVAQLLKAASENGVPVTARGSGCGLSGAARPVEGGLLISFDRMNKVLEVDTANQVAVVQPGVALTDLDAATADTGLRYTVYPGELSSSVGGNVGTNAGGMRAVKYGVARHNVLGLQAVLPTGEIIRTGGRMAKVSTGYDLTQLIIGSEGTLALVTEVIVKLHPRLDHNASVLAPFADFDQVMAAVPKILASGLAPDILEYIDNTSMAALISTQNLELGIPDQIRDSCEAYLLVALENRIADRLFEDIQTVGEMLMELGAVDAYVLEGGSARKLIEAREKAFWAAKALGADDIIDTVVPRASMPKFLSTARGLAAAADGAAVGCGHAGDGNVHMAIACKDPEKKKKLMTDIFALAMELGGAISGEHGVGRAKTGYFLELEDPVKISLMRRIKQSFDPAGILNPGVVFGDT
