# Supplementary material for: POTION: an end-to-end pipeline for positive Darwinian selection detection in genome-scale data through phylogenetic comparison of protein-coding genes
Source: BMC Genomics. 2015 Aug 1;16(1):567. doi: 10.1186/s12864-015-1765-0 (PMC4521464; doi:10.1186/s12864-015-1765-0)
Supplement: Additional file 4: — Alignment data for MYC dataset. Compressed text files in .tgz format, untrimmed and trimmed alignment data for MYC dataset as produced by POTION. Data in fasta and phylip format. [file 12864_2015_1765_MOESM4_ESM.tgz › alignments/ORTHOMCL3053.cluster.aa.fa.aln]

>A5376
-LDFGALPPEINSGRMYAGPGSGPLLAAAAAWDALAAELYSAAASYGSTIEGLTVAPWMGPSSITMAAAVAPYVAWISVTAGQAEQAGAQAKIAAGVYETAFAATVPPPVIEANRALLMSLVATNIFGQNTPAIAATEAHYAEMWAQDAAAMYGYAGSSATASQLAPFSEPPQTTNPSATAAQSAVVAQAAGAAASSDITAQLSQLISLLPSTLQSLATTATATSASAGWDTVLQSITTILANLTGPYSIIGLGAIPGGWWLTFGQILGLAQNAPGVAALLGPKAAAGALSPLAPLRGGYIGDITPLGGGATGGIARAIYVGSLSVPQGWAEAAPVMRAVASVLPGTGAAPALAAEAPGALFGEMALSSLAGRALAGTAVRSGAGAARVAGGSVTEDVASTTTIIVIPAD

>A53221
MLDFGALPPEINSGRMYAGPGSGPLLAAAAAWDALAAELYSAAASYGSTIEGLTVAPWMGPSSITMAAAVAPYVAWISVTAGQAEQAGAQAKIAAGVYETAFAATVPPPVIEANRALLMSLVATNIFGQNTPAIAATEAHYAEMWAQDAAAMYGYAGSSATASQLAPFSEPPQTTNPSATAAQSAVVAQAAGAAASSDITAQLSQLISLLPSTLQSLATTATATSASAGWDTVLQSITTILANLTGPYSIIGLGAIPGGWWLTFGQILGLAQNAPGVAALLGPKAAAGALSPLAPLRGGYIADITPLGGGATGGIARAIYVGSLSVPQGWAEAAPVMRAVASVLPGTGAAPALAAEAPGALFGEMALSSLAGRALAGTAVRSGAGAARVAGGSVTEDVASTTTIIVIPAD

>A57367
MLDFGALPPEINSGRMYAGPGSGPLLAAAAAWDALAAELYSAAASYGSTIEGLTVAPWMGPSSITMAAAVAPYVAWISVTAGQAEQAGAQAKIAAGVYETAFAATVPPPVIEANRALLMSLVATNIFGQNTPAIAATEAHYAEMWAQDAAAMYGYAGSSATASQLAPFSEPPQTTNPSATAAQSAVVAQAAGAAASSDITAQLSQLISLLPSTLQSLATTATATSASAGWDTVLQSITTILANLTGPYSIIGLGAIPGGWWLTFGQILGLAQNAPGVAALLGPKAAAGALSPLAPLRGGYIGDITPLGGGATGGIARAIYVGSLSVPQGWAEAAPVMRAVASVLPGTGAAPALAAEAPGALFGEMALSSLAGRALAGTAVRSGAGAARVAGGSVTEDVASTTTIIVIPAD

>A60965
-LDFGALPPEINSGRMYAGPGSGPLLAAAAAWDALAAELYSAAASYGSTIEGLTVAPWMGPSSITMAAAVAPYVAWISVTAGQAEQAGAQAKIAAGVYETAFAATVPPPVIEANRALLMSLVATNIFGQNTPAIAATEAHYAEMWAQDAAAMYGYAGSSATASQLAPFSEPPQTTNPSATAAQSAVVAQAAGAAASSDITAQLSQLISLLPSTLQSLATTATATSASAGWDTVLQSITTILANLTGPYSIIGLGAIPGGWWLTFGQILGLAQNAPGVAALLGPKAAAGALSPLAPLRGGYIGDITPLGGGATGGIARAIYVGSLSVPQGWAEAAPVMRAVASVLPGTGAAPALAAEAPGALFGEMALSSLAGRALAGTAVRSGAGAARVAGGSVTEDVASTTTIIVIPAD

>A1633
-LDFGALPPEINSGRMYAGPGSGPLLAAAAAWDALAAELYSAAASYGSTIEGLTVAPWMGPSSITMAAAVAPYVAWISVTAGQAEQAGAQAKIAAGVYETAFAATVPPPVIEANRALLMSLVATNIFGQNTPAIAATEAHYAEMWAQDAAAMYGYAGSSATASQLAPFSEPPQTTNPSATAAQSAVVAQAAGAAASSDITAQLSQLISLLPSTLQSLATTATATSASAGWDTVLQSITTILANLTGPYSIIGLGAIPGGWWLTFGQILGLAQNAPGVAALLGPKAAAGALSPLAPLRGGYIADITPLGGGATGGIARAIYVGSLSVPQGWAEAAPVMRAVASVLPGTGAAPALAAEAPGALFGEMALSSLAGRALAGTAVRSGAGAARVAGGSVTEDVASTTTIIVIPAD

>A49595
MLDFGALPPEINSGRMYAGPGSGPLLAAAAAWDALAAELYSAAASYGSTIEGLTVAPWMGPSSITMAAAVAPYVAWISVTAGQAEQAGAQAKIAAGVYETAFAATVPPPVIEANRALLMSLVATNIFGQNTPAIAATEAHYAEMWAQDAAAMYGYAGSSATASQLAPFSEPPQTTNPSATAAQSAVVAQAAGAAASSDITAQLSQLISLLPSTLQSLATTATATSASAGWDTVLQSITTILANLTGPYSIIGLGAIPGGWWLTFGQILGLAQNAPGVAALLGPKAAAGALSPLAPLRGGYIADITPLGGGATGGIARAIYVGSLSVPQGWAEAAPVMRAVASVLPGTGAAPALAAEAPGALFGEMALSSLAGRALAGTAVRSGAGAARVAGGSVTEDVASTTTIIVIPAD

>A9349
-LDFGALPPEINSGRMYAGPGSGPLLAAAAAWDALAAELYSAAASYGSTIEGLTVAPWMGPSSITMAAAVAPYVAWISVTAGQAEQAGAQAKIAAGVYETAFAATVPPPVIEANRALLMSLVATNIFGQNTPAIAATEAHYAEMWAQDAAAMYGYAGSSATASQLAPFSEPPQTTNPSATAAQSAVVAQAAGAAASSDITAQLSQLISLLPSTLQSLATTATATSASAGWDTVLQSITTILANLTGPYSIIGLGAIPGGWWLTFGQILGLAQNAPGVAALLGPKAAAGALSPLAPLRGGYIGDITPLGGGATGGIARAIYVGSLSVPQGWAEAAPVMRAVASVLPGTGAAPALAAEAPGALFGEMALSSLAGRALAGTAVRSGAGAARVAGGSVTEDVASTTTIIVIPAD

>A13650
MLDFGALPPEINSGRMYAGPGSGPLLAAAAAWDALAAELYSAAASYGSTIEGLTVAPWMGPSSITMAAAVAPYVAWISVTAGQAEQAGAQAKIAAGVYETAFAATVPPPVIEANRALLMSLVATNIFGQNTPAIAATEAHYAEMWAQDAAAMYGYAGSSATASQLAPFSEPPQTTNPSATAAQSAVVAQAAGAAASSDITAQLSQLISLLPSTLQSLATTATATSASAGWDTVLQSITTILANLTGPYSIIGLGAIPGGWWLTFGQILGLAQNAPGVAALLGPKAAAGALSPLAPLRGGYIGDITPLGGGATGGIARAIYVGSLSVPQGWAEAAPVMRAVASVLPGTGAAPALAAEAPGALFGEMALSSLAGRALAGTAVRSGAGAARVAGGSVTEDVASTTTIIVIPAD

>A17108
MLDFGALPPEINSGRMYAGPGSGPLLAAAAAWDALAAELYSAAASYGSTIEGLTVAPWMGPSSITMAAAVAPYVAWISVTAGQAEQAGAQAKIAAGVYETAFAATVPPPVIEANRALLMSLVATNIFGQNTPAIAATEAHYAEMWAQDAAAMYGYAGSSATASQLAPFSEPPQTTNPSATAAQSAVVAQAAGAAASSDITAQLSQLISLLPSTLQSLATTATATSASAGWDTVLQSITTILANLTGPYSIIGLGAIPGGWWLTFGQILGLAQNAPGVAALLGPKAAAGALSPLAPLRGGYIADITPLGGGATGGIARAIYVGSLSVPQGWAEAAPVMRAVASVLPGTGAAPALAAEAPGALFGEMALSSLAGRALAGTAVRSGAGAARVAGGSVTEDVASTTTIIVIPAD

>A29359
-LDFGALPPEINSGRMYAGPGSGPLLAAAAAWDALAAELYSAAASYGSTIEGLTVAPWMGPSSITMAAAVAPYVAWISVTAGQAEQAGAQAKIAAGVYETAFAATVPPPVIEANRALLMSLVATNIFGQNTPAIAATEAHYAEMWAQDAAAMYGYAGSSATASQLAPFSEPPQTTNPSATAAQSAVVAQAAGAAASSDITAQLSQLISLLPSTLQSLATTATATSASAGWDTVLQSITTILANLTGPYSIIGLGAIPGGWWLTFGQILGLAQNAPGVAALLGPKAAAGALSPLAPLRGGYIGDITPLGGGATGGIARAIYVGSLSVPQGWAEAAPVMRAVASVLPGTGAAPALAAEAPGALFGEMALSSLAGRALAGTAVRSGAGAARVAGGSVTEDVASTTTIIVIPAD

>A33374
-LDFGALPPEINSGRMYAGPGSGPLLAAAAAWDALAAELYSAAASYGSTIEGLTVAPWMGPSSITMAAAVAPYVAWISVTAGQAEQAGAQAKIAAGVYETAFAATVPPPVIEANRALLMSLVATNIFGQNTPAIAATEAHYAEMWAQDAAAMYGYAGSSATASQLAPFSEPPQTTNPSATAAQSAVVAQAAGAAASSDITAQLSQLISLLPSTLQSLATTATATSASAGWDTVLQSITTILANLTGPYSIIGLGAIPGGWWLTFGQILGLAQNAPGVAALLGPKAAAGALSPLAPLRGGYIGDITPLGGGATGGIARAIYVGSLSVPQGWAEAAPVMRAVASVLPGTGAAPALAAEAPGALFGEMALSSLAGRALAGTAVRSGAGAARVAGGSVTEDVASTTTIIVIPAD

>A37403
MLDFGALPPEINSGRMYAGPGSGPLLAAAAAWDALAAELYSAAASYGSTIEGLTVAPWMGPSSITMAAAVAPYVAWISVTAGQAEQAGAQAKIAAGVYETAFAATVPPPVIEANRALLMSLVATNIFGQNTPAIAATEAHYAEMWAQDAAAMYGYAGSSATASQLAPFSEPPQTTNPSATAAQSAVVAQAAGAAASSDITAQLSQLISLLPSTLQSLATTATATSASAGWDTVLQSITTILANLTGPYSIIGLGAIPGGWWLTFGQILGLAQNAPGVAALLGPKAAAGALSPLAPLRGGYIGDITPLGGGATGGIARAIYVGSLSVPQGWAEAAPVMRAVASVLPGTGAAPALAAEAPGALFGEMALSSLAGRALAGTAVRSGAGAARVAGGSVTEDVASTTTIIVIPAD

>A68559
-LDFGALPPEINSGRMYAGPGSGPLLAAAAAWDALAAELYSAAASYGSTIEGLTVAPWMGPSSITMAAAVAPYVAWISVTAGQAEQAGAQAKIAAGVYETAFAATVPPPVIEANRALLMSLVATNIFGQNTPAIAATEAHYAEMWAQDAAAMYGYAGSSATASQLAPFSEPPQTTNPSATAAQSAVVAQAAGAAASSDITAQLSQLISLLPSTLQSLATTATATSASAGWDTVLQSITTILANLTGPYSIIGLGAIPGGWWLTFGQILGLAQNAPGVAALLGPKAAAGALSPLAPLRGGYIADITPLGGGATGGIARAIYVGSLSVPQGWAEAAPVMRAVASVLPGTGAAPALAAEAPGALFGEMALSSLAGRALAGTAVRSGAGAARVAGGSVTEDVASTTTIIVIPAD

>A72586
-LDFGALPPEINSGRMYAGPGSGPLLAAAAAWDALAAELYSAAASYGSTIEGLTVAPWMGPSSITMAAAVAPYVAWISVTAGQAEQAGAQAKIAAGVYETAFAATVPPPVIEANRALLMSLVATNIFGQNTPAIAATEAHYAEMWAQDAAAMYGYAGSSATASQLAPFSEPPQTTNPSATAAQSAVVAQAAGAAASSDITAQLSQLISLLPSTLQSLATTATATSASAGWDTVLQSITTILANLTGPYSIIGLGAIPGGWWLTFGQILGLAQNAPGVAALLGPKAAAGALSPLAPLRGGYIGDITPLGGGATGGIARAIYVGSLSVPQGWAEAAPVMRAVASVLPGTGAAPALAAEAPGALFGEMALSSLAGRALAGTAVRSGAGAARVAGGSVTEDVASTTTIIVIPAD

>A45908
MLDFGALPPEINSGRMYAGPGSGPLLAAAAAWDALAAELYSAAASYGSTIEGLTVAPWMGPSSITMAAAVAPYVAWISVTAGQAEQAGAQAKIAAGVYETAFAATVPPPVIEANRALLMSLVATNIFGQNTPAIAATEAHYAEMWAQDAAAMYGYAGSSATASQLAPFSEPPQTTNPSATAAQSAVVAQAAGAAASSDITAQLSQLISLLPSTLQSLATTATATSASAGWDTVLQSITTILANLTGPYSIIGLGAIPGGWWLTFGQILGLAQNAPGVAALLGPKAAAGALSPLAPLRGGYIGDITPLGGGATGGIARAIYVGSLSVPQGWAEAAPVMRAVASVLPGTGAAPALAAEAPGALFGEMALSSLAGRALAGTAVRSGAGAARVAGGSVTEDVASTTTIIVIPAD
