# Supplementary material for: POTION: an end-to-end pipeline for positive Darwinian selection detection in genome-scale data through phylogenetic comparison of protein-coding genes
Source: BMC Genomics. 2015 Aug 1;16(1):567. doi: 10.1186/s12864-015-1765-0 (PMC4521464; doi:10.1186/s12864-015-1765-0)
Supplement: Additional file 4: — Alignment data for MYC dataset. Compressed text files in .tgz format, untrimmed and trimmed alignment data for MYC dataset as produced by POTION. Data in fasta and phylip format. [file 12864_2015_1765_MOESM4_ESM.tgz › alignments/ORTHOMCL3149.cluster.aa.fa.aln]

>A4728
VTVTPHVGGPLEELLERSGRFFTPGEFSADLRTVTRRGGREGDVFYRDRWSHDKVVRSTHGVNCTGSCSWKIYVKDGIITWETQQTDYPSVGPDRPEYEPRGCPRGASFSWYSYSPTRVRYPYARGVLVEMYREAKTRLGDPVLAWADIQADPERRRRYQQARGKGGLVRVSWAEASEMVAAAHVHTIKTYGPDRVAGFSPIPAMSMVSHAAGSRFVELIGGVMTSFYDWYADLPVASPQVFGDQTDVPESGDWWDASYLVMWGSNVPITRTPDAHWMAEARYRGAKVVVVSPDYADNTKFADEWVRCAAGTDTALAMAMGHVILSECYVRNQVPFFVDYVRRYTDLPFLIKLEKRGDLLVPGKFLTAADIGEESENAAFKPALLDELTNTVVVPQGSLGFRFGEDGVGKWNLDLGSVVPALSVEMDKAVNGDRSAELVTLPSFDTIDGHGETVSRGVPVRRAGKHLVCTVFDLMLAHYGVARAGLPGEWPTGYHDRTQQNTPAWQESITGVPAAQAIRFAKEFARNATESGGRSMIIMGGGICHWFHSDVMYRSVLALLMLTGSMGRNGGGWAHYVGQEKVRPLTGWQTMAMATDWSRPPRQVPGASYWYAHTDQWRYDGYGADKLASPVGRGRFAGKHTMDLLTSATAMGWSPFYPQFDRSSLDVADEARAAGRDVGDYVAEQLAQHKLKLSITDPDNPVNWPRVLTVWRANLIGSSGKGGEYFLRHLLGTDSNVQSDPPTDGVHPRDVVWDSDIPEGKLDLIMSIDFRMTSTTLVSDVVLPAATWYEKSDLSSTDMHPYVHSFSPAIDPPWETRSDFDAFAAIARAFSALAKRHLGTRTDVVLTALQHDTPDEMAYPDGTERDWLATGEVPVPGRTMSKLTVVERDYTAIYDKWLTLGPLIDQFGMTTKGYTVHPFREVSELAANFGVMNSGVAVGRPAITTAKRMADVILALSGTCNGRLAVEGFLELEKRTGQRLAHLAEGSEERRITYADTQARPVPVITSPEWSGSESGGRRYAPFTINIEHLKPFHTLTGRMHFYLAHDWVEELGEQLPVYRPPLDMARLFNQPELGPTDDGLGLTVRYLTPHSKWSFHSTYQDNLYMLSLSRGGPTMWMSPGDAAKINVRDNDWVEAVNANGIYVCRAIVSHRMPEGVVFVYHVQERTVDTPRTETNGKRGGNHNALTRVRIKPSHLAGGYGQHAFAFNYLGPTGNQRDEVTVVRRRSQEVRY

>A52642
VTVTPHVGGPLEELLERSGRFFTPGEFSADLRTVTRRGGREGDVFYRDRWSHDKVVRSTHGVNCTGSCSWKIYVKDGIITWETQQTDYPSVGPDRPEYEPRGCPRGASFSWYSYSPTRVRYPYARGVLVEMYREAKTRLGDPVLAWADIQADPERRRRYQQARGKGGLVRVSWAEASEMVAAAHVHTIKTYGPDRVAGFSPIPAMSMVSHAAGSRFVELIGGVMTSFYDWYADLPVASPQVFGDQTDVPESGDWWDASYLVMWGSNVPITRTPDAHWMAEARYRGAKVVVVSPDYADNTKFADEWVRCAAGTDTALAMAMGHVILSECYVRNQVPFFVDYVRRYTDLPFLIKLEKRGDLLVPGKFLTAADIGEESENAAFKPALLDELTNTVVVPQGSLGFRFGEDGVGKWNLDLGSVVPALSVEMDKAVNGDRSAELVTLPSFDTIDGHGETVSRGVPVRRAGKHLVCTVFDLMLAHYGVARAGLPGEWPTGYHDRTQQNTPAWQESITGVPAAQAIRFAKEFARNATESGGRSMIIMGGGICHWFHSDVMYRSVLALLMLTGSMGRNGGGWAHYVGQEKVRPLTGWQTMAMATDWSRPPRQVPGASYWYAHTDQWRYDGYGADKLASPVGRGRFAGKHTMDLLTSATAMGWSPFYPQFDRSSLDVADEARAAGRDVGDYVAEQLAQHKLKLSITDPDNPVNWPRVLTVWRANLIGSSGKGGEYFLRHLLGTDSNVQSDPPTDGVHPRDVVWDSDIPEGKLDLIMSIDFRMTSTTLVSDVVLPAATWYEKSDLSSTDMHPYVHSFSPAIDPPWETRSDFDAFAAIARAFSALAKRHLGTRTDVVLTALQHDTPDEMAYPDGTERDWLATGEVPVPGRTMSKLTVVERDYTAIYDKWLTLGPLIDQFGMTTKGYTVHPFREVSELAANFGVMNSGVAVGRPAITTAKRMADVILALSGTCNGRLAVEGFLELEKRTGQRLAHLAEGSEERRITYADTQARPVPVITSPEWSGSESGGRRYAPFTINIEHLKPFHTLTGRMHFYLAHDWVEELGEQLPVYRPPLDMARLFNQPELGPTDDGLGLTVRYLTPHSKWSFHSTYQDNLYMLSLSRGGPTMWMSPGDAAKINVRDNDWVEAVNANGIYVCRAIVSHRMPEGVVFVYHVQERTVDTPRTETNGKRGGNHNALTRVRIKPSHLAGGYGQHAFAFNYLGPTGNQRDEVTVVRRRSQEVRY

>A57999
VTVTPHVGGPLEELLERSGRFFTPGEFSADLRTVTRRGGREGDVFYRDRWSHDKVVRSTHGVNCTGSCSWKIYVKDGIITWETQQTDYPSVGPDRPEYEPRGCPRGASFSWYSYSPTRVRYPYARGVLVEMYREAKTRLGDPVLAWADIQADPERRRRYQQARGKGGLVRVSWAEASEMVAAAHVHTIKTYGPDRVAGFSPIPAMSMVSHAAGSRFVELIGGVMTSFYDWYADLPVASPQVFGDQTDVPESGDWWDASYLVMWGSNVPITRTPDAHWMAEARYRGAKVVVVSPDYADNTKFADEWVRCAAGTDTALAMAMGHVILSECYVRNQVPFFVDYVRRYTDLPFLIKLEKRGDLLVPGKFLTAADIGEESENAAFKPALLDELTNTVVVPQGSLGFRFGEDGVGKWNLDLGSVVPALSVEMDKAVNGDRSAELVTLPSFDTIDGHGETVSRGVPVRRAGKHLVCTVFDLMLAHYGVARAGLPGEWPTGYHDRTQQNTPAWQESITGVPAAQAIRFAKEFARNATESGGRSMIIMGGGICHWFHSDVMYRSVLALLMLTGSMGRNGGGWAHYVGQEKVRPLTGWQTMAMATDWSRPPRQVPGASYWYAHTDQWRYDGYGADKLASPVGRGRFAGKHTMDLLTSATAMGWSPFYPQFDRSSLDVADEARAAGRDVGDYVAEQLAQHKLKLSITDPDNPVNWPRVLTVWRANLIGSSGKGGEYFLRHLLGTDSNVQSDPPTDGVHPRDVVWDSDIPEGKLDLIMSIDFRMTSTTLVSDVVLPAATWYEKSDLSSTDMHPYVHSFSPAIDPPWETRSDFDAFAAIARAFSALAKRHLGTRTDVVLTALQHDTPDEMAYPDGTERDWLATGEVPVPGRTMSKLTVVERDYTAIYDKWLTLGPLIDQFGMTTKGYTVHPFREVSELAANFGVMNSGVAVGRPAITTAKRMADVILALSGTCNGRLAVEGFLELEKRTGQRLAHLAEGSEERRITYADTQARPVPVITSPEWSGSESGGRRYAPFTINIEHLKPFHTLTGRMHFYLAHDWVEELGEQLPVYRPPLDMARLFNQPELGPTDDGLGLTVRYLTPHSKWSFHSTYQDNLYMLSLSRGGPTMWMSPGDAAKINVRDNDWVEAVNANGIYVCRAIVSHRMPEGVVFVYHVQERTVDTPRTETNGKRGGNHNALTRVRIKPSHLAGGYGQHAFAFNYLGPTGNQRDEVTVVRRRSQEVRY

>A60329
VTVTPHVGGPLEELLERSGRFFTPGEFSADLRTVTRRGGREGDVFYRDRWSHDKVVRSTHGVNCTGSCSWKIYVKDGIITWETQQTDYPSVGPDRPEYEPRGCPRGASFSWYSYSPTRVRYPYARGVLVEMYREAKTRLGDPVLAWADIQADPERRRRYQQARGKGGLVRVSWAEASEMVAAAHVHTIKTYGPDRVAGFSPIPAMSMVSHAAGSRFVELIGGVMTSFYDWYADLPVASPQVFGDQTDVPESGDWWDASYLVMWGSNVPITRTPDAHWMAEARYRGAKVVVVSPDYADNTKFADEWVRCAAGTDTALAMAMGHVILSECYVRNQVPFFVDYVRRYTDLPFLIKLEKRGDLLVPGKFLTAADIGEESENAAFKPALLDELTNTVVVPQGSLGFRFGEDGVGKWNLDLGSVVPALSVEMDKAVNGDRSAELVTLPSFDTIDGHGETVSRGVPVRRAGKHLVCTVFDLMLAHYGVARAGLPGEWPTGYHDRTQQNTPAWQESITGVPAAQAIRFAKEFARNATESGGRSMIIMGGGICHWFHSDVMYRSVLALLMLTGSMGRNGGGWAHYVGQEKVRPLTGWQTMAMATDWSRPPRQVPGASYWYAHTDQWRYDGYGADKLASPVGRGRFAGKHTMDLLTSATAMGWSPFYPQFDRSSLDVADEARAAGRDVGDYVAEQLAQHKLKLSITDPDNPVNWPRVLTVWRANLIGSSGKGGEYFLRHLLGTDSNVQSDPPTDGVHPRDVVWDSDIPEGKLDLIMSIDFRMTSTTLVSDVVLPAATWYEKSDLSSTDMHPYVHSFSPAIDPPWETRSDFDAFAAIARAFSALAKRHLGTRTDVVLTALQHDTPDEMAYPDGTERDWLATGEVPVPGRTMSKLTVVERDYTAIYDKWLTLGPLIDQFGMTTKGYTVHPFREVSELAANFGVMNSGVAVGRPAITTAKRMADVILALSGTCNGRLAVEGFLELEKRTGQRLAHLAEGSEERRITYADTQARPVPVITSPEWSGSESGGRRYAPFTINIEHLKPFHTLTGRMHFYLAHDWVEELGEQLPVYRPPLDMARLFNQPELGPTDDGLGLTVRYLTPHSKWSFHSTYQDNLYMLSLSRGGPTMWMSPGDAAKINVRDNDWVEAVNANGIYVCRAIVSHRMPEGVVFVYHVQERTVDTPRTETNGKRGGNHNALTRVRIKPSHLAGGYGQHAFAFNYLGPTGNQRDEVTVVRRRSQEVRY

>A64181
VTVTPHVGGPLEELLERSGRFFTPGEFSADLRTVTRRGGREGDVFYRDRWSHDKVVRSTHGVNCTGSCSWKIYVKDGIITWETQQTDYPSVGPDRPEYEPRGCPRGASFSWYSYSPTRVRYPYARGVLVEMYREAKTRLGDPVLAWADIQADPERRRRYQQARGKGGLVRVSWAEASEMVAAAHVHTIKTYGPDRVAGFSPIPAMSMVSHAAGSRFVELIGGVMTSFYDWYADLPVASPQVFGDQTDVPESGDWWDASYLVMWGSNVPITRTPDAHWMAEARYRGAKVVVVSPDYADNTKFADEWVRCAAGTDTALAMAMGHVILSECYVRNQVPFFVDYVRRYTDLPFLIKLEKRGDLLVPGKFLTAADIGEESENAAFKPALLDELTNTVVVPQGSLGFRFGEDGVGKWNLDLGSVVPALSVEMDKAVNGDRSAELVTLPSFDTIDGHGETVSRGVPVRRAGKHLVCTVFDLMLAHYGVARAGLPGEWPTGYHDRTQQNTPAWQESITGVPAAQAIRFAKEFARNATESGGRSMIIMGGGICHWFHSDVMYRSVLALLMLTGSMGRNGGGWAHYVGQEKVRPLTGWQTMAMATDWSRPPRQVPGASYWYAHTDQWRYDGYGADKLASPVGRGRFAGKHTMDLLTSATAMGWSPFYPQFDRSSLDVADEARAAGRDVGDYVAEQLAQHKLKLSITDPDNPVNWPRVLTVWRANLIGSSGKGGEYFLRHLLGTDSNVQSDPPTDGVHPRDVVWDSDIPEGKLDLIMSIDFRMTSTTLVSDVVLPAATWYEKSDLSSTDMHPYVHSFSPAIDPPWETRSDFDAFAAIARAFSALAKRHLGTRTDVVLTALQHDTPDEMAYPDGTERDWLATGEVPVPGRTMSKLTVVERDYTAIYDKWLTLGPLIDQFGMTTKGYTVHPFREVSELAANFGVMNSGVAVGRPAITTAKRMADVILALSGTCNGRLAVEGFLELEKRTGQRLAHLAEGSEERRITYADTQARPVPVITSPEWSGSESGGRRYAPFTINIEHLKPFHTLTGRMHFYLAHDWVEELGEQLPVYRPPLDMARLFNQPELGPTDDGLGLTVRYLTPHSKWSFHSTYQDNLYMLSLSRGGPTMWMSPGDAAKINVRDNDWVEAVNANGIYVCRAIVSHRMPEGVVFVYHVQERTVDTPRTETNGKRGGNHNALTRVRIKPSHLAGGYGQHAFAFNYLGPTGNQRDEVTVVRRRSQEVRY

>A49003
-------------------------------------------VFYRDRWSHDKVVRSTHGVNCTGSCSWKIYVKDGIITWETQQTDYPSVGPDRPEYEPRGCPRGASFSWYSYSPTRVRYPYARGVLVEMYREAKTRLGDPVLAWADIQADPERRRRYQQARGKGGLVRVSWAEASEMVAAAHVHTIKTYGPDRVAGFSPIPAMSMVSHAAGSRFVELIGGVMTSFYDWYADLPVASPQVFGDQTDVPESGDWWDASYLVMWGSNVPITRTPDAHWMAEARYRGAKVVVVSPDYADNTKFADEWVRCAAGTDTALAMAMGHVILSECYVRNQVPFFVDYVRRYTDLPFLIKLEKRGDLLVPGKFLTAADIGEESENAAFKPALLDELTNTVVVPQGSLGFRFGEDGVGKWNLDLGSVVPALSVEMDKAVNGDRSAELVTLPSFDTIDGHGETVSRGVPVRRAGKHLVCTVFDLMLAHYGVARAGLPGEWPTGYHDRTQQNTPAWQESITGVPAAQAIRFAKEFARNATESGGRSMIIMGGGICHWFHSDVMYRSVLALLMLTGSMGRNGGGWAHYVGQEKVRPLTGWQTMAMATDWSRPPRQVPGASYWYAHTDQWRYDGYGADKLASPVGRGRFAGKHTMDLLTSATAMGWSPFYPQFDRSSLDVADEARAAGRDVGDYVAEQLAQHKLKLSITDPDNPVNWPRVLTVWRANLIGSSGKGGEYFLRHLLGTDSNVQSDPPTDGVHPRDVVWDSDIPEGKLDLIMSIDFRMTSTTLVSDVVLPAATWYEKSDLSSTDMHPYVHSFSPAIDPPWETRSDFDAFAAIARAFSALAKRHLGTRTDVVLTALQHDTPDEMAYPDGTERDWLATGEVPVPGRTMSKLTVVERDYTAIYDKWLTLGPLIDQFGMTTKGYTVHPFREVSELAANFGVMNSGVAVGRPAITTAKRMADVILALSGTCNGRLAVEGFLELEKRTGQRLAHLAEGSEERRITYADTQARPVPVITSPEWSGSESGGRRYAPFTINIEHLKPFHTLTGRMHFYLAHDWVEELGEQLPVYRPPLDMARLFNQPELGPTDDGLGLTVRYLTPHSKWSFHSTYQDNLYMLSLSRGGPTMWMSPGDAAKINVRDNDWVEAVNANGIYVCRAIVSHRMPEGVVFVYHVQERTVDTPRTETNGKRGGNHNALTRVRIKPSHLAGGYGQHAFAFNYLGPTGNQRDEVTVVRRRSQEVRY

>A8709
VTVTPHVGGPLEELLERSGRFFTPGEFSADLRTVTRRGGREGDVFYRDRWSHDKVVRSTHGVNCTGSCSWKIYVKDGIITWETQQTDYPSVGPDRPEYEPRGCPRGASFSWYSYSPTRVRYPYARGVLVEMYREAKTRLGDPVLAWADIQADPERRRRYQQARGKGGLVRVSWAEASEMVAAAHVHTIKTYGPDRVAGFSPIPAMSMVSHAAGSRFVELIGGVMTSFYDWYADLPVASPQVFGDQTDVPESGDWWDASYLVMWGSNVPITRTPDAHWMAEARYRGAKVVVVSPDYADNTKFADEWVRCAAGTDTALAMAMGHVILSECYVRNQVPFFVDYVRRYTDLPFLIKLEKRGDLLVPGKFLTAADIGEESENAAFKPALLDELTNTVVVPQGSLGFRFGEDGVGKWNLDLGSVVPALSVEMDKAVNGDRSAELVTLPSFDTIDGHGETVSRGVPVRRAGKHLVCTVFDLMLAHYGVARAGLPGEWPTGYHDRTQQNTPAWQESITGVPAAQAIRFAKEFARNATESGGRSMIIMGGGICHWFHSDVMYRSVLALLMLTGSMGRNGGGWAHYVGQEKVRPLTGWQTMAMATDWSRPPRQVPGASYWYAHTDQWRYDGYGADKLASPVGRGRFAGKHTMDLLTSATAMGWSPFYPQFDRSSLDVADEARAAGRDVGDYVAEQLAQHKLKLSITDPDNPVNWPRVLTVWRANLIGSSGKGGEYFLRHLLGTDSNVQSDPPTDGVHPRDVVWDSDIPEGKLDLIMSIDFRMTSTTLVSDVVLPAATWYEKSDLSSTDMHPYVHSFSPAIDPPWETRSDFDAFAAIARAFSALAKRHLGTRTDVVLTALQHDTPDEMAYPDGTERDWLATGEVPVPGRTMSKLTVVERDYTAIYDKWLTLGPLIDQFGMTTKGYTVHPFREVSELAANFGVMNSGVAVGRPAITTAKRMADVILALSGTCNGRLAVEGFLELEKRTGQRLAHLAEGSEERRITYADTQAHPVPVITSPEWSGSESGGRRYAPFTINIEHLKPFHTLTGRMHFYLAHDWVEELGEQLPVYRPPLDMARLFNQPELGPTDDGLGLTVRYLTPHSKWSFHSTYQDNLYMLSLSRGGPTMWMSPGDAAKINVRDNDWVEAVNANGIYVCRAIVSHRMPEGVVFVYHVQERTVDTPRTETNGKRGGNHNALTRVRIKPSHLAGGYGQHAFAFNYLGPTGNQRDEVTVVRRRSQEVRY

>A14286
VTVTPHVGGPLEELLERSGRFFTPGEFSADLRTVTRRGGREGDVFYRDRWSHDKVVRSTHGVNCTGSCSWKIYVKDGIITWETQQTDYPSVGPDRPEYEPRGCPRGASFSWYSYSPTRVRYPYARGVLVEMYREAKTRLGDPVLAWADIQADPERRRRYQQARGKGGLVRVSWAEASEMVAAAHVHTIKTYGPDRVAGFSPIPAMSMVSHAAGSRFVELIGGVMTSFYDWYADLPVASPQVFGDQTDVPESGDWWDASYLVMWGSNVPITRTPDAHWMAEARYRGAKVVVVSPDYADNTKFADEWVRCAAGTDTALAMAMGHVILSECYVRNQVPFFVDYVRRYTDLPFLIKLEKRGDLLVPGKFLTAADIGEESENAAFKPALLDELTNTVVVPQGSLGFRFGEDGVGKWNLDLGSVVPALSVEMDKAVNGDRSAELVTLPSFDTIDGHGETVSRGVPVRRAGKHLVCTVFDLMLAHYGVARAGLPGEWPTGYHDRTQQNTPAWQESITGVPAAQAIRFAKEFARNATESGGRSMIIMGGGICHWFHSDVMYRSVLALLMLTGSMGRNGGGWAHYVGQEKVRPLTGWQTMAMATDWSRPPRQVPGASYWYAHTDQWRYDGYGADKLASPVGRGRFAGKHTMDLLTSATAMGWSPFYPQFDRSSLDVADEARAAGRDVGDYVAEQLAQHKLKLSITDPDNPVNWPRVLTVWRANLIGSSGKGGEYFLRHLLGTDSNVQSDPPTDGVHPRDVVWDSDIPEGKLDLIMSIDFRMTSTTLVSDVVLPAATWYEKSDLSSTDMHPYVHSFSPAIDPPWETRSDFDAFAAIARAFSALAKRHLGTRTDVVLTALQHDTPDEMAYPDGTERDWLATGEVPVPGRTMSKLTVVERDYTAIYDKWLTLGPLIDQFGMTTKGYTVHPFREVSELAANFGVMNSGVAVGRPAITTAKRMADVILALSGTCNGRLAVEGFLELEKRTGQRLAHLAEGSEERRITYADTQARPVPVITSPEWSGSESGGRRYAPFTINIEHLKPFHTLTGRMHFYLAHDWVEELGEQLPVYRPPLDMARLFNQPELGPTDDGLGLTVRYLTPHSKWSFHSTYQDNLYMLSLSRGGPTMWMSPGDAAKINVRDNDWVEAVNANGIYVCRAIVSHRMPEGVVFVYHVQERTVDTPRTETNGKRGGNHNALTRVRIKPSHLAGGYGQHAFAFNYLGPTGNQRDEVTVVRRRSQEVRY

>A20215
VTVTPHVGGPLEELLERSGRFFTPGEFSADLRTVTRRGGREGDVFYRDRWSHDKVVRSTHGVNCTGSCSWKIYVKDGIITWETQQTDYPSVGPDRPEYEPRGCPRGASFSWYSYSPTRVRYPYARGVLVEMYREAKTRLGDPVLAWADIQADPERRRRYQQARGKGGLVRVSWAEASEMVAAAHVHTIKTYGPDRVAGFSPIPAMSMVSHAAGSRFVELIGGVMTSFYDWYADLPVASPQVFGDQTDVPESGDWWDASYLVMWGSNVPITRTPDAHWMAEARYRGAKVVVVSPDYADNTKFADEWVRCAAGTDTALAMAMGHVILSECYVRNQVPFFVDYVRRYTDLPFLIKLEKRGDLLVPGKFLTAADIGEESENAAFKPALLDELTNTVVVPQGSLGFRFGEDGVGKWNLDLGSVVPALSVEMDKAVNGDRSAELVTLPSFDTIDGHGETVSRGVPVRRAGKHLVCTVFDLMLAHYGVARAGLPGEWPTGYHDRTQQNTPAWQESITGVPAAQAIRFAKEFARNATESGGRSMIIMGGGICHWFHSDVMYRSVLALLMLTGSMGRNGGGWAHYVGQEKVRPLTGWQTMAMATDWSRPPRQVPGASYWYAHTDQWRYDGYGADKLASPVGRGRFAGKHTMDLLTSATAMGWSPFYPQFDRSSLDVADEARAAGRDVGDYVAEQLAQHKLKLSITDPDNPVNWPRVLTVWRANLIGSSGKGGEYFLRHLLGTDSNVQSDPPTDGVHPRDVVWDSDIPEGKLDLIMSIDFRMTSTTLVSDVVLPAATWYEKSDLSSTDMHPYVHSFSPAIDPPWETRSDFDAFAAIARAFSALAKRHLGTRTDVVLTALQHDTPDEMAYPDGTERDWLATGEVPVPGRTMSKLTVVERDYTAIYDKWLTLGPLIDQFGMTTKGYTVHPFREVSELAANFGVMNSGVAVGRPAITTAKRMADVILALSGTCNGRLAVEGFLELEKRTGQRLAHLAEGSEERRITYADTQARPVPVITSPEWSGSESGGRRYAPFTINIEHLKPFHTLTGRMHFYLAHDWVEELGEQLPVYRPPLDMARLFNQPELGPTDDGLGLTVRYLTPHSKWSFHSTYQDNLYMLSLSRGGPTMWMSPGDAAKINVRDNDWVEAVNANGIYVCRAIVSHRMPEGVVFVYHVQERTVDTPRTETNGKRGGNHNALTRVRIKPSHLAGGYGQHAFAFNYLGPTGNQRDEVTVVRRRSQEVRY

>A16516
-------------------------------------------VFYRDRWSHDKVVRSTHGVNCTGSCSWKIYVKDGIITWETQQTDYPSVGPDRPEYEPRGCPRGASFSWYSYSPTRVRYPYARGVLVEMYREAKTRLGDPVLAWADIQADPERRRRYQQARGKGGLVRVSWAEASEMVAAAHVHTIKTYGPDRVAGFSPIPAMSMVSHAAGSRFVELIGGVMTSFYDWYADLPVASPQVFGDQTDVPESGDWWDASYLVMWGSNVPITRTPDAHWMAEARYRGAKVVVVSPDYADNTKFADEWVRCAAGTDTALAMAMGHVILSECYVRNQVPFFVDYVRRYTDLPFLIKLEKRGDLLVPGKFLTAADIGEESENAAFKPALLDELTNTVVVPQGSLGFRFGEDGVGKWNLDLGSVVPALSVEMDKAVNGDRSAELVTLPSFDTIDGHGETVSRGVPVRRAGKHLVCTVFDLMLAHYGVARAGLPGEWPTGYHDRTQQNTPAWQESITGVPAAQAIRFAKEFARNATESGGRSMIIMGGGICHWFHSDVMYRSVLALLMLTGSMGRNGGGWAHYVGQEKVRPLTGWQTMAMATDWSRPPRQVPGASYWYAHTDQWRYDGYGADKLASPVGRGRFAGKHTMDLLTSATAMGWSPFYPQFDRSSLDVADEARAAGRDVGDYVAEQLAQHKLKLSITDPDNPVNWPRVLTVWRANLIGSSGKGGEYFLRHLLGTDSNVQSDPPTDGVHPRDVVWDSDIPEGKLDLIMSIDFRMTSTTLVSDVVLPAATWYEKSDLSSTDMHPYVHSFSPAIDPPWETRSDFDAFAAIARAFSALAKRHLGTRTDVVLTALQHDTPDEMAYPDGTERDWLATGEVPVPGRTMSKLTVVERDYTAIYDKWLTLGPLIDQFGMTTKGYTVHPFREVSELAANFGVMNSGVAVGRPAITTAKRMADVILALSGTCNGRLAVEGFLELEKRTGQRLAHLAEGSEERRITYADTQARPVPVITSPEWSGSESGGRRYAPFTINIEHLKPFHTLTGRMHFYLAHDWVEELGEQLPVYRPPLDMARLFNQPELGPTDDGLGLTVRYLTPHSKWSFHSTYQDNLYMLSLSRGGPTMWMSPGDAAKINVRDNDWVEAVNANGIYVCRAIVSHRMPEGVVFVYHVQERTVDTPRTETNGKRGGNHNALTRVRIKPSHLAGGYGQHAFAFNYLGPTGNQRDEVTVVRRRSQEVRY

>A28698
VTVTPHVGGPLEELLERSGRFFTPGEFSADLRTVTRRGGREGDVFYRDRWSHDKVVRSTHGVNCTGSCSWKIYVKDGIITWETQQTDYPSVGPDRPEYEPRGCPRGASFSWYSYSPTRVRYPYARGVLVEMYREAKTRLGDPVLAWADIQADPERRRRYQQARGKGGLVRVSWAEASEMVAAAHVHTIKTYGPDRVAGFSPIPAMSMVSHAAGSRFVELIGGVMTSFYDWYADLPVASPQVFGDQTDVPESGDWWDASYLVMWGSNVPITRTPDAHWMAEARYRGAKVVVVSPDYADNTKFADEWVRCAAGTDTALAMAMGHVILSECYVRNQVPFFVDYVRRYTDLPFLIKLEKRGDLLVPGKFLTAADIGEESENAAFKPALLDELTNTVVVPQGSLGFRFGEDGVGKWNLDLGSVVPALSVEMDKAVNGDRSAELVTLPSFDTIDGHGETVSRGVPVRRAGKHLVCTVFDLMLAHYGVARAGLPGEWPTGYHDRTQQNTPAWQESITGVPAAQAIRFAKEFARNATESGGRSMIIMGGGICHWFHSDVMYRSVLALLMLTGSMGRNGGGWAHYVGQEKVRPLTGWQTMAMATDWSRPPRQVPGASYWYAHTDQWRYDGYGADKLASPVGRGRFAGKHTMDLLTSATAMGWSPFYPQFDRSSLDVADEARAAGRDVGDYVAEQLAQHKLKLSITDPDNPVNWPRVLTVWRANLIGSSGKGGEYFLRHLLGTDSNVQSDPPTDGVHPRDVVWDSDIPEGKLDLIMSIDFRMTSTTLVSDVVLPAATWYEKSDLSSTDMHPYVHSFSPAIDPPWETRSDFDAFAAIARAFSALAKRHLGTRTDVVLTALQHDTPDEMAYPDGTERDWLATGEVPVPGRTMSKLTVVERDYTAIYDKWLTLGPLIDQFGMTTKGYTVHPFREVSELAANFGVMNSGVAVGRPAITTAKRMADVILALSGTCNGRLAVEGFLELEKRTGQRLAHLAEGSEERRITYADTQARPVPVITSPEWSGSESGGRRYAPFTINIEHLKPFHTLTGRMHFYLAHDWVEELGEQLPVYRPPLDMARLFNQPELGPTDDGLGLTVRYLTPHSKWSFHSTYQDNLYMLSLSRGGPTMWMSPGDAAKINVRDNDWVEAVNANGIYVCRAIVSHRMPEGVVFVYHVQERTVDTPRTETNGKRGGNHNALTRVRIKPSHLAGGYGQHAFAFNYLGPTGNQRDEVTVVRRRSQEVRY

>A32733
VTVTPHVGGPLEELLERSGRFFTPGEFSADLRTVTRRGGREGDVFYRDRWSHDKVVRSTHGVNCTGSCSWKIYVKDGIITWETQQTDYPSVGPDRPEYEPRGCPRGASFSWYSYSPTRVRYPYARGVLVEMYREAKTRLGDPVLAWADIQADPERRRRYQQARGKGGLVRVSWAEASEMVAAAHVHTIKTYGPDRVAGFSPIPAMSMVSHAAGSRFVELIGGVMTSFYDWYADLPVASPQVFGDQTDVPESGDWWDASYLVMWGSNVPITRTPDAHWMAEARYRGAKVVVVSPDYADNTKFADEWVRCAAGTDTALAMAMGHVILSECYVRNQVPFFVDYVRRYTDLPFLIKLEKRGDLLVPGKFLTAADIGEESENAAFKPALLDELTNTVVVPQGSLGFRFGEDGVGKWNLDLGSVVPALSVEMDKAVNGDRSAELVTLPSFDTIDGHGETVSRGVPVRRAGKHLVCTVFDLMLAHYGVARAGLPGEWPTGYHDRTQQNTPAWQESITGVPAAQAIRFAKEFARNATESGGRSMIIMGGGICHWFHSDVMYRSVLALLMLTGSMGRNGGGWAHYVGQEKVRPLTGWQTMAMATDWSRPPRQVPGASYWYAHTDQWRYDGYGADKLASPVGRGRFAGKHTMDLLTSATAMGWSPFYPQFDRSSLDVADEARAAGRDVGDYVAEQLAQHKLKLSITDPDNPVNWPRVLTVWRANLIGSSGKGGEYFLRHLLGTDSNVQSDPPTDGVHPRDVVWDSDIPEGKLDLIMSIDFRMTSTTLVSDVVLPAATWYEKSDLSSTDMHPYVHSFSPAIDPPWETRSDFDAFAAIARAFSALAKRHLGTRTDVVLTALQHDTPDEMAYPDGTERDWLATGEVPVPGRTMSKLTVVERDYTAIYDKWLTLGPLIDQFGMTTKGYTVHPFREVSELAANFGVMNSGVAVGRPAITTAKRMADVILALSGTCNGRLAVEGFLELEKRTGQRLAHLAEGSEERRITYADTQARPVPVITSPEWSGSESGGRRYAPFTINIEHLKPFHTLTGRMHFYLAHDWVEELGEQLPVYRPPLDMARLFNQPELGPTDDGLGLTVRYLTPHSKWSFHSTYQDNLYMLSLSRGGPTMWMSPGDAAKINVRDNDWVEAVNANGIYVCRAIVSHRMPEGVVFVYHVQERTVDTPRTETNGKRGGNHNALTRVRIKPSHLAGGYGQHAFAFNYLGPTGNQRDEVTVVRRRSQEVRY

>A36751
VTVTPHVGGPLEELLERSGRFFTPGEFSADLRTVTRRGGREGDVFYRDRWSHDKVVRSTHGVNCTGSCSWKIYVKDGIITWETQQTDYPSVGPDRPEYEPRGCPRGASFSWYSYSPTRVRYPYARGVLVEMYREAKTRLGDPVLAWADIQADPERRRRYQQARGKGGLVRVSWAEASEMVAAAHVHTIKTYGPDRVAGFSPIPAMSMVSHAAGSRFVELIGGVMTSFYDWYADLPVASPQVFGDQTDVPESGDWWDASYLVMWGSNVPITRTPDAHWMAEARYRGAKVVVVSPDYADNTKFADEWVRCAAGTDTALAMAMGHVILSECYVRNQVPFFVDYVRRYTDLPFLIKLEKRGDLLVPGKFLTAADIGEESENAAFKPALLDELTNTVVVPQGSLGFRFGEDGVGKWNLDLGSVVPALSVEMDKAVNGDRSAELVTLPSFDTIDGHGETVSRGVPVRRAGKHLVCTVFDLMLAHYGVARAGLPGEWPTGYHDRTQQNTPAWQESITGVPAAQAIRFAKEFARNATESGGRSMIIMGGGICHWFHSDVMYRSVLALLMLTGSMGRNGGGWAHYVGQEKVRPLTGWQTMAMATDWSRPPRQVPGASYWYAHTDQWRYDGYGADKLASPVGRGRFAGKHTMDLLTSATAMGWSPFYPQFDRSSLDVADEARAAGRDVGDYVAEQLAQHKLKLSITDPDNPVNWPRVLTVWRANLIGSSGKGGEYFLRHLLGTDSNVQSDPPTDGVHPRDVVWDSDIPEGKLDLIMSIDFRMTSTTLVSDVVLPAATWYEKSDLSSTDMHPYVHSFSPAIDPPWETRSDFDAFAAIARAFSALAKRHLGTRTDVVLTALQHDTPDEMAYPDGTERDWLATGEVPVPGRTMSKLTVVERDYTAIYDKWLTLGPLIDQFGMTTKGYTVHPFREVSELAANFGVMNSGVAVGRPAITTAKRMADVILALSGTCNGRLAVEGFLELEKRTGQRLAHLAEGSEERRITYADTQARPVPVITSPEWSGSESGGRRYAPFTINIEHLKPFHTLTGRMHFYLAHDWVEELGEQLPVYRPPLDMARLFNQPELGPTDDGLGLTVRYLTPHSKWSFHSTYQDNLYMLSLSRGGPTMWMSPGDAAKINVRDNDWVEAVNANGIYVCRAIVSHRMPEGVVFVYHVQERTVDTPRTETNGKRGGNHNALTRVRIKPSHLAGGYGQHAFAFNYLGPTGNQRDEVTVVRRRSQEVRY

>A67908
VTVTPHVGGPLEELLERSGRFFTPGEFSADLRTVTRRGGREGDVFYRDRWSHDKVVRSTHGVNCTGSCSWKIYVKDGIITWETQQTDYPSVGPDRPEYEPRGCPRGASFSWYSYSPTRVRYPYARGVLVEMYREAKTRLGDPVLAWADIQADPERRRRYQQARGKGGLVRVSWAEASEMVAAAHVHTIKTYGPDRVAGFSPIPAMSMVSHAAGSRFVELIGGVMTSFYDWYADLPVASPQVFGDQTDVPESGDWWDASYLVMWGSNVPITRTPDAHWMAEARYRGAKVVVVSPDYADNTKFADEWVRCAAGTDTALAMAMGHVILSECYVRNQVPFFVDYVRRYTDLPFLIKLEKRGDLLVPGKFLTAADIGEESENAAFKPALLDELTNTVVVPQGSLGFRFGEDGVGKWNLDLGSVVPALSVEMDKAVNGDRSAELVTLPSFDTIDGHGETVSRGVPVRRAGKHLVCTVFDLMLAHYGVARAGLPGEWPTGYHDRTQQNTPAWQESITGVPAAQAIRFAKEFARNATESGGRSMIIMGGGICHWFHSDVMYRSVLALLMLTGSMGRNGGGWAHYVGQEKVRPLTGWQTMAMATDWSRPPRQVPGASYWYAHTDQWRYDGYGADKLASPVGRGRFAGKHTMDLLTSATAMGWSPFYPQFDRSSLDVADEARAAGRDVGDYVAEQLAQHKLKLSITDPDNPVNWPRVLTVWRANLIGSSGKGGEYFLRHLLGTDSNVQSDPPTDGVHPRDVVWDSDIPEGKLDLIMSIDFRMTSTTLVSDVVLPAATWYEKSDLSSTDMHPYVHSFSPAIDPPWETRSDFDAFAAIARAFSALAKRHLGTRTDVVLTALQHDTPDEMAYPDGTERDWLATGEVPVPGRTMSKLTVVERDYTAIYDKWLTLGPLIDQFGMTTKGYTVHPFREVSELAANFGVMNSGVAVGRPAITTAKRMADVILALSGTCNGRLAVEGFLELEKRTGQRLAHLAEGSEERRITYADTQARPVPVITSPEWSGSESGGRRYAPFTINIEHLKPFHTLTGRMHFYLAHDWVEELGEQLPVYRPPLDMARLFNQPELGPTDDGLGLTVRYLTPHSKWSFHSTYQDNLYMLSLSRGGPTMWMSPGDAAKINVRDNDWVEAVNANGIYVCRAIVSHRMPEGVVFVYHVQERTVDTPRTETNGKRGGNHNALTRVRIKPSHLAGGYGQHAFAFNYLGPTGNQRDEVTVVRRRSQEVRY

>A71948
VTVTPHVGGPLEELLERSGRFFTPGEFSADLRTVTRRGGREGDVFYRDRWSHDKVVRSTHGVNCTGSCSWKIYVKDGIITWETQQTDYPSVGPDRPEYEPRGCPRGASFSWYSYSPTRVRYPYARGVLVEMYREAKTRLGDPVLAWADIQADPERRRRYQQARGKGGLVRVSWAEASEMVAAAHVHTIKTYGPDRVAGFSPIPAMSMVSHAAGSRFVELIGGVMTSFYDWYADLPVASPQVFGDQTDVPESGDWWDASYLVMWGSNVPITRTPDAHWMAEARYRGAKVVVVSPDYADNTKFADEWVRCAAGTDTALAMAMGHVILSECYVRNQVPFFVDYVRRYTDLPFLIKLEKRGDLLVPGKFLTAADIGEESENAAFKPALLDELTNTVVVPQGSLGFRFGEDGVGKWNLDLGSVVPALSVEMDKAVNGDRSAELVTLPSFDTIDGHGETVSRGVPVRRAGKHLVCTVFDLMLAHYGVARAGLPGEWPTGYHDRTQQNTPAWQESITGVPAAQAIRFAKEFARNATESGGRSMIIMGGGICHWFHSDVMYRSVLALLMLTGSMGRNGGGWAHYVGQEKVRPLTGWQTMAMATDWSRPPRQVPGASYWYAHTDQWRYDGYGADKLASPVGRGRFAGKHTMDLLTSATAMGWSPFYPQFDRSSLDVADEARAAGRDVGDYVAEQLAQHKLKLSITDPDNPVNWPRVLTVWRANLIGSSGKGGEYFLRHLLGTDSNVQSDPPTDGVHPRDVVWDSDIPEGKLDLIMSIDFRMTSTTLVSDVVLPAATWYEKSDLSSTDMHPYVHSFSPAIDPPWETRSDFDAFAAIARAFSALAKRHLGTRTDVVLTALQHDTPDEMAYPDGTERDWLATGEVPVPGRTMSKLTVVERDYTAIYDKWLTLGPLIDQFGMTTKGYTVHPFREVSELAANFGVMNSGVAVGRPAITTAKRMADVILALSGTCNGRLAVEGFLELEKRTGQRLAHLAEGSEERRITYADTQARPVPVITSPEWSGSESGGRRYAPFTINIEHLKPFHTLTGRMHFYLAHDWVEELGEQLPVYRPPLDMARLFNQPELGPTDDGLGLTVRYLTPHSKWSFHSTYQDNLYMLSLSRGGPTMWMSPGDAAKINVRDNDWVEAVNANGIYVCRAIVSHRMPEGVVFVYHVQERTVDTPRTETNGKRGGNHNALTRVRIKPSHLAGGYGQHAFAFNYLGPTGNQRDEVTVVRRRSQEVRY

>A45280
VTVTPHVGGPLEELLERSGRFFTPGEFSADLRTVTRRGGREGDVFYRDRWSHDKVVRSTHGVNCTGSCSWKIYVKDGIITWETQQTDYPSVGPDRPEYEPRGCPRGASFSWYSYSPTRVRYPYARGVLVEMYREAKTRLGDPVLAWADIQADPERRRRYQQARGKGGLVRVSWAEASEMVAAAHVHTIKTYGPDRVAGFSPIPAMSMVSHAAGSRFVELIGGVMTSFYDWYADLPVASPQVFGDQTDVPESGDWWDASYLVMWGSNVPITRTPDAHWMAEARYRGAKVVVVSPDYADNTKFADEWVRCAAGTDTALAMAMGHVILSECYVRNQVPFFVDYVRRYTDLPFLIKLEKRGDLLVPGKFLTAADIGEESENAAFKPALLDELTNTVVVPQGSLGFRFGEDGVGKWNLDLGSVVPALSVEMDKAVNGDRSAELVTLPSFDTIDGHGETVSRGVPVRRAGKHLVCTVFDLMLAHYGVARAGLPGEWPTGYHDRTQQNTPAWQESITGVPAAQAIRFAKEFARNATESGGRSMIIMGGGICHWFHSDVMYRSVLALLMLTGSMGRNGGGWAHYVGQEKVRPLTGWQTMAMATDWSRPPRQVPGASYWYAHTDQWRYDGYGADKLASPVGRGRFAGKHTMDLLTSATAMGWSPFYPQFDRSSLDVADEARAAGRDVGDYVAEQLAQHKLKLSITDPDNPVNWPRVLTVWRANLIGSSGKGGEYFLRHLLGTDSNVQSDPPTDGVHPRDVVWDSDIPEGKLDLIMSIDFRMTSTTLVSDVVLPAATWYEKSDLSSTDMHPYVHSFSPAIDPPWETRSDFDAFAAIARAFSALAKRHLGTRTDVVLTALQHDTPDEMAYPDGTERDWLATGEVPVPGRTMSKLTVVERDYTAIYDKWLTLGPLIDQFGMTTKGYTVHPFREVSELAANFGVMNSGVAVGRPAITTAKRMADVILALSGTCNGRLAVEGFLELEKRTGQRLAHLAEGSEERRITYADTQARPVPVITSPEWSGSESGGRRYAPFTINIEHLKPFHTLTGRMHFYLAHDWVEELGEQLPVYRPPLDMARLFNQPELGPTDDGLGLTVRYLTPHSKWSFHSTYQDNLYMLSLSRGGPTMWMSPGDAAKINVRDNDWVEAVNANGIYVCRAIVSHRMPEGVVFVYHVQERTVDTPRTETNGKRGGNHNALTRVRIKPSHLAGGYGQHAFAFNYLGPTGNQRDEVTVVRRRSQEVRY
