# Supplementary material for: POTION: an end-to-end pipeline for positive Darwinian selection detection in genome-scale data through phylogenetic comparison of protein-coding genes
Source: BMC Genomics. 2015 Aug 1;16(1):567. doi: 10.1186/s12864-015-1765-0 (PMC4521464; doi:10.1186/s12864-015-1765-0)
Supplement: Additional file 4: — Alignment data for MYC dataset. Compressed text files in .tgz format, untrimmed and trimmed alignment data for MYC dataset as produced by POTION. Data in fasta and phylip format. [file 12864_2015_1765_MOESM4_ESM.tgz › alignments/ORTHOMCL1705.cluster.aa.fa.aln]

>A4091
MSNLLVTPELVAAAAADLAGIGSAIGAANAAAGAPTMALLAAGADEVSAAVAAVFSSYAQQYQALSAAAAAFHDQFVRALAAGAGAYAGAEAANVEQQLLNAINAPTLALLGRPLIGNGADGAAGTGQAGGAGGLLYGNGGNGGSGAAGQAGGAGGAAGLIGHGGTGG----------------------------AVTGVSTTGGPGGHGGDAGLYGFGGAGGAGGFGQSGAAGGAGGAGGWLYGDGGDGGAGDNGGNESGTGVSAVGGVGGAGGAGGLLFGNGGDGGVGGDGGDGSSTQDSGGDGGAGGAGGAGGWLLGNGGAGGAGGAASIKVATGGLGGDGGDAGLFGFGGDGGWGGRGVDARFGAAGGAAGAGGAGGWLYGDGGAGGVGGVGGAVFSLSSGDGGAGGAGGGGGWLFGNGGDGGAGGGGGGRFGSGSGAGGDGAVGGAGGAGAWFGNGGAGGVGGGGGRGTTAIGGDGGAGGAGGAGGWLYGDGGAGGAGGGGGRGGTGNDGGDGGDGGRGGDAQLLGNGGDGGAGGAGGPAGLALPPGPARPAGAAVPAVRCSAAPARPARTADPWLAPIFARSTLRHSHHLGGIAQTGAVADQQGQIAGLGRAGRQ--------------------

>A55709
MSNLLVTPELVAAAAADLAGIGSAIGAANAAAGAPTMALLAAGADEVSAAVAAVFSSYAQQYQALSAAAAAFHDQFVRALAAGAGAYAGAEAANVEQQLLNAINAPTLALLGRPLIGNGADGAAGTGQAGGAGGLLYGNGGNGGSGAAGQAGGAGGAAGLIGHGGTGGVGGTGAAGGAGGTGGWLFGNGGAGGTGGAVTGVSTTGGPGGHGGDAGLYGFGGAGGAGGFGQSGAAGGAGGAGGWLYGDGGDGGAGGNGGNESGTGVSGVGGVGGAGGAGGLLFGNGGDGGVGGDGGDGSSTQDSGGDGGAGGAGGAGGWLLGNGGAGGAGGAASIKVATGGLGGDGGDAGLFGFGGDGGWGGRGVDARFGAAGGAAGAGGAGGWLYGDGGAGGVGGVGGAVFSLSSGDGGAGGAGGGGGWLFGNGGDGGAGGGGGGRFGSGSGAGGDGAVGGAGGAGAWFGNGGAGGVGGGGGRGTTAIGGDGGAGGAGGAGGWLYGDGGAGGAGGGGGRGGTGNDGGDGGDGGRGGDAQLLGNGGDGGAGGAGGPAGLALPPGPARPAGAAVPAVRCSAAPARPARTADPWLAPIFARSTLRHSHHLGGIAQTGAVADQQGQIAGLGRAGRQ--------------------

>A59694
MSNLLVTPELVAAAAADLAGIGSAIGAANAAAGAPTMALLAAGADEVSAAVAAVFSSYAQQYQALSAAAAAFHDQFVRALAAGAGAYAGAEAANVEQQLLNAINAPTLALLGRPLIGNGADGAAGTGQAGGAGGLLYGNGGNGGSGAAGQAGGAGGAAGLIGHGGTGGVGGTGAAGGAGGTGGWLFGNGGAGGTGGAVTGVSTTGGPGGHGGDAGLYGFGGAGGAGGFGQSGAAGGAGGAGGWLYGDGGDGGAGGNGGNESGTGVSGVGGVGGAGGAGGLLFGNGGDGGVGGDGGDGSSTQDSGGDGGAGGAGGAGGWLLGNGGAGGAGGAASIKVATGGLGGDGGDAGLFGFGGDGGWGGRGVDARFGAAGGAAGAGGAGGWLYGDGGAGGVGGVGGAVFSLSSGDGGAGGAGGGGGWLFGNGGDGGAGGGGGGRFGSGSGAGGDGAVGGAGGAGAWFGNGGAGGVGGGGGRGTTAIGGDGGAGGAGGAGGWLYGDGGAGGAGGGGGRGGTGNDGGDGGDGGRGGDAQLLGNGGDGGAGGAGGPAGLALPPGPARPAGAAVPAVRCSAAPARPARTADPWLAPIFARSTLRHSHHLGGIAQTGAVADQQGQIAGLGRAGRQ--------------------

>A469
---LLVTPELVAAAAADLAGIGSAIGAANAAAGAPTMALLAAGADEVSAAVAAVFSSYAQQYQALSAAAAAFHDQFVRALAAGAGAYAGAEAANVEQQLLNAINAPTLALLGRPLIGNGADGAAGTGQAGGAGGLLYGNGGNGGSGAAGQAGGAGGAAGLIGH----------------------------GGTGGAVTGVSTTGGPGGHGGDAGLYGFGGAGGAGGFGQSGAAGGAGGAGGWLYGDGGDGGAGGNGGNESGTGVSGVGGVGGAGGAGGLLFGNGGDGGVGGDGGDGSSTQDSGGDGGAGGAGGAGGWLLGNGGAGGAGGAASIKVATGGLGGDGGDAGLFGFGGDGGWGGRGVDARFGAAGGAAGAGGAGGWLYGDGGAGGVGGVGGAVFSLSSGDGGAGGAGGGGGWLFGNGGDGGAGGGGGGRFGSGSGAGGDGAVGGAGGAGAWFGNGGAGGVGGGGGRGTTAIGGDGGAGGPGGLVRRVYGDGGAGGAGGGGGRGGTGNDGGDGGDGGRGGDAQLLGNGGDGGAGGAGGPAGFGASPG------------------------------------------------------------AGRGRRGRRCRRFAVRQPRHDRPARLIPG

>A52069
---LLVTPELVAAAAADLAGIGSAIGAANAAAGAPTMALLAAGADEVSAAVAAVFSSYAQQYQALSAAAAAFHDQFVRALAAGAGAYAGAEAANVEQQLLNAINAPTLALLGRPLIGNGADGAAGTGQAGGAGGLLYGNGGNGGSGAAGQAGGAGGAAGLIGHGGTGGVGGTGAAGGAGGTGGWLFGNGGAGGTGGAVTGVSTTGGPGGHGGDAGLYGFGGAGGAGGFGQSGAAGGAGGAGGLLYGDGGDGGAGENDGNESGTGVSGVGGVGGAGGAGGLLFGNGGDGGVGGDGGDGSSTQDSGGDGGAGGAGGAGGWLLGNGGAGGAGGAASIKVATGGLGGDGGDAGLFGFGGDGGWGGRGVDARFGAAGGAAGAGGAGGWLYGDGGAGGVGGVGGAVFSLSSGDGGAGGAGGGGGWLFGNGGDGGAGGGGGGRFGSGSGAGGDGAVGGAGGAGAWFGNGGAGGVGGGGGRGTTAIGGDGGAGGAGGAGGWLYGDGGAGGAGGGGGRGGTGNDGGDGGDGGRGGDAQLLGNGGDGGAGGAGGPAGLALPPGPARPAGAAVPAVRCSAAPARPARTADPWLAPIFARSTLRHSHHLGGIAQTGAVADQQGQIAGLGRAGRQ--------------------

>A8067
MSNLLVTPELVAAAAADLAGIGSAIGAANAAAGAPTMALLAAGADEVSAAVAAVFSSYAQQYQALSAAAAAFHDQFVRALAAGAGAYAGAEAANVEQQLLNAINAPTLALLGRPLIGNGADGAAGTGQAGGAGGLLYGNGGNGGSGAAGQAGGAGGAAGLIGHGGTGGVGGTGAAGGAGGTGGWLFGNGGAGGTGGAVTGVSTTGGPGGHGGDAGLYGFGGAGGAGGFGQSGAAGGAGGAGGWLYGDGGDGGAGGNGGNESGTGVSGVGGVGGAGGAGGLLFGNGGDGGVGGDGGDGSSTQDSGGDGGAGGAGGAGGWLLGNGGAGGAGGAASIKVATGGLGGDGGDAGLFGFGGDGGWGGRGVDARFGAAGGAAGAGGAGGWLYGDGGAGGVGGVGGAVFSLSSGDGGAGGAGGGGGWLFGNGGDGGAGGGGGGRFGSGSGAGGDGAVGGAGGAGAWFGNGGAGGVGGGGGRGTTAIGGDGGAGGAGGAGGWLYGDGGAGGAGGGGGRGGTGNDGGDGGDGGRGGDAQLLGNGGDGGAGGAGGPAGLALPPGPARPAGAAVPAVRCSAAPARPARTADPWLAPIFARSTLRHSHHLGGIAQTGAVADQQGQIAGLGRAGRQ--------------------

>A11997
MSNLLVTPELVAAAAADLAGIGSAIGAANAAAGAPTMALLAAGADEVSAAVAAVFSSYAQQYQALSAAAAAFHDQFVRALAAGAGAYAGAEAANVEQQLLNAINAPTLALLGRPLIGNGADGAAGTGQAGGAGGLLYGNGGNGGSGAAGQAGGAGGAAGLIGHGGTGGVGGTGAAGGAGGTGGWLFGNGGAGGTGGAVTGVSTTGGPGGHGGDAGLYGFGGAGGAGGFGQSGAAGGAGGAGGWLYGDGGDGGAGGNGGNESGTGVSGVGGVGGAGGAGGLLFGNGGDGGVGGDGGDGSSTQDSGGDGGAGGAGGAGGWLLGNGGAGGAGGAASIKVATGGLGGDGGDAGLFGFGGDGGWGGRGVDARFGAAGGAAGAGGAGGWLYGDGGAGGVGGVGGAVFSLSSGDGGAGGAGGGGGWLFGNGGDGGAGGGGGGRFGSGSGAGGDGAVGGAGGAGAWFGNGGAGGVGGGGGRGTTAIGGDGGAGGAGGAGGWLYGDGGAGGAGGGGGRGGTGNDGGDGGDGGRGGDAQLLGNGGDGGAGGAGGPAGLALPPGPARPAGAAVPAVRCSAAPARPARTADPWLAPIFARSTLRHSHHLGGIAQTGAVADQQGQIAGLGRAGRQ--------------------

>A28041
MSNLLVTPELVAAAAADLAGIGSAIGAANAAAGAPTMALLAAGADEVSAAVAAVFSSYAQQYQALSAAAAAFHDQFVRALAAGAGAYAGAEAANVEQQLLNAINAPTLALLGRPLIGNGADGAAGTGQAGGAGGLLYGNGGNGGSGAAGQAGGAGGAAGLIGH----------------------------GGTGGAVTGVSTTGGPGGHGGDAGLYGFGGAGGAGGFGQSGAAGGAGGAGGWLYGDGGDGGAGGNGGNESGTGVSGVGGVGGAGGAGGLLFGNGGDGGVGGDGGDGSSTQDSGGDGGAGGAGGAGGWLLGNGGAGGAGGAASIKVATGGLGGDGGDAGLFGFGGDGGWGGRGVDARFGAAGGAAGAGGAGGWLYGDGGAGGVGGVGGAVFSLSSGDGGAGGAGGGGGWLFGNGGDGGAGGGGGGRFGSGSGAGGDGAVGGAGGAGAWFGNGGAGGVGGGGGRGTTAIGGDGGAGGAGGAGGWLYGDGGAGGAGGGGGRGGTGNDGGDGGDGGRGGDAQLLGNGGDGGAGGAGGPAGLALPPGPARPAGAAVPAVRCSAAPARPARTADPWLAPIFARSTLRHSHHLGGIAQTGAVADQQGQIAGLGRAGRQ--------------------

>A36083
---LLVTPELVAAAAADLAGIGSAIGAANAAAGAPTMALLAAGADEVSAAVAAVFSSYAQQYQALSAAAAAFHDQFVRALAAGAGAYAGAEAANVEQQLLNAINAPTLALLGRPLIGNGADGAAGTGQAGGAGGLLYGNGGNGGSGAAGQAGGAGGAAGLIGHGGTGGVGGTGAAGGAGGTGGWLFGNGGAGGTGGAVTGVSTTGGPGGHGGDAGLYGFGGAGGAGGFGQSGAAGGAGGAGGWLYGDGGDGGAGGNGGNESGTGVSGVGGVGGAGGAGGLLFGNGGDGGVGGDGGDGSSTQDSGGDGGAGGAGGAGGWLLGNGGAGGAGGAASIKVATGGLGGDGGDAGLFGFGGDGGWGGRGVDARFGAAGGAAGAGGAGGWLYGDGGAGGVGGVGGAVFSLSSGDGGAGGAGGGGGWLFGNGGDGGAGGGGGGRFGSGSGAGGDGAVGGAGGAGAWFGNGGAGGVGGGGGRGTTAIGGDGGAGGAGGAGGWLYGDGGAGGAGGGGGRGGTGNDGGDGGDGGRGGDAQLLGNGGDGGAGGAGGPAGLALPPGPARPAGAAVPAVRCSAAPARPARTADPWLAPIFARSTLRHSHHLGGIAQTGAVADQQGQIAGLGRAGRQ--------------------

>A71287
MSNLLVTPELVAAAAADLAGIGSAIGAANAAAGAPTMALLAAGADEVSAAVAAVFSSYAQQYQALSAAAAAFHDQFVRALAAGAGAYAGAEAANVEQQLLNAINAPTLALLGRPLIGNGADGAAGTGQAGGAGGLLYGNGGNGGSGAAGQAGGAGGAAGLIGHGGTGGVGGTGAAGGAGGTGGWLFGNGGAGGTGGAVTGVSTTGGPGGHGGDAGLYGFGGAGGAGGFGQSGAAGGAGGAGGWLYGDGGDGGAGGNGGNESGTGVSGVGGVGGAGGAGGLLFGNGGDGGVGGDGGDGSSTQDSGGDGGAGGAGGAGGWLLGNGGAGGAGGAASIKVATGGLGGDGGDAGLFGFGGDGGWGGRGVDARFGAAGGAAGAGGAGGWLYGDGGAGGVGGVGGAVFSLSSGDGGAGGAGGGGGWLFGNGGDGGAGGGGGGRFGSGSGAGGDGAVGGAGGAGAWFGNGGAGGVGGGGGRGTTAIGGDGGAGGAGGAGGWLYGDGGAGGAGGGGGRGGTGNDGGDGGDGGRGGDAQLLGNGGDGGAGGAGGPAGLALPPGPARPAGAAVPAVRCSAAPARPARTADPWLAPIFARSTLRHSHHLGGIAQTGAVADQQGQIAGLGRAGRQ--------------------
