# Supplementary material for: POTION: an end-to-end pipeline for positive Darwinian selection detection in genome-scale data through phylogenetic comparison of protein-coding genes
Source: BMC Genomics. 2015 Aug 1;16(1):567. doi: 10.1186/s12864-015-1765-0 (PMC4521464; doi:10.1186/s12864-015-1765-0)
Supplement: Additional file 4: — Alignment data for MYC dataset. Compressed text files in .tgz format, untrimmed and trimmed alignment data for MYC dataset as produced by POTION. Data in fasta and phylip format. [file 12864_2015_1765_MOESM4_ESM.tgz › alignments/ORTHOMCL230.cluster.aa.fa.aln]

>A4334
MFDSKVAIVTGAAQGIGQAYAQALAREGASVVVADINADGAAAVAKQIVADGGTAIHVPVDVSDEDSAKAMVDRAVGAFGGIDYLVNNAAIYGGMKLDLLLTVPLDYYKKFMSVNHDGVLVCTRAVYKHMAKRGGGAIVNQSSTAAWLYSNFYGLAKVGVNGLTQQLARELGGMKIRINAIAPGPIDTEATRTVTPAELVKNMVQTIPLSRMGTPEDLVGMCLFLLSDSASWITGQIFNVDGGQIIRS

>A52279
MFDSKVAIVTGAAQGIGQAYAQALAREGASVVVADINADGAAAVAKQIVADGGTAIHVPVDVSDEDSAKAMVDRAVGAFGGIDYLVNNAAIYGGMKLDLLLTVPLDYYKKFMSVNHDGVLVCTRAVYKHMAKRGGGAIVNQSSTAAWLYSNFYGLAKVGVNGLTQQLARELGGMKIRINAIAPGPIDTEATRTVTPAELVKNMVQTIPLSRMGTPEDLVGMCLFLLSDSASWITGQIFNVDGGQIIRS

>A55953
MFDSKVAIVTGAAQGIGQAYAQALAREGASVVVADINADGAAAVAKQIVADGGTAIHVPVDVSDEDSAKAMVDRAVGAFGGIDYLVNNAAIYGGMKLDLLLTVPLDYYKKFMSVNHDGVLVCTRAVYKHMAKRGGGAIVNQSSTAAWLYSNFYGLAKVGVNGLTQQLARELGGMKIRINAIAPGPIDTEATRTVTPAELVKNMVQTIPLSRMGTPEDLVGMCLFLLSDSASWITGQIFNVDGGQIIRS

>A59936
MFDSKVAIVTGAAQGIGQAYAQALAREGASVVVADINADGAAAVAKQIVADGGTAIHVPVDVSDEDSAKAMVDRAVGAFGGIDYLVNNAAIYGGMKLDLLLTVPLDYYKKFMSVNHDGVLVCTRAVYKHMAKRGGGAIVNQSSTAAWLYSNFYGLAKVGVNGLTQQLARELGGMKIRINAIAPGPIDTEATRTVTPAELVKNMVQTIPLSRMGTPEDLVGMCLFLLSDSASWITGQIFNVDGGQIIRS

>A63816
MFDSKVAIVTGAAQGIGQAYAQALAREGASVVVADINADGAAAVAKQIVADGGTAIHVPVDVSDEDSAKAMVDRAVGAFGGIDYLVNNAAIYGGMKLDLLLTVPLDYYKKFMSVNHDGVLVCTRAVYKHMAKRGGGAIVNQSSTAAWLYSNFYGLAKVGVNGLTQQLARELGGMKIRINAIAPGPIDTEATRTVTPAELVKNMVQTIPLSRMGTPEDLVGMCLFLLSDSASWITGQIFNVDGGQIIRS

>A687
MFDSKVAIVTGAAQGIGQAYAQALAREGASVVVADINADGAAAVAKQIVADGGTAIHVPVDVSDEDSAKAMVDRAVGAFGGIDYLVNNAAIYGGMKLDLLLTVPLDYYKKFMSVNHDGVLVCTRAVYKHMAKRGGGAIVNQSSTAAWLYSNFYGLAKVGVNGLTQQLARELGGMKIRINAIAPGPIDTEATRTVTPAELVKNMVQTIPLSRMGTPEDLVGMCLFLLSDSASWITGQIFNVDGGQIIRS

>A48641
MFDSKVAIVTGAAQGIGQAYAQALAREGASVVVADINADGAAAVAKQIVADGGTAIHVPVDVSDEDSAKAMVDRAVGAFGGIDYLVNNAAIYGGMKLDLLLTVPLDYYKKFMSVNHDGVLVCTRAVYKHMAKRGGGAIVNQSSTAAWLYSNFYGLAKVGVNGLTQQLARELGGMKIRINAIAPGPIDTEATRTVTPAELVKNMVQTIPLSRMGTPEDLVGMCLFLLSDSASWITGQIFNVDGGQIIRS

>A8308
MFDSKVAIVTGAAQGIGQAYAQALAREGASVVVADINADGAAAVAKQIVADGGTAIHVPVDVSDEDSAKAMVDRAVGAFGGIDYLVNNAAIYGGMKLDLLLTVPLDYYKKFMSVNHDGVLVCTRAVYKHMAKRGGGAIVNQSSTAAWLYSNFYGLAKVGVNGLTQQLARELGGMKIRINAIAPGPIDTEATRTVTPAELVKNMVQTIPLSRMGTPEDLVGMCLFLLSDSASWITGQIFNVDGGQIIRS

>A12242
MFDSKVAIVTGAAQGIGQAYAQALAREGASVVVADINADGAAAVAKQIVADGGTAIHVPVDVSDEDSAKAMVDRAVGAFGGIDYLVNNAAIYGGMKLDLLLTVPLDYYKKFMSVNHDGVLVCTRAVYKHMAKRGGGAIVNQSSTAAWLYSNFYGLAKVGVNGLTQQLARELGGMKIRINAIAPGPIDTEATRTVTPAELVKNMVQTIPLSRMGTPEDLVGMCLFLLSDSASWITGQIFNVDGGQIIRS

>A19848
MFDSKVAIVTGAAQGIGQAYAQALAREGASVVVADINADGAAAVAKQIVADGGTAIHVPVDVSDEDSAKAMVDRAVGAFGGIDYLVNNAAIYGGMKLDLLLTVPLDYYKKFMSVNHDGVLVCTRAVYKHMAKRGGGAIVNQSSTAAWLYSNFYGLAKVGVNGLTQQLARELGGMKIRINAIAPGPIDTEATRTVTPAELVKNMVQTIPLSRMGTPEDLVGMCLFLLSDSASWITGQIFNVDGGQIIRS

>A16154
MFDSKVAIVTGAAQGIGQAYAQALAREGASVVVADINADGAAAVAKQIVADGGTAIHVPVDVSDEDSAKAMVDRAVGAFGGIDYLVNNAAIYGGMKLDLLLTVPLDYYKKFMSVNHDGVLVCTRAVYKHMAKRGGGAIVNQSSTAAWLYSNFYGLAKVGVNGLTQQLARELGGMKIRINAIAPGPIDTEATRTVTPAELVKNMVQTIPLSRMGTPEDLVGMCLFLLSDSASWITGQIFNVDGGQIIRS

>A28288
MFDSKVAIVTGAAQGIGQAYAQALAREGASVVVADINADGAAAVAKQIVADGGTAIHVPVDVSDEDSAKAMVDRAVGAFGGIDYLVNNAAIYGGMKLDLLLTVPLDYYKKFMSVNHDGVLVCTRAVYKHMAKRGGGAIVNQSSTAAWLYSNFYGLAKVGVNGLTQQLARELGGMKIRINAIAPGPIDTEATRTVTPAELVKNMVQTIPLSRMGTPEDLVGMCLFLLSDSASWITGQIFNVDGGQIIRS

>A32335
MFDSKVAIVTGAAQGIGQAYAQALAREGASVVVADINADGAAAVAKQIVADGGTAIHVPVDVSDEDSAKAMVDRAVGAFGGIDYLVNNAAIYGGMKLDLLLTVPLDYYKKFMSVNHDGVLVCTRAVYKHMAKRGGGAIVNQSSTAAWLYSNFYGLAKVGVNGLTQQLARELGGMKIRINAIAPGPIDTEATRTVTPAELVKNMVQTIPLSRMGTPEDLVGMCLFLLSDSASWITGQIFNVDGGQIIRS

>A36330
MFDSKVAIVTGAAQGIGQAYAQALAREGASVVVADINADGAAAVAKQIVADGGTAIHVPVDVSDEDSAKAMVDRAVGAFGGIDYLVNNAAIYGGMKLDLLLTVPLDYYKKFMSVNHDGVLVCTRAVYKHMAKRGGGAIVNQSSTAAWLYSNFYGLAKVGVNGLTQQLARELGGMKIRINAIAPGPIDTEATRTVTPAELVKNMVQTIPLSRMGTPEDLVGMCLFLLSDSASWITGQIFNVDGGQIIRS

>A67506
MFDSKVAIVTGAAQGIGQAYAQALAREGASVVVADINADGAAAVAKQIVADGGTAIHVPVDVSDEDSAKAMVDRAVGAFGGIDYLVNNAAIYGGMKLDLLLTVPLDYYKKFMSVNHDGVLVCTRAVYKHMAKRGGGAIVNQSSTAAWLYSNFYGLAKVGVNGLTQQLARELGGMKIRINAIAPGPIDTEATRTVTPAELVKNMVQTIPLSRMGTPEDLVGMCLFLLSDSASWITGQIFNVDGGQIIRS

>A41091
MFDSKVAIVTGAAQGIGQAYAQALAREGASVVVADINADGAAAVAKQIVADGGTAIHVPVDVSDEDSAKAMVDRAVGAFGGIDYLVNNAAIYGGMKLDLLLTVPLDYYKKFMSVNHDGVLVCTRAVYKHMAKRGGGAIVNQSSTAAWLYSNFYGLAKVGVNGLTQQLARELGGMKIRINAIAPGPIDTEATRTVTPAELVKNMVQTIPLSRMGTPEDLVGMCLFLLSDSASWITGQIFNVDGGQIIRS

>A71537
MFDSKVAIVTGAAQGIGQAYAQALAREGASVVVADINADGAAAVAKQIVADGGTAIHVPVDVSDEDSAKAMVDRAVGAFGGIDYLVNNAAIYGGMKLDLLLTVPLDYYKKFMSVNHDGVLVCTRAVYKHMAKRGGGAIVNQSSTAAWLYSNFYGLAKVGVNGLTQQLARELGGMKIRINAIAPGPIDTEATRTVTPAELVKNMVQTIPLSRMGTPEDLVGMCLFLLSDSASWITGQIFNVDGGQIIRS

>A44904
MFDSKVAIVTGAAQGIGQAYAQALAREGASVVVADINADGAAAVAKQIVADGGTAIHVPVDVSDEDSAKAMVDRAVGAFGGIDYLVNNAAIYGGMKLDLLLTVPLDYYKKFMSVNHDGVLVCTRAVYKHMAKRGGGAIVNQSSTAAWLYSNFYGLAKVGVNGLTQQLARELGGMKIRINAIAPGPIDTEATRTVTPAELVKNMVQTIPLSRMGTPEDLVGMCLFLLSDSASWITGQIFNVDGGQIIRS
