# Supplementary material for: POTION: an end-to-end pipeline for positive Darwinian selection detection in genome-scale data through phylogenetic comparison of protein-coding genes
Source: BMC Genomics. 2015 Aug 1;16(1):567. doi: 10.1186/s12864-015-1765-0 (PMC4521464; doi:10.1186/s12864-015-1765-0)
Supplement: Additional file 4: — Alignment data for MYC dataset. Compressed text files in .tgz format, untrimmed and trimmed alignment data for MYC dataset as produced by POTION. Data in fasta and phylip format. [file 12864_2015_1765_MOESM4_ESM.tgz › alignments/ORTHOMCL3360.cluster.aa.fa.aln]

>A4427
MTEHTPDIPLGSWLAALPDERLTQLLELRPDLAQPPPGSIAALAARAQARQSVKAATDELDFLRLAVFDALLVLQADTAPVPIVRLLAVIGDRAAQADVLGALADLKQRALAWGETAVRVATDAGTALPWHPGQVTLEGSSRSGDQLADLIAGLDPAQRDVLDKLLQGSPVGRTRDAAPGAPSDRPVPRLLAMGLLRRIDAETVILPRHVGQVLRGEQPGPMELTAPDPVVSTTTPDDADAAAAGAVIDLLREVDVLLENLGATPVAELRSGGLGVREFKRLAKATGIDEPRLGLILEIAAAAGLIASGMPDPEPPHSDGPFWAPTVAADRFATMSPAERWHLLASAWLDLPGRPALIGTRGPDAKPYGALSDSLFSTAAPLDRRLLLGMLAELPAGAGVDASRASATLIWRRPRWARRLQPAPIADLLTEGHALGLVGRGAISTPARALLDEALEPATAPAAAVGVMARALPKPIDHFLVQADLTVVVPGPLQRELADDLTTVATVESAGTAMVYRVSEQSIRHALDVGKSRDWLQEFFANRSKTPVPQGLTYLIDDVARRHGQLRIGMAASFVRCEDPTLLAQVVAAPEADGLALRALAPTVAVSPAPISEVLVTLRGAGFAPAAEDSTGAVVDVRTRGARVPTPQRRRPYRPPPRPNSEALKAVVAVLREVTAAPFANVRVDPAVTMSLLQRAAKDQATLVISYLDAAGVATQRVVAPITLRGGQLVAFDSSSGRLRDFAIHRITLVVSAHDR

>A52366
MTEHTPDIPLGSWLAALPDERLTQLLELRPDLAQPPPGSITALAARAQARQSVKAATDELDFLRLAVFDALLVLQADTAPVPIVRLLAVIGDRAAQADVLGALADLKQRALAWGETAVRVATDAGTALPWHPGQVTLEGSSRSGDQLADLIAGLDPAQRDVLDKLLQGSPVGRTRDAAPGAPSDRPVPRLLAMGLLRRIDAETVILPRHVGQVLRGEQPGPMELTAPDPVVSTTTPDDADAAAAGAVIDLLREVDVLLENLGATPVAELRSGGLGVREFKRLAKATGIDEPRLGLILEIAAAAGLIASGMPDPEPPHSDGPFWAPTVAADRFATMSPAERWHLLASAWLDLPGRPALIGTRGPDAKPYGALSDSLFSTAAPLDRRLLLGMLAELPAGAGVDASRASATLIWRRPRWARRLQPAPIADLLTEGHALGLVGRGAISTPARALLDEALEPATAPAAAVGVMARALPKPIDHFLVQADLTVVVPGPLQRELADDLTTVATVESAGTAMVYRVSEQSIRHALDVGKSRDWLQEFFANRSKTPVPQGLTYLIDDVARRHGQLRIGMAASFVRCEDPTLLAQVVAAPEADGLALRALAPTVAVSPAPISEVLVTLRGAGFAPAAEDSTGAVVDVRTRGARVPTPQRRRPYRPPPRPNSEALKAVVAVLREVTAAPFANVRVDPAVTMSLLQRAAKDQATLVISYLDAAGVATQRVVAPITLRGGQLVAFDSSSGRLRDFAIHRITSVVSAHDR

>A58307
MTEHTPDIPLGSWLAALPDERLTQLLELRPDLAQPPPGSIAALAARAQARQSVKAATDELDFLRLAVFDALLVLQADTAPVPIVRLLAVIGDRAAQADVLGALADLKQRALAWGETAVRVATDAGTALPWHPGQVTLEGSSRSGDQLADLIAGLDPAQRDVLDKLLQGSPVGRTRDAAPGAPSDRPVPRLLAMGLLRRIDAETVILPRHVGQVLRGEQPGPMELTAPDPVVSTTTPDDADAAAAGAVIDLLREVDVLLENLGATPVAELRSGGLGVREFKRLAKATGIDEPRLGLILEIAAAAGLIASGMPDPEPPHSDGPFWAPTVAADRFATMSPAERWHLLASAWLDLPGRPALIGTRGPDAKPYGALSDSLFSTAAPLDRRLLLGMLAELPAGAGVDASRASATLIWRRPRWARRLQPAPIADLLTEGHALGLVGRGAISTPARALLDEALEPATAPAAAVGVMARALPKPIDHFLVQADLTVVVPGPLQRELADDLTTVATVESAGTAMVYRVSEQSIRHALDVGKSRDWLQEFFANRSKTPVPQGLTYLIDDVARRHGQLRIGMAASFVRCEDPTLLAQVVAAPEADGLALRALAPTVAVSPAPISEVLVTLRGAGFAPAAEDSTGAVVDVRTRGARVPTPQRRRPYRPPPRPNSEALKAVVAVLREVTAAPFANVRVDPAVTMSLLQRAAKDQATLVISYLDAAGVATQRVVAPITLRGGQLVAFDSSSGRLRDFAIHRITLVVSAHDR

>A60029
MTEHTPDIPLGSWLAALPDERLTQLLELRPDLAQPPPGSIAALAARAQARQSVKAATDELDFLRLAVFDALLVLQADTAPVPIVRLLAVIGDRAAQADVLGALADLKQRALAWGETAVRVATDAGTALPWHPGQVTLEGSSRSGDQLADLIAGLDPAQRDVLDKLLQGSPVGRTRDAAPGAPSDRPVPRLLAMGLLRRIDAETVILPRHVGQVLRGEQPGPMELTAPDPVVSTTTPDDADAAAAGAVIDLLREVDVLLENLGATPVAELRSGGLGVREFKRLAKATGIDEPRLGLILEIAAAAGLIASGMPDPEPPHSDGPFWAPTVAADRFATMSPAERWHLLASAWLDLPGRPALIGTRGPDAKPYGALSDSLFSTAAPLDRRLLLGMLAELPAGAGVDASRASATLIWRRPRWARRLQPAPIADLLTEGHALGLVGRGAISTPARALLDEALEPATAPAAAVGVMARALPKPIDHFLVQADLTVVVPGPLQRELADDLTTVATVESAGTAMVYRVSEQSIRHALDVGKSRDWLQEFFANRSKTPVPQGLTYLIDDVARRHGQLRIGMAASFVRCEDPTLLAQVVAAPEADGLALRALAPTVAVSPAPISEVLVTLRGAGFAPAAEDSTGAVVDVRTRGARVPTPQRRRPYRPPPRPNSEALKAVVAVLREVTAAPFANVRVDPAVTMSLLQRAAKDQATLVISYLDAAGVATQRVVAPITLRGGQLVAFDSSSGRLRDFAIHRITLVVSAHDR

>A48728
MTEHTPDIPLGSWLAALPDERLTQLLELRPDLAQPPPGSIAALAARAQARQSVKAATDELDFLRLAVFDALLVLQADTAPVPIVRLLAVIGDRAAQADVLGALADLKQRALAWGETAVRVATDAGTALPWHPGQVTLEGSSRSGDQLADLIAGLDPAQRDVLDKLLQGSPVGRTRDAAPGAPSDRPVPRLLAMGLLRRIDAETVILPRHVGQVLRGEQPGPMELTAPDPVVSTTTPDDADAAAAGAVIDLLREVDVLLENLGATPVAELRSGGLGVREFKRLAKATGIDEPRLGLILEIAAAAGLIASGMPDPEPPHSDGPFWAPTVAADRFATMSPAERWHLLASAWLDLPGRPALIGTRGPDAKPYGALSDSLFSTAAPLDRRLLLGMLAELPAGAGVDASRASATLIWRRPRWARRLQPAPIADLLTEGHALGLVGRGAISTPARALLDEALEPATAPAAAVGVMARALPKPIDHFLVQADLTVVVPGPLQRELADDLTTVATVESAGTAMVYRVSEQSIRHALDVGKSRDWLQEFFANRSKTPVPQGLTYLIDDVARRHGQLRIGMAASFVRCEDPTLLAQVVAAPEADGLALRALAPTVAVSPAPISEVLVTLRGAGFAPAAEDSTGAVVDVRTRGARVPTPQRRRPYRPPPRPNSEALKAVVAVLREVTAAPFANVRVDPAVTMSLLQRAAKDQATLVISYLDAAGVATQRVVAPITLRGGQLVAFDSSSGRLRDFAIHRITSVVSAHDR

>A8403
MTEHTPDIPLGSWLAALPDERLTQLLELRPDLAQPPPGSIAALAARAQARQSVKAATDELDFLRLAVFDALLVLQADTAPVPIVRLLAVIGDRAAQADVLGALADLKQRALAWGETAVRVATDAGTALPWHPGQVTLEGSSRSGDQLADLIAGLDPAQRDVLDKLLQGSPVGRTRDAAPGAPSDRPVPRLLAMGLLRRIDAETVILPRHVGQVLRGEQPGPMELTAPDPVVSTTTPDDADAAAAGAVIDLLREVDVLLENLGATPVAELRSGGLGVREFKRLAKATGIDEPRLGLILEIAAAAGLIASGMPDPEPPHSDGPFWAPTVAADRFATMSPAERWHLLASAWLDLPGRPALIGTRGPDAKPYGALSDSLFSTAAPLDRRLLLGMLAELPAGAGVDASRASATLIWRRPRWARRLQPAPIADLLTEGHALGLVGRGAISTPARALLDEALEPATAPAAAVGVMARALPKPIDHFLVQADLTVVVPGPLQRELADDLTTVATVESAGTAMVYRVSEQSIRHALDVGKSRDWLQEFFANRSKTPVPQGLTYLIDDVARRHGQLRIGMAASFVRCEDPTLLAQVVAAPEADGLALRALAPTVAVSPAPISEVLVTLRGAGFAPAAEDSTGAVVDVRTRGARVPTPQRRRPYRPPPRPNSEALKAVVAVLREVTAAPFANVRVDPAVTMSLLQRAAKDQATLVISYLDAAGVATQRVVAPITLRGGQLVAFDSSSGRLRDFAIHRITLVVSAHDR

>A14597
MTEHTPDIPLGSWLAALPDERLTQLLELRPDLAQPPPGSIAALAARAQARQSVKAATDELDFLRLAVFDALLVLQADTAPVPIVRLLAVIGDRAAQADVLGALADLKQRALAWGETAVRVATDAGTALPWHPGQVTLEGSSRSGDQLADLIAGLDPAQRDVLDKLLQGSPVGRTRDAAPGAPSDRPVPRLLAMGLLRRIDAETVILPRHVGQVLRGEQPGPMELTAPDPVVSTTTPDDADAAAAGAVIDLLREVDVLLENLGATPVAELRSGGLGVREFKRLAKATGIDEPRLGLILEIAAAAGLIASGMPDPEPPHSDGPFWAPTVAADRFATMSPAERWHLLASAWLDLPGRPALIGTRGPDAKPYGALSDSLFSTAAPLDRRLLLGMLAELPAGAGVDASRASATLIWRRPRWARRLQPAPIADLLTEGHALGLVGRGAISTPARALLDEALEPATAPAAAVGVMARALPKPIDHFLVQADLTVVVPGPLQRELADDLTTVATVESAGTAMVYRVSEQSIRHALDVGKSRDWLQEFFANRSKTPVPQGLTYLIDDVARRHGQLRIGMAASFVRCEDPTLLAQVVAAPEADGLALRALAPTVAVSPAPISEVLVTLRGAGFAPAAEDSTGAVVDVRTRGARVPTPQRRRPYRPPPRPNSEALKAVVAVLREVTAAPFANVRVDPAVTMSLLQRAAKDQATLVISYLDAAGVATQRVVAPITLRGGQLVAFDSSSGRLRDFAIHRITLVVSAHDR

>A19933
MTEHTPDIPLGSWLAALPDERLTQLLELRPDLAQPPPGSIAALAARAQARQSVKAATDELDFLRLAVFDALLVLQADTAPVPIVRLLAVIGDRAAQADVLGALADLKQRALAWGETAVRVATDAGTALPWHPGQVTLEGSSRSGDQLADLIAGLDPAQRDVLDKLLQGSPVGRTRDAAPGAPSDRPVPRLLAMGLLRRIDAETVILPRHVGQVLRGEQPGPMELTAPDPVVSTTTPDDADAAAAGAVIDLLREVDVLLENLGATPVAELRSGGLGVREFKRLAKATGIDEPRLGLILEIAAAAGLIASGMPDPEPPHSDGPFWAPTVAADRFATMSPAERWHLLASAWLDLPGRPALIGTRGPDAKPYGALSDSLFSTAAPLDRRLLLGMLAELPAGAGVDASRASATLIWRRPRWARRLQPAPIADLLTEGHALGLVGRGAISTPARALLDEALEPATAPAAAVGVMARALPKPIDHFLVQADLTVVVPGPLQRELADDLTTVATVESAGTAMVYRVSEQSIRHALDVGKSRDWLQEFFANRSKTPVPQGLTYLIDDVARRHGQLRIGMAASFVRCEDPTLLAQVVAAPEADGLALRALAPTVAVSPAPISEVLVTLRGAGFAPAAEDSTGAVVDVRTRGARVPTPQRRRPYRPPPRPNSEALKAVVAVLREVTAAPFANVRVDPAVTMSLLQRAAKDQATLVISYLDAAGVATQRVVAPITLRGGQLVAFDSSSGRLRDFAIHRITLVVSAHDR

>A16241
MTEHTPDIPLGSWLAALPDERLTQLLELRPDLAQPPPGSIAALAARAQARQSVKAATDELDFLRLAVFDALLVLQADTAPVPIVRLLAVIGDRAAQADVLGALADLKQRALAWGETAVRVATDAGTALPWHPGQVTLEGSSRSGDQLADLIAGLDPAQRDVLDKLLQGSPVGRTRDAAPGAPSDRPVPRLLAMGLLRRIDAETVILPRHVGQVLRGEQPGPMELTAPDPVVSTTTPDDADAAAAGAVIDLLREVDVLLENLGATPVAELRSGGLGVREFKRLAKATGIDEPRLGLILEIAAAAGLIASGMPDPEPPHSDGPFWAPTVAADRFATMSPAERWHLLASAWLDLPGRPALIGTRGPDAKPYGALSDSLFSTAAPLDRRLLLGMLAELPAGAGVDASRASATLIWRRPRWARRLQPAPIADLLTEGHALGLVGRGAISTPARALLDEALEPATAPAAAVGVMARALPKPIDHFLVQADLTVVVPGPLQRELADDLTTVATVESAGTAMVYRVSEQSIRHALDVGKSRDWLQEFFANRSKTPVPQGLTYLIDDVARRHGQLRIGMAASFVRCEDPTLLAQVVAAPEADGLALRALAPTVAVSPAPISEVLVTLRGAGFAPAAEDSTGAVVDVRTRGARVPTPQRRRPYRPPPRPNSEALKAVVAVLREVTAAPFANVRVDPAVTMSLLQRAAKDQATLVISYLDAAGVATQRVVAPITLRGGQLVAFDSSSGRLRDFAIHRITSVVSAHDR

>A28384
MTEHTPDIPLGSWLAALPDERLTQLLELRPDLAQPPPGSIAALAARAQARQSVKAATDELDFLRLAVFDALLVLQADTAPVPIVRLLAVIGDRAAQADVLGALADLKQRALAWGETAVRVATDAGTALPWHPGQVTLEGSSRSGDQLADLIAGLDPAQRDVLDKLLQGSPVGRTRDAAPGAPSDRPVPRLLAMGLLRRIDAETVILPRHVGQVLRGEQPGPMELTAPDPVVSTTTPDDADAAAAGAVIDLLREVDVLLENLGATPVAELRSGGLGVREFKRLAKATGIDEPRLGLILEIAAAAGLIASGMPDPEPPHSDGPFWAPTVAADRFATMSPAERWHLLASAWLDLPGRPALIGTRGPDAKPYGALSDSLFSTAAPLDRRLLLGMLAELPAGAGVDASRASATLIWRRPRWARRLQPAPIADLLTEGHALGLVGRGAISTPARALLDEALEPATAPAAAVGVMARALPKPIDHFLVQADLTVVVPGPLQRELADDLTTVATVESAGTAMVYRVSEQSIRHALDVGKSRDWLQEFFANRSKTPVPQGLTYLIDDVARRHGQLRIGMAASFVRCEDPTLLAQVVAAPEADGLALRALAPTVAVSPAPISEVLVTLRGAGFAPAAEDSTGAVVDVRTRGARVPTPQRRRPYRPPPRPNSEALKAVVAVLREVTAAPFANVRVDPAVTMSLLQRAAKDQATLVISYLDAAGVATQRVVAPITLRGGQLVAFDSSSGRLRDFAIHRITLVVSAHDR

>A32426
MTEHTPDIPLGSWLAALPDERLTQLLELRPDLAQPPPGSIAALAARAQARQSVKAATDELDFLRLAVFDALLVLQADTAPVPIVRLLAVIGDRAAQADVLGALADLKQRALAWGETAVRVATDAGTALPWHPGQVTLEGSSRSGDQLADLIAGLDPAQRDVLDKLLQGSPVGRTRDAAPGAPSDRPVPRLLAMGLLRRIDAETVILPRHVGQVLRGEQPGPMELTAPDPVVSTTTPDDADAAAAGAVIDLLREVDVLLENLGATPVAELRSGGLGVREFKRLAKATGIDEPRLGLILEIAAAAGLIASGMPDPEPPHSDGPFWAPTVAADRFATMSPAERWHLLASAWLDLPGRPALIGTRGPDAKPYGALSDSLFSTAAPLDRRLLLGMLAELPAGAGVDASRASATLIWRRPRWARRLQPAPIADLLTEGHALGLVGRGAISTPARALLDEALEPATAPAAAVGVMARALPKPIDHFLVQADLTVVVPGPLQRELADDLTTVATVESAGTAMVYRVSEQSIRHALDVGKSRDWLQEFFANRSKTPVPQGLTYLIDDVARRHGQLRIGMAASFVRCEDPTLLAQVVAAPEADGLALRALAPTVAVSPAPISEVLVTLRGAGFAPAAEDSTGAVVDVRTRGARVPTPQRRRPYRPPPRPNSEALKAVVAVLREVTAAPFANVRVDPAVTMSLLQRAAKDQATLVISYLDAAGVATQRVVAPITLRGGQLVAFDSSSGRLRDFAIHRITLVVSAHDR

>A36424
MTEHTPDIPLGSWLAALPDERLTQLLELRPDLAQPPPGSIAALAARAQARQSVKAATDELDFLRLAVFDALLVLQADTAPVPIVRLLAVIGDRAAQADVLGALADLKQRALAWGETAVRVATDAGTALPWHPGQVTLEGSSRSGDQLADLIAGLDPAQRDVLDKLLQGSPVGRTRDAAPGAPSDRPVPRLLAMGLLRRIDAETVILPRHVGQVLRGEQPGPMELTAPDPVVSTTTPDDADAAAAGAVIDLLREVDVLLENLGATPVAELRSGGLGVREFKRLAKATGIDEPRLGLILEIAAAAGLIASGMPDPEPPHSDGPFWAPTVAADRFATMSPAERWHLLASAWLDLPGRPALIGTRGPDAKPYGALSDSLFSTAAPLDRRLLLGMLAELPAGAGVDASRASATLIWRRPRWARRLQPAPIADLLTEGHALGLVGRGAISTPARALLDEALEPATAPAAAVGVMARALPKPIDHFLVQADLTVVVPGPLQRELADDLTTVATVESAGTAMVYRVSEQSIRHALDVGKSRDWLQEFFANRSKTPVPQGLTYLIDDVARRHGQLRIGMAASFVRCEDPTLLAQVVAAPEADGLALRALAPTVAVSPAPISEVLVTLRGAGFAPAAEDSTGAVVDVRTRGARVPTPQRRRPYRPPPRPNSEALKAVVAVLREVTAAPFANVRVDPAVTMSLLQRAAKDQATLVISYLDAAGVATQRVVAPITLRGGQLVAFDSSSGRLRDFAIHRITLVVSAHDR

>A67597
MTEHTPDIPLGSWLAALPDERLTQLLELRPDLAQPPPGSIAALAARAQARQSVKAATDELDFLRLAVFDALLVLQADTAPVPIVRLLAVIGDRAAQADVLGALADLKQRALAWGETAVRVATDAGTALPWHPGQVTLEGSSRSGDQLADLIAGLDPAQRDVLDKLLQGSPVGRTRDAAPGAPSDRPVPRLLAMGLLRRIDAETVILPRHVGQVLRGEQPGPMELTAPDPVVSTTTPDDADAAAAGAVIDLLREVDVLLENLGATPVAELRSGGLGVREFKRLAKATGIDEPRLGLILEIAAAAGLIASGMPDPEPPHSDGPFWAPTVAADRFATMSPAERWHLLASAWLDLPGRPALIGTRGPDAKPYGALSDSLFSTAAPLDRRLLLGMLAELPAGAGVDASRASATLIWRRPRWARRLQPAPIADLLTEGHALGLVGRGAISTPARALLDEALEPATAPAAAVGVMARALPKPIDHFLVQADLTVVVPGPLQRELADDLTTVATVESAGTAMVYRVSEQSIRHALDVGKSRDWLQEFFANRSKTPVPQGLTYLIDDVARRHGQLRIGMAASFVRCEDPTLLAQVVAAPEADGLALRALAPTVAVSPAPISEVLVTLRGAGFAPAAEDSTGAVVDVRTRGARVPTPQRRRPYRPPPRPNSEALKAVVAVLREVTAAPFANVRVDPAVTMSLLQRAAKDQATLVISYLDAAGVATQRVVAPITLRGGQLVAFDSSSGRLRDFAIHRITSVVSAHDR

>A71630
MTEHTPDIPLGSWLAALPDERLTQLLELRPDLAQPPPGSIAALAARAQARQSVKAATDELDFLRLAVFDALLVLQADTAPVPIVRLLAVIGDRAAQADVLGALADLKQRALAWGETAVRVATDAGTALPWHPGQVTLEGSSRSGDQLADLIAGLDPAQRDVLDKLLQGSPVGRTRDAAPGAPSDRPVPRLLAMGLLRRIDAETVILPRHVGQVLRGEQPGPMELTAPDPVVSTTTPDDADAAAAGAVIDLLREVDVLLENLGATPVAELRSGGLGVREFKRLAKATGIDEPRLGLILEIAAAAGLIASGMPDPEPPHSDGPFWAPTVAADRFATMSPAERWHLLASAWLDLPGRPALIGTRGPDAKPYGALSDSLFSTAAPLDRRLLLGMLAELPAGAGVDASRASATLIWRRPRWARRLQPAPIADLLTEGHALGLVGRGAISTPARALLDEALEPATAPAAAVGVMARALPKPIDHFLVQADLTVVVPGPLQRELADDLTTVATVESAGTAMVYRVSEQSIRHALDVGKSRDWLQEFFANRSKTPVPQGLTYLIDDVARRHGQLRIGMAASFVRCEDPTLLAQVVAAPEADGLALRALAPTVAVSPAPISEVLVTLRGAGFAPAAEDSTGAVVDVRTRGARVPTPQRRRPYRPPPRPNSEALKAVVAVLREVTAAPFANVRVDPAVTMSLLQRAAKDQATLVISYLDAAGVATQRVVAPITLRGGQLVAFDSSSGRLRDFAIHRITLVVSAHDR

>A44993
MTEHTPDIPLGSWLAALPDERLTQLLELRPDLAQPPPGSIAALAARAQARQSVKAATDELDFLRLAVFDALLVLQADTAPVPIVRLLAVIGDRAAQADVLGALADLKQRALAWGETAVRVATDAGTALPWHPGQVTLEGSSRSGDQLADLIAGLDPAQRDVLDKLLQGSPVGRTRDAAPGAPSDRPVPRLLAMGLLRRIDAETVILPRHVGQVLRGEQPGPMELTAPDPVVSTTTPDDADAAAAGAVIDLLREVDVLLENLGATPVAELRSGGLGVREFKRLAKATGIDEPRLGLILEIAAAAGLIASGMPDPEPPHSDGPFWAPTVAADRFATMSPAERWHLLASAWLDLPGRPALIGTRGPDAKPYGALSDSLFSTAAPLDRRLLLGMLAELPAGAGVDASRASATLIWRRPRWARRLQPAPIADLLTEGHALGLVGRGAISTPARALLDEALEPATAPAAAVGVMARALPKPIDHFLVQADLTVVVPGPLQRELADDLTTVATVESAGTAMVYRVSEQSIRHALDVGKSRDWLQEFFANRSKTPVPQGLTYLIDDVARRHGQLRIGMAASFVRCEDPTLLAQVVAAPEADGLALRALAPTVAVSPAPISEVLVTLRGAGFAPAAEDSTGAVVDVRTRGARVPTPQRRRPYRPPPRPNSEALKAVVAVLREVTAAPFANVRVDPAVTMSLLQRAAKDQATLVISYLDAAGVATQRVVAPITLRGGQLVAFDSSSGRLRDFAIHRITLVVSAHDR
