# Supplementary material for: POTION: an end-to-end pipeline for positive Darwinian selection detection in genome-scale data through phylogenetic comparison of protein-coding genes
Source: BMC Genomics. 2015 Aug 1;16(1):567. doi: 10.1186/s12864-015-1765-0 (PMC4521464; doi:10.1186/s12864-015-1765-0)
Supplement: Additional file 4: — Alignment data for MYC dataset. Compressed text files in .tgz format, untrimmed and trimmed alignment data for MYC dataset as produced by POTION. Data in fasta and phylip format. [file 12864_2015_1765_MOESM4_ESM.tgz › alignments/ORTHOMCL1026.cluster.aa.fa.aln]

>A5909
MSPSPAAANRSEVGGPLPGLGADLLAVVARLNRLATQRIQMPLPAAQARLLATIEAQGEARIGDLAAVDHCSQPTMTTQVRRLEDAGLVTRTADPGDARAVRIRITPEGIRTLTAVRADRAAAIEPQLALLPPADRRVLADAVDVLRRLLDHAATTPGRATRQ

>A53700
MSPSPAAANRSEVGGPLPGLGADLLAVVARLNRLATQRIQMPLPAAQARLLATIEAQGEARIGDLAAVDHCSQPTMTTQVRRLEDAGLVTRTADPGDARAVRIRITPEGIRTLTAVRADRAAAIEPQLALLPPADRRVLADAVDVLRRLLDHAATTPGRATRQ

>A56825
MSPSPAAANRSEVGGPLPGLGADLLAVVARLNRLATQRIQMPLPAAQARLLATIEAQGEARIGDLAAVDHCSQPTMTTQVRRLEDAGLVTRTADPGDARAVRIRITPEGIRTLTAVRADRAAAIEPQLALLPPADRRVLADAVDVLRRLLDHAATTPGRATRQ

>A61487
MSPSPAAANRSEVGGPLPGLGADLLAVVARLNRLATQRIQMPLPAAQARLLATIEAQGEARIGDLAAVDHCSQPTMTTQVRRLEDAGLVTRTADPGDARAVRIRITPEGIRTLTAVRADRAAAIEPQLALLPPADRRVLADAVDVLRRLLDHAATTPGRATRQ

>A65233
MSPSPAAANRSEVGGPLPGLGADLLAVVARLNRLATQRIQMPLPAAQARLLATIEAQGEARIGDLAAVDHCSQPTMTTQVRRLEDAGLVTRTADPGDARAVRIRITPEGIRTLTAVRADRAAAIEPQLALLPPADRRVLADAVDVLRRLLDHAATTPGRATRQ

>A2105
MSPSPAAANRSEVGGPLPGLGADLLAVVARLNRLATQRIQMPLPAAQARLLATIEAQGEARIGDLAAVDHCSQPTMTTQVRRLEDAGLVTRTADPGDARAVRIRITPEGIRTLTAVRADRAAAIEPQLALLPPADRRVLADAVDVLRRLLDHAATTPGRATRQ

>A50082
MSPSPAAANRSEVGGPLPGLGADLLAVVARLNRLATQRIQMPLPAAQARLLATIEAQGEARIGDLAAVDHCSQPTMTTQVRRLEDAGLVTRTADPGDARAVRIRITPEGIRTLTAVRADRAAAIEPQLALLPPADRRVLADAVDVLRRLLDHAATTPGRATRQ

>A9852
MSPSPAAANRSEVGGPLPGLGADLLAVVARLNRLATQRIQMPLPAAQARLLATIEAQGEARIGDLAAVDHCSQPTMTTQVRRLEDAGLVTRTADPGDARAVRIRITPEGIRTLTAVRADRAAAIEPQLALLPPADRRVLADAVDVLRRLLDHAATTPGRATRQ

>A13115
MSPSPAAANRSEVGGPLPGLGADLLAVVARLNRLATQRIQMPLPAAQARLLATIEAQGEARIGDLAAVDHCSQPTMTTQVRRLEDAGLVTRTADPGDARAVRIRITPEGIRTLTAVRADRAAAIEPQLALLPPADRRVLADAVDVLRRLLDHAATTPGRATRQ

>A21323
MSPSPAAANRSEVGGPLPGLGADLLAVVARLNRLATQRIQMPLPAAQARLLATIEAQGEARIGDLAAVDHCSQPTMTTQVRRLEDAGLVTRTADPGDARAVRIRITPEGIRTLTAVRADRAAAIEPQLALLPPADRRVLADAVDVLRRLLDHAATTPGRATRQ

>A17595
MSPSPAAANRSEVGGPLPGLGADLLAVVARLNRLATQRIQMPLPAAQARLLATIEAQGEARIGDLAAVDHCSQPTMTTQVRRLEDAGLVTRTADPGDARAVRIRITPEGIRTLTAVRADRAAAIEPQLALLPPADRRVLADAVDVLRRLLDHAATTPGRATRQ

>A29909
MSPSPAAANRSEVGGPLPGLGADLLAVVARLNRLATQRIQMPLPAAQARLLATIEAQGEARIGDLAAVDHCSQPTMTTQVRRLEDAGLVTRTADPGDARAVRIRITPEGIRTLTAVRADRAAAIEPQLALLPPADRRVLADAVDVLRRLLDHAATTPGRATRQ

>A33897
MSPSPAAANRSEVGGPLPGLGADLLAVVARLNRLATQRIQMPLPAAQARLLATIEAQGEARIGDLAAVDHCSQPTMTTQVRRLEDAGLVTRTADPGDARAVRIRITPEGIRTLTAVRADRAAAIEPQLALLPPADRRVLADAVDVLRRLLDHAATTPGRATRQ

>A37926
MSPSPAAANRSEVGGPLPGLGADLLAVVARLNRLATQRIQMPLPAAQARLLATIEAQGEARIGDLAAVDHCSQPTMTTQVRRLEDAGLVTRTADPGDARAVRIRITPEGIRTLTAVRADRAAAIEPQLALLPPADRRVLADAVDVLRRLLDHAATTPGRATRQ

>A69091
MSPSPAAANRSEVGGPLPGLGADLLAVVARLNRLATQRIQMPLPAAQARLLATIEAQGEARIGDLAAVDHCSQPTMTTQVRRLEDAGLVTRTADPGDARAVRIRITPEGIRTLTAVRADRAAAIEPQLALLPPADRRVLADAVDVLRRLLDHAATTPGRATRQ

>A40012
MSPSPAAANRSEVGGPLPGLGADLLAVVARLNRLATQRIQMPLPAAQARLLATIEAQGEARIGDLAAVDHCSQPTMTTQVRRLEDAGLVTRTADPGDARAVRIRITPEGIRTLTAVRADRAAAIEPQLALLPPADRRVLADAVDVLRRLLDHAATTPGRATRQ

>A73111
MSPSPAAANRSEVGGPLPGLGADLLAVVARLNRLATQRIQMPLPAAQARLLATIEAQGEARIGDLAAVDHCSQPTMTTQVRRLEDAGLVTRTADPGDARAVRIRITPEGIRTLTAVRADRAAAIEPQLALLPPADRRVLADAVDVLRRLLDHAATTPGRATRQ

>A46398
MSPSPAAANRSEVGGPLPGLGADLLAVVARLNRLATQRIQMPLPAAQARLLATIEAQGEARIGDLAAVDHCSQPTMTTQVRRLEDAGLVTRTADPGDARAVRIRITPEGIRTLTAVRADRAAAIEPQLALLPPADRRVLADAVDVLRRLLDHAATTPGRATRQ
