# Supplementary material for: POTION: an end-to-end pipeline for positive Darwinian selection detection in genome-scale data through phylogenetic comparison of protein-coding genes
Source: BMC Genomics. 2015 Aug 1;16(1):567. doi: 10.1186/s12864-015-1765-0 (PMC4521464; doi:10.1186/s12864-015-1765-0)
Supplement: Additional file 4: — Alignment data for MYC dataset. Compressed text files in .tgz format, untrimmed and trimmed alignment data for MYC dataset as produced by POTION. Data in fasta and phylip format. [file 12864_2015_1765_MOESM4_ESM.tgz › alignments/ORTHOMCL473.cluster.aa.fa.aln]

>A7335
MSVVRGTALANYPSLVAGLGGDPATLLRAAGVRDQDVGNYDAFISIRAAIRAIESAAAVTATMDFGRRLAQRQGIEILGPVGVAARTAATVGDALAIFNTFMAAYSPVIAIRITPLAGQRSFIALEFLLDEPASYPQTMELALGVALGVIRLLLGADYAPLAVHLPHDPLTPEAFYLQYFGCRPYFAERVGGFTMRTADLSRPLNRDDVAHRVVVDYLSSITPLGEGIVESVRTIVRQLLPTGAATLNVVAEQFHLHPKTLQRRLAEENTTFVILVDRVRKDVADRYLRTTGIGLTHLARELGYAEQSVLTRSCKRWFGTGPAAYRNQARLQTTVSAPGSGRGPNPGNVSVSC-----------------

>A54995
--VVRGTALANYPSLVAGLGGDPATLLRAAGVRDQDVGNYDAFISIRAAIRAIESAAAVTATMDFGRRLAQRQGIEILGPVGVAARTAATVGDALAIFNTFMAAYSPVIAIRITPLAGQRSFIALEFLLDEPASYPQTMELALGVALGVIRLLLGADYAPLTVHLPHDPLTPEAFYLQYFGCRPYFAERVGGFTMRTADLSRPLNRDDVAHRVVVDYLSSITPLGEGIVESVRTIVRQLLPTGAATLNVVAEQFHLHPKTLQRRLAEENTTFVILVDRVRKDVADRYLRTTGIGLTHLARELGYAEQSVLTRSCKRWFGTGPAAYRNQARLQTTVSAPGSGRGPNPGNVSVSC-----------------

>A58969
MSVVRGTALANYPSLVAGLGGDPATLLRAAGVRDQDVGNYDAFISIRAAIRAIESAAAVTATMDFGRRLAQRQGIEILGPVGVAARTAATVGDALAIFNTFMAAYSPVIAIRITPLAGQRSFIALEFLLDEPASYPQTMELALGVALGVIRLLLGADYAPLAVHLPHDPLTPEAFYLQYFGCRPYFAERVGGFTMRTADLSRPLNRDDVAHRVVVDYLSSITPLGEGIVESVRTIVRQLLPTGAATLNVVAEQFHLHPKTLQRRLAEENTTFVILVDRVRKDVADRYLRTTGIGLTHLARELGYAEQSVLTRSCKRWFGTGPAAYRNQARLQTTVSAPGSGRGPNPGNVSVSC-----------------

>A62904
MSVVRGTALANYPSLVAGLGGDPATLLRAAGVRDQDVGNYDAFISIRAAIRAIESAAAVTATMDFGRRLAQRQGIEILGPVGVAARTAATVGDALAIFNTFMAAYSPVIAIRITPLAGQRSFIALEFLLDEPASYPQTMELALGVALGVIRLLLGADYAPLAVHLPHDPLTPEAFYLQYFGCRPYFAERVGGFTMRTADLSRPLNRDDVAHRVVVDYLSSITPLGEGIVESVRTIVRQLLPTGAATLNVVAEQFHLHPKTLQRRLAEENTTFVILVDRVRKDVADRYLRTTGIGLTHLARELGYAEQSVLTRSCKRWFGTGPAAYRNQARLQTTVSAPGSGRGPNPGNVSVSC-----------------

>A66547
MSVVRGTALANYPSLVAGLGGDPATLLRAAGVRDQDVGNYDAFISIRAAIRAIESAAAVTATMDFGRRLAQRQGIEILGPVGVAARTAATVGDALAIFNTFMAAYSPVIAIRITPLAGQRSFIALEFLLDEPASYPQTMELALGVALGVIRLLLGADYAPLAVHLPHDPLTPEAFYLQYFGCRPYFAERVGGFTMRTADLSRPLNRDDVAHRVVVDYLSSITPLGEGIVESVRTIVRQLLPTGAATLNVVAEQFHLHPKTLQRRLAEENTTFVILVDRVRKDVADRYLRTTGIGLTHLARELGYAEQSVLTRSCKRWFGTGPAAYRNQARLQTTVSAPGSGRGPNPGNVSVSC-----------------

>A3380
MSVVRGTALANYPSLVAGLGGDPATLLRAAGVRDQDVGNYDAFISIRAAIRAIESAAAVTATMDFGRRLAQRQGIEILGPVGVAARTAATVGDALAIFNTFMAAYSPVIAIRITPLAGQRSFIALEFLLDEPASYPQTMELALRVALGVIRLLLGADYAPLAVHLPHDPLTPEAFYLQYFGCRPYFAERVGGFTMRTADLSRPLNRDDVAHRVVVDYLSSITPLGEGIVESVRTIVRQLLPTGAATLNVVAEQFHLHPKTLQRRLAEENTTFVILVDRVRKDVADRYLRTTGIGLTHLARELGYAEQSVLTRSCKRWF-----------------------------------WEPDRPPTATRPGYRQP

>A51396
--VVRGTALANYPSLVAGLGGDPATLLRAAGVRDQDVGNYDAFISIRAAIRAIESAAAVTATMDFGRRLAQRQGIEILGPVGVAARTAATVGDALAIFNTFMAAYSPVIAIRITPLAGQRSFIALEFLLDEPASYPQTMELALGVALGVIRLLLGADYAPLAVHLPHDPLTPEAFYLQYFGCRPYFAERVGGFTMRTADLSRPLNRDDVAHRVVVDYLSSITPLGEGIVESVRTIVRQLLPTGAATLNVVAEQFHLHPKTLQRRLAEENTTFVILVDRVRKDVADRYLRTTGIGLTHLARELGYAEQSVLTRSCKRWFGTGPAAYRNQARLQTTVSAPGSGRGPNPGNVSVSC-----------------

>A11263
MSVVRGTALANYPSLVAGLGGDPATLLRAAGVRDQDVGNYDAFISIRAAIRAIESAAAVTATMDFGRRLAQRQGIEILGPVGVAARTAATVGDALAIFNTFMAAYSPVIAIRITPLAGQRSFIALEFLLDEPASYPQTMELALGVALGVIRLLLGADYAPLAVHLPHDPLTPEAFYLQYFGCRPYFAERVGGFTMRTADLSRPLNRDDVAHRVVVDYLSSITPLGEGIVESVRTIVRQLLPTGAATLNVVAEQFHLHPKTLQRRLAEENTTFVILVDRVRKDVADRYLRTTGIGLTHLARELGYAEQSVLTRSCKRWFGTGPAAYRNQARLQTTVSAPGSGRGPNPGNVSVSC-----------------

>A15252
MSVVRGTALANYPSLVAGLGGDPATLLRAAGVRDQDVGNYDAFISIRAAIRAIESAAAVTATMDFGRRLAQRQGIEILGPVGVAARTAATVGDALAIFNTFMAAYSPVIAIRITPLAGQRSFIALEFLLDEPASYPQTMELALGVALGVIRLLLGADYAPLAVHLPHDPLTPEAFYLQYFGCRPYFAERVGGFTMRTADLSRPLNRDDVAHRVVVDYLSSITPLGEGIVESVRTIVRQLLPTGAATLNVVAEQFHLHPKTLQRRLAEENTTFVILVDRVRKDVADRYLRTTGIGLTHLARELGYAEQSVLTRSCKRWFGTGPAAYRNQARLQTTVSAPGSGRGPNPGNVSVSC-----------------

>A22675
MSVVRGTALANYPSLVAGLGGDPATLLRAAGVRDQDVGNYDAFISIRAAIRAIESAAAVTATMDFGRRLAQRQGIEILGPVGVAARTAATVGDALAIFNTFMAAYSPVIAIRITPLAGQRSFIALEFLLDEPASYPQTMELALGVALGVIRLLLGADYAPLAVHLPHDPLTPEAFYLQYFGCRPYFAERVGGFTMRTADLSRPLNRDDVAHRVVVDYLSSITPLGEGIVESVRTIVRQLLPTGAATLNVVAEQFHLHPKTLQRRLAEENTTFVILVDRVRKDVADRYLRTTGIGLTHLARELGYAEQSVLTRSCKRWFGTGPAAYRNQARLQTTVSAPGSGRGPNPGNVSVSC-----------------

>A18909
--VVRGTALANYPSLVAGLGGDPATLLRAAGVRDQDVGNYDAFISIRAAIRAIESAAAVTATMDFGRRLAQRQGIEILGPVGVAARTAATVGDALAIFNTFMAAYSPVIAIRITPLAGQRSFIALEFLLDEPASYPQTMELALGVALGVIRLLLGADYAPLAVHLPHDPLTPEAFYLQYFGCRPYFAERVGGFTMRTADLSRPLNRDDVAHRVVVDYLSSITPLGEGIVESVRTIVRQLLPTGAATLNVVAEQFHLHPKTLQRRLAEENTTFVILVDRVRKDVADRYLRTTGIGLTHLARELGYAEQSVLTRSCKRWFGTGPAAYRNQARLQTTVSAPGSGRGPNPGNVSVSC-----------------

>A31358
MSVVRGTALANYPSLVAGLGGDPATLLRAAGVRDQDVGNYDAFISIRAAIRAIESAAAVTATMDFGRRLAQRQGIEILGPVGVAARTAATVGDALAIFNTFMAAYSPVIAIRITPLAGQRSFIALEFLLDEPASYPQTMELALGVALGVIRLLLGADYAPLAVHLPHDPLTPEAFYLQYFGCRPYFAERVGGFTMRTADLSRPLNRDDVAHRVVVDYLSSITPLGEGIVESVRTIVRQLLPTGAATLNVVAEQFHLHPKTLQRRLAEENTTFVILVDRVRKDVADRYLRTTGIGLTHLARELGYAEQSVLTRSCKRWFGTGPAAYRNQARLQTTVSAPGSGRGPNPGNVSVSC-----------------

>A35338
MSVVRGTALANYPSLVAGLGGDPATLLRAAGVRDQDVGNYDAFISIRAAIRAIESAAAVTATMDFGRRLAQRQGIEILGPVGVAARTAATVGDALAIFNTFMAAYSPVIAIRITPLAGQRSFIALEFLLDEPASYPQTMELALGVALGVIRLLLGADYAPLAVHLPHDPLTPEAFYLQYFGCRPYFAERVGGFTMRTADLSRPLNRDDVAHRVVVDYLSSITPLGEGIVESVRTIVRQLLPTGAATLNVVAEQFHLHPKTLQRRLAEENTTFVILVDRVRKDVADRYLRTTGIGLTHLARELGYAEQSVLTRSCKRWFGTGPAAYRNQARLQTTVSAPGSGRGPNPGNVSVSC-----------------

>A39390
--VVRGTALANYPSLVAGLGGDPATLLRAAGVRDQDVGNYDAFISIRAAIRAIESAAAVTATMDFGRRLAQRQGIEILGPVGVAARTAATVGDALAIFNTFMAAYSPVIAIRITPLAGQRSFIALEFLLDEPASYPQTMELALGVALGVIRLLLGADYAPLAVHLPHDPLTPEAFYLQYFGCRPYFAERVGGFTMRTADLSRPLNRDDVAHRVVVDYLSSITPLGEGIVESVRTIVRQLLPTGAATLNVVAEQFHLHPKTLQRRLAEENTTFVILVDRVRKDVADRYLRTTGIGLTHLARELGYAEQSVLTRSCKRWFGTGPAAYRNQARLQTTVSAPGSGRGPNPGNVSVSC-----------------

>A70546
MSVVRGTALANYPSLVAGLGGDPATLLRAAGVRDQDVGNYDAFISIRAAIRAIESAAAVTATMDFGRRLAQRQGIEILGPVGVAARTAATVGDALAIFNTFMAAYSPVIAIRITPLAGQRSFIALEFLLDEPASYPQTMELALGVALGVIRLLLGADYAPLAVHLPHDPLTPEAFYLQYFGCRPYFAERVGGFTMRTADLSRPLNRDDVAHRVVVDYLSSITPLGEGIVESVRTIVRQLLPTGAATLNVVAEQFHLHPKTLQRRLAEENTTFVILVDRVRKDVADRYLRTTGIGLTHLARELGYAEQSVLTRSCKRWFGTGPAAYRNQARLQTTVSAPGSGRGPNPGNVSVSC-----------------

>A43970
MSVVRGTALANYPSLVAGLGGDPATLLRAAGVRDQDVGNYDAFISIRAAIRAIESAAAVTATMDFGRRLAQRQGIEILGPVGVAARTAATVGDALAIFNTFMAAYSPVIAIRITPLAGQRSFIALEFLLDEPASYPQTMELALGVALGVIRLLLGADYAPLAVHLPHDPLTPEAFYLQYFGCRPYFAERVGGFTMRTADLSRPLNRDDVAHRVVVDYLSSITPLGEGIVESVRTIVRQLLPTGAATLNVVAEQFHLHPKTLQRRLAEENTTFVILVDRVRKDVADRYLRTTGIGLTHLARELGYAEQSVLTRSCKRWFGTGPAAYRNQARLQTTVSAPGSGRGPNPGNVSVSC-----------------

>A74557
MSVVRGTALANYPSLVAGLGGDPATLLRAAGVRDQDVGNYDAFISIRAAIRAIESAAAVTATMDFGRRLAQRQGIEILGPVGVAARTAATVGDALAIFNTFMAAYSPVIAIRITPLAGQRSFIALEFLLDEPASYPQTMELALGVALGVIRLLLGADYAPLAVHLPHDPLTPEAFYLQYFGCRPYFAERVGGFTMRTADLSRPLNRDDVAHRVVVDYLSSITPLGEGIVESVRTIVRQLLPTGAATLNVVAEQFHLHPKTLQRRLAEENTTFVILVDRVRKDVADRYLRTTGIGLTHLARELGYAEQSVLTRSCKRWFGTGPAAYRNQARLQTTVSAPGSGRGPNPGNVSVSC-----------------

>A47753
MSVVRGTALANYPSLVAGLGGDPATLLRAAGVRDQDVGNYDAFISIRAAIRAIESAAAVTATMDFGRRLAQRQGIEILGPVGVAARTAATVGDALAIFNTFMAAYSPVIAIRITPLAGQRSFIALEFLLDEPASYPQTMELALGVALGVIRLLLGADYAPLAVHLPHDPLTPEAFYLQYFGCRPYFAERVGGFTMRTADLSRPLNRDDVAHRVVVDYLSSITPLGEGIVESVRTIVRQLLPTGAATLNVVAEQFHLHPKTLQRRLAEENTTFVILVDRVRKDVADRYLRTTGIGLTHLARELGYAEQSVLTRSCKRWFGTGPAAYRNQARLQTTVSAPGSGRGPNPGNVSVSC-----------------
