# Supplementary material for: POTION: an end-to-end pipeline for positive Darwinian selection detection in genome-scale data through phylogenetic comparison of protein-coding genes
Source: BMC Genomics. 2015 Aug 1;16(1):567. doi: 10.1186/s12864-015-1765-0 (PMC4521464; doi:10.1186/s12864-015-1765-0)
Supplement: Additional file 4: — Alignment data for MYC dataset. Compressed text files in .tgz format, untrimmed and trimmed alignment data for MYC dataset as produced by POTION. Data in fasta and phylip format. [file 12864_2015_1765_MOESM4_ESM.tgz › alignments/ORTHOMCL2993.cluster.aa.fa.aln]

>A5825
VLMPHSAALNAARRSADLTALADGGALDVIVIGGGITGVGIALDAATRGLTVALVEKHDLAFGTSRWSSKLVHGGLR--------------------YLASGNVGIARRSAVERGILMTRNAPHLVHAMPQLVPLLPSMGHTKRALVRAGFLAGDALRVLAGTPAATLPRSRRIPASRVVEIAPTVRRDGLDGGLLAYDGQLIDDARLVMAVARTAAQHGARILTYVGASNVTGTSVELTDRRTRQSFALSARAVINAAGVWAGEIDPSLRLRPSRGTHLVFDAKSFANPTAALTIPIPGELNRFVFAMPEQLGRIYLGLTDEDAPGPIPDVPQPSSEEITFLLDTVNTALGTAVGTKDVIGAYAGLRPLIDTGGAGVQGRTADVSRDHAVFESPSGVISVVGGKLTEYRYMAEDVLNRAITLRHLRAAKCRTRNLPLIGAPANPGPAPGSGAGLPESLVARYGAEAANVAAAATCERPTEPVADGIDVTRAEFEYAVTHEGALDVDDILDRRTRIGLVPRDRERVVAVAKEFLSR

>A53634
VLMPHSAALNAARRSADLTALADGGALDVIVIGGGITGVGIALDAATRGLTVALVEKHDLAFGTSRWSSKLVHGGLR--------------------YLASGNVGIARRSAVERGILMTRNAPHLVHAMPQLVPLLPSMGHTKRALVRAGFLAGDALRVLAGTPAATLPRSRRIPASRVVEIAPTVRRDGLDGGLLAYDGQLIDDARLVMAVARTAAQHGARILTYVGASNVTGTSVELTDRRTRQSFALSARAVINAAGVWAGEIDPSLRLRPSRGTHLVFDAKSFANPTAALTIPIPGELNRFVFAMPEQLGRIYLGLTDEDAPGPIPDVPQPSSEEITFLLDTVNTALGTAVGTKDVIGAYAGLRPLIDTGGAGVQGRTADVSRDHAVFESPSGVISVVGGKLTEYRYMAEDVLNRAITLRHLRAAKCRTRNLPLIGAPANPGPAPGSGAGLPESLVARYGAEAANVAAAATCERPTEPVADGIDVTRAEFEYAVTHEGALDVDDILDRRTRIGLVPRDRERVVAVAKEFLSR

>A56908
VLMPHSAALNAARRSADLTALADGGALDVIVIGGGITGVGIALDAATRGLTVALVEKHDLAFGTSRWSSKLVHGGLR--------------------YLASGNVGIARRSAVERGILMTRNAPHLVHAMPQLVPLLPSMGHTKRALVRAGFLAGDALRVLAGTPAATLPRSRRIPASRVVEIAPTVRRDGLDGGLLAYDGQLIDDARLVMAVARTAAQHGARILTYVGASNVTGTSVELTDRRTRQSFALSARAVINAAGVWAGEIDPSLRLRPSRGTHLVFDAKSFANPTAALTIPIPGELNRFVFAMPEQLGRIYLGLTDEDAPGPIPDVPQPSSEEITFLLDTVNTALGTAVGTKDVIGAYAGLRPLIDTGGAGVQGRTADVSRDHAVFESPSGVISVVGGKLTEYRYMAEDVLNRAITLRHLRAAKCRTRNLPLIGAPANPGPAPGSGAGLPESLVARYGAEAANVAAAATCERPTEPVADGIDVTRAEFEYAVTHEGALDVDDILDRRTRIGLVPRDRERVVAVAKEFLSR

>A61405
VLMPHSAALNAARRSADLTALADGGALDVIVIGGGITGVGIALDAATRGLTVALVEKHDLAFGTSRWSSKLVHGGLR--------------------YLASGNVGIARRSAVERGILMTRNAPHLVHAMPQLVPLLPSMGHTKRALVRAGFLAGDALRVLAGTPAATLPRSRRIPASRVVEIAPTVRRDGLDGGLLAYDGQLIDDARLVMAVARTAAQHGARILTYVGASNVTGTSVELTDRRTRQSFALSARAVINAAGVWAGEIDPSLRLRPSRGTHLVFDAKSFANPTAALTIPIPGELNRFVFAMPEQLGRIYLGLTDEDAPGPIPDVPQPSSEEITFLLDTVNTALGTAVGTKDVIGAYAGLRPLIDTGGAGVQGRTADVSRDHAVFESPSGVISVVGGKLTEYRYMAEDVLNRAITLRHLRAAKCRTRNLPLIGAPANPGPAPGSGAGLPESLVARYGAEAANVAAAATCERPTEPVADGIDVTRAEFEYAVTHEGALDVDDILDRRTRIGLVPRDRERVVAVAKEFLSR

>A65167
-----------------------------------------------------------------------------MIWRSAPAAGARSWCTAVCGYLASGNVGIARRSAVERGILMTRNAPHLVHAMPQLVPLLPSMGHTKRALVRAGFLAGDALRVLAGTPAATLPRSRRIPASRVVEIAPTVRRDGLDGGLLAYDGQLIDDARLVMAVARTAAQHGARILTYVGASNVTGTSVELTDRRTRQSFALSARAVINAAGVWAGEIDPSLRLRPSRGTHLVFDAKSFANPTAALTIPIPGELNRFVFAMPEQLGRIYLGLTDEDAPGPIPDVPQPSSEEITFLLDTVNTALGTAVGTKDVIGAYAGLRPLIDTGGAGVQGRTADVSRDHAVFESPSGVISVVGGKLTEYRYMAEDVLNRAITLRHLRAAKCRTRNLPLIGAPANPGPAPGSGAGLPESLVARYGAEAANVAAAATCERPTEPVADGIDVTRAEFEYAVTHEGALDVDDILDRRTRIGLVPRDRERVVAVAKEFLSR

>A2042
VLMPHSAALNAARRSADLTALADGGALDVIVIGGGITGVGIALDAATRGLTVALVEKHDLAFGTSRWSSKLVHGGLR--------------------YLASGNVGIARRSAVERGILMTRNAPHLVHAMPQLVPLLPSMGHTKRALVRAGFLAGDALRVLAGTPAATLPRSRRIPASRVVEIAPTVRRDGLDGGLLAYDGQLIDDARLVMAVARTAAQHGARILTYVGASNVTGTSVELTDRRTRQSFALSARAVINAAGVWAGEIDPSLRLRPSRGTHLVFDAKSFANPTAALTIPIPGELNRFVFAMPEQLGRIYLGLTDEDAPGPIPDVPQPSSEEITFLLDTVNTALGTAVGTKDVIGAYAGLRPLIDTGGAGVQGRTADVSRDHAVFESPSGVISVVGGKLTEYRYMAEDVLNRAITLRHLRAAKCRTRNLPLIGAPANPGPAPGSGAGLPESLVARYGAEAANVAAAATCERPTEPVADGIDVTRAEFEYAVTHEGALDVDDILDRRTRIGLVPRDRERVVAVAKEFLSR

>A50016
VLMPHSAALNAARRSADLTALADGGALDVIVIGGGITGVGIALDAATRGLTVALVEKHDLAFGTSRWSSKLVHGGLR--------------------YLASGNVGIARRSAVERGILMTRNAPHLVHAMPQLVPLLPSMGHTKRALVRAGFLAGDALRVLAGTPAATLPRSRRIPASRVVEIAPTVRRDGLDGGLLAYDGQLIDDARLVMAVARTAAQHGARILTYVGASNVTGTSVELTDRRTRQSFALSARAVINAAGVWAGEIDPSLRLRPSRGTHLVFDAKSFANPTAALTIPIPGELNRFVFAMPEQLGRIYLGLTDEDAPGPIPDVPQPSSEEITFLLDTVNTALGTAVGTKDVIGAYAGLRPLIDTGGAGVQGRTADVSRDHAVFESPSGVISVVGGKLTEYRYMAEDVLNRAITLRHLRAAKCRTRNLPLIGAPANPGPAPGSGAGLPESLVARYGAEAANVAAAATCERPTEPVADGIDVTRAEFEYAVTHEGALDVDDILDRRTRIGLVPRDRERVVAVAKEFLSR

>A9783
VLMPHSAALNAARRSADLTALADGGALDVIVIGGGITGVGIALDAATRGLTVALVEKHDLAFGTSRWSSKLVHGGLR--------------------YLASGNVGIARRSAVERGILMTRNAPHLVHAMPQLVPLLPSMGHTKRALVRAGFLAGDALRVLAGTPAATLPRSRRIPASRVVEIAPTVRRDGLDGGLLAYDGQLIDDARLVMAVARTAAQHGARILTYVGASNVTGTSVELTDRRTRQSFALSARAVINAAGVWAGEIDPSLRLRPSRGTHLVFDAKSFANPTAALTIPIPGELNRFVFAMPEQLGRIYLGLTDEDAPGPIPDVPQPSSEEITFLLDTVNTALGTAVGTKDVIGAYAGLRPLIDTGGAGVQGRTADVSRDHAVFESPSGVISVVGGKLTEYRYMAEDVLNRAITLRHLRAAKCRTRNLPLIGAPANPGPAPGSGAGLPESLVARYGAEAANVAAAATCERPTEPVADGIDVTRAEFEYAVTHEGALDVDDILDRRTRIGLVPRDRERVVAVAKEFLSR

>A13194
VLMPHSAALNAARRSADLTALADGGALDVIVIGGGITGVGIALDAATRGLTVALVEKHDLAFGTSRWSSKLVHGGLR--------------------YLASGNVGIARRSAVERGILMTRNAPHLVHAMPQLVPLLPSMGHTKRALVRAGFLAGDALRVLAGTPAATLPRSRRIPASRVVEIAPTVRRDGLDGGLLAYDGQLIDDARLVMAVARTAAQHGARILTYVGASNVTGTSVELTDRRTRQSFALSARAVINAAGVWAGEIDPSLRLRPSRGTHLVFDAKSFANPTAALTIPIPGELNRFVFAMPEQLGRIYLGLTDEDAPGPIPDVPQPSSEEITFLLDTVNTALGTAVGTKDVIGAYAGLRPLIDTGGAGVQGRTADVSRDHAVFESPSGVISVVGGKLTEYRYMAEDVLNRAITLRHLRAAKCRTRNLPLIGAPANPGPAPGSGAGLPESLVARYGAEAANVAAAATCERPTEPVADGIDVTRAEFEYAVTHEGALDVDDILDRRTRIGLVPRDRERVVAVAKEFLSR

>A21243
VLMPHSAALNAARRSADLTALADGGALDVIVIGGGITGVGIALDAATRGLTVALVEKHDLAFGTSRWSSKLVHGGLR--------------------YLASGNVGIARRSAVERGILMTRNAPHLVHAMPQLVPLLPSMGHTKRALVRAGFLAGDALRVLAGTPAATLPRSRRIPASRVVEIAPTVRRDGLDGGLLAYDGQLIDDARLVMAVARTAAQHGARILTYVGASNVTGTSVELTDRRTRQSFALSARAVINAAGVWAGEIDPSLRLRPSRGTHLVFDAKSFANPTAALTIPIPGELNRFVFAMPEQLGRIYLGLTDEDAPGPIPDVPQPSSEEITFLLDTVNTALGTAVGTKDVIGAYAGLRPLIDTGGAGVQGRTADVSRDHAVFESPSGVISVVGGKLTEYRYMAEDVLNRAITLRHLRAAKCRTRNLPLIGAPANPGPAPGSGAGLPESLVARYGAEAANVAAAATCERPTEPVADGIDVTRAEFEYAVTHEGALDVDDILDRRTRIGLVPRDRERVVAVAKEFLSR

>A17529
VLMPHSAALNAARRSADLTALADGGALDVIVIGGGITGVGIALDAATRGLTVALVEKHDLAFGTSRWSSKLVHGGLR--------------------YLASGNVGIARRSAVERGILMTRNAPHLVHAMPQLVPLLPSMGHTKRALVRAGFLAGDALRVLAGTPAATLPRSRRIPASRVVEIAPTVRRDGLDGGLLAYDGQLIDDARLVMAVARTAAQHGARILTYVGASNVTGTSVELTDRRTRQSFALSARAVINAAGVWAGEIDPSLRLRPSRGTHLVFDAKSFANPTAALTIPIPGELNRFVFAMPEQLGRIYLGLTDEDAPGPIPDVPQPSSEEITFLLDTVNTALGTAVGTKDVIGAYAGLRPLIDTGGAGVQGRTADVSRDHAVFESPSGVISVVGGKLTEYRYMAEDVLNRAITLRHLRAAKCRTRNLPLIGAPANPGPAPGSGAGLPESLVARYGAEAANVAAAATCERPTEPVADGIDVTRAEFEYAVTHEGALDVDDILDRRTRIGLVPRDRERVVAVAKEFLSR

>A29821
VLMPHSAALNAARRSADLTALADGGALDVIVIGGGITGVGIALDAATRGLTVALVEKHDLAFGTSRWSSKLVHGGLR--------------------YLASGNVGIARRSAVERGILMTRNAPHLVHAMPQLVPLLPSMGHTKRALVRAGFLAGDALRVLAGTPAATLPRSRRIPASRVVEIAPTVRRDGLDGGLLAYDGQLIDDARLVMAVARTAAQHGARILTYVGASNVTGTSVELTDRRTRQSFALSARAVINAAGVWAGEIDPSLRLRPSRGTHLVFDAKSFANPTAALTIPIPGELNRFVFAMPEQLGRIYLGLTDEDAPGPIPDVPQPSSEEITFLLDTVNTALGTAVGTKDVIGAYAGLRPLIDTGGAGVQGRTADVSRDHAVFESPSGVISVVGGKLTEYRYMAEDVLNRAITLRHLRAAKCRTRNLPLIGAPANPGPAPGSGAGLPESLVARYGAEAANVAAAATCERPTEPVADGIDVTRAEFEYAVTHEGALDVDDILDRRTRIGLVPRDRERVVAVAKEFLSR

>A33821
VLMPHSAALNAARRSADLTALADGGALDVIVIGGGITGVGIALDAATRGLTVALVEKHDLAFGTSRWSSKLVHGGLR--------------------YLASGNVGIARRSAVERGILMTRNAPHLVHAMPQLVPLLPSMGHTKRALVRAGFLAGDALRVLAGTPAATLPRSRRIPASRVVEIAPTVRRDGLDGGLLAYDGQLIDDARLVMAVARTAAQHGARILTYVGASNVTGTSVELTDRRTRQSFALSARAVINAAGVWAGEIDPSLRLRPSRGTHLVFDAKSFANPTAALTIPIPGELNRFVFAMPEQLGRIYLGLTDEDAPGPIPDVPQPSSEEITFLLDTVNTALGTAVGTKDVIGAYAGLRPLIDTGGAGVQGRTADVSRDHAVFESPSGVISVVGGKLTEYRYMAEDVLNRAITLRHLRAAKCRTRNLPLIGAPANPGPAPGSGAGLPESLVARYGAEAANVAAAATCERPTEPVADGIDVTRAEFEYAVTHEGALDVDDILDRRTRIGLVPRDRERVVAVAKEFLSR

>A37859
VLMPHSAALNAARRSADLTALADGGALDVIVIGGGITGVGIALDAATRGLTVALVEKHDLAFGTSRWSSKLVHGGLR--------------------YLASGNVGIARRSAVERGILMTRNAPHLVHAMPQLVPLLPSMGHTKRALVRAGFLAGDALRVLAGTPAATLPRSRRIPASRVVEIAPTVRRDGLDGGLLAYDGQLIDDARLVMAVARTAAQHGARILTYVGASNVTGTSVELTDRRTRQSFALSARAVINAAGVWAGEIDPSLRLRPSRGTHLVFDAKSFANPTAALTIPIPGELNRFVFAMPEQLGRIYLGLTDEDAPGPIPDVPQPSSEEITFLLDAVNTALGTAVGTKDVIGAYAGLRPLIDTGGAGVQGRTADVSRDHAVFESPSGVISVVGGKLTEYRYMAEDVLNRAITLRHLRAAKCRTRNLPLIGAPANPGPAPGSGAGLPESLVARYGAEAANVAAAATCERPTEPVADGIDVTRAEFEYAVTHEGALDVDDILDRRTRIGLVPRDRERVVAVAKEFLSR

>A69016
VLMPHSAALNAARRSADLTALADGGALDVIVIGGGITGVGIALDAATRGLTVALVEKHDLAFGTSRWSSKLVHGGLR--------------------YLASGNVGIARRSAVERGILMTRNAPHLVHAMPQLVPLLPSMGHTKRALVRAGFLAGDALRVLAGTPAATLPRSRRIPASRVVEIAPTVRRDGLDGGLLAYDGQLIDDARLVMAVARTAAQHGARILTYVGASNVTGTSVELTDRRTRQSFALSARAVINAAGVWAGEIDPSLRLRPSRGTHLVFDAKSFANPTAALTIPIPGELNRFVFAMPEQLGRIYLGLTDEDAPGPIPDVPQPSSEEITFLLDTVNTALGTAVGTKDVIGAYAGLRPLIDTGGAGVQGRTADVSRDHAVFESPSGVISVVGGKLTEYRYMAEDVLNRAITLRHLRAAKCRTRNLPLIGAPANPGPAPGSGAGLPESLVARYGAEAANVAAAATCERPTEPVADGIDVTRAEFEYAVTHEGALDVDDILDRRTRIGLVPRDRERVVAVAKEFLSR

>A73038
VLMPHSAALNAARRSADLTALADGGALDVIVIGGGITGVGIALDAATRGLTVALVEKHDLAFGTSRWSSKLVHGGLR--------------------YLASGNVGIARRSAVERGILMTRNAPHLVHAMPQLVPLLPSMGHTKRALVRAGFLAGDALRVLAGTPAATLPRSRRIPASRVVEIAPTVRRDGLDGGLLAYDGQLIDDARLVMAVARTAAQHGARILTYVGASNVTGTSVELTDRRTRQSFALSARAVINAAGVWAGEIDPSLRLRPSRGTHLVFDAKSFANPTAALTIPIPGELNRFVFAMPEQLGRIYLGLTDEDAPGPIPDVPQPSSEEITFLLDTVNTALGTAVGTKDVIGAYAGLRPLIDTGGAGVQGRTADVSRDHAVFESPSGVISVVGGKLTEYRYMAEDVLNRAITLRHLRAAKCRTRNLPLIGAPANPGPAPGSGAGLPESLVARYGAEAANVAAAATCERPTEPVADGIDVTRAEFEYAVTHEGALDVDDILDRRTRIGLVPRDRERVVAVAKEFLSR

>A46332
VLMPHSAALNAARRSADLTALADGGALDVIVIGGGITGVGIALDAATRGLTVALVEKHDLAFGTSRWSSKLVHGGLR--------------------YLASGNVGIARRSAVERGILMTRNAPHLVHAMPQLVPLLPSMGHTKRALVRAGFLAGDALRVLAGTPAATLPRSRRIPASRVVEIAPTVRRDGLDGGLLAYDGQLIDDARLVMAVARTAAQHGARILTYVGASNVTGTSVELTDRRTRQSFALSARAVINAAGVWAGEIDPSLRLRPSRGTHLVFDAKSFANPTAALTIPIPGELNRFVFAMPEQLGRIYLGLTDEDAPGPIPDVPQPSSEEITFLLDTVNTALGTAVGTKDVIGAYAGLRPLIDTGGAGVQGRTADVSRDHAVFESPSGVISVVGGKLTEYRYMAEDVLNRAITLRHLRAAKCRTRNLPLIGAPANPGPAPGSGAGLPESLVARYGAEAANVAAAATCERPTEPVADGIDVTRAEFEYAVTHEGALDVDDILDRRTRIGLVPRDRERVVAVAKEFLSR
