# Supplementary material for: POTION: an end-to-end pipeline for positive Darwinian selection detection in genome-scale data through phylogenetic comparison of protein-coding genes
Source: BMC Genomics. 2015 Aug 1;16(1):567. doi: 10.1186/s12864-015-1765-0 (PMC4521464; doi:10.1186/s12864-015-1765-0)
Supplement: Additional file 4: — Alignment data for MYC dataset. Compressed text files in .tgz format, untrimmed and trimmed alignment data for MYC dataset as produced by POTION. Data in fasta and phylip format. [file 12864_2015_1765_MOESM4_ESM.tgz › alignments/ORTHOMCL1866.cluster.aa.fa.aln]

>A7112
-------------VIEPFLGSEAIASGALTRHRLRSAYATIHPDVYVSPGADLTAWSRAQAAWLWSRRRGVIAGQSAAAMHGAKWVDARQAAELLYDHRRPPAGIHTWSDRVADDEIQPISGMNTTTPARTALDLARRYPVGKAVAAIDALARATDLKLADVEMLAERYRGSRGIRNARIALDLVDPGAESPRETWLRLLLIRAGFPRPQTQIPVYDEYGQLVAVIDMGWAGIKVGVDYEGDHHRTDRRTFNKDIKRAEALTELGWTDVRVTVEDTEGGIIWRVSAAWQRRT

>A54786
-------------VIEPFLGSEAIASGALTRHRLRSAYATIHPDVYVSPGADLTAWSRAQAAWLWSRRRGVIAGQSAAAMHGAKWVDARQAAELLYDHRRPPAGIHTWSDRVADDEIQPISGMNTTTPARTALDLARRYPVGKAVAAIDALARATDLKLADVEMLAERYRGSRGIRNARIALDLVDPGAESPRETWLRLLLIRAGFPRPQTQIPVYDEYGQLVAVIDMGWAGIKVGVDYEGDHHRTDRRTFNKDIKRAEALTELGWTDVRVTVEDTEGGIIWRVSAAWQRRT

>A58746
-------------VIEPFLGSEAIASGALTRHRLRSAYATIHPDVYVSPGADLTAWSRAQAAWLWSRRRGVIAGQSAAAMHGAKWVDARQAAELLYDHRRPPAGIHTWSDRVADDEIQPISGMNTTTPARTALDLARRYPVGKAVAAIDALARATDLKLADVEMLAERYRGSRGIRNARIALDLVDPGAESPRETWLRLLLIRAGFPRPQTQIPVYDEYGQLVAVIDMGWAGIKVGVDYEGDHHRTDRRTFNKDIKRAEALTELGWTDVRVTVEDTEGGIIWRVSAAWQRRT

>A62680
-------------VIEPFLGSEAIASGALTRHRLRSAYATIHPDVYVSPGADLTAWSRAQAAWLWSRRRGVIAGQSAAAMHGAKWVDARQAAELLYDHRRPPAGIHTWSDRVADDEIQPISGMNTTTPARTALDLARRYPVGKAVAAIDALARATDLKLADVEMLAERYRGSRGIRNARIALDLVDPGAESPRETWLRLLLIRAGFPRPQTQIPVYDEYGQLVAVIDMGWAGIKVGVDYEGDHHRTDRRTFNKDIKRAEALTELGWTDVRVTVEDTEGGIIWRVSAAWQRRT

>A66345
-------------VIEPFLGSEAIASGALTRHRLRSAYATIHPDVYVSPGADLTAWSRAQAAWLWSRRRGVIAGQSAAAMHGAKWVDARQAAELLYDHRRPPAGIHTWSDRVADDEIQPISGMNTTTPARTALDLARRYPVGKAVAAIDALARATDLKLADVEMLAERYRGSRGIRNARIALDLVDPGAESPRETWLRLLLIRAGFPRPQTQIPVYDEYGQLVAVIDMGWAGIKVGVDYEGDHHRTDRRTFNKDIKRAEALTELGWTDVRVTVEDTEGGIIWRVSAAWQRRT

>A3191
-----------------------LPPGALTRHRLRSAYATIHPDVYVSPGADLTAWSRAQAAWLWSRRRGVIAGQSAAAMHGAKWVDARQAAELLYDHRRPPAGIHTWSDRVADDEIQPISGMNTTTPARTALDLARRYPVGKAVAAIDALARATDLKLADVEMLAERYRGSRGIRNARIALDLVDPGAESPRETWLRLLLIRAGFPRPQTQIPVYDEYGQLVAVIDMGWAGIKVGVDYEGDHHRTDRRTFNKDIKRAEALTELGWTDVRVTVEDTEGGIIWRVSAAWQRRT

>A51186
-------------VIEPFLGSEAIASGALTRHRLRSAYATIHPDVYVSPGADLTAWSRAQAAWLWSRRRGVIAGQSAAAMHGAKWVDARQAAELLYDHRRPPAGIHTWSDRVADDEIQPISGMNTTTPARTALDLARRYPVGKAVAAIDALARATDLKLADVEMLAERYRGSRGIRNARIALDLVDPGAESPRETWLRLLLIRAGFPRPQTQIPVYDEYGQLVAVIDMGWAGIKVGVDYEGDHHRTDRRTFNKDIKRAEALTELGWTDVRVTVEDTEGGIIWRVSAAWQRRT

>A11045
-------------VIEPFLGSEAIASGALTRHRLRSAYATIHPDVYVSPGADLTAWSRAQAAWLWSRRRGVIAGQSAAAMHGAKWVDARQAAELLYDHRRPPAGIHTWSDRVADDEIQPISGMNTTTPARTALDLARRYPVGKAVAAIDALARATDLKLADVEMLAERYRGSRGIRNARIALDLVDPGAESPRETWLRLLLIRAGFPRPQTQIPVYDEYGQLVAVIDMGWAGIKVGVDYEGDHHRTDRRTFNKDIKRAEALTELGWTDVRVTVEDTEGGIIWRVSAAWQRRT

>A15031
-------------VIEPFLGSEAIASGALTRHRLRSAYATIHPDVYVSPGADLTAWSRAQAAWLWSRRRGVIAGQSAAAMHGAKWVDARQAAELLYDHRRPPAGIHTWSDRVADDEIQPISGMNTTTPARTALDLARRYPVGKAVAAIDALARATDLKLADVEMLAERYRGSRGIRNARIALDLVDPGAESPRETWLRLLLIRAGFPRPQTQIPVYDEYGQLVAVIDMGWAGIKVGVDYEGDHHRTDRRTFNKDIKRAEALTELGWTDVRVTVEDTEGGIIWRVSAAWQRRT

>A22456
-------------VIEPFLGSEAIASGALTRHRLRSAYATIHPDVYVSPGADLTAWSRAQAAWLWSRRRGVIAGQSAAAMHGAKWVDARQAAELLYDHRRPPAGIHTWSDRVADDEIQPISGMNTTTPARTALDLARRYPVGKAVAAIDALARATDLKLADVEMLAERYRGSRGIRNARIALDLVDPGAESPRETWLRLLLIRAGFPRPQTQIPVYDEYGQLVAVIDMGWAGIKVGVDYEGDHHRTDRRTFNKDIKRAEALTELGWTDVRVTVEDTEGGIIWRVSAAWQRRT

>A18699
-------------VIEPFLGSEAIASGALTRHRLRSAYATIHPDVYVSPGADLTAWSRAQAAWLWSRRRGVIAGQSAAAMHGAKWVDARQAAELLYDHRRPPAGIHTWSDRVADDEIQPISGMNTTTPARTALDLARRYPVGKAVAAIDALARATDLKLADVEMLAERYRGSRGIRNARIALDLVDPGAESPRETWLRLLLIRAGFPRPQTQIPVYDEYGQLVAVIDMGWAGIKVGVDYEGDHHRTDRRTFNKDIKRAEALTELGWTDVRVTVEDTEGGIIWRVSAAWQRRT

>A31136
-------------VIEPFLGSEAIASGALTRHRLRSAYATIHPDVYVSPGADLTAWSRAQAAWLWSRRRGVIAGQSAAAMHGAKWVDARQAAELLYDHRRPPAGIHTWSDRVADDEIQPISGMNTTTPARTALDLARRYPVGKAVAAIDALARATDLKLADVEMLAERYRGSRGIRNARIALDLVDPGAESPRETWLRLLLIRAGFPRPQTQIPVYDEYGQLVAVIDMGWAGIKVGVDYEGDHHRTDRRTFNKDIKRAEALTELGWTDVRVTVEDTEGGIIWRVSAAWQRRT

>A35113
-------------VIEPFLGSEAIASGALTRHRLRSAYATIHPDVYVSPGADLTAWSRAQAAWLWSRRRGVIAGQSAAAMHGAKWVDARQAAELLYDHRRPPAGIHTWSDRVADDEIQPISGMNTTTPARTALDLARRYPVGKAVAAIDALARATDLKLADVEMLAERYRGSRGIRNARIALDLVDPGAESPRETWLRLLLIRAGFPRPQTQIPVYDEYGQLVAVIDMGWAGIKVGVDYEGDHHRTDRRTFNKDIKRAEALTELGWTDVRVTVEDTEGGIIWRVSAAWQRRT

>A39164
-------------VIEPFLGSEAIASGALTRHRLRSAYATIHPDVYVSPGADLTAWSRAQAAWLWSRRRGVIAGQSAAAMHGAKWVDARQAAELLYDHRRPPAGIHTWSDRVADDEIQPISGMNTTTPARTALDLARRYPVGKAVAAIDALARATDLKLADVEMLAERYRGSRGIRNARIALDLVDPGAESPRETWLRLLLIRAGFPRPQTQIPVYDEYGQLVAVIDMGWAGIKVGVDYEGDHHRTDRRTFNKDIKRAEALTELGWTDVRVTVEDTEGGIIWRVSAAWQRRT

>A70321
-------------VIEPFLGSEAIASGALTRHRLRSAYATIHPDVYVSPGADLTAWSRAQAAWLWSRRRGVIAGQSAAAMHGAKWVDARQAAELLYDHRRPPAGIHTWSDRVADDEIQPISGMNTTTPARTALDLARRYPVGKAVAAIDALARATDLKLADVEMLAERYRGSRGIRNARIALDLVDPGAESPRETWLRLLLIRAGFPRPQTQIPVYDEYGQLVAVIDMGWAGIKVGVDYEGDHHRTDRRTFNKDIKRAEALTELGWTDVRVTVEDTEGGIIWRVSAAWQRRT

>A40250
-------------VIEPFLGSEAIASGALTRHRLRSAYATIHPDVYVSPGADLTAWSRAQAAWLWSRRRGVIAGQSAAAMHGAKWVDARQAAELLYDHRRPPAGIHTWSDRVADDEIQPISGMNTTTPARTALDLARRYPVGKAVAAIDALARATDLKLADVEMLAERYRGSRGIRNARIALDLVDPGAESPRETWLRLLLIRAGFPRPQTQIPVYDEYGQLVAVIDMGWAGIKVGVDYEGDHHRTDRRTFNKDIKRAEALTELGWTDVRVTVEDTEGGIIWRVSAAWQRRT

>A74338
-------------VIEPFLGSEAIASGALTRHRLRSAYATIHPDVYVSPGADLTAWSRAQAAWLWSRRRGVIAGQSAAAMHGAKWVDARQAAELLYDHRRPPAGIHTWSDRVADDEIQPISGMNTTTPARTALDLARRYPVGKAVAAIDALARATDLKLADVEMLAERYRGSRGIRNARIALDLVDPGAESPRETWLRLLLIRAGFPRPQTQIPVYDEYGQLVAVIDMGWAGIKVGVDYEGDHHRTDRRTFNKDIKRAEALTELGWTDVRVTVEDTEGGIIWRVSAAWQRRT

>A47544
LDGGVGARRHTAIVIEPFLGSEAIASGALTRHRLRSAYATIHPDVYVSPGADLTAWSRAQAAWLWSRRRGVIAGQSAAAMHGAKWVDARQAAELLYDHRRPPAGIHTWSDRVADDEIQPISGMNTTTPARTALDLARRYPVGKAVAAIDALARATDLKLADVEMLAERYRGSRGIRNARIALDLVDPGAESPRETWLRLLLIRAGFPRPQTQIPVYDEYGQLVAVIDMGWAGIKVGVDYEGDHHRTDRRTFNKDIKRAEALTELGWTDVRVTVEDTEGGIIWRVSAAWQRRT
