# Supplementary material for: POTION: an end-to-end pipeline for positive Darwinian selection detection in genome-scale data through phylogenetic comparison of protein-coding genes
Source: BMC Genomics. 2015 Aug 1;16(1):567. doi: 10.1186/s12864-015-1765-0 (PMC4521464; doi:10.1186/s12864-015-1765-0)
Supplement: Additional file 4: — Alignment data for MYC dataset. Compressed text files in .tgz format, untrimmed and trimmed alignment data for MYC dataset as produced by POTION. Data in fasta and phylip format. [file 12864_2015_1765_MOESM4_ESM.tgz › alignments/ORTHOMCL1664.cluster.aa.fa.aln]

>A4209
VDIRSGTAVSGDVKLYYEDMGDLDHPPVLLIMGLGAQMLLWRTDFCARLVAKGLRVIRYDNRDVGLSTKTERHRPGQPLATRLVRSWLGLPSQAAYTLEDMAADAAALLDHLDVKHAHVVGASMGGMIAQIFAARFAQRTKTLAVIFSSNNHRFLPPPAPRALLALLTGPPPDSPRDVIVDNAVRVSKIIGSPAYPIPEDQVRAEAAESYDRNFHPWGIAQQFSAILGSGSLLRYDRRIVAPTVVIHGRADKLMRPFGGRAVARAINGARLVLIDGMGHDLPRQLWDRVIGELTRNFSEAG

>A52172
VDIRSGTAVSGDVKLYYEDMGDLDHPPVLLIMGLGAQMLLWRTDFCARLVAKGLRVIRYDNRDVGLSTKTERHRPGQPLATRLVRSWLGLPSQAAYTLEDMAADAAALLDHLDVKHAHVVGASMGGMIAQIFAARFAQRTKTLAVIFSSNNHRFLPPPAPRALLALLTGPPPDSPRDVIVDNAVRVSKIIGSPAYPIPEDQVRAEAAESYDRNFHPWGIAQQFSAILGSGSLLRYDRRIVAPTVVIHGRADKLMRPFGGRAVARAINGARLVLIDGMGHDLPRQLWDRVIGELTRNFSEAG

>A55829
VDIRSGTAVSGDVKLYYEDMGDLDHPPVLLIMGLGAQMLLWRTDFCARLVAKGLRVIRYDNRDVGLSTKTERHRPGQPLATRLVRSWLGLPSQAAYTLEDMAADAAALLDHLDVKHAHVVGASMGGMIAQIFAARFAQRTKTLAVIFSSNNHRFLPPPAPRALLALLTGPPPDSPRDVIVDNAVRVSKIIGSPAYPIPEDQVRAEAAESYDRNFHPWGIAQQFSAILGSGSLLRYDRRIVAPTVVIHGRADKLMRPFGGRAVARAINGARLVLIDGMGHDLPRQLWDRVIGELTRNFSEAG

>A59812
VDIRSGTAVSGDVKLYYEDMGDLDHPPVLLIMGLGAQMLLWRTDFCARLVAKGLRVIRYDNRDVGLSTKTERHRPGQPLATRLVRSWLGLPSQAAYTLEDMAADAAALLDHLDVKHAHVVGASMGGMIAQIFAARFAQRTKTLAVIFSSNNHRFLPPPAPRALLALLTGPPPDSPRDVIVDNAVRVSKIIGSPAYPIPEDQVRAEAAESYDRNFHPWGIAQQFSAILGSGSLLRYDRRIVAPTVVIHGRADKLMRPFGGRAVARAINGARLVLIDGMGHDLPRQLWDRVIGELTRNFSEAG

>A63703
VDIRSGTAVSGDVKLYYEDMGDLDHPPVLLIMGLGAQMLLWRTDFCARLVAKGLRVIRYDNRDVGLSTKTERHRPGQPLATRLVRSWLGLPSQAAYTLEDMAADAAALLDHLDVKHAHVVGASMGGMIAQIFAARFAQRTKTLAVIFSSNNHRFLPPPAPRALLALLTGPPPDSPRDVIVDNAVRVSKIIGSPAYPIPEDQVRAEAAESYDRNFHPWGIAQQFSAILGSGSLLRYDRRIVAPTVVIHGRADKLMRPFGGRAVARAINGARLVLIDGMGHDLPRQLWDRVIGELTRNFSEAG

>A576
VDIRSGTAVSGDVKLYYEDMGDLDHPPVLLIMGLGAQMLLWRTDFCARLVAKGLRVIRYDNRDVGLSTKTERHRPGQPLATRLVRSWLGLPSQAAYTLEDMAADAAALLDHLDVKHAHVVGASMGGMIAQIFAARFAQRTKTLAVIFSSNNHRFLPPPAPRALLALLTGPPPDSPRDVIVDNAVRVSKIIGSPAYPIPEDQVRAEAAESYDRNFHPWGIAQQFSAILGSGSLLRYDRRIVAPTVVIHGRADKLMRPFGGRAVARAINGARLVLIDGMGHDLPRQLWDRVIGELTRNFSEAG

>A8183
VDIRSGTAVSGDVKLYYEDMGDLDHPPVLLIMGLGAQMLLWRTDFCARLVAKGLRVIRYDNRDVGLSTKTERHRPGQPLATRLVRSWLGLPSQAAYTLEDMAADAAALLDHLDVKHAHVVGASMGGMIAQIFAARFAQRTKTLAVIFSSNNHRFLPPPAPRALLALLTGPPPDSPRDVIVDNAVRVSKIIGSPAYPIPEDQVRAEAAESYDRNFHPWGIAQQFSAILGSGSLLRYDRRIVAPTVVIHGRADKLMRPFGGRAVARAINGARLVLIDGMGHDLPRQLWDRVIGELTRNFSEAG

>A12114
VDIRSGTAVSGDVKLYYEDMGDLDHPPVLLIMGLGAQMLLWRTDFCARLVAKGLRVIRYDNRDVGLSTKTERHRPGQPLATRLVRSWLGLPSQAAYTLEDMAADAAALLDHLDVKHAHVVGASMGGMIAQIFAARFAQRTKTLAVIFSSNNHRFLPPPAPRALLALLTGPPPDSPRDVIVDNAVRVSKIIGSPAYPIPEDQVRAEAAESYDRNFHPWGIAQQFSAILGSGSLLRYDRRIVAPTVVIHGRADKLMRPFGGRAVARAINGARLVLIDGMGHDLPRQLWDRVIGELTRNFSEAG

>A19729
VDIRSGTAVSGDVKLYYEDMGDLDHPPVLLIMGLGAQMLLWRTDFCARLVAKGLRVIRYDNRDVGLSTKTERHRPGQPLATRLVRSWLGLPSQAAYTLEDMAADAAALLDHLDVKHAHVVGASMGGMIAQIFAARFAQRTKTLAVIFSSNNHRFLPPPAPRALLALLTGPPPDSPRDVIVDNAVRVSKIIGSPAYPIPEDQVRAEAAESYDRNFHPWGIAQQFSAILGSGSLLRYDRRIVAPTVVIHGRADKLMRPFGGRAVARAINGARLVLIDGMGHDLPRQLWDRVIGELTRNFSEAG

>A28162
VDIRSGTAVSGDVKLYYEDMGDLDHPPVLLIMGLGAQMLLWRTDFCARLVAKGLRVIRYDNRDVGLSTKTERHRPGQPLATRLVRSWLGLPSQAAYTLEDMAADAAALLDHLDVKHAHVVGASMGGMIAQIFAARFAQRTKTLAVIFSSNNHRFLPPPAPRALLALLTGPPPDSPRDVIVDNAVRVSKIIGSPAYPIPEDQVRAEAAESYDRNFHPWGIAQQFSAILGSGSLLRYDRRIVAPTVVIHGRADKLMRPFGGRAVARAINGARLVLIDGMGHDLPRQLWDRVIGELTRNFSEAG

>A32210
VDIRSGTAVSGDVKLYYEDMGDLDHPPVLLIMGLGAQMLLWRTDFCARLVAKGLRVIRYDNRDVGLSTKTERHRPGQPLATRLVRSWLGLPSQAAYTLEDMAADAAALLDHLDVKHAHVVGASMGGMIAQIFAARFAQRTKTLAVIFSSNNHRFLPPPAPRALLALLTGPPPDSPRDVIVDNAVRVSKIIGSPAYPIPEDQVRAEAAESYDRNFHPWGIAQQFSAILGSGSLLRYDRRIVAPTVVIHGRADKLMRPFGGRAVARAINGARLVLIDGMGHDLPRQLWDRVIGELTRNFSEAG

>A36204
VDIRSGTAVSGDVKLYYEDMGDLDHPPVLLIMGLGAQMLLWRTDFCARLVAKGLRVIRYDNRDVGLSTKTERHRPGQPLATRLVRSWLGLPSQAAYTLEDMAADAAALLDHLDVKHAHVVGASMGGMIAQIFAARFAQRTKTLAVIFSSNNHRFLPPPAPRALLALLTGPPPDSPRDVIVDNAVRVSKIIGSPAYPIPEDQVRAEAAESYDRNFHPWGIAQQFSAILGSGSLLRYDRRIVAPTVVIHGRADKLMRPFGGRAVARAINGARLVLIDGMGHDLPRQLWDRVIGELTRNFSEAG

>A67382
VDIRSGTAVSGDVKLYYEDMGDLDHPPVLLIMGLGAQMLLWRTDFCARLVAKGLRVIRYDNRDVGLSTKTERHRPGQPLATRLVRSWLGLPSQAAYTLEDMAADAAALLDHLDVKHAHVVGASMGGMIAQIFAARFAQRTKTLAVIFSSNNHRFLPPPAPRALLALLTGPPPDSPRDVIVDNAVRVSKIIGSPAYPIPEDQVRAEAAESYDRNFHPWGIAQQFSAILGSGSLLRYDRRIVAPTVVIHGRADKLMRPFGGRAVARAINGARLVLIDGMGHDLPRQLWDRVIGELTRNFSEAG

>A40975
VDIRSGTAVSGDVKLYYEDMGDLAPPPVLLIMGLGAQMLLWRTDFCARLVAKGLRVIRYDNRDVGLSTKTERHRPGQPLATRLVRSWLGLPSQAAYTLEDMAADAAAMLDHLDVKHG-TFGASMGGMIAQIFAARFAQRTKTLAVIFSSNNHRFLPPPAPRALLALLTGPPPDSPRDVIVDNAVRVSKIIGSPAYPIPEDQVRAEAAESYDRNFHPWGIAQQFSAILGSGSLLRYDRRIVAPTVVIHGRADKLMRPFGGRAVARAINGARLVLIDGMGHDLPRQLWDRVIGELTRNFSEAG

>A71409
VDIRSGTAVSGDVKLYYEDMGDLDHPPVLLIMGLGAQMLLWRTDFCARLVAKGLRVIRYDNRDVGLSTKTERHRPGQPLATRLVRSWLGLPSQAAYTLEDMAADAAALLDHLDVKHAHVVGASMGGMIAQIFAARFAQRTKTLAVIFSSNNHRFLPPPAPRALLALLTGPPPDSPRDVIVDNAVRVSKIIGSPAYPIPEDQVRAEAAESYDRNFHPWGIAQQFSAILGSGSLLRYDRRIVAPTVVIHGRADKLMRPFGGRAVARAINGARLVLIDGMGHDLPRQLWDRVIGELTRNFSEAG

>A44790
VDIRSGTAVSGDVKLYYEDMGDLDHPPVLLIMGLGAQMLLWRTDFCARLVAKGLRVIRYDNRDVGLSTKTERHRPGQPLATRLVRSWLGLPSQAAYTLEDMAADAAALLDHLDVKHAHVVGASMGGMIAQIFAARFAQRTKTLAVIFSSNNHRFLPPPAPRALLALLTGPPPDSPRDVIVDNAVRVSKIIGSPAYPIPEDQVRAEAAESYDRNFHPWGIAQQFSAILGSGSLLRYDRRIVAPTVVIHGRADKLMRPFGGRAVARAINGARLVLIDGMGHDLPRQLWDRVIGELTRNFSEAG
