# Supplementary material for: POTION: an end-to-end pipeline for positive Darwinian selection detection in genome-scale data through phylogenetic comparison of protein-coding genes
Source: BMC Genomics. 2015 Aug 1;16(1):567. doi: 10.1186/s12864-015-1765-0 (PMC4521464; doi:10.1186/s12864-015-1765-0)
Supplement: Additional file 4: — Alignment data for MYC dataset. Compressed text files in .tgz format, untrimmed and trimmed alignment data for MYC dataset as produced by POTION. Data in fasta and phylip format. [file 12864_2015_1765_MOESM4_ESM.tgz › alignments/ORTHOMCL2078.cluster.aa.fa.aln]

>A6477
MSRVHAFVDDALGDLDAVALADAIRSGRVGRADVVEAAIARAEAVNPALNALAYAAFDVARDAAAMGTGQEAFFSGVPTFIKDNVDVAGQPSMHGTDAWEPYAAVADSEITRVVLGTGLVSLGKTQLSEFGFSAVAEHPRLGPVRNPWNTDYTAGASSSGSGALVAAGVVPIAHANDGGGSIRIPAACNGLVGLKPSRGRLPLEPEYRRLPVGIVANGVLTRTVRDTAAFYREAERLWRNHQLPPVGDVTSPVKQRLRIAVVTRSVLREASPEVRQLTLKLAGLLEELGHRVEHVDHPPAPASFVDDFVLYWGFLALAQVRSGRRTFGRTFDPTRLDELTLGLARHTGRNLHRLPLAIMRLRMLRRRSVRFFGTYDVLLTPTVAEATPQVGYLAPTDYQTVLDRLSSWVVFTPVQNVTGVPAISLPLAQSADGMPVGMMLSADTGREALLLELAYELEEARPWARIHAPNIAE

>A54191
MSRVHAFVDDALGDLDAVALADAIRSGRVGRADVVEAAIARAEAVNPALNALAYAAFDVARDAAAMGTGQEAFFSGVPTFIKDNVDVAGQPSMHGTDAWEPYAAVADSEITRVVLGTGLVSLGKTQLSEFGFSAVAEHPRLGPVRNPWNTDYTAGASSSGSGALVAAGVVPIAHANDGGGSIRIPAACNGLVGLKPSRGRLPLEPEYRRLPVGIVANGVLTRTVRDTAAFYREAERLWRNHQLPPVGDVTSPVKQRLRIAVVTRSVLREASPEVRQLTLKLAGLLEELGHRVEHVDHPPAPASFVDDFVLYWGFLALAQVRSGRRTFGRTFDPTRLDELTLGLARHTGRNLHRLPLAIMRLRMLRRRSVRFFGTYDVLLTPTVAEATPQVGYLAPTDYQTVLDRLSSWVVFTPVQNVTGVPAISLPLAQSADGMPVGMMLSADTGREALLLELAYELEEARPWARIHAPNIAE

>A56256
MSRVHAFVDDALGDLDAVALADAIRSGRVGRADVVEAAIARAEAVNPALNALAYAAFDVARDAAAMGTGQEAFFSGVPTFIKDNVDVAGQPSMHGTDAWEPYAAVADSEITRVVLGTGLVSLGKTQLSEFGFSAVAEHPRLGPVRNPWNTDYTAGASSSGSGALVAAGVVPIAHANDGGGSIRIPAACNGLVGLKPSRGRLPLEPEYRRLPVGIVANGVLTRTVRDTAAFYREAERLWRNHQLPPVGDVTSPVKQRLRIAVVTRSVLREASPEVRQLTLKLAGLLEELGHRVEHVDHPPAPASFVDDFVLYWGFLALAQVRSGRRTFGRTFDPTRLDELTLGLARHTGRNLHRLPLAIMRLRMLRRRSVRFFGTYDVLLTPTVAEATPQVGYLAPTDYQTVLDRLSSWVVFTPVQNVTGVPAISLPLAQSADGMPVGMMLSADTGREALLLELAYELEEARPWARIHAPNIAE

>A62052
MSRVHAFVDDALGDLDAVALADAIRSGRVGRADVVEAAIARAEAVNPALNALAYAAFDVARDAAAMGTGQEAFFSGVPTFIKDNVDVAGQPSMHGTDAWEPYAAVADSEITRVVLGTGLVSLGKTQLSEFGFSAVAEHPRLGPVRNPWNTDYTAGASSSGSGALVAAGVVPIAHANDGGGSIRIPAACNGLVGLKPSRGRLPLEPEYRRLPVGIVANGVLTRTVRDTAAFYREAERLWRNHQLPPVGDVTSPVKQRLRIAVVTRSVLREASPEVRQLTLKLAGLLEELGHRVEHVDHPPAPASFVDDFVLYWGFLALAQVRSGRRTFGRTFDPTRLDELTLGLARHTGRNLHRLPLAIMRLRMLRRRSVRFFGTYDVLLTPTVAEATPQVGYLAPTDYQTVLDRLSSWVVFTPVQNVTGVPAISLPLAQSADGMPVGMMLSADTGREALLLELAYELEEARPWARIHAPNIAE

>A2607
MSRVHAFVDDALGDLDAVALADAIRSGRVGRADVVEAAIARAEAVNPALNALAYAAFDVARDAAAMGTGQEAFFSGVPTFIKDNVDVAGQPSMHGTDAWEPYAAVADSEITRVVLGTGLVSLGKTQLSEFGFSAVAEHPRLGPVRNPWNTDYTAGASSSGSGALVAAGVVPIAHANDGGGSIRIPAACNGLVGLKPSRGRLPLEPEYRRLPVGIVANGVLTRTVRDTAAFYREAERLWRNHQLPPVGDVTSPVKQRLRIAVVTRSVLREASPEVRQLTLKLAGLLEELGHRVEHVDHPPAPASFVDDFVLYWGFLALAQVRSGRRTFGRTFDPTRLDELTLGLARHTGRNLHRLPLAIMRLRMLRRRSVRFFGTYDVLLTPTVAEATPQVGYLAPTDYQTVLDRLSSWVVFTPVQNVTGVPAISLPLAQSADGMPVGMMLSADTGREALLLELAYELEEARPWARIHAPNIAE

>A50577
MSRVHAFVDDALGDLDAVALADAIRSGRVGRADVVEAAIARAEAVNPALNALAYAAFDVARDAAAMGTGQEAFFSGVPTFIKDNVDVAGQPSMHGTDAWEPYAAVADSEITRVVLGTGLVSLGKTQLSEFGFSAVAEHPRLGPVRNPWNTDYTAGASSSGSGALVAAGVVPIAHANDGGGSIRIPAACNGLVGLKPSRGRLPLEPEYRRLPVGIVANGVLTRTVRDTAAFYREAERLWRNHQLPPVGDVTSPVKQRLRIAVVTRSVLREASPEVRQLTLKLAGLLEELGHRVEHVDHPPAPASFVDDFVLYWGFLALAQVRSGRRTFGRTFDPTRLDELTLGLARHTGRNLHRLPLAIMRLRMLRRRSVRFFGTYDVLLTPTVAEATPQVGYLAPTDYQTVLDRLSSWVVFTPVQNVTGVPAISLPLAQSADGMPVGMMLSADTGREALLLELAYELEEARPWARIHAPNIAE

>A10401
MSRVHAFVDDALGDLDAVALADAIRSGRVGRADVVEAAIARAEAVNPALNALAYAAFDVARDAAAMGTGQEAFFSGVPTFIKDNVDVAGQPSMHGTDAWEPYAAVADSEITRVVLGTGLVSLGKTQLSEFGFSAVAEHPRLGPVRNPWNTDYTAGASSSGSGALVAAGVVPIAHANDGGGSIRIPAACNGLVGLKPSRGRLPLEPEYRRLPVGIVANGVLTRTVRDTAAFYREAERLWRNHQLPPVGDVTSPVKQRLRIAVVTRSVLREASPEVRQLTLKLAGLLEELGHRVEHVDHPPAPASFVDDFVLYWGFLALAQVRSGRRTFGRTFDPTRLDELTLGLARHTGRNLHRLPLAIMRLRMLRRRSVRFFGTYDVLLTPTVAEATPQVGYLAPTDYQTVLDRLSSWVVFTPVQNVTGVPAISLPLAQSADGMPVGMMLSADTGREALLLELAYELEEARPWARIHAPNIAE

>A12545
MSRVHAFVDDALGDLDAVALADAIRSGRVGRADVVEAAIARAEAVNPALNALAYAAFDVARDAAAMGTGQEAFFSGVPTFIKDNVDVAGQPSMHGTDAWEPYAAVADSEITRVVLGTGLVSLGKTQLSEFGFSAVAEHPRLGPVRNPWNTDYTAGASSSGSGALVAAGVVPIAHANDGGGSIRIPAACNGLVGLKPSRGRLPLEPEYRRLPVGIVANGVLTRTVRDTAAFYREAERLWRNHQLPPVGDVTSPVKQRLRIAVVTRSVLREASPEVRQLTLKLAGLLEELGHRVEHVDHPPAPASFVDDFVLYWGFLALAQVRSGRRTFGRTFDPTRLDELTLGLARHTGRNLHRLPLAIMRLRMLRRRSVRFFGTYDVLLTPTVAEATPQVGYLAPTDYQTVLDRLSSWVVFTPVQNVTGVPAISLPLAQSADGMPVGMMLSADTGREALLLELAYELEEARPWARIHAPNIAE

>A21862
MSRVHAFVDDALGDLDAVALADAIRSGRVGRADVVEAAIARAEAVNPALNALAYAAFDVARDAAAMGTGQEAFFSGVPTFIKDNVDVAGQPSMHGTDAWEPYAAVADSEITRVVLGTGLVSLGKTQLSEFGFSAVAEHPRLGPVRNPWNTDYTAGASSSGSGALVAAGVVPIAHANDGGGSIRIPAACNGLVGLKPSRGRLPLEPEYRRLPVGIVANGVLTRTVRDTAAFYREAERLWRNHQLPPVGDVTSPVKQRLRIAVVTRSVLREASPEVRQLTLKLAGLLEELGHRVEHVDHPPAPASFVDDFVLYWGFLALAQVRSGRRTFGRTFDPTRLDELTLGLARHTGRNLHRLPLAIMRLRMLRRRSVRFFGTYDVLLTPTVAEATPQVGYLAPTDYQTVLDRLSSWVVFTPVQNVTGVPAISLPLAQSADGMPVGMMLSADTGREALLLELAYELEEARPWARIHAPNIAE

>A18090
MSRVHAFVDDALGDLDAVALADAIRSGRVGRADVVEAAIARAEAVNPALNALAYAAFDVARDAAAMGTGQEAFFSGVPTFIKDNVDVAGQPSMHGTDAWEPYAAVADSEITRVVLGTGLVSLGKTQLSEFGFSAVAEHPRLGPVRNPWNTDYTAGASSSGSGALVAAGVVPIAHANDGGGSIRIPAACNGLVGLKPSRGRLPLEPEYRRLPVGIVANGVLTRTVRDTAAFYREAERLWRNHQLPPVGDVTSPVKQRLRIAVVTRSVLREASPEVRQLTLKLAGLLEELGHRVEHVDHPPAPASFVDDFVLYWGFLALAQVRSGRRTFGRTFDPTRLDELTLGLARHTGRNLHRLPLAIMRLRMLRRRSVRFFGTYDVLLTPTVAEATPQVGYLAPTDYQTVLDRLSSWVVFTPVQNVTGVPAISLPLAQSADGMPVGMMLSADTGREALLLELAYELEEARPWARIHAPNIAE

>A30483
MSRVHAFVDDALGDLDAVALADAIRSGRVGRADVVEAAIARAEAVNPALNALAYAAFDVARDAAAMGTGQEAFFSGVPTFIKDNVDVAGQPSMHGTDAWEPYAAVADSEITRVVLGTGLVSLGKTQLSEFGFSAVAEHPRLGPVRNPWNTDYTAGASSSGSGALVAAGVVPIAHANDGGGSIRIPAACNGLVGLKPSRGRLPLEPEYRRLPVGIVANGVLTRTVRDTAAFYREAERLWRNHQLPPVGDVTSPVKQRLRIAVVTRSVLREASPEVRQLTLKLAGLLEELGHRVEHVDHPPAPASFVDDFVLYWGFLALAQVRSGRRTFGRTFDPTRLDELTLGLARHTGRNLHRLPLAIMRLRMLRRRSVRFFGTYDVLLTPTVAEATPQVGYLAPTDYQTVLDRLSSWVVFTPVQNVTGVPAISLPLAQSADGMPVGMMLSADTGREALLLELAYELEEARPWARIHAPNIAE

>A34460
MSRVHAFVDDALGDLDAVALADAIRSGRVGRADVVEAAIARAEAVNPALNALAYAAFDVARDAAAMGTGQEAFFSGVPTFIKDNVDVAGQPSMHGTDAWEPYAAVADSEITRVVLGTGLVSLGKTQLSEFGFSAVAEHPRLGPVRNPWNTDYTAGASSSGSGALVAAGVVPIAHANDGGGSIRIPAACNGLVGLKPSRGRLPLEPEYRRLPVGIVANGVLTRTVRDTAAFYREAERLWRNHQLPPVGDVTSPVKQRLRIAVVTRSVLREASPEVRQLTLKLAGLLEELGHRVEHVDHPPAPASFVDDFVLYWGFLALAQVRSGRRTFGRTFDPTRLDELTLGLARHTGRNLHRLPLAIMRLRMLRRRSVRFFGTYDVLLTPTVAEATPQVGYLAPTDYQTVLDRLSSWVVFTPVQNVTGVPAISLPLAQSADGMPVGMMLSADTGREALLLELAYELEEARPWARIHAPNIAE

>A38507
MSRVHAFVDDALGDLDAVALADAIRSGRVGRADVVEAAIARAEAVNPALNALAYAAFDVARDAAAMGTGQEAFFSGVPTFIKDNVDVAGQPSMHGTDAWEPYAAVADSEITRVVLGTGLVSLGKTQLSEFGFSAVAEHPRLGPVRNPWNTDYTAGASSSGSGALVAAGVVPIAHANDGGGSIRIPAACNGLVGLKPSRGRLPLEPEYRRLPVGIVANGVLTRTVRDTAAFYREAERLWRNHQLPPVGDVTSPVKQRLRIAVVTRSVLREASPEVRQLTLKLAGLLEELGHRVEHVDHPPAPASFVDDFVLYWGFLALAQVRSGRRTFGRTFDPTRLDELTLGLARHTGRNLHRLPLAIMRLRMLRRRSVRFFGTYDVLLTPTVAEATPQVGYLAPTDYQTVLDRLSSWVVFTPVQNVTGVPAISLPLAQSADGMPVGMMLSADTGREALLLELAYELEEARPWARIHAPNIAE

>A69666
MSRVHAFVDDALGDLDAVALADAIRSGRVGRADVVEAAIARAEAVNPALNALAYAAFDVARDAAAMGTGQEAFFSGVPTFIKDNVDVAGQPSMHGTDAWEPYAAVADSEITRVVLGTGLVSLGKTQLSEFGFSAVAEHPRLGPVRNPWNTDYTAGASSSGSGALVAAGVVPIAHANDGGGSIRIPAACNGLVGLKPSRGRLPLEPEYRRLPVGIVANGVLTRTVRDTAAFYREAERLWRNHQLPPVGDVTSPVKQRLRIAVVTRSVLREASPEVRQLTLKLAGLLEELGHRVEHVDHPPAPASFVDDFVLYWGFLALAQVRSGRRTFGRTFDPTRLDELTLGLARHTGRNLHRLPLAIMRLRMLRRRSVRFFGTYDVLLTPTVAEATPQVGYLAPTDYQTVLDRLSSWVVFTPVQNVTGVPAISLPLAQSADGMPVGMMLSADTGREALLLELAYELEEARPWARIHAPNIAE

>A43114
MSRVHAFVDDALGDLDAVALADAIRSGRVGRADVVEAAIARAEAVNPALNALAYAAFDVARDAAAMGTGQEAFFSGVPTFIKDNVDVAGQPSMHGTDAWEPYAAVADSEITRVVLGTGLVSLGKTQLSEFGFSAVAEHPRLGPVRNPWNTDYTAGASSSGSGALVAAGVVPIAHANDGGGSIRIPAACNGLVGLKPSRGRLPLEPEYRRLPVGIVANGVLTRTVRDTAAFYREAERLWRNHQLPPVGDVTSPVKQRLRIAVVTRSVLREASPEVRQLTLKLAGLLEELGHRVEHVDHPPAPASFVDDFVLYWGFLALAQVRSGRRTFGRTFDPTRLDELTLGLARHTGRNLHRLPLAIMRLRMLRRRSVRFFGTYDVLLTPTVAEATPQVGYLAPTDYQTVLDRLSSWVVFTPVQNVTGVPAISLPLAQSADGMPVGMMLSADTGREALLLELAYELEEARPWARIHAPNIAE

>A73688
MSRVHAFVDDALGDLDAVALADAIRSGRVGRADVVEAAIARAEAVNPALNALAYAAFDVARDAAAMGTGQEAFFSGVPTFIKDNVDVAGQPSMHGTDAWEPYAAVADSEITRVVLGTGLVSLGKTQLSEFGFSAVAEHPRLGPVRNPWNTDYTAGASSSGSGALVAAGVVPIAHANDGGGSIRIPAACNGLVGLKPSRGRLPLEPEYRRLPVGIVANGVLTRTVRDTAAFYREAERLWRNHQLPPVGDVTSPVKQRLRIAVVTRSVLREASPEVRQLTLKLAGLLEELGHRVEHVDHPPAPASFVDDFVLYWGFLALAQVRSGRRTFGRTFDPTRLDELTLGLARHTGRNLHRLPLAIMRLRMLRRRSVRFFGTYDVLLTPTVAEATPQVGYLAPTDYQTVLDRLSSWVVFTPVQNVTGVPAISLPLAQSADGMPVGMMLSADTGREALLLELAYELEEARPWARIHAPNIAE

>A46942
MSRVHAFVDDALGDLDAVALADAIRSGRVGRADVVEAAIARAEAVNPALNALAYAAFDVARDAAAMGTGQEAFFSGVPTFIKDNVDVAGQPSMHGTDAWEPYAAVADSEITRVVLGTGLVSLGKTQLSEFGFSAVAEHPRLGPVRNPWNTDYTAGASSSGSGALVAAGVVPIAHANDGGGSIRIPAACNGLVGLKPSRGRLPLEPEYRRLPVGIVANGVLTRTVRDTAAFYREAERLWRNHQLPPVGDVTSPVKQRLRIAVVTRSVLREASPEVRQLTLKLAGLLEELGHRVEHVDHPPAPASFVDDFVLYWGFLALAQVRSGRRTFGRTFDPTRLDELTLGLARHTGRNLHRLPLAIMRLRMLRRRSVRFFGTYDVLLTPTVAEATPQVGYLAPTDYQTVLDRLSSWVVFTPVQNVTGVPAISLPLAQSADGMPVGMMLSADTGREALLLELAYELEEARPWARIHAPNIAE
