# Supplementary material for: POTION: an end-to-end pipeline for positive Darwinian selection detection in genome-scale data through phylogenetic comparison of protein-coding genes
Source: BMC Genomics. 2015 Aug 1;16(1):567. doi: 10.1186/s12864-015-1765-0 (PMC4521464; doi:10.1186/s12864-015-1765-0)
Supplement: Additional file 4: — Alignment data for MYC dataset. Compressed text files in .tgz format, untrimmed and trimmed alignment data for MYC dataset as produced by POTION. Data in fasta and phylip format. [file 12864_2015_1765_MOESM4_ESM.tgz › alignments/ORTHOMCL1887.cluster.aa.fa.aln]

>A7044
VSPHRAVIEAGPGAIRRLCCGADVVADTAVSAAALAAIDDQVALLDERPVAVDSLWFDALRSVAVDHRDGPVVVHPSWWSAARVEVVTAAARTLTRDVVVHPRSWLLRQASSGVSAATVVVEIAERLVLVAGAEVAAVARRTDAESVAGQVGSVIARMTRGITAVVLIDVPSTVAGAAALAAAIAGAVRGTGSSVVEIDGVRLARLARAALPPSDEPADPAARPATRSRVPTLARVAAAGVALALLAPAAVVRHGATTLQRPPTTLLVEGRVALTIPADWSTQRVVSGPGSARVQVTSPADPEVALHVTQSPVPGETLPGTAQRLKRAIDASPAGVFVDFNPSDIRAGRPAVTYREVRAGHQVRWTILLDGAVRISVGCQSGPGHEDLLREVCAQAVRSVHAVG

>A54721
VSPHRAVIEAGPGAIRRLCCGADVVADTAVSAAALAAIDDQVALLDERPVAVDSLWFDALRSVAVDHRDGPVVVHPSWWSAARVEVVTAAARTLTRDVVVHPRSWLLRQASSGVSAATVVVEIAERLVLVAGAEVAAVARRTDAESVAGQVGSVIARMTRGITAVVLIDVPSTVAGAAALAAAIAGAVRGTGSSVVEIDGVRLARLARAALPPSDEPADPAARPATRSRVPTLARVAAAGVALALLAPAAVVRHGATTLQRPPTTLLVEGRVALTIPADWSTQPVVSGPGSARVQVTSPADPEVALHVTQSPVPGETLPGTAQRLKRAIDASPAGVFVDFNPSDIRAGRPAVTYREVRAGHQVRWTILLDGAVRISVGCQSGPGHEDLLREVCAQAVRSVHAVG

>A58680
VSPHRAVIEAGPGAIRRLCCGADVVADTAVSAAALAAIDDQVALLDERPVAVDSLWFDALRSVAVDHRDGPVVVHPSWWSAARVEVVTAAARTLTRDVVVHPRSWLLRQASSGVSAATVVVEIAERLVLVAGAEVAAVARRTDAESVAGQVGSVIARMTRGITAVVLIDVPSTVAGAAALAAAIAGAVRGTGSSVVEIDGVRLARLARAALPPSDEPADPAARPATRSRVPTLARVAAAGVALALLAPAAVVRHGATTLQRPPTTLLVEGRVALTIPADWSTQRVVSGPGSARVQVTSPADPEVALHVTQSPVPGETLPGTAQRLKRAIDASPAGVFVDFNPSDIRAGRPAVTYREVRAGHQVRWTILLDGAVRISVGCQSGPGHEDLLREVCAQAVRSVHAVG

>A62614
VSPHRAVIEAGPGAIRRLCCGADVVADTAVSAAALAAIDDQVALLDERPVAVDSLWFDALRSVAVDHRDGPVVVHPSWWSAARVEVVTAAARTLTRDVVVHPRSWLLRQASSGVSAATVVVEIAERLVLVAGAEVAAVARRTDAESVAGQVGSVIARMTRGITAVVLIDVPSTVAGAAALAAAIAGAVRGTGSSVVEIDGVRLARLARAALPPSDEPADPAARPATRSRVPTLARVAAAGVALALLAPAAVVRHGATTLQRPPTTLLVEGRVALTIPADWSTQRVVSGPGSARVQVTSPADPEVALHVTQSPVPGETLPGTAQRLKRAIDASPAGVFVDFNPSDIRAGRPAVTYREVRAGHQVRWTILLDGAVRISVGCQSGPGHEDLLREVCAQAVRSVHAVG

>A3120
VSPHRAVIEAGPGAIRRLCCGADVVADTAVSAAALAAIDDQVALLDERPVAVDSLWFDALRSVAVDHRDGPVVVHPSWWSAARVEVVTAAARTLTRDVVVHPRSWLLRQASSGVSAATVVVEIAERLVLVAGAEVAAVARRTDAESVAGQVGSVIARMTRGITVVVLIDVPSTVAGAAALAAAIAGAVRGTGSSVVEIDGVRLARLARAALPPSDEPADPAARPATRSRVPTLARVAAAGVALALLAPAAVVRHGATTLQRPPTTLLVEGRVALTIPADWSTQRVVSGPGSARVQVTSPADPEVALHVTQSPVPGETLPGTAQRLKRAIDASPAGVFVDFNPSDIRAGRPAVTYREVRAGHQVRWTILLDGAVRISVGCQSGPGHEDLLREVCAQAVRSVHAVG

>A51120
VSPHRAVIEAGPGAIRRLCCGADVVADTAVSAAALAAIDDQVALLDERPVAVDSLWFDALRSVAVDHRDGPVVVHPSWWSAARVEVVTAAARTLTRDVVVHPRSWLLRQASSGVSAATVVVEIAERLVLVAGAEVAAVARRTDAESVAGQVGSVIARMTRGITAVVLIDVPSTVAGAAALAAAIAGAVRGTGSSVVEIDGVRLARLARAALPPSDEPADPAARPATRSRVPTLARVAAAGVALALLAPAAVVRHGATTLQRPPTTLLVEGRVALTIPADWSTQPVVSGPGSARVQVTSPADPEVALHVTQSPVPGETLPGTAQRLKRAIDASPAGVFVDFNPSDIRAGRPAVTYREVRAGHQVRWTILLDGAVRISVGCQSGPGHEDLLREVCAQAVRSVHAVG

>A10979
VSPHRAVIEAGPGAIRRLCCGADVVADTAVSAAALAAIDDQVALLDERPVAVDSLWFDALRSVAVDHRDGPVVVHPSWWSAARVEVVTAAARTLTRDVVVHPRSWLLRQASSGVSAATVVVEIAERLVLVAGAEVAAVARRTDAESVAGQVGSVIARMTRGITAVVLIDVPSTVAGAAALAAAIAGAVRGTGSSVVEIDGVRLARLARAALPPSDEPADPAARPATRSRVPTLARVAAAGVALALLAPAAVVRHGATTLQRPPTTLLVEGRVALTIPADWSTQRVVSGPGSARVQVTSPADPEVALHVTQSPVPGETLPGTAQRLKRAIDASPAGVFVDFNPSDIRAGRPAVTYREVRAGHQVRWTILLDGAVRISVGCQSGPGHEDLLREVCAQAVRSVHAVG

>A14965
VSPHRAVIEAGPGAIRRLCCGADVVADTAVSAAALAAIDDQVALLDERPVAVDSLWFDALRSVAVDHRDGPVVVHPSWWSAARVEVVTAAARTLTRDVVVHPRSWLLRQASSGVSAATVVVEIAERLVLVAGAEVAAVARRTDAESVAGQVGSVIARMTRGITAVVLIDVPSTVAGAAALAAAIAGAVRGTGSSVVEIDGVRLARLARAALPPSDEPADPAARPATRSRVPTLARVAAAGVALALLAPAAVVRHGATTLQRPPTTLLVEGRVALTIPADWSTQRVVSGPGSARVQVTSPADPEVALHVTQSPVPGETLPGTAQRLKRAIDASPAGVFVDFNPSDIRAGRPAVTYREVRAGHQVRWTILLDGAVRISVGCQSGPGHEDLLREVCAQAVRSVHAVG

>A22397
VSPHRAVIEAGPGAIRRLCCGADVVADTAVSAAALAAIDDQVALLDERPVAVDSLWFDALRSVAVDHRDGPVVVHPSWWSAARVEVVTAAARTLTRDVVVHPRSWLLRQASSGVSAATVVVEIAERLVLVAGAEVAAVARRTDAESVAGQVGSVIARMTRGITAVVLIDVPSTVAGAAALAAAIAGAVRGTGSSVVEIDGVRLARLARAALPPSDEPADPAARPATRSRVPTLARVAAAGVALALLAPAAVVRHGATTLQRPPTTLLVEGRVALTIPADWSTQRVVSGPGSARVQVTSPADPEVALHVTQSPVPGETLPGTAQRLKRAIDASPAGVFVDFNPSDIRAGRPAVTYREVRAGHQVRWTILLDGAVRISVGCQSGPGHEDLLREVCAQAVRSVHAVG

>A18633
VSPHRAVIEAGPGAIRRLCCGADVVADTAVSAAALAAIDDQVALLDERPVAVDSLWFDALRSVAVDHRDGPVVVHPSWWSAARVEVVTAAARTLTRDVVVHPRSWLLRQASSGVSAATVVVEIAERLVLVAGAEVAAVARRTDAESVAGQVGSVIARMTRGITAVVLIDVPSTVAGAAALAAAIAGAVRGTGSSVVEIDGVRLARLARAALPPSDEPADPAARPATRSRVPTLARVAAAGVALALLAPAAVVRHGATTLQRPPTTLLVEGRVALTIPADWSTQPVVSGPGSARVQVTSPADPEVALHVTQSPVPGETLPGTAQRLKRAIDASPAGVFVDFNPSDIRAGRPAVTYREVRAGHQVRWTILLDGAVRISVGCQSGPGHEDLLREVCAQAVRSVHAVG

>A31067
VSPHRAVIEAGPGAIRRLCCGADVVADTAVSAAALAAIDDQVALLDERPVAVDSLWFDALRSVAVDHRDGPVVVHPSWWSAARVEVVTAAARTLTRDVVVHPRSWLLRQASSGVSAATVVVEIAERLVLVAGAEVAAVARRTDAESVAGQVGSVIARMTRGITAVVLIDVPSTVAGAAALAAAIAGAVRGTGSSVVEIDGVRLARLARAALPPSDEPADPAARPATRSRVPTLARVAAAGVALALLAPAAVVRHGATTLQRPPTTLLVEGRVALTIPADWSTQRVVSGPGSARVQVTSPADPEVALHVTQSPVPGETLPGTAQRLKRAIDASPAGVFVDFNPSDIRAGRPAVTYREVRAGHQVRWTILLDGAVRISVGCQSGPGHEDLLREVCAQAVRSVHAVG

>A35033
VSPHRAVIEAGPGAIRRLCCGADVVADTAVSAAALAAIDDQVALLDERPVAVDSLWFDALRSVAVDHRDGPVVVHPSWWSAARVEVVTAAARTLTRDVVVHPRSWLLRQASSGVSAATVVVEIAERLVLVAGAEVAAVARRTDAESVAGQVGSVIARMTRGITAVVLIDVPSTVAGAAALAAAIAGAVRGTGSSVVEIDGVRLARLARAALPPSDEPADPAARPATRSRVPTLARVAAAGVALALLAPAAVVRHGATTLQRPPTTLLVEGRVALTIPADWSTQRVVSGPGSARVQVTSPADPEVALHVTQSPVPGETLPGTAQRLKRAIDASPAGVFVDFNPSDIRAGRPAVTYREVRAGHQVRWTILLDGAVRISVGCQSGPGHEDLLREVCAQAVRSVHAVG

>A39086
VSPHRAVIEAGPGAIRRLCCGADVVADTAVSAAALAAIDDQVALLDERPVAVDSLWFDALRSVAVDHRDGPVVVHPSWWSAARVEVVTAAARTLTRDVVVHPRSWLLRQASSGVSAATVVVEIAERLVLVAGAEVAAVARRTDAESVAGQVGSVIARMTRGITAVVLIDVPSTVAGAAALAAAIAGAVRGTGSSVVEIDGVRLARLARAALPPSDEPADPAARPATRSRVPTLARVAAAGVALALLAPAAVVRHGATTLQRPPTTLLVEGRVALTIPADWSTQRVVSGPGSARVQVTSPADPEVALHVTQSPVPGETLPGTAQRLKRAIDASPAGVFVDFNPSDIRAGRPAVTYREVRAGHQVRWTILLDGAVRISVGCQSGPGHEDLLREVCAQAVRSVHAVG

>A70248
VSPHRAVIEAGPGAIRRLCCGADVVADTAVSAAALAAIDDQVALLDERPVAVDSLWFDALRSVAVDHRDGPVVVHPSWWSAARVEVVTAAARTLTRDVVVHPRSWLLRQASSGVSAATVVVEIAERLVLVAGAEVAAVARRTDAESVAGQVGSVIARMTRGITAVVLIDVPSTVAGAAALAAAIAGAVRGTGSSVVEIDGVRLARLARAALPPSDEPADPAARPATRSRVPTLARVAAAGVALALLAPAAVVRHGATTLQRPPTTLLVEGRVALTIPADWSTQPVVSGPGSARVQVTSPADPEVALHVTQSPVPGETLPGTAQRLKRAIDASPAGVFVDFNPSDIRAGRPAVTYREVRAGHQVRWTILLDGAVRISVGCQSGPGHEDLLREVCAQAVRSVHAVG

>A74259
VSPHRAVIEAGPGAIRRLCCGADVVADTAVSAAALAAIDDQVALLDERPVAVDSLWFDALRSVAVDHRDGPVVVHPSWWSAARVEVVTAAARTLTRDVVVHPRSWLLRQASSGVSAATVVVEIAERLVLVAGAEVAAVARRTDAESVAGQVGSVIARMTRGITAVVLIDVPSTVAGAAALAAAIAGAVRGTGSSVVEIDGVRLARLARAALPPSDEPADPAARPATRSRVPTLARVAAAGVALALLAPAAVVRHGATTLQRPPTTLLVEGRVALTIPADWSTQRVVSGPGSARVQVTSPADPEVALHVTQSPVPGETLPGTAQRLKRAIDASPAGVFVDFNPSDIRAGRPAVTYREVRAGHQVRWTILLDGAVRISVGCQSGPGHEDLLREVCAQAVRSVHAVG

>A47485
VSPHRAVIEAGPGAIRRLCCGADVVADTAVSAAALAAIDDQVALLDERPVAVDSLWFDALRSVAVDHRDGPVVVHPSWWSAARVEVVTAAARTLTRDVVVHPRSWLLRQASSGVSAATVVVEIAERLVLVAGAEVAAVARRTDAESVAGQVGSVIARMTRGITAVVLIDVPSTVAGAAALAAAIAGAVRGTGSSVVEIDGVRLARLARAALPPSDEPADPAARPATRSRVPTLARVAAAGVALALLAPAAVVRHGATTLQRPPTTLLVEGRVALTIPADWSTQRVVSGPGSARVQVTSPADPEVALHVTQSPVPGETLPGTAQRLKRAIDASPAGVFVDFNPSDIRAGRPAVTYREVRAGHQVRWTILLDGAVRISVGCQSGPGHEDLLREVCAQAVRSVHAVG
