# Supplementary material for: POTION: an end-to-end pipeline for positive Darwinian selection detection in genome-scale data through phylogenetic comparison of protein-coding genes
Source: BMC Genomics. 2015 Aug 1;16(1):567. doi: 10.1186/s12864-015-1765-0 (PMC4521464; doi:10.1186/s12864-015-1765-0)
Supplement: Additional file 4: — Alignment data for MYC dataset. Compressed text files in .tgz format, untrimmed and trimmed alignment data for MYC dataset as produced by POTION. Data in fasta and phylip format. [file 12864_2015_1765_MOESM4_ESM.tgz › alignments/ORTHOMCL842.cluster.aa.fa.aln]

>A6385
MRWPTAWLLALVCVMATGCGPSGHGTRAGEEGPLSPEKVAELENPLRAKPPLEDAKDQYRAAVTQLANAITALVPGLTWRTDMDTWTGCGGEYEWTRAKAAYFMIVFSGPIPDDKWLQAVQIVKDGVEQFGATGFGVMKNKPADHDVYFAGHGGVEFKCSTQKAAVLTAQS-DCRISRTDTPKPSPTP

>A61957
MRWPTAWLLALVCVMATGCGPSGHGTRAGEEGPLSPEKVAELENPLRAKPPLEDAKDQYRAAVTQLANAITALVPGLTWRTDMDTWTGCGGEYEWTRAKAAYFMIVFSGPIPDDKWLQAVQIVKDGVEQFGATGFGVMKNKPADHDVYFAGHGGVEFKCSTQKAAVLTAQS-DCRISRTDTPKPSPTP

>A65659
MRWPTAWLLALVCVMATGCGPSGHGTRAGEEGPLSPEKVAELENPLRAKPPLEDAKDQYRAAVTQLANAITALVPGLTWRTDMDTWTGCGGEYEWTRAKAAYFMIVFSGPIPDDKWLQAVQIVKDGVEQFGATGFGVMKNKPADHDVYFAGHGGVEFKCSTQKAAVLTAQSTARRISRTDTPKPSPTP

>A2521
MRWPTAWLLALVCVMATGCGPSGHGTRAGEEGPLSPEKVAELENPLRAKPPLEDAKDQYRAAVTQLANAITALVPGLTWRTDMDTWTGCGGEYEWTRAKAAYFMIVFSGPIPDDKWLQAVQIVKDGVEQFGATGFGVMKNKPADHDVYFAGHGGVEFKFSTQKAAVLTAQS-DCRISRTDTPKPSPTP

>A56352
MRWPTAWLLALVCVMATGCGPSGHGTRAGEEGPLSPEKVAELENPLRAKPPLEDAKDQYRAAVTQLANAITALVPGLTWRTDMDTWTGCGGEYEWTRAKAAYFMIVFSGPIPDDKWLQAVQIVKDGVEQFGATGFGVMKNKPADHDVYFAGHGGVEFKCSTQKAAVLTAQS-DCRISRTDTPKPSPTP

>A10308
MRWPTAWLLALVCVMATGCGPSGHGTRAGEEGPLSPEKVAELENPLRAKPPLEDAKDQYRAAVTQLANAITALVPGLTWRTDMDTWTGCGGEYEWTRAKAAYFMIVFSGPIPDDKWLQAVQIVKDGVEQFGATGFGVMKNKPADHDVYFAGHGGVEFKCSTQKAAVLTAQS-DCRISRTDTPKPSPTP

>A12640
MRWPTAWLLALVCVMATGCGPSGHGTRAGEEGPLSPEKVAELENPLRAKPPLEDAKDQYRAAVTQLANAITALVPGLTWRTDMDTWTGCGGEYEWTRAKAAYFMIVFSGPIPDDKWLQAVQIVKDGVEQFGATGFGVMKNKPADHDVYFAGHGGVEFKCSTQKAAVLTAQS-DCRISRTDTPKPSPTP

>A21777
MRWPTAWLLALVCVMATGCGPSGHGTRAGEEGPLSPEKVAELENPLRAKPPLEDAKDQYRAAVTQLANAITALVPGLTWRTDMDTWTGCGGEYEWTRAKAAYFMIVFSGPIPDDKWLQAVQIVKDGVEQFGATGFGVMKNKPADHDVYFSGHGGVEFKCSTQKAAVLTAQS-DCRISRTDTPKPSPTP

>A30386
MRWPTAWLLALVCVMATGCGPSGHGTRAGEEGPLSPEKVAELENPLRAKPPLEDAKDQYRAAVTQLANAITALVPGLTWRTDMDTWTGCGGEYEWTRAKAAYFMIVFSGPIPDDKWLQAVQIVKDGVEQFGATGFGVMKNKPADHDVYFAGHGGVEFKCSTQKAAVLTAQS-DCRISRTDTPKPSPTP

>A34368
MRWPTAWLLALVCVMATGCGPSGHGTRAGEEGPLSPEKVAELENPLRAKPPLEDAKDQYRAAVTQLANAITALVPGLTWRTDMDTWTGCGGEYEWTRAKAAYFMIVFSGPIPDDKWLQAVQIVKDGVEQFGATGFGVMKNKPADHDVYFAGHGGVEFKCSTQKAAVLTAQS-DCRISRTDTPKPSPTP

>A69570
MRWPTAWLLALVCVMATGCGPSGHGTRAGEEGPLSPEKVAELENPLRAKPPLEDAKDQYRAAVTQLANAITALVPGLTWRTDMDTWTGCGGEYEWTRAKAAYFMIVFSGPIPDDKWLQAVQIVKDGVEQFGATGFGVMKNKPADHDVYFAGHGGVEFKCSTQKAAVLTAQS-DCRISRTDTPKPSPTP

>A43022
MRWPTAWLLALVCVMATGCGPSGHGTRAGEEGPLSPEKVAELENPLRAKPPLEDAKDQYRAAVTQLANAITALVPGLTWRTDMDTWTGCGGEYEWTRAKAAYFMIVFSGPIPDDKWLQAVQIVKDGVEQFGATGFGVMKNKPADHDVYFAGHGGVEFKCSTQKAAVLTAQS-DCRISRTDTPKPSPTP

>A73589
MRWPTAWLLALVCVMATGCGPSGHGTRAGEEGPLSPEKVAELENPLRAKPPLEDAKDQYRAAVTQLANAITALVPGLTWRTDMDTWTGCGGEYEWTRAKAAYFMIVFSGPIPDDKWLQAVQIVKDGVEQFGATGFGVMKNKPADHDVYFAGHGGVEFKCSTQKAAVLTAQS-DCRISRTDTPKPSPTP

>A46856
MRWPTAWLLALVCVMATGCGPSGHGTRAGEEGPLSPEKVAELENPLRAKPPLEDAKDQYRAAVTQLANAITALVPGLTWRTDMDTWTGCGGEYEWTRAKAAYFMIVFSGPIPDDKWLQAVQIVKDGVEQFGATGFGVMKNKPADHDVYFAGHGGVEFKCSTQKAAVLTAQS-DCRISRTDTPKPSPTP
