# Supplementary material for: POTION: an end-to-end pipeline for positive Darwinian selection detection in genome-scale data through phylogenetic comparison of protein-coding genes
Source: BMC Genomics. 2015 Aug 1;16(1):567. doi: 10.1186/s12864-015-1765-0 (PMC4521464; doi:10.1186/s12864-015-1765-0)
Supplement: Additional file 4: — Alignment data for MYC dataset. Compressed text files in .tgz format, untrimmed and trimmed alignment data for MYC dataset as produced by POTION. Data in fasta and phylip format. [file 12864_2015_1765_MOESM4_ESM.tgz › alignments/ORTHOMCL146.cluster.aa.fa.aln]

>A4557
-------VPTYSYECTQCANRFDVVQAFTDDALTTCERCSGRLRKLFNAVGVVFKGTGFYRTDSRESGKKSKSQTNGSSTSESTKSSGSSGSSGSSESKASGSTEKSTSSTTAAAAV

>A52483
-------VPTYSYECTQCANRFDVVQAFTDDALTTCERCSGRLRKLFNAVGVVFKGTGFYRTDSRESGKKSKSQTNGSSTSESTKSSGSSGSSGSSESKASGSTEKSTSSTTAAAAV

>A58173
VTFPEVLVPTYSYECTQCANRFDVVQAFTDDALTTCERCSGRLRKLFNAVGVVFKGTGFYRTDSRESGKKSKSQTNGSSTSESTKSSGSSGSSGSSESKASGSTEKSTSSTTAAAAV

>A60158
-------VPTYSYECTQCANRFDVVQAFTDDALTTCERCSGRLRKLFNAVGVVFKGTGFYRTDSRESGKKSKSQTNGSSTSESTKSSGSSGSSGSSESKASGSTEKSTSSTTAAAAV

>A64013
-------VPTYSYECTQCANRFDVVQAFTDDALTTCERCSGRLRKLFNAVGVVFKGTGFYRTDSRESGKKSKSQTNGSSTSESTKSSGSSGSSGSSESKASGSTEKSTSSTTAAAAV

>A882
-------VPTYSYECTQCANRFDVVQAFTDDALTTCERCSGRLRKLFNAVGVVFKGTGFYRTDSRESGKKSKSQTNGSSTSESTKSSGSSGSSGSSESKASGSTEKSTSSTTAAAAV

>A48845
-------VPTYSYECTQCANRFDVVQAFTDDALTTCERCSGRLRKLFNAVGVVFKGTGFYRTDSRESGKKSKSQTNGSSTSESTKSSGSSGSSGSSESKASGSTEKSTSSTTAAAAV

>A8533
-------VPTYSYECTQCANRFDVVQAFTDDALTTCERCSGRLRKLFNAVGVVFKGTGFYRTDSRESGKKSKSQTNGSSTSESTKSSGSSGSSGSSESKASGSTEKSTSSTTAAAAV

>A14466
VTFPEVLVPTYSYECTQCANRFDVVQAFTDDALTTCERCSGRLRKLFNAVGVVFKGTGFYRTDSRESGKKSKSQTNGSSTSESTKSSGSSGSSGSSESKASGSTEKSTSSTTAAAAV

>A20058
-------VPTYSYECTQCANRFDVVQAFTDDALTTCERCSGRLRKLFNAVGVVFKGTGFYRTDSRESGKKSKSQTNGSSTSESTKSSGSSGSSGSSESKASGSTEKSTSSTTAAAAV

>A16358
-------VPTYSYECTQCANRFDVVQAFTDDALTTCERCSGRLRKLFNAVGVVFKGTGFYRTDSRESGKKSKSQTNGSSTSESTKSSGSSGSSGSSESKASGSTEKSTSSTTAAAAV

>A28521
-------VPTYSYECTQCANRFDVVQAFTDDALTTCERCSGRLRKLFNAVGVVFKGTGFYRTDSRESGKKSKSQTNGSSTSESTKSSGSSGSSGSSESKASGSTEKSTSSTTAAAAV

>A32560
-------VPTYSYECTQCANRFDVVQAFTDDALTTCERCSGRLRKLFNAVGVVFKGTGFYRTDSRESGKKSKSQTNGSSTSESTKSSGSSGSSGSSESKASGSTEKSTSSTTAAAAV

>A36564
-------VPTYSYECTQCANRFDVVQAFTDDALTTCERCSGRLRKLFNAVGVVFKGTGFYRTDSRESGKKSKSQTNGSSTSESTKSSGSSGSSGSSESKASGSTEKSTSSTTAAAAV

>A67731
-------VPTYSYECTQCANRFDVVQAFTDDALTTCERCSGRLRKLFNAVGVVFKGTGFYRTDSRESGKKSKSQTNGSSTSESTKSSGSSGSSGSSESKASGSTEKSTSSTTAAAAV

>A41293
-------VPTYSYECTQCANRFDVVQAFTDDALTTCERCSGRLRKLFNAVGVVFKGTGFYRTDSRESGKKSKSQTNGSSTSESTKSSGSSGSSGSSESKASGSTEKSTSSTTAAAAV

>A71764
VTFPEVLVPTYSYECTQCANRFDVVQAFTDDALTTCERCSGRLRKLFNAVGVVFKGTGFYRTDSRESGKKSKSQTNGSSTSESTKSSGSSGSSGSSESKASGSTEKSTSSTTAAAAV

>A45121
VTFPEVLVPTYSYECTQCANRFDVVQAFTDDALTTCERCSGRLRKLFNAVGVVFKGTGFYRTDSRESGKKSKSQTNGSSTSESTKSSGSSGSSGSSESKASGSTEKSTSSTTAAAAV
