# Supplementary material for: POTION: an end-to-end pipeline for positive Darwinian selection detection in genome-scale data through phylogenetic comparison of protein-coding genes
Source: BMC Genomics. 2015 Aug 1;16(1):567. doi: 10.1186/s12864-015-1765-0 (PMC4521464; doi:10.1186/s12864-015-1765-0)
Supplement: Additional file 4: — Alignment data for MYC dataset. Compressed text files in .tgz format, untrimmed and trimmed alignment data for MYC dataset as produced by POTION. Data in fasta and phylip format. [file 12864_2015_1765_MOESM4_ESM.tgz › alignments/ORTHOMCL2331.cluster.aa.fa.aln]

>A5657
VAGDLPPGRWSALLVGAWWPARPDAPMAGVTYWRKAAQLKRNEANDLRNERSLLAVNQGRTADDLLERYWRGEQRLATIAHQCEVKSDQSEQVADAVNYLRDRLTEIAQSGNQQINQILAGKGPIEAKVAAVNAVIEQSNAMADHVGATAMSNIIDATQRVFDETIGGDAHTWLRDHGVSLDTPARPRPVTAEDMTSMTANSPAGSPFGAAPSAPSHSTTTSGPPTAPTPTSPFGTAPMVLSSSSTSSGPPTAPTPTSPFGTAPMPPGPPPPGTVSPPLPPSAPAVGVGGPSVPAAGMPPAAAAATAPLSPQSLGQSFTTGMTTGTPAAAGAQALSAGALHAATEPLPPPAPPPTTPTVTTPTVATATTAGIPHIPDSAPTPSPAPIAPPTTDNASAMTPIAPMVANGPPASPAPPAAAPAGPLPAYGADLRPPVTTPPATPPTPTGPISGAAVTPSSPAAGGSLMSPVVNKSTAPATTQAQPSNPTPPLASATAAATTGAAAGDTSRRAAEQQRLRRILDTVARQEPGLSWAAGLRDNGQTTLLVTDLASGWIPPHIRLPAHITLLEPAPRRRHATVTDLLGTTTVAAAHHPHGYLSQPDPDTPALTGDRTARIAPTIDELGPTLVETVRRHDTLPPIAQAVVVAATRNYGVPDNETDLLHHKTTEIHQAVLTTYPNHDIATVVDWMLLAAINALIAGDQSGANYHLAWAIAAISTRRSR

>A61243
VAGDLPPGRWSALLVGAWWPARPDAPMAGVTYWRKAAQLKRNEANDLRNERSLLAVNQGRTADDLLERYWRGEQRLATIAHQCEVKSDQSEQVADAVNYLRDRLTEIAQSGNQQINQILAGKGPIEAKVAAVNAVIEQSNAMADHVGATAMSNIIDATQRVFDETIGGDAHTWLRDHGVSLDTPARPRPVTAEDMTSMTANSPAGSPFGAAPSAPSHSTTTSGPPTAPTPTSPFGTAPMVLSSSSTSSGPPTAPTPTSPFGTAPMPPGPPPPGTVSPPLPPSAPAVGVGGPSVPAAGMPPAAAAATAPLSPQSLGQSFTTGMTTGTPAAAGAQALSAGALHAATEPLPPPAPPPTTPTVTTPTVATATTAGIPHIPDSAPTPSPAPIAPPTTDNASAMTPIAPMVANGPPASPAPPAAAPAGPLPAYGADLRPPVTTPPATPPTPTGPISGAAVTPSSPAAGGSLMSPVVNKSTAPATTQAQPSNPTPPLASATAAATTGAAAGDTSRRAAEQQRLRRILDTVARQEPGLSWAAGLRDNGQTTLLVTDLASGWIPPHIRLPAHITLLEPAPRRRHATVTDLLGTTTVAAAHHPHGYLSQPDPDTPALTGDRTARIAPTIDELGPTLVETVRRHDTLPRIAQAVVVAATRNYGVPDNETDLLHHKTTEIHQAVLTTYPNHDIATVVDWMLLAAINALIAGDQSGANYHLAWAIAAISTRRSR

>A1891
VAGDLPPGRWSALLVGAWWPARPDAPMAGVTYWRKAAQLKRNEANDLRNERSLLAVNQGRTADDLLERYWRGEQRLATIAHQCEVKSDQSEQVADAVNYLRDRLTEIAQSGNQQINQILAGKGPIEAKVAAVNAVIEQSNAMADHVGATAMSNIIDATQRVFDETIGGDAHTWLRDHGVSLDAPARPRPVTAEDMTSMTANSPAGSPFGAAPSAPSHSTTTSGPPTAPTPTSPFGTAPMVLSSSSTSSGPPTAPTPTSPFGTAPMPPGPPPPGTVSPPLPPSAPAVGVGGPSVPAAGMPPAAAAATAPLSPQSLGQSFTTGMTTGTPAAAGAQALSAGVVHAATEPLPPPAPPPTTPTVTTPTVATATTAGIPHIPDSAPTPSPAPIAPPTTDNASAMTPIAPMVANGPPASPAPPAAAPAGPLPAYGADLRPPVTTPPATPPTPTGPISGAAVTPSSPAAGGSLMSPVVNKSTAPATTQAQPSNPTPPLASATAAATTGAAAGDTSRRAAEQQRLRRILDTVARQEPGLSWAAGLRDNGQTTLLVTDLASGWIPPHIRLPAHITLLEPAPRRRHATVTDLLGTTTVAAAHHPHGYLSQPDPDTPALTGDRTARIAPTIDELGPTLVETVRRHDTLPRIAQAVVVAATRNYGVPDNETDLLHHKTTEIHQAVLTTYPNHDIATVVDWMLLAAINALIAGDQSGANYHLAWAIAAISTRRSR

>A49855
VAGDLPPGRWSALLVGAWWPARPDAPMAGVTYWREAAQLKRNEANDLRNERSLLAVNQGRTADDLLERYWRGEQRLATIAHQCEVKSDQSEQVADAVNYLRDRLTEIAQSGNQQINQILAGKGPIEAKVAAVNAVIEQSNAMADHVGATAMSNIIDATQRVFDETIGGDAHTWLRDHGVSLDAPARPRPVTAEDMTSMTANSPAGSPFGAAPSAPSHSTTTSGPPTAPTPTSPFGTAPMVLSSSSTSSGPPTAPTPTSPFGTAPMPPGPPPPGTVSPPLPPSAPAVGVGGPSVPAAGMPPAAAAATAPLSPQSLGQSFTTGMTTGTPAAAGAQALSAGALHAATEPLPPPAPPPTTPTVTTPTVATATTAGIPHILDSAPTPSPAPIAPPTTDNASAMTPIAPMVANGPPASPAPPAAAPAGPLPAYGADLRPPVTTPPATPPTPTGPISGAAVTPSSPAAGGSLMSPVVNKSTAPATTQAQPSNPTPPLASATAAATTGAAAGDTSRRAAEQQRLRRILDTVARQEPGLSWAAGLRDNGQTTLLVTDLASGWIPPHIRLPAHITLLEPAPRRRHATVTDLLGTTTVAAAHHPHGYLSQPDPDTPALTGDRTARIAPTIDELGPTLVETVRRHDTLPRIAQAVVVAATRNYGVPDNETDLLHHKTTEIHQAVLTTYPNHDIATVVDWMLLAAINALIAGDQSGANYHLAWAIAAISTRRSR

>A9624
VAGDLPPGRWSALLVGAWWPARPDAPMAGVTYWRKAAQLKRNEANDLRNERSLLAVNQGRTADDLLERYWRGEQRLATIAHQCEVKSDQSEQVADAVNYLRDRLTEIAQSGNQQINQILAGKGPIEAKVAAVNAVIEQSNAMADHVGATAMSNIIDATQRVFDETIGGDAHTWLRDHGVSLDTPARPRPVTAEDMTSMTANSPAGSPFGAAPSAPSHSTTTSGPPTAPTPTSPFGTAPMVLSSSSTSSGPPTAPTPTSPFGTAPMPPGPPPPGTVSPPLPPSAPAVGVGGPSVPAAGMPPAAAAATAPLSPQSLGQSFTTGMTTGTPAAAGAQALSAGALHAATEPLPPPAPPPTTPTVTTPTVATATTAGIPHIPDSAPTPSPAPIAPPTTDNASAMTPIAPMVANGPPASPAPPAAAPAGPLPAYGADLRPPVTTPPATPPTPTGPISGAAVTPSSPAAGGSLMSPVVNKSTAPATTQAQPSNPTPPLASATAAATTGAAAGDTSRRAAEQQRLRRILDTVARQEPGLSWAAGLRDNGQTTLLVTDLASGWIPPHIRLPAHITLLEPAPRRRHATVTDLLGTTTVAAAHHPHGYLSQPDPDTPALTGDRTARIAPTIDELGPTLVETVRRHDTLPRIAQAVVVAATRNYGVPDNETDLLHHKTTEIHQAVLTTYPNHDIATVVDWMLLAAINALIAGDQSGANYHLAWAIAAISTRRSR

>A13364
VAGDLPPGRWSALLVGAWWPARPDAPMAGVTYWRKAAQLKRNEANDLRNERSLLAVNQGRTADDLLERYWRGEQRLATIAHQCEVKSDQSEQVADAVNYLRDRLTEIAQSGNQQINQILAGKGPIEAKVAAVNAVIEQSNAMADHVGATAMSNIIDATQRVFDETIGGDAHTWLRDHGVSLDTPARPRPVTAEDMTSMTANSPAGSPFGAAPSAPSHSTTTSGPPTAPTPTSPFGTAPMVLSSSSTSSGPPTAPTPTSPFGTAPMPPGPPPPGTVSPPLPPSAPAVGVGGPSVPAAGMPPAAAAATAPLSPQSLGQSFTTGMTTGTPAAAGAQALSAGALHAATEPLPPPAPPPTTPTVTTPTVATATTAGIPHIPDSAPTPSPAPIAPPTTDNASAMTPIAPMVANGPPASPAPPAAAPAGPLPAYGADLRPPVTTPPATPPTPTGPISGAAVTPSSPAAGGSLMSPVVNKSTAPATTQAQPSNPTPPLASATAAATTGAAAGDTSRRAAEQQRLRRILDTVARQEPGLSWAAGLRDNGQTTLLVTDLASGWIPPHIRLPAHITLLEPAPRRRHATVTDLLGTTTVAAAHHPHGYLSQPDPDTPALTGDRTARIAPTIDELGPTLVETVRRHDTLPRIAQAVVVAATRNYGVPDNETDLLHHKTTEIHQAVLTTYPNHDIATVVDWMLLAAINALIAGDQSGANYHLAWAIAAISTRRSR

>A21085
VAGDLPPGRWSALLVGAWWPARPDAPMAGVTYWRKAAQLKRNEANDLRNERSLLAVNQGRTADDLLERYWRGEQRLATIAHQCEVKSDQSEQVADAVNYLRDRLTEIAQSGNQQINQILAGKGPIEAKVAAVNAVIEQSNAMADHVGATAMSNIIDATQRVFDETIGGDAHTWLRDHGVSLDTPARPRPVTAEDMTSMTANSPAGSPFGAAPSAPSHSTTTSGPPTAPTPTSPFGTAPMVLSSSSTSSGPPTAPTPTSPFGTAPMPPGPPPPGTVSPPLPPSAPAVGVGGPSVPAAGMPPAAAAATAPLSPQSLGQSFTTGMTTGTPAAAGAQALSAGALHAATEPLPPPAPPPTTPTVTTPTVATATTAGIPHIPDSAPTPSPAPIAPPTTDNASAMTPIAPMVANGPPASPAPPAAAPAGPLPAYGADLRPPVTTPPATPPTPTGPISGAAVTPSSPAAGGSLMSPVVNKSTAPATTQAQPSNPTPPLASATAAATTGAAAGDTSRRAAEQQRLRRILDTVARQEPGLSWAAGLRDNGQTTLLVTDLASGWIPPHIRLPAHITLLEPAPRRRHATVTDLLGTTTVAAAHHPHGYLSQPDPDTPALTGDRTARIAPTIDELGPTLVETVRRHDTLPRIAQAVVVAATRNYGVPDNETDLLHHKTTEIHQAVLTTYPNHDIATVVDWMLLAAINALIAGDQSGANYHLAWAIAAISTRRSR

>A17368
VAGDLPPGRWSALLVGAWWPARPDAPMAGVTYWREAAQLKRNEANDLRNERSLLAVNQGRTADDLLERYWRGEQRLATIAHQCEVKSDQSEQVADAVNYLRDRLTEIAQSGNQQINQILAGKGPIEAKVAAVNAVIEQSNAMADHVGATAMSNIIDATQRVFDETIGGDAHTWLRDHGVSLDAPARPRPVTAEDMTSMTANSPAGSPFGAAPSAPSHSTTTSGPPTAPTPTSPFGTAPMVLSSSSTSSGPPTAPTPTSPFGTAPMPPGPPPPGTVSPPLPPSAPAVGVGGPSVPAAGMPPAAAAATAPLSPQSLGQSFTTGMTTGTPAAAGAQALSAGALHAATEPLPPPAPPPTTPTVTTPTVATATTAGIPHILDSAPTPSPAPIAPPTTDNASAMTPIAPMVANGPPASPAPPAAAPAGPLPAYGADLRPPVTTPPATPPTPTGPISGAAVTPSSPAAGGSLMSPVVNKSTAPATTQAQPSNPTPPLASATAAATTGAAAGDTSRRAAEQQRLRRILDTVARQEPGLSWAAGLRDNGQTTLLVTDLASGWIPPHIRLPAHITLLEPAPRRRHATVTDLLGTTTVAAAHHPHGYLSQPDPDTPALTGDRTARIAPTIDELGPTLVETVRRHDTLPRIAQAVVVAATRNYGVPDNETDLLHHKTTEIHQAVLTTYPNHDIATVVDWMLLAAINALIAGDQSGANYHLAWAIAAISTRRSR

>A29646
VAGDLPPGRWSALLVGAWWPARPDAPMAGVTYWRKAAQLKRNEANDLRNERSLLAVNQGRTADDLLERYWRGEQRLATIAHQCEVKSDQSEQVADAVNYLRDRLTEIAQSGNQQINQILAGKGPIEAKVAAVNAVIEQSNAMADHVGATAMSNIIDATQRVFDETIGGDAHTWLRDHGVSLDTPARPRPVTAEDMTSMTANSPAGSPFGAAPSAPSHSTTTSGPPTAPTPTSPFGTAPMVLSSSSTSSGPPTAPTPTSPFGTAPMPPGPPPPGTVSPPLPPSAPAVGVGGPSVPAAGMPPAAAAATAPLSPQSLGQSFTTGMTTGTPAAAGAQALSAGALHAATEPLPPPAPPPTTPTVTTPTVATATTAGIPHIPDSAPTPSPAPIAPPTTDNASAMTPIAPMVANGPPASPAPPAAAPAGPLPAYGADLRPPVTTPPATPPTPTGPISGAAVTPSSPAAGGSLMSPVVNKSTAPATTQAQPSNPTPPLASATAAATTGAAAGDTSRRAAEQQRLRRILDTVARQEPGLSWAAGLRDNGQTTLLVTDLASGWIPPHIRLPAHITLLEPAPRRRHATVTDLLGTTTVAAAHHPHGYLSQPDPDTPALTGDRTARIAPTIDELGPTLVETVRRHDTLPPIAQAVVVAATRNYGVPDNETDLLHHKTTEIHQAVLTTYPNHDIATVVDWMLLAAINALIAGDQSGANYHLAWAIAAISTRRSR

>A68839
VAGDLPPGRWSALLVGAWWPARPDAPMAGVTYWREAAQLKRNEANDLRNERSLLAVNQGRTADDLLERYWRGEQRLATIAHQCEVKSDQSEQVADAVNYLRDRLTEIAQSGNQQINQILAGKGPIEAKVAAVNAVIEQSNAMADHVGATAMSNIIDATQRVFDETIGGDAHTWLRDHGVSLDAPARPRPVTAEDMTSMTANSPAGSPFGAAPSAPSHSTTTSGPPTAPTPTSPFGTAPMVLSSSSTSSGPPTAPTPTSPFGTAPMPPGPPPPGTVSPPLPPSAPAVGVGGPSVPAAGMPPAAAAATAPLSPQSLGQSFTTGMTTGTPAAAGAQALSAGALHAATEPLPPPAPPPTTPTVTTPTVATATTAGIPHILDSAPTPSPAPIAPPTTDNASAMTPIAPMVANGPPASPAPPAAAPAGPLPAYGADLRPPVTTPPATPPTPTGPISGAAVTPSSPAAGGSLMSPVVNKSTAPATTQAQPSNPTPPLASATAAATTGAAAGDTSRRAAEQQRLRRILDTVARQEPGLSWAAGLRDNGQTTLLVTDLASGWIPPHIRLPAHITLLEPAPRRRHATVTDLLGTTTVAAAHHPHGYLSQPDPDTPALTGDRTARIAPTIDELGPTLVETVRRHDTLPRIAQAVVVAATRNYGVPDNETDLLHHKTTEIHQAVLTTYPNHDIATVVDWMLLAAINALIAGDQSGANYHLAWAIAAISTRRSR
