# Supplementary material for: POTION: an end-to-end pipeline for positive Darwinian selection detection in genome-scale data through phylogenetic comparison of protein-coding genes
Source: BMC Genomics. 2015 Aug 1;16(1):567. doi: 10.1186/s12864-015-1765-0 (PMC4521464; doi:10.1186/s12864-015-1765-0)
Supplement: Additional file 4: — Alignment data for MYC dataset. Compressed text files in .tgz format, untrimmed and trimmed alignment data for MYC dataset as produced by POTION. Data in fasta and phylip format. [file 12864_2015_1765_MOESM4_ESM.tgz › alignments/ORTHOMCL2892.cluster.aa.fa.aln]

>A6510
VWEGLWIATAVIAALVVIAALTLGLVLYRRRRISLSPRPERGVVDRSGGYTASSGITFSQTPTTQPAERIDTSGLPAVGDDATVPRDAPKRTIADVHLPEFEPEPQAPEVPEADAIAPPEGRLERLRGRLARSQNALGRGLLGLIGGGDLDEDSWQDVEDTLLVADLGPAATASVVSQLRSRLASGNVRTEADARAVLRDVLINELQPGMDRSIRALPHAGHPSVLLVVGVNGTGKTTTVGKLARVLVADGRRVVLGAADTFRAAAADQLQTWAARVGAAVVRGPEGADPASVAFDAVDKGIAAGADVVLIDTAGRLHTKVGLMDELDKVKRVVTRRASVDEVLLVLDATIGQNGLAQARVFAEVVDISGAVLTKLDGTAKGGIVFRVQQELGVPVKLVGLGEGPDDLAPFEPAAFVDALLG--------------------

>A56224
VWEGLWIATAVIAALVVIAALTLGLVLYRRRRISLSPRPERGVVDRSGGYTASSGITFSQTPTTQPAERIDTSGLPAVGDDATVPRDAPKRTIADVHLPEFEPEPQAPEVPEADAIAPPEGRLERLRGRLARSQNALGRGLLGLIGGGDLDEDSWQDVEDTLLVADLGPAATASVVSQLRSRLASGNVRTEADARAVLRDVLINELQPGMDRSIRALPHAGHPSVLLVVGVNGTGKTTTVGKLARVLVADGRRVVLGAADTFRAAAADQLQTWAARVGAAVVRGPEGADPASVAFDAVDKGIAAGADVVLIDTAGRLHTKVGLMDELDKVKRVVTRRASVDEVLLVLDATIGQNGLAQARVFAEVVDISGAVLTKLDGTAKGGIVFRVQQELGVPVKLVGLGEGPDDLAPFEPAAFVDALLG--------------------

>A62085
VWEGLWIATAVIAALVVIAALTLGLVLYRRRRISLSPRPERGVVDRSGGYTASSGITFSQTPTTQPAERIDTSGLPAVGDDATVPRDAPKRTIADVHLPEFEPEPQAPEVPEADAIAPPEGRLERLRGRLARSQNALGRGLLGLIGGGDLDEDSWQDVEDTLLVADLGPAATASVVSQLRSRLASGNVRTEADARAVLRDVLINELQPGMDRSIRALPHAGHPSVLLVVGVNGTGKTTTVGKLARVLVADGRRVVLGAADTFRAAAADQLQTWAARVGAAVVRGPEGADPASVAFDAVDKGIAAGADVVLIDTAGRLHTKVGLMDELDKVKRVVTRRASVDEVLLVLDATIGQNGLAQARVFAEVVDISGAVLTKLDGTAKGGIVFRVQQELGVPVKLVGLGEGPDDLAPFEPAAFVDALLG--------------------

>A2637
VWEGLWIATAVIAALVVIAALTLGLVLYRRRRISLSPRPERGVVDRSGGYTASSGITFSQTPTTQPAERIDTSGLPAVGDDATVPRDAPKRTIADVHLPEFEPEPQAPEVPEADAIAPPEGRLERLRGRLARSQNALGRGLLGLIGGGDLDEDSWQDVEDTLLVADLGPAATASVVSQLRSRLASGNVRTEADARAVLRDVLINELQPGMDRSIRALPHAGHPSVLLVVGVNGTGKTTTVGKLARVLVADGRRVVLGAADTFRAAAADQLQTWAARVGAAVVRGPEGADPASVAFDAVDKGIAAGADVVLIDTAGRLHTKVGLMDELDKVKRVVTRRASVDEVLLVLDATIGQNGLAQARVFAEVVDISGAVLTKLDGTAQ----------------------------------------GRHCVPRSTGTWGAGEAGRAW

>A54222
VWEGLWIATAVIAALVVIAALTLGLVLYRRRRISLSPRPERGVVDRSGGYTASSGITFSQTPTTQPAERIDTSGLPAVGDDATVPRDAPKRTIADVHLPEFEPEPQAPEVPEADAIAPPEGRLERLRGRLARSQNALGRGLLGLIGGGDLDEDSWQDVEDTLLVADLGPAATASVVSQLRSRLASGNVRTEADARAVLRDVLINELQPGMDRSIRALPHAGHPSVLLVVGVNGTGKTTTVGKLARVLVADGRRVVLGAADTFRAAAADQLQTWAARVGAAVVRGPEGADPASVAFDAVDKGIAAGADVVLIDTAGRLHTKVGLMDELDKVKRVVTRRASVDEVLLVLDATIGQNGLAQARVFAEVVDISGAVLTKLDGTAKGGIVFRVQQELGVPVKLVGLGEGPDDLAPFEPAAFVDALLG--------------------

>A10434
VWEGLWIATAVIAALVVIAALTLGLVLYRRRRISLSPRPERGVVDRSGGYTASSGITFSQTPTTQPAERIDTSGLPAVGDDATVPRDAPKRTIADVHLPEFEPEPQAPEVPEADAIAPPEGRLERLRGRLARSQNALGRGLLGLIGGGDLDEDSWQDVEDTLLVADLGPAATASVVSQLRSRLASGNVRTEADARAVLRDVLINELQPGMDRSIRALPHAGHPSVLLVVGVNGTGKTTTVGKLARVLVADGRRVVLGAADTFRAAAADQLQTWAARVGAAVVRGPEGADPASVAFDAVDKGIAAGADVVLIDTAGRLHTKVGLMDELDKVKRVVTRRASVDEVLLVLDATIGQNGLAQARVFAEVVDISGAVLTKLDGTAKGGIVFRVQQELGVPVKLVGLGEGPDDLAPFEPAAFVDALLG--------------------

>A12512
VWEGLWIATAVIAALVVIAALTLGLVLYRRRRISLSPRPERGVVDRSGGYTASSGITFSQTPTTQPAERIDTSGLPAVGDDATVPRDAPKRTIADVHLPEFEPEPQAPEVPEADAIAPPEGRLERLRGRLARSQNALGRGLLGLIGGGDLDEDSWQDVEDTLLVADLGPAATASVVSQLRSRLASGNVRTEADARAVLRDVLINELQPGMDRSIRALPHAGHPSVLLVVGVNGTGKTTTVGKLARVLVADGRRVVLGAADTFRAAAADQLQTWAARVGAAVVRGPEGADPASVAFDAVDKGIAAGADVVLIDTAGRLHTKVGLMDELDKVKRVVTRRASVDEVLLVLDATIGQNGLAQARVFAEVVDISGAVLTKLDGTAKGGIVFRVQQELGVPVKLVGLGEGPDDLAPFEPAAFVDALLG--------------------

>A21895
VWEGLWIATAVIAALVVIAALTLGLVLYRRRRISLSPRPERGVVDRSGGYTASSGITFSQTPTTQPAERIDTSGLPAVGDDATVPRDAPKRTIADVHLPEFEPEPQAPEVPEADAIAPPEGRLERLRGRLARSQNALGRGLLGLIGGGDLDEDSWQDVEDTLLVADLGPAATASVVSQLRSRLASGNVRTEADARAVLRDVLINELQPGMDRSIRALPHAGHPSVLLVVGVNGTGKTTTVGKLARVLVADGRRVVLGAADTFRAAAADQLQTWAARVGAAVVRGPEGADPASVAFDAVDKGIAAGADVVLIDTAGRLHTKVGLMDELDKVKRVVTRRASVDEVLLVLDATIGQNGLAQARVFAEVVDISGAVLTKLDGTAKGGIVFRVQQELGVPVKLVGLGEGPDDLAPFEPAAFVDALLG--------------------

>A30516
VWEGLWIATAVIAALVVIAALTLGLVLYRRRRISLSPRPERGVVDRSGGYTASSGITFSQTPTTQPAERIDTSGLPAVGDDATVPRDAPKRTIADVHLPEFEPEPQAPEVPEADAIAPPEGRLERLRGRLARSQNALGRGLLGLIGGGDLDEDSWQDVEDTLLVADLGPAATASVVSQLRSRLASGNVRTEADARAVLRDVLINELQPGMDRSIRALPHAGHPSVLLVVGVNGTGKTTTVGKLARVLVADGRRVVLGAADTFRAAAADQLQTWAARVGAAVVRGPEGADPASVAFDAVDKGIAAGADVVLIDTAGRLHTKVGLMDELDKVKRVVTRRASVDEVLLVLDATIGQNGLAQARVFAEVVDISGAVLTKLDGTAKGGIVFRVQQELGVPVKLVGLGEGPDDLAPFEPAAFVDALLG--------------------

>A34493
VWEGLWIATAVIAALVVIAALTLGLVLYRRRRISLSPRPERGVVDRSGGYTASSGITFSQTPTTQPAERIDTSGLPAVGDDATVPRDAPKRTIADVHLPEFEPEPQAPEVPEADAIAPPEGRLERLRGRLARSQNALGRGLLGLIGGGDLDEDSWQDVEDTLLVADLGPAATASVVSQLRSRLASGNVRTEADARAVLRDVLINELQPGMDRSIRALPHAGHPSVLLVVGVNGTGKTTTVGKLARVLVADGRRVVLGAADTFRAAAADQLQTWAARVGAAVVRGPEGADPASVAFDAVDKGIAAGADVVLIDTAGRLHTKVGLMDELDKVKRVVTRRASVDEVLLVLDATIGQNGLAQARVFAEVVDISGAVLTKLDGTAKGGIVFRVQQELGVPVKLVGLGEGPDDLAPFEPAAFVDALLG--------------------

>A38539
VWEGLWIATAVIAALVVIAALTLGLVLYRRRRISLSPRPERGVVDRSGGYTASSGITFSQTPTTQPAERIDTSGLPAVGDDATVPRDAPKRTIADVHLPEFEPEPQAPEVPEADAIAPPEGRLERLRGRLARSQNALGRGLLGLIGGGDLDEDSWQDVEDTLLVADLGPAATASVVSQLRSRLASGNVRTEADARAVLRDVLINELQPGMDRSIRALPHAGHPSVLLVVGVNGTGKTTTVGKLARVLVADGRRVVLGAADTFRAAAADQLQTWAARVGAAVVRGPEGADPASVAFDAVDKGIAAGADVVLIDTAGRLHTKVGLMDELDKVKRVVTRRASVDEVLLVLDATIGQNGLAQARVFAEVVDISGAVLTKLDGTAKGGIVFRVQQELGVPVKLVGLGEGPDDLAPFEPAAFVDALLG--------------------

>A69699
VWEGLWIATAVIAALVVIAALTLGLVLYRRRRISLSPRPERGVVDRSGGYTASSGITFSQTPTTQPAERIDTSGLPAVGDDATVPRDAPKRTIADVHLPEFEPEPQAPEVPEADAIAPPEGRLERLRGRLARSQNALGRGLLGLIGGGDLDEDSWQDVEDTLLVADLGPAATASVVSQLRSRLASGNVRTEADARAVLRDVLINELQPGMDRSIRALPHAGHPSVLLVVGVNGTGKTTTVGKLARVLVADGRRVVLGAADTFRAAAADQLQTWAARVGAAVVRGPEGADPASVAFDAVDKGIAAGADVVLIDTAGRLHTKVGLMDELDKVKRVVTRRASVDEVLLVLDATIGQNGLAQARVFAEVVDISGAVLTKLDGTAKGGIVFRVQQELGVPVKLVGLGEGPDDLAPFEPAAFVDALLG--------------------

>A73721
VWEGLWIATAVIAALVVIAALTLGLVLYRRRRISLSPRPERGVVDRSGGYTASSGITFSQTPTTQPAERIDTSGLPAVGDDATVPRDAPKRTIADVHLPEFEPEPQAPEVPEADAIAPPEGRLERLRGRLARSQNALGRGLLGLIGGGDLDEDSWQDVEDTLLVADLGPAATASVVSQLRSRLASGNVRTEADARAVLRDVLINELQPGMDRSIRALPHAGHPSVLLVVGVNGTGKTTTVGKLARVLVADGRRVVLGAADTFRAAAADQLQTWAARVGAAVVRGPEGADPASVAFDAVDKGIAAGADVVLIDTAGRLHTKVGLMDELDKVKRVVTRRASVDEVLLVLDATIGQNGLAQARVFAEVVDISGAVLTKLDGTAKGGIVFRVQQELGVPVKLVGLGEGPDDLAPFEPAAFVDALLG--------------------

>A46974
VWEGLWIATAVIAALVVIAALTLGLVLYRRRRISLSPRPERGVVDRSGGYTASSGITFSQTPTTQPAERIDTSGLPAVGDDATVPRDAPKRTIADVHLPEFEPEPQAPEVPEADAIAPPEGRLERLRGRLARSQNALGRGLLGLIGGGDLDEDSWQDVEDTLLVADLGPAATASVVSQLRSRLASGNVRTEADARAVLRDVLINELQPGMDRSIRALPHAGHPSVLLVVGVNGTGKTTTVGKLARVLVADGRRVVLGAADTFRAAAADQLQTWAARVGAAVVRGPEGADPASVAFDAVDKGIAAGADVVLIDTAGRLHTKVGLMDELDKVKRVVTRRASVDEVLLVLDATIGQNGLAQARVFAEVVDISGAVLTKLDGTAKGGIVFRVQQELGVPVKLVGLGEGPDDLAPFEPAAFVDALLG--------------------
