# Supplementary material for: POTION: an end-to-end pipeline for positive Darwinian selection detection in genome-scale data through phylogenetic comparison of protein-coding genes
Source: BMC Genomics. 2015 Aug 1;16(1):567. doi: 10.1186/s12864-015-1765-0 (PMC4521464; doi:10.1186/s12864-015-1765-0)
Supplement: Additional file 4: — Alignment data for MYC dataset. Compressed text files in .tgz format, untrimmed and trimmed alignment data for MYC dataset as produced by POTION. Data in fasta and phylip format. [file 12864_2015_1765_MOESM4_ESM.tgz › alignments/ORTHOMCL156.cluster.aa.fa.aln]

>A4530
MRVNRPQCARVPYSAESLVRVEASWYGRTLRAIPEVLSQVGYQQADHGESLLTSHHCCLGAAEGARPGWVGSSAGALSGLLDSWAEASTAHAARIGDHSYGMHLAAVGFAEMEEHNAAALAAVYPTGGGSARCDGVDVS

>A52458
--------------------VEASWYGRTLRAIPEVLSQVGYQQADHGESLLTSHHCCLGAAEGARPGWVGSSAGALSGLLDSWAEASTAHAARIGDHSYGMHLAAVGFAEMEEHNAAALAAVYPTGGGSARCDGVDVS

>A58199
MRVNRPQCARVPYSAESLVRVEASWYGRTLRAIPEVLSQVGYQQADHGESLLTSHHCCLGAAEGARPGWVGSSAGALSGLLDSWAEASTAHAARIGDHSYGMHLAAVGFAEMEEHNAAALAAVYPTGGGSARCDGVDVS

>A60131
MRVNRPQCARVPYSAESLVRVEASWYGRTLRAIPEVLSQVGYQQADHGESLLTSHHCCLGAAEGARPGWVGSSAGALSGLLDSWAEASTAHAARIGDHSYGMHLAAVGFAEMEEHNAAALAAVYPTGGGSARCDGVDVS

>A63989
MRVNRPQCARVPYSAESLVRVEASWYGRTLRAIPEVLSQVGYQQADHGESLLTSHHCCLGAAEGARPGWVGSSAGALSGLLDSWAEASTAHAARIGDHSYGMHLAAVGFAEMEEHNAAALAAVYPTGGGSARCDGVDVS

>A857
MRVNRPQCARVPYSAESLVRVEASWYGRTLRAIPEVLSQVGYQQADHGESLLTSHHCCLGAAEGARPGWVGSSAGALSGLLDSWAEASTAHAARIGDHSYGMHLAAVGFAEMEEHNAAALAAVYPTGGGSARCDGVDVS

>A48821
--------------------VEASWYGRTLRAIPEVLSQVGYQQADHGESLLTSHHCCLGAAEGARPGWVGSSAGALSGLLDSWAEASTAHAARIGDHSYGMHLAAVGFAEMEEHNAAALAAVYPTGGGSARCDGVDVS

>A8507
MRVNRPQCARVPYSAESLVRVEASWYGRTLRAIPEVLSQVGYQQADHGESLLTSHHCCLGAAEGARPGWVGSSAGALSGLLDSWAEASTAHAARIGDHSYGMHLAAVGFAEMEEHNAAALAAVYPTGGGSARCDGVDVS

>A14492
MRVNRPQCARVPYSAESLVRVEASWYGRTLRAIPEVLSQVGYQQADHGESLLTSHHCCLGAAEGARPGWVGSSAGALSGLLDSWAEASTAHAARIGDHSYGMHLAAVGFAEMEEHNAAALAAVYPTGGGSARCDGVDVS

>A20034
MRVNRPQCARVPYSAESLVRVEASWYGRTLRAIPEVLSQVGYQQADHGESLLTSHHCCLGAAEGARPGWVGSSAGALSGLLDSWAEASTAHAARIGDHSYGMHLAAVGFAEMEEHNAAALAAVYPTGGGSARCDGVDVS

>A16334
--------------------VEASWYGRTLRAIPEVLSQVGYQQADHGESLLTSHHCCLGAAEGARPGWVGSSAGALSGLLDSWAEASTAHAARIGDHSYGMHLAAVGFAEMEEHNAAALAAVYPTGGGSARCDGVDVS

>A28494
MRVNRPQCARVPYSAESLVRVEASWYGRTLRAIPEVLSQVGYQQADHGESLLTSHHCCLGAAEGARPGWVGSSAGALSGLLDSWAEASTAHAARIGDHSYGMHLAAVGFAEMEEHNAAALAAVYPTGGGSARCDGVDVS

>A32533
MRVNRPQCARVPYSAESLVRVEASWYGRTLRAIPEVLSQVGYQQADHGESLLTSHHCCLGAAEGARPGWVGSSAGALSGLLDSWAEASTAHAARIGDHSYGMHLAAVGFAEMEEHNAAALAAVYPTGGGSARCDGVDVS

>A36536
--------------------VEASWYGRTLRAIPEVLSQVGYQQADHGESLLTSHHCCLGAAEGARPGWVGSSAGALSGLLDSWAEASTAHAARIGDHSYGMHLAAVGFAEMEEHNAAALAAVYPTGGGSARCDGVDVS

>A67704
MRVNRPQCARVPYSAESLVRVEASWYGRTLRAIPEVLSQVGYQQADHGESLLTSHHCCLGAAEGARPGWVGSSAGALSGLLDSWAEASTAHAARIGDHSYGMHLAAVGFAEMEEHNAAALAAVYPTGGGSARCDGVDVS

>A41271
MRVNRPQCARVPYSAESLVRVEASWYGRTLRAIPEVLSQVGYQQADHGESLLTSHHCCLGAAEGARPGWVGSSAGALSGLLDSWAEASTAHAARIGDHSYGMHLAAVGFAEMEEHNAAALAAVYPTGGGSARCDGVDVS

>A71740
MRVNRPQCARVPYSAESLVRVEASWYGRTLRAIPEVLSQVGYQQADHGESLLTSHHCCLGAAEGARPGWVGSSAGALSGLLDSWAEASTAHAARIGDHSYGMHLAAVGFAEMEEHNAAALAAVYPTGGGSARCDGVDVS

>A45097
MRVNRPQCARVPYSAESLVRVEASWYGRTLRAIPEVLSQVGYQQADHGESLLTSHHCCLGAAEGARPGWVGSSAGALSGLLDSWAEASTAHAARIGDHSYGMHLAAVGFAEMEEHNAAALAAVYPTGGGSARCDGVDVS
