# Supplementary material for: POTION: an end-to-end pipeline for positive Darwinian selection detection in genome-scale data through phylogenetic comparison of protein-coding genes
Source: BMC Genomics. 2015 Aug 1;16(1):567. doi: 10.1186/s12864-015-1765-0 (PMC4521464; doi:10.1186/s12864-015-1765-0)
Supplement: Additional file 4: — Alignment data for MYC dataset. Compressed text files in .tgz format, untrimmed and trimmed alignment data for MYC dataset as produced by POTION. Data in fasta and phylip format. [file 12864_2015_1765_MOESM4_ESM.tgz › alignments/ORTHOMCL298.cluster.aa.fa.aln]

>A4173
VLGPIRQPRLTVRPGRLPGMIAGVAAKRMNREQFFRAASGLDEDRLRKALWNLYWRGTANMRERIEAELASAGRARPARKIKPPADPD---------IVGWEVDEFVSLARSGAYLGGDRRVSPRERSRWRFTFKRLAAEAQDALRAEDAEPAASALEQLIDLAREADGYDYFRSDDPVAAAGFVVSDVAAAGHPHFREFAAEIGAAIPP

>A52141
-------------------MIAGVAAKRMNREQFFRAASGLDEDRLRKALWNLYWRGTANMRERIEAELASAGRARPARKIKPPADPD---------IVGWEVDEFVSLARSGAYLGGDRRVSPRERSRWRFTFKRLAAEAQDALRAEDAEPAASALEQLIDLAREADGYDYFRSDDPVAAAGFVVSDVAAAGHPHFREFAAEIGAAIPP

>A55793
VLGPIRQPRLTVRPGRLPGMIAGVAAKRMNREQFFRAASGLDEDRLRKALWNLYWRGTANMRERIEAELASAGRARPARKIKPPADPD---------IVGWEVDEFVSLARSGAYLGGDRRVSPRERSRWRFTFKRLAAEAQDALRAEDAEPAASALEQLIDLAREADGYDYFRSDDPVAAAGFVVSDVAAAGHPHFREFAAEIGAAIPP

>A59776
VLGPIRQPRLTVRPGRLPGMIAGVAAKRMNREQFFRAASGLDEDRLRKALWNLYWRGTANMRERIEAELASAGRARPARKIKPPADPD---------IVGWEVDEFVSLARSGAYLGGDRRVSPRERSRWRFTFKRLAAEAQDALRAEDAEPAASALEQLIDLAREADGYDYFRSDDPVAAAGFVVSDVAAAGHPHFREFAAEIGAAIPP

>A63669
VLGPIRQPRLTVRPGRLPGMIAGVAAKRMNREQFFRAASGLDEDRLRKALWNLYWRGTANMRERIEAELASAGRARPARKIKPPADPD---------IVGWEVDEFVSLARSGAYLGGDRRVSPRERSRWRFTFKRLAAEAQDALRAEDAEPAASALEQLIDLAREADGYDYFRSDDPVAAAGFVVSDVAAAGHPHFREFAAEIGAAIPP

>A544
-------------------MIAGVAAKRMNREQFFRAASGLDEDRLRKALWNLYWRGTANMRERIEAELASAGRARPARKIKPPADPD---------IVGWEVDEFVSLARSGAYLGGDRRVSPRERSRWRFTFKRLAAEAQDALRAEDAEPAASALEQLIDLAREADGYDYFRSDDPVAAAGFVVSDVAAAGHPHFREFAAEIGAAIPP

>A48502
-------------------MIAGVAAKRMNREQFFRAASGLDEDRLRKALWNLYWRGTANMRERIEAELASAGRARPARKIKPPADPD---------IVGWEVDEFVSLARSGAYLGGDRRVSPRERSRWRFTFKRLAAEAQDALRAEDAEPAASALEQLIDLAREADGYDYFRSDDPVAAAGFVVSDVAAAGHPHFREFAAEIGAAIPP

>A8147
VLGPIRQPRLTVRPGRLPGMIAGVAAKRMNREQFFRAASGLDEDRLRKALWNLYWRGTANMRERIEAELASAGRARPARKIKPPADPD---------IVGWEVDEFVSLARSGAYLGGDRRVSPRERSRWRFTFKRLAAEAQDALRAEDAEPAASALEQLIDLAREADGYDYFRSDDPVAAAGFVVSDVAAAGHPHFREFAAEIGAAIPP

>A12077
VLGPIRQPRLTVRPGRLPGMIAGVAAKRMNREQFFRAASGLDEDRLRKALWNLYWRGTANMRERIEAELASAGRARPARKIKPPADPD---------IVGWEVDEFVSLARSGAYLGGDRRVSPRERSRWRFTFKRLAAEAQDALRAEDAEPAASALEQLIDLAREADGYDYFRSDDPVAAAGFVVSDVAAAGHPHFREFAAEIGAAIPP

>A19695
VLGPIRQPRLTVRPGRLPGMIAGVAAKRMNREQFFRAASGLDEDRLRKALWNLYWRGTANMRERIEAELASAGRARPARKIKPPADPD---------IVGWEVDEFVSLARSGAYLGGDRRVSPRERSRWRFTFKRLAAEAQDALRAEDAEPAASALEQLIDLAREADGYDYFRSDDPVAAAGFVVSDVAAAGHPHFREFAAEIGAAIPP

>A16015
-------------------MIAGVAAKRMNREQFFRAASGLDEDRLRKALWNLYWRGTANMRERIEAELASAGRARPARKIKPPADPD---------IVGWEVDEFVSLARSGAYLGGDRRVSPRERSRWRFTFKRLAAEAQDALRAEDAEPAASALEQLIDLAREADGYDYFRSDDPVAAAGFVVSDVAAAGHPHFREFAAEIGAAIPP

>A28125
VLGPIRQPRLTVRPGRLPGMIAGVAAKRMNREQFFRAASGLDEDRLRKALWNLYWRGTANMRERIEAELASAGRARPARKIKPPADPD---------IVGWEVDEFVSLARSGAYLGGDRRVSPRERSRWRFTFKRLAAEAQDALRAEDAEPAASALEQLIDLAREADGYDYFRSDDPVAAAGFVVSDVAAAGHPHFREFAAEIGAAIPP

>A32173
VLGPIRQPRLTVRPGRLPGMIAGVAAKRMNREQFFRAASGLDEDRLRKALWNLYWRGTANMRERIEAELASAGRARPARKIKPPADPD---------IVGWEVDEFVSLARSGAYLGGDRRVSPRERSRWRFTFKRLAAEAQDALRAEDAEPAASALEQLIDLAREADGYDYFRSDDPVAAAGFVVSDVAAAGHPHFREFAAEIGAAIPP

>A36169
-------------------MIAGVAAKRMNREQFFRAASGLDEDRLRKALWNLYWRGTANMRERIEAELASAGRARPARKIKPPADPD---------IVGWEVDEFVSLARSGAYLGGDRRVSPRERSRWRFTFKRLAAEAQDALRAEDAEPAASALEQLIDLAREADGYDYFRSDDPVAAAGFVVSDVAAAGHPHFREFAAEIGAAIPP

>A67346
VLGPIRQPRLTVRPGRLPGMIAGVAAKRMNREQFFRAASGLDEDRLRKALWNLYWRGTANMRERIEAELASAGRARP----------DHHPAGRLWPIMGWEVDEFVSLARSGAYLGGDRRVSPRERSRWRFTFKRLAAEAQDALRAEDAEPAASALEQLIDLAREADGYDYFRSDDPVAAAGFVVSDVAAAGHPHFREFAAEIGAAIPP

>A39700
VLGPIRQPRLTVRPGRLPGMIAGVAAKRMNREQFFRAASGLDEDRLRKALWNLYWRGTANMRERIEAELASAGRARPARKIKPPADPD---------IVGWEVDEFVSLARSGAYLGGDRRVSPRERSRWRFTFKRLAAEAQDALRAEDAEPAASALEQLIDLAREADGYDYFRSDDPVAAAGFVVSDVAAAGHPHFREFAAEIGAAIPP

>A40940
VLGPIRQPRLTVRPGRLPGMIAGVAAKRMNREQFFRAASGLDEDRLRKALWNLYWRGTANMRERIEAELASAGRARPARKIKPPADPD---------IVGWEVDEFVSLARSGAYLGGDRRVSPRERSRWRFTFKRLAAEAQDALRAEDAEPAASALEQLIDLAREADGYDYFRSDDPVAAAGFVVSDVAAAGHPHFREFAAEIGAAIPP

>A71372
VLGPIRQPRLTVRPGRLPGMIAGVAAKRMNREQFFRAASGLDEDRLRKALWNLYWRGTANMRERIEAELASAGRARPARKIKPPADPD---------IVGWEVDEFVSLARSGAYLGGDRRVSPRERSRWRFTFKRLAAEAQDALRAEDAEPAASALEQLIDLAREADGYDYFRSDDPVAAAGFVVSDVAAAGHPHFREFAAEIGAAIPP

>A44758
VLGPIRQPRLTVRPGRLPGMIAGVAAKRMNREQFFRAASGLDEDRLRKALWNLYWRGTANMRERIEAELASAGRARPARKIKPPADPD---------IVGWEVDEFVSLARSGAYLGGDRRVSPRERSRWRFTFKRLAAEAQDALRAEDAEPAASALEQLIDLAREADGYDYFRSDDPVAAAGFVVSDVAAAGHPHFREFAAEIGAAIPP
