# Supplementary material for: POTION: an end-to-end pipeline for positive Darwinian selection detection in genome-scale data through phylogenetic comparison of protein-coding genes
Source: BMC Genomics. 2015 Aug 1;16(1):567. doi: 10.1186/s12864-015-1765-0 (PMC4521464; doi:10.1186/s12864-015-1765-0)
Supplement: Additional file 4: — Alignment data for MYC dataset. Compressed text files in .tgz format, untrimmed and trimmed alignment data for MYC dataset as produced by POTION. Data in fasta and phylip format. [file 12864_2015_1765_MOESM4_ESM.tgz › alignments/ORTHOMCL3142.cluster.aa.fa.aln]

>A4793
MTDRPHDWHRLSPRMLLVHPVHEMLRQLPVLIGSVVLGSATGNPVWPLAALGVTVVFGVLRWFFTTYRIDDENVSLRTGILSRRAVSVPRNRIRSVQTEARLLHRLLGLTVLRVGTGQEARGEAAFELDAVDSARVPRLRALLLAESLAPVEPTGRVLARWQSSWLRYAPLSFSGLVMIGAVIGLGYQTGLAVRLPESGFARSAVDAAQRAGVVLVVAVTVLLVVGVSALLAVLFSWLTYGNLLLRRGGSGQEGVLHLRHGLLRVREHTYDMRRLRGATLREPLLVRLLRGARLDAVMTGVHGEGQSSMLLPPCPFETATAVLTDLIDNTDAAAGPLRRHGPAAARRRWTRALLVPTLAGVALIAAAPILGVPGWAWTLWAVLTAGCAGLAVDRVRSLGHRVADGWLVARAGSLQRRRDCIACTGIIGWTVRQTLFQRRAGVATLVAATVAGRKGYQVLDVPAELAWSVAGAASPWVADSVWLRHGS

>A52702
MTDRPHDWHRLSPRMLLVHPVHEMLRQLPVLIGSVVLGSATGNPVWPLAALGVTVVFGVLRWFFTTYRIDDENVSLRTGILSRRAVSVPRNRIRSVQTEARLLHRLLGLTVLRVGTGQEARGEAAFELDAVDSARVPRLRALLLAESLAPVEPTGRVLARWQSSWLRYAPLSFSGLVMIGAVIGLGYQTGLAVRLPESGFARSAVDAAQRAGVVLVVAVTVLLVVGVSALLAVLFSWLTYGNLLLRRGGSGQEGVLHLRHGLLRVREHTYDMRRLRGATLREPLLVRLLRGARLDAVMTGVHGEGQSSMLLPPCPFETATAVLTDLIDNTDAAAGPLRRHGPAAARRRWTRALLVPTLAGVALIAAAPILGVPGWAWTLWAVLTAGCAGLAVDRVRSLGHRVADGWLVARAGSLQRRRDCIACTGIIGWTVRQTLFQRRAGVATLVAATVAGRKGYQVLDVPAELAWSVAGAASPWVADSVWLRHGS

>A57936
MTDRPHDWHRLSPRMLLVHPVHEMLRQLPVLIGSVVLGSATGNPVWPLAALGVTVVFGVLRWFFTTYRIDDENVSLRTGILSRRAVSVPRNRIRSVQTEARLLHRLLGLTVLRVGTGQEARGEAAFELDAVDSARVPRLRALLLAESLAPVEPTGRVLARWQSSWLRYAPLSFSGLVMIGAVIGLGYQTGLAVRLPESGFARSAVDAAQRAGVVLVVAVTVLLVVGVSALLAVLFSWLTYGNLLLRRGGSGQEGVLHLRHGLLRVREHTYDMRRLRGATLREPLLVRLLRGARLDAVMTGVHGEGQSSMLLPPCPFETATAVLTDLIDNTDAAAGPLRRHGPAAARRRWTRALLVPTLAGVALIAAAPILGVPGWAWTLWAVLTAGCAGLAVDRVRSLGHRVADGWLVARAGSLQRRRDCIACTGIIGWTVRQTLFQRRAGVATLVAATVAGRKGYQVLDVPAELAWSVAGAASPWVADSVWLRHGS

>A60392
MTDRPHDWHRLSPRMLLVHPVHEMLRQLPVLIGSVVLGSATGNPVWPLAALGVTVVFGVLRWFFTTYRIDDENVSLRTGILSRRAVSVPRNRIRSVQTEARLLHRLLGLTVLRVGTGQEARGEAAFELDAVDSARVPRLRALLLAESLAPVEPTGRVLARWQSSWLRYAPLSFSGLVMIGAVIGLGYQTGLAVRLPESGFARSAVDAAQRAGVVLVVAVTVLLVVGVSALLAVLFSWLTYGNLLLRRGGSGQEGVLHLRHGLLRVREHTYDMRRLRGATLREPLLVRLLRGARLDAVMTGVHGEGQSSMLLPPCPFETATAVLTDLIDNTDAAAGPLRRHGPAAARRRWTRALLVPTLAGVALIAAAPILGVPGWAWTLWAVLTAGCAGLAVDRVRSLGHRVADGWLVARAGSLQRRRDCIACTGIIGWTVRQTLFQRRAGVATLVAATVAGRKGYQVLDVPAELAWSVAGAASPWVADSVWLRHGS

>A64239
MTDRPHDWHRLSPRMLLVHPVHEMLRQLPVLIGSVVLGSATGNPVWPLAALGVTVVFGVLRWFFTTYRIDDENVSLRTGILSRRAVSVPRNRIRSVQTEARLLHRLLGLTVLRVGTGQEARGEAAFELDAVDSARVPRLRALLLAESLAPVEPTGRVLARWQSSWLRYAPLSFSGLVMIGAVIGLGYQTGLAVRLPESGFARSAVDAAQRAGVVLVVAVTVLLVVGVSALLAVLFSWLTYGNLLLRRGGSGQEGVLHLRHGLLRVREHTYDMRRLRGATLREPLLVRLLRGARLDAVMTGVHGEGQSSMLLPPCPFETATAVLTDLIDNTDAAAGPLRRHGPAAARRRWTRALLVPTLAGVALIAAAPILGVPGWAWTLWAVLTAGCAGLAVDRVRSLGHRVADGWLVARAGSLQRRRDCIACTGIIGWTVRQTLFQRRAGVATLVAATVAGRKGYQVLDVPAELAWSVAGAASPWVADSVWLRHGS

>A49064
MTDRPHDWHRLSPRMLLVHPVHEMLRQLPVLIGSVVLGSATGNPVWPLAALGVTVVFGVLRWFFTTYRIDDENVSLRTGILSRRAVSVPRNRIRSVQTEARLLHRLLGLTVLRVGTGQEARGEAAFELDAVDSARVPRLRALLLAESLAPVEPTGRVLARWQSSWLRYAPLSFSGLVMIGAVIGLGYQTGLAVRLPESGFARSAVDAAQRAGVVLVVAVTVLLVVGVSALLAVLFSWLTYGNLLLRRGGSGQEGVLHLRHGLLRVREHTYDMRRLRGATLREPLLVRLLRGARLDAVMTGVHGEGQSSMLLPPCPFETATAVLTDLIDNTDAAAGPLRRHGPAAARRRWTRALLVPTLAGVALIAAAPILGVPGWAWTLWAVLTAGCAGLAVDRVRSLGHRVADGWLVARAGSLQRRRDCIACTGIIGWTVRQTLFQRRAGVATLVAATVAGRKGYQVLDVPAELAWSVAGAASPWVADSVWLRHGS

>A8773
MTDRPHDWHRLSPRMLLVHPVHEMLRQLPVLIGSVVLGSATGNPVWPLAALGVTVVFGVLRWFFTTYRIDDENVSLRTGILSRRAVSVPRNRIRSVQTEARLLHRLLGLTVLRVGTGQEARGEAAFELDAVDSARVPRLRALLLAESLAPVEPTGRVLARWQSSWLRYAPLSFSGLVMIGAVIGLGYQTGLAVRLPESGFARSAVDAAQRAGVVLVVAVTVLLVVGVSALLAVLFSWLTYGNLLLRRGGSGQEGVLHLRHGLLRVREHTYDMRRLRGATLREPLLVRLLRGARLDAVMTGVHGEGQSSMLLPPCPFETATAVLTDLIDNTDAAAGPLRRHGPAAARRRWTRALLVPTLAGVALIAAAPILGVPGWAWTLWAVLTAGCAGLAVDRVRSLGHRVADGWLVARAGSLQRRRDCIACTGIIGWTVRQTLFQRRAGVATLVAATVAGRKGYQVLDVPAELAWSVAGAASPWVADSVWLRHGS

>A14222
MTDRPHDWHRLSPRMLLVHPVHEMLRQLPVLIGSVVLGSATGNPVWPLAALGVTVVFGVLRWFFTTYRIDDENVSLRTGILSRRAVSVPRNRIRSVQTEARLLHRLLGLTVLRVGTGQEARGEAAFELDAVDSARVPRLRALLLAESLAPVEPTGRVLARWQSSWLRYAPLSFSGLVMIGAVIGLGYQTGLAVRLPESGFARSAVDAAQRAGVVLVVAVTVLLVVGVSALLAVLFSWLTYGNLLLRRGGSGQEGVLHLRHGLLRVREHTYDMRRLRGATLREPLLVRLLRGARLDAVMTGVHGEGQSSMLLPPCPFETATAVLTDLIDNTDAAAGPLRRHGPAAARRRWTRALLVPTLAGVALIAAAPILGVPGWAWTLWAVLTAGCAGLAVDRVRSLGHRVADGWLVARAGSLQRRRDCIACTGIIGWTVRQTLFQRRAGVATLVAATVAGRKGYQVLDVPAELAWSVAGAASPWVADSVWLRHGS

>A20278
MTDRPHDWHRLSPRMLLVHPVHEMLRQLPVLIGSVVLGSATGNPVWPLAALGVTVVFGVLRWFFTTYRIDDENVSLRTGILSRRAVSVPRNRIRSVQTEARLLHRLLGLTVLRVGTGQEARGEAAFELDAVDSARVPRLRALLLAESLAPVEPTGRVLARWQSSWLRYAPLSFSGLVMIGAVIGLGYQTGLAVRLPESGFARSAVDAAQRAGVVLVVAVTVLLVVGVSALLAVLFSWLTYGNLLLRRGGSGQEGVLHLRHGLLRVREHTYDMRRLRGATLREPLLVRLLRGARLDAVMTGVHGEGQSSMLLPPCPFETATAVLTDLIDNTDAAAGPLRRHGPAAARRRWTRALLVPTLAGVALIAAAPILGVPGWAWTLWAVLTAGCAGLAVDRVRSLGHRVADGWLVARAGSLQRRRDCIACTGIIGWTVRQTLFQRRAGVATLVAATVAGRKGYQVLDVPAELAWSVAGAASPWVADSVWLRHGS

>A16577
MTDRPHDWHRLSPRMLLVHPVHEMLRQLPVLIGSVVLGSATGNPVWPLAALGVTVVFGVLRWFFTTYRIDDENVSLRTGILSRRAVSVPRNRIRSVQTEARLLHRLLGLTVLRVGTGQEARGEAAFELDAVDSARVPRLRALLLAESLAPVEPTGRVLARWQSSWLRYAPLSFSGLVMIGAVIGLGYQTGLAVRLPESGFARSAVDAAQRAGVVLVVAVTVLLVVGVSALLAVLFSWLTYGNLLLRRGGSGQEGVLHLRHGLLRVREHTYDMRRLRGATLREPLLVRLLRGARLDAVMTGVHGEGQSSMLLPPCPFETATAVLTDLIDNTDAAAGPLRRHGPAAARRRWTRALLVPTLAGVALIAAAPILGVPGWAWTLWAVLTAGCAGLAVDRVRSLGHRVADGWLVARAGSLQRRRDCIACTGIIGWTVRQTLFQRRAGVATLVAATVAGRKGYQVLDVPAELAWSVAGAASPWVADSVWLRHGS

>A28762
MTDRPHDWHRLSPRMLLVHPVHEMLRQLPVLIGSVVLGSATGNPVWPLAALGVTVVFGVLRWFFTTYRIDDENVSLRTGILSRRAVSVPRNRIRSVQTEARLLHRLLGLTVLRVGTGQEARGEAAFELDAVDSARVPRLRALLLAESLAPVEPTGRVLARWQSSWLRYAPLSFSGLVMIGAVIGLGYQTGLAVRLPESGFARSAVDAAQRAGVVLVVAVTVLLVVGVSALLAVLFSWLTYGNLLLRRGGSGQEGVLHLRHGLLRVREHTYDMRRLRGATLREPLLVRLLRGARLDAVMTGVHGEGQSSMLLPPCPFETATAVLTDLIDNTDAAAGPLRRHGPAAARRRWTRALLVPTLAGVALIAAAPILGVPGWAWTLWAVLTAGCAGLAVDRVRSLGHRVADGWLVARAGSLQRRRDCIACTGIIGWTVRQTLFQRRAGVATLVAATVAGRKGYQVLDVPAELAWSVAGAASPWVADSVWLRHGS

>A32797
MTDRPHDWHRLSPRMLLVHPVHEMLRQLPVLIGSVVLGSATGNPVWPLAALGVTVVFGVLRWFFTTYRIDDENVSLRTGILSRRAVSVPRNRIRSVQTEARLLHRLLGLTVLRVGTGQEARGEAAFELDAVDSARVPRLRALLLAESLAPVEPTGRVLARWQSSWLRYAPLSFSGLVMIGAVIGLGYQTGLAVRLPESGFARSAVDAAQRAGVVLVVAVTVLLVVGVSALLAVLFSWLTYGNLLLRRGGSGQEGVLHLRHGLLRVREHTYDMRRLRGATLREPLLVRLLRGARLDAVMTGVHGEGQSSMLLPPCPFETATAVLTDLIDNTDAAAGPLRRHGPAAARRRWTRALLVPTLAGVALIAAAPILGVPGWAWTLWAVLTAGCAGLAVDRVRSLGHRVADGWLVARAGSLQRRRDCIACTGIIGWTVRQTLFQRRAGVATLVAATVAGRKGYQVLDVPAELAWSVAGAASPWVADSVWLRHGS

>A36816
MTDRPHDWHRLSPRMLLVHPVHEMLRQLPVLIGSVVLGSATGNPVWPLAALGVTVVFGVLRWFFTTYRIDDENVSLRTGILSRRAVSVPRNRIRSVQTEARLLHRLLGLTVLRVGTGQEARGEAAFELDAVDSARVPRLRALLLAESLAPVEPTGRVLARWQSSWLRYAPLSFSGLVMIGAVIGLGYQTGLAVRLPESGFARSAVDAAQRAGVVLVVAVTVLLVVGVSALLAVLFSWLTYGNLLLRRGGSGQEGVLHLRHGLLRVREHTYDMRRLRGATLREPLLVRLLRGARLDAVMTGVHGEGQSSMLLPPCPFETATAVLTDLIDNTDAAAGPLRRHGPAAARRRWTRALLVPTLAGVALIAAAPILGVPGWAWTLWAVLTAGCAGLAVDRVRSLGHRVADGWLVARAGSLQRRRDCIACTGIIGWTVRQTLFQRRAGVATLVAATVAGRKGYQVLDVPAELAWSVAGAASPWVADSVWLRHGS

>A67972
--------------MLLVHPVHEMLRQLPVLIGSVVLGSATGNPVWPLAALGVTVVFGVLRWFFTTYRIDDENVSLRTGILSRRAVSVPRNRIRSVQTEARLLHRLLGLTVLRVGTGQEARGEAAFELDAVDSARVPRLRALLLAESLAPVEPTGRVLARWQSSWLRYAPLSFSGLVMIGAVIGLGYQTGLAVRLPESGFARSAVDAAQRAGVVLVVAVTVLLVVGVSALLAVLFSWLTYGNLLLRRGGSGQEGVLHLRHGLLRVREHTYDMRRLRGATLREPLLVRLLRGARLDAVMTGVHGEGQSSMLLPPCPFETATAVLTDLIDNTDAAAGPLRRHGPAAARRRWTRALLVPTLAGVALIAAAPILGVPGWAWTLWAVLTAGCAGLAVDRVRSLGHRVADGWLVARAGSLQRRRDCIACTGIIGWTVRQTLFQRRAGVATLVAATVAGRKGYQVLDVPAELAWSVAGAASPWVADSVWLRHGS

>A39803
MTDRPHDWHRLSPRMLLVHPVHEMLRQLPVLIGSVVLGSATGNPVWPLAALGVTVVFGVLRWFFTTYRIDDENVSLRTGILSRRAVSVPRNRIRSVQTEARLLHRLLGLTVLRVGTGQEARGEAAFELDAVDSARVPRLRALLLAESLAPVEPTGRVLARWQSSWLRYAPLSFSGLVMIGAVIGLGYQTGLAVRLPESGFARSAVDAAQRAGVVLVVAVTVLLVVGVSALLAVLFSWLTYGNLLLRRGGSGQEGVLHLRHGLLRVREHTYDMRRLRGATLREPLLVRLLRGARLDAVMTGVHGEGQSSMLLPPCPFETATAVLTDLIDNTDAAAGPLRRHGPAAARRRWTRALLVPTLAGVALIAAAPILGVPGWAWTLWAVLTAGCAGLAVDRVRSLGHRVADGWLVARAGSLQRRRDCIACTGIIGWTVRQTLFQRRAGVATLVAATVAGRKGYQVLDVPAELAWSVAGAASPWVADSVWLRHGS

>A72012
MTDRPHDWHRLSPRMLLVHPVHEMLRQLPVLIGSVVLGSATGNPVWPLAALGVTVVFGVLRWFFTTYRIDDENVSLRTGILSRRAVSVPRNRIRSVQTEARLLHRLLGLTVLRVGTGQEARGEAAFELDAVDSARVPRLRALLLAESLAPVEPTGRVLARWQSSWLRYAPLSFSGLVMIGAVIGLGYQTGLAVRLPESGFARSAVDAAQRAGVVLVVAVTVLLVVGVSALLAVLFSWLTYGNLLLRRGGSGQEGVLHLRHGLLRVREHTYDMRRLRGATLREPLLVRLLRGARLDAVMTGVHGEGQSSMLLPPCPFETATAVLTDLIDNTDAAAGPLRRHGPAAARRRWTRALLVPTLAGVALIAAAPILGVPGWAWTLWAVLTAGCAGLAVDRVRSLGHRVADGWLVARAGSLQRRRDCIACTGIIGWTVRQTLFQRRAGVATLVAATVAGRKGYQVLDVPAELAWSVAGAASPWVAASVWLRHGS

>A45339
MTDRPHDWHRLSPRMLLVHPVHEMLRQLPVLIGSVVLGSATGNPVWPLAALGVTVVFGVLRWFFTTYRIDDENVSLRTGILSRRAVSVPRNRIRSVQTEARLLHRLLGLTVLRVGTGQEARGEAAFELDAVDSARVPRLRALLLAESLAPVEPTGRVLARWQSSWLRYAPLSFSGLVMIGAVIGLGYQTGLAVRLPESGFARSAVDAAQRAGVVLVVAVTVLLVVGVSALLAVLFSWLTYGNLLLRRGGSGQEGVLHLRHGLLRVREHTYDMRRLRGATLREPLLVRLLRGARLDAVMTGVHGEGQSSMLLPPCPFETATAVLTDLIDNTDAAAGPLRRHGPAAARRRWTRALLVPTLAGVALIAAAPILGVPGWAWTLWAVLTAGCAGLAVDRVRSLGHRVADGWLVARAGSLQRRRDCIACTGIIGWTVRQTLFQRRAGVATLVAATVAGRKGYQVLDVPAELAWSVAGAASPWVADSVWLRHGS
