# Supplementary material for: POTION: an end-to-end pipeline for positive Darwinian selection detection in genome-scale data through phylogenetic comparison of protein-coding genes
Source: BMC Genomics. 2015 Aug 1;16(1):567. doi: 10.1186/s12864-015-1765-0 (PMC4521464; doi:10.1186/s12864-015-1765-0)
Supplement: Additional file 4: — Alignment data for MYC dataset. Compressed text files in .tgz format, untrimmed and trimmed alignment data for MYC dataset as produced by POTION. Data in fasta and phylip format. [file 12864_2015_1765_MOESM4_ESM.tgz › alignments/ORTHOMCL3105.cluster.aa.fa.aln]

>A4998
VAEAGGGPISVIARHMQLIRDDFISELFDKMKAEIRGLDYDARMADLWRASITENFVTAVHYLDRDTPQSLVEAPAAALAYARAAAQRDIPLSGLVRAHRLGHARFLEVAMQYVSLLEPADRVSTIIELVNRSARLVDLVADQLIVAYEHEHDRWLSRRSGLQQQWVSELLADTPVDVPRAERALGYRLDGVHIAAVVWVDSAVPIGDVVAQFDQVRCLLAGELGPELGPVANSLMVPTDEREARLWFSPAPTRAFAPSRIRAAFESAGIRARLACGRVGDGLRGFRASLKQAERVKALALAGGARPGGRVMFYDDVAPVALLADDLEELRRFVTDVLGDLSVDDERNSWLRETLREFLLRNRSYVATADAMILHRNTIQYRVIQAMELCGQNLDDPDAAFRVQMALEVCRWMAPAVLRAKQ

>A52893
VAEAGGGPISVIARHMQLIRDDFISELFDKMKAEIRGLDYDARMADLWRASITENFVTAVHYLDRDTPQSLVEAPAAALAYARAAAQRDIPLSGLVRAHRLGHARFLEVAMQYVSLLEPADRVSTIIELVNRSARLVDLVADQLIVAYEHEHDRWLSRRSGLQQQWVSELLADTPVDVPRAERALGYRLDGVHIAAVVWVDSAVPIGDVVAQFDQVRCLLAGELGPELGPVANSLMVPTDEREARLWFSPAPTRAFAPSRIRAAFESAGIRARLACGRVGDGLRGFRASLKQAERVKALALAGGARPGGRVMFYDDVAPVALLADDLEELRRFVTDVLGDLSVDDERNSWLRETLREFLLRNRSYVATADAMILHRNTIQYRVIQAMELCGQNLDDPDAAFRVQMALEVCRWMAPAVLRAKQ

>A57730
VAEAGGGPISVIARHMQLIRDDFISELFDKMKAEIRGLDYDARMADLWRASITENFVTAVHYLDRDTPQSLVEAPAAALAYARAAAQRDIPLSGLVRAHRLGHARFLEVAMQYVSLLEPADRVSTIIELVNRSARLVDLVADQLIVAYEHEHDRWLSRRSGLQQQWVSELLADTPVDVPRAERALGYRLDGVHIAAVVWVDSAVPIGDVVAQFDQVRCLLAGELGPELGPVANSLMVPTDEREARLWFSPAPTRAFAPSRIRAAFESAGIRARLACGRVGDGLRGFRASLKQAERVKALALAGGARPGGRVMFYDDVAPVALLADDLEELRRFVTDVLGDLSVDDERNSWLRETLREFLLRNRSYVATADAMILHRNTIQYRVIQAMELCGQNLDDPDAAFRVQMALEVCRWMAPAVLRAKQ

>A60596
VAEAGGGPISVIARHMQLIRDDFISELFDKMKAEIRGLDYDARMADLWRASITENFVTAVHYLDRDTPQSLVEAPAAALAYARAAAQRDIPLSGLVRAHRLGHARFLEVAMQYVSLLEPADRVSTIIELVNRSARLVDLVADQLIVAYEHEHDRWLSRRSGLQQQWVSELLADTPVDVPRAERALGYRLDGVHIAAVVWVDSAVPIGDVVAQFDQVRCLLAGELGPELGPVANSLMVPTDEREARLWFSPAPTRAFAPSRIRAAFESAGIRARLACGRVGDGLRGFRASLKQAERVKALALAGGARPGGRVMFYDDVAPVALLADDLEELRRFVTDVLGDLSVDDERNSWLRETLREFLLRNRSYVATADAMILHRNTIQYRVIQAMELCGQNLDDPDAAFRVQMALEVCRWMAPAVLRAKQ

>A64424
VAEAGGGPISVIARHMQLIRDDFISELFDKMKAEIRGLDYDARMADLWRASITENFVTAVHYLDRDTPQSLVEAPAAALAYARAAAQRDIPLSGLVRAHRLGHARFLEVAMQYVSLLEPADRVSTIIELVNRSARLVDLVADQLIVAYEHEHDRWLSRRSGLQQQWVSELLADTPVDVPRAERALGYRLDGVHIAAVVWVDSAVPIGDVVAQFDQVRCLLAGELGPELGPVANSLMVPTDEREARLWFSPAPTRAFAPSRIRAAFESAGIRARLACGRVGDGLRGFRASLKQAERVKALALAGGARPGGRVMFYDDVAPVALLADDLEELRRFVTDVLGDLSVDDERNSWLRETLREFLLRNRSYVATADAMILHRNTIQYRVIQAMELCGQNLDDPDAAFRVQMALEVCRWMAPAVLRAKQ

>A1283
VAEAGGGPISVIARHMQLIRDDFISELFDKMKAEIRGLDYDARMADLWRASITENFVTAVHYLDRDTPQSLVEAPAAALAYARAAAQRDIPLSGLVRAHRLGHARFLEVAMQYVSLLEPADRVSTIIELVNRSARLVDLVADQLIVAYEHEHDRWLSRRSGLQQQWVSELLADTPVDVPRAERALGYRLDGVHIAAVVWVDSAVPIGDVVAQFDQVRCLLAGELGPELGPVANSLMVPTDEREARLWFSPAPTRAFAPSRIRAAFESAGIRARLACGRVGDGLRGFRASLKQAERVKALALAGGARPGGRVMFYDDVAPVALLADDLEELRRFVTDVLGDLSVDDERNSWLRETLREFLLRNRSYVATADAMILHRNTIQYRVIQAMELCGQNLDDPDAAFRVQMALEVCRWMAPAVLRAKQ

>A49258
VAEAGGGPISVIARHMQLIRDDFISELFDKMKAEIRGLDYDARMADLWRASITENFVTAVHYLDRDTPQSLVEAPAAALAYARAAAQRDIPLSGLVRAHRLGHARFLEVAMQYVSLLEPADRVSTIIELVNRSARLVDLVADQLIVAYEHEHDRWLSRRSGLQQQWVSELLADTPVDVPRAERALGYRLDGVHIAAVVWVDSAVPIGDVVAQFDQVRCLLAGELGPELGPVANSLMVPTDEREARLWFSPAPTRAFAPSRIRAAFESAGIRARLACGRVRDGLRGFRASLKQAERVKALALAGGARPGGRVMFYDDVAPVALLADDLEELRRFVTDVLGDLSVDDERNSWLRETLREFLLRNRSYVATADAMILHRNTIQYRVIQAMELCGQNLDDPDAAFRVQMALEVCRWMAPAVLRAKQ

>A8981
VAEAGGGPISVIARHMQLIRDDFISELFDKMKAEIRGLDYDARMADLWRASITENFVTAVHYLDRDTPQSLVEAPAAALAYARAAAQRDIPLSGLVRAHRLGHARFLEVAMQYVSLLEPADRVSTIIELVNRSARLVDLVADQLIVAYEHEHDRWLSRRSGLQQQWVSELLADTPVDVPRAERALGYRLDGVHIAAVVWVDSAVPIGDVVAQFDQVRCLLAGELGPELGPVANSLMVPTDEREARLWFSPAPTRAFAPSRIRAAFESAGIRARLACGRVGDGLRGFRASLKQAERVKALALAGGARPGGRVMFYDDVAPVALLADDLEELRRFVTDVLGDLSVDDERNSWLRETLREFLLRNRSYVATADAMILHRNTIQYRVIQAMELCGQNLDDPDAAFRVQMALEVCRWMAPAVLRAKQ

>A14015
VAEAGGGPISVIARHMQLIRDDFISELFDKMKAEIRGLDYDARMADLWRASITENFVTAVHYLDRDTPQSLVEAPAAALAYARAAAQRDIPLSGLVRAHRLGHARFLEVAMQYVSLLEPADRVSTIIELVNRSARLVDLVADQLIVAYEHEHDRWLSRRSGLQQQWVSELLADTPVDVPRAERALGYRLDGVHIAAVVWVDSAVPIGDVVAQFDQVRCLLAGELGPELGPVANSLMVPTDEREARLWFSPAPTRAFAPSRIRAAFESAGIRARLACGRVGDGLRGFRASLKQAERVKALALAGGARPGGRVMFYDDVAPVALLADDLEELRRFVTDVLGDLSVDDERNSWLRETLREFLLRNRSYVATADAMILHRNTIQYRVIQAMELCGQNLDDPDAAFRVQMALEVCRWMAPAVLRAKQ

>A20474
VAEAGGGPISVIARHMQLIRDDFISELFDKMKAEIRGLDYDARMADLWRASITENFVTAVHYLDRDTPQSLVEAPAAALAYARAAAQRDIPLSGLVRAHRLGHARFLEVAMQYVSLLEPADRVSTIIELVNRSARLVDLVADQLIVAYEHEHDRWLSRRSGLQQQWVSELLADTPVDVPRAERALGYRLDGVHIAAVVWVDSAVPIGDVVAQFDQVRCLLAGELGPELGPVANSLMVPTDEREARLWFSPAPTRAFAPSRIRAAFESAGIRARLACGRVGDGLRGFRASLKQAERVKALALAGGARPGGRVMFYDDVAPVALLADDLEELRRFVTDVLGDLSVDDERNSWLRETLREFLLRNRSYVATADAMILHRNTIQYRVIQAMELCGQNLDDPDAAFRVQMALEVCRWMAPAVLRAKQ

>A16771
VAEAGGGPISVIARHMQLIRDDFISELFDKMKAEIRGLDYDARMADLWRASITENFVTAVHYLDRDTPQSLVEAPAAALAYARAAAQRDIPLSGLVRAHRLGHARFLEVAMQYVSLLEPADRVSTIIELVNRSARLVDLVADQLIVAYEHEHDRWLSRRSGLQQQWVSELLADTPVDVPRAERALGYRLDGVHIAAVVWVDSAVPIGDVVAQFDQVRCLLAGELGPELGPVANSLMVPTDEREARLWFSPAPTRAFAPSRIRAAFESAGIRARLACGRVRDGLRGFRASLKQAERVKALALAGGARPGGRVMFYDDVAPVALLADDLEELRRFVTDVLGDLSVDDERNSWLRETLREFLLRNRSYVATADAMILHRNTIQYRVIQAMELCGQNLDDPDAAFRVQMALEVCRWMAPAVLRAKQ

>A28969
VAEAGGGPISVIARHMQLIRDDFISELFDKMKAEIRGLDYDARMADLWRASITENFVTAVHYLDRDTPQSLVEAPAAALAYARAAAQRDIPLSGLVRAHRLGHARFLEVAMQYVSLLEPADRVSTIIELVNRSARLVDLVADQLIVAYEHEHDRWLSRRSGLQQQWVSELLADTPVDVPRAERALGYRLDGVHIAAVVWVDSAVPIGDVVAQFDQVRCLLAGELGPELGPVANSLMVPTDEREARLWFSPAPTRAFAPSRIRAAFESAGIRARLACGRVGDGLRGFRASLKQAERVKALALAGGARPGGRVMFYDDVAPVALLADDLEELRRFVTDVLGDLSVDDERNSWLRETLREFLLRNRSYVATADAMILHRNTIQYRVIQAMELCGQNLDDPDAAFRVQMALEVCRWMAPAVLRAKQ

>A33002
VAEAGGGPISVIARHMQLIRDDFISELFDKMKAEIRGLDYDARMADLWRASITENFVTAVHYLDRDTPQSLVEAPAAALAYARAAAQRDIPLSGLVRAHRLGHARFLEVAMQYVSLLEPADRVSTIIELVNRSARLVDLVADQLIVAYEHEHDRWLSRRSGLQQQWVSELLADTPVDVPRAERALGYRLDGVHIAAVVWVDSAVPIGDVVAQFDQVRCLLAGELGPELGPVANSLMVPTDEREARLWFSPAPTRAFAPSRIRAAFESAGIRARLACGRVGDGLRGFRASLKQAERVKALALAGGARPGGRVMFYDDVAPVALLADDLEELRRFVTDVLGDLSVDDERNSWLRETLREFLLRNRSYVATADAMILHRNTIQYRVIQAMELCGQNLDDPDAAFRVQMALEVCRWMAPAVLRAKQ

>A37020
VAEAGGGPISVIARHMQLIRDDFISELFDKMKAEIRGLDYDARMADLWRASITENFVTAVHYLDRDTPQSLVEAPAAALAYARAAAQRDIPLSGLVRAHRLGHARFLEVAMQYVSLLEPADRVSTIIELVNRSARLVDLVADQLIVAYEHEHDRWLSRRSGLQQQWVSELLADTPVDVPRAERALGYRLDGVHIAAVVWVDSAVPIGDVVAQFDQVRCLLAGELGPELGPVANSLMVPTDEREARLWFSPAPTRAFAPSRIRAAFESAGIRARLACGRVGDGLRGFRASLKQAERVKALALAGGARPGGRVMFYDDVAPVALLADDLEELRRFVTDVLGDLSVDDERNSWLRETLREFLLRNRSYVATADAMILHRNTIQYRVIQAMELCGQNLDDPDAAFRVQMALEVCRWMAPAVLRAKQ

>A68181
VAEAGGGPISVIARHMQLIRDDFISELFDKMKAEIRGLDYDARMADLWRASITENFVTAVHYLDRDTPQSLVEAPAAALAYARAAAQRDIPLSGLVRAHRLGHARFLEVAMQYVSLLEPADRVSTIIELVNRSARLVDLVADQLIVAYEHEHDRWLSRRSGLQQQWVSELLADTPVDVPRAERALGYRLDGVHIAAVVWVDSAVPIGDVVAQFDQVRCLLAGELGPELGPVANSLMVPTDEREARLWFSPAPTRAFAPSRIRAAFESAGIRARLACGRVGDGLRGFRASLKQAERVKALALAGGARPGGRVMFYDDVAPVALLADDLEELRRFVTDVLGDLSVDDERNSWLRETLREFLLRNRSYVATADAMILHRNTIQYRVIQAMELCGQNLDDPDAAFRVQMALEVCRWMAPAVLRAKQ

>A72212
VAEAGGGPISVIARHMQLIRDDFISELFDKMKAEIRGLDYDARMADLWRASITENFVTAVHYLDRDTPQSLVEAPAAALAYARAAAQRDIPLSGLVRAHRLGHARFLEVAMQYVSLLEPADRVSTIIELVNRSARLVDLVADQLIVAYEHEHDRWLSRRSGLQQQWVSELLADTPVDVPRAERALGYRLDGVHIAAVVWVDSAVPIGDVVAQFDQVRCLLAGELGPELGPVANSLMVPTDEREARLWFSPAPTRAFAPSRIRAAFESAGIRARLACGRVGDGLRGFRASLKQAERVKALALAGGARPGGRVMFYDDVAPVALLADDLEELRRFVTDVLGDLSVDDERNSWLRETLREFLLRNRSYVATADAMILHRNTIQYRVIQAMELCGQNLDDPDAAFRVQMALEVCRWMAPAVLRAKQ

>A45540
VAEAGGGPISVIARHMQLIRDDFISELFDKMKAEIRGLDYDARMADLWRASITENFVTAVHYLDRDTPQSLVEAPAAALAYARAAAQRDIPLSGLVRAHRLGHARFLEVAMQYVSLLEPADRVSTIIELVNRSARLVDLVADQLIVAYEHEHDRWLSRRSGLQQQWVSELLADTPVDVPRAERALGYRLDGVHIAAVVWVDSAVPIGDVVAQFDQVRCLLAGELGPELGPVANSLMVPTDEREARLWFSPAPTRAFAPSRIRAAFESAGIRARLACGRVGDGLRGFRASLKQAERVKALALAGGARPGGRVMFYDDVAPVALLADDLEELRRFVTDVLGDLSVDDERNSWLRETLREFLLRNRSYVATADAMILHRNTIQYRVIQAMELCGQNLDDPDAAFRVQMALEVCRWMAPAVLRAKQ
