# Supplementary material for: POTION: an end-to-end pipeline for positive Darwinian selection detection in genome-scale data through phylogenetic comparison of protein-coding genes
Source: BMC Genomics. 2015 Aug 1;16(1):567. doi: 10.1186/s12864-015-1765-0 (PMC4521464; doi:10.1186/s12864-015-1765-0)
Supplement: Additional file 4: — Alignment data for MYC dataset. Compressed text files in .tgz format, untrimmed and trimmed alignment data for MYC dataset as produced by POTION. Data in fasta and phylip format. [file 12864_2015_1765_MOESM4_ESM.tgz › alignments/ORTHOMCL2774.cluster.aa.fa.aln]

>A7339
---MSPIDALFLSAESREHPLHVGALQLFEPPAGAGRGFVRETYQAMLQCREIAPLFRKRPTSLHGALINLGWSTDADVDLGYHARRSALPAPGRVRELLELTSRLHSNLLDRHRPLWETHVIEGLRDGRFAIYSKMHHALVDGVSGLTLMRQPMTTDPIEGKLRTAWSPATQHTAIKRRRGRLQQLGGMLGSVAGLAPSTLRLARSALIEQQLTLPFGAPHTMLNVAVGGARRCAAQSWPLDRVKAVKDAAGVSLNDVVLAMCAGALREYLDDNDALPDTPLVAMVPVSLRTDRDSVGGNMVGAVLCNLATHLDDPADRLNAIHASMRGNKNVLSQLPRAQALAVSLLLLSPAALNTLPGLAKATPPPFNVCISNVPGAREPLYFNGARMVGNYPMSLVLDGQALNITLTSTADSLDFGVVGCRRSVPHVQRVLSHLETSLKELERAVGL

>A54998
MELMSPIDALFLSAESREHPLHVGALQLFEPPAGAGRGFVRETYQAMLQCREIAPLFRKRPTSLHGALINLGWSTDADVDLGYHARRSALPAPGRVRELLELTSRLHSNLLDRHRPLWETHVIEGLRDGRFAIYSKMHHALVDGVSGLTLMRQPMTTDPIEGKLRTAWSPATQHTAIKRRRGRLQQLGGMLGSVAGLAPSTLRLARSALIEQQLTLPFGAPHTMLNVAVGGARRCAAQSWPLDRVKAVKDAAGVSLNDVVLAMCAGALREYLDDNDALPDTPLVAMVPVSLRTDRDSVGGNMVGAVLCNLATHLDDPADRLNAIHASMRGNKNVLSQLPRAQALAVSLLLLSPAALNTLPGLAKATPPPFNVCISNVPGAREPLYFNGARMVGNYPMSLVLDGQALNITLTSTADSLDFGVVGCRRSVPHVQRVLSHLETSLKELERAVGL

>A58973
---MSPIDALFLSAESREHPLHVGALQLFEPPAGAGRGFVRETYQAMLQCREIAPLFRKRPTSLHGALINLGWSTDADVDLGYHARRSALPAPGRVRELLELTSRLHSNLLDRHRPLWETHVIEGLRDGRFAIYSKMHHALVDGVSGLTLMRQPMTTDPIEGKLRTAWSPATQHTAIKRRRGRLQQLGGMLGSVAGLAPSTLRLARSALIEQQLTLPFGAPHTMLNVAVGGARRCAAQSWPLDRVKAVKDAAGVSLNDVVLAMCAGALREYLDDNDALPDTPLVAMVPVSLRTDRDSVGGNMVGAVLCNLATHLDDPADRLNAIHASMRGNKNVLSQLPRAQALAVSLLLLSPAALNTLPGLAKATPPPFNVCISNVPGAREPLYFNGARMVGNYPMSLVLDGQALNITLTSTADSLDFGVVGCRRSVPHVQRVLSHLETSLKELERAVGL

>A62908
---MSPIDALFLSAESREHPLHVGALQLFEPPAGAGRGFVRETYQAMLQCREIAPLFRKRPTSLHGALINLGWSTDADVDLGYHARRSALPAPGRVRELLELTSRLHSNLLDRHRPLWETHVIEGLRDGRFAIYSKMHHALVDGVSGLTLMRQPMTTDPIEGKLRTAWSPATQHTAIKRRRGRLQQLGGMLGSVAGLAPSTLRLARSALIEQQLTLPFGAPHTMLNVAVGGARRCAAQSWPLDRVKAVKDAAGVSLNDVVLAMCAGALREYLDDNDALPDTPLVAMVPVSLRTDRDSVGGNMVGAVLCNLATHLDDPADRLNAIHASMRGNKNVLSQLPRAQALAVSLLLLSPAALNTLPGLAKATPPPFNVCISNVPGAREPLYFNGARMVGNYPMSLVLDGQALNITLTSTADSLDFGVVGCRRSVPHVQRVLSHLETSLKELERAVGL

>A51399
MELMSPIDALFLSAESREHPLHVGALQLFEPPAGAGRGFVRETYQAMLQCREIAPLFRKRPTSLHGALINLGWSTDADVDLGYHARRSALPAPGRVRELLELTSRLHSNLLDRHRPLWETHVIEGLRDGRFAIYSKMHHALVDGVSGLTLMRQPMTTDPIEGKLRTAWSPATQHTAIKRRRGRLQQLGGMLGSVAGLAPSTLRLARSALIEQQLTLPFGAPHTMLNVAVGGARRCAAQSWPLDRVKAVKDAAGVSLNDVVLAMCAGALREYLDDNDALPDTPLVAMVPVSLRTDRDSVGGNMVGAVLCNLATHLDDPADRLNAIHASMRGNKNVLSQLPRAQALAVSLLLLSPAALNTLPGLAKATPPPFNVCISNVPGAREPLYFNGARMVGNYPMSLVLDGQALNITLTSTADSLDFGVVGCRRSVPHVQRVLSHLETSLKELERAVGL

>A11267
---MSPIDALFLSAESREHPLHVGALQLFEPPAGAGRGFVRETYQAMLQCREIAPLFRKRPTSLHGALINLGWSTDADVDLGYHARRSALPAPGRVRELLELTSRLHSNLLDRHRPLWETHVIEGLRDGRFAIYSKMHHALVDGVSGLTLMRQPMTTDPIEGKLRTAWSPATQHTAIKRRRGRLQQLGGMLGSVAGLAPSTLRLARSALIEQQLTLPFGAPHTMLNVAVGGARRCAAQSWPLDRVKAVKDAAGVSLNDVVLAMCAGALREYLDDNDALPDTPLVAMVPVSLRTDRDSVGGNMVGAVLCNLATHLDDPADRLNAIHASMRGNKNVLSQLPRAQALAVSLLLLSPAALNTLPGLAKATPPPFNVCISNVPGAREPLYFNGARMVGNYPMSLVLDGQALNITLTSTADSLDFGVVGCRRSVPHVQRVLSHLETSLKELERAVGL

>A15256
---MSPIDALFLSAESREHPLHVGALQLFEPPAGAGRGFVRETYQAMLQCREIAPLFRKRPTSLHGALINLGWSTDADVDLGYHARRSALPAPGRVRELLELTSRLHSNLLDRHRPLWETHVIEGLRDGRFAIYSKMHHALVDGVSGLTLMRQPMTTDPIEGKLRTAWSPATQHTAIKRRRGRLQQLGGMLGSVAGLAPSTLRLARSALIEQQLTLPFGAPHTMLNVAVGGARRCAAQSWPLDRVKAVKDAAGVSLNDVVLAMCAGALREYLDDNDALPDTPLVAMVPVSLRTDRDSVGGNMVGAVLCNLATHLDDPADRLNAIHASMRGNKNVLSQLPRAQALAVSLLLLSPAALNTLPGLAKATPPPFNVCISNVPGAREPLYFNGARMVGNYPMSLVLDGQALNITLTSTADSLDFGVVGCRRSVPHVQRVLSHLETSLKELERAVGL

>A22679
---MSPIDALFLSAESREHPLHVGALQLFEPPAGAGRGFVRETYQAMLQCREIAPLFRKRPTSLHGALINLGWSTDADVDLGYHARRSALPAPGRVRELLELTSRLHSNLLDRHRPLWETHVIEGLRDGRFAIYSKMHHALVDGVSGLTLMRQPMTTDPIEGKLRTAWSPATQHTAIKRRRGRLQQLGGMLGSVAGLAPSTLRLARSALIEQQLTLPFGAPHTMLNVAVGGARRCAAQSWPLDRVKAVKDAAGVSLNDVVLAMCAGALREYLDDNDALPDTPLVAMVPVSLRTDRDSVGGNMVGAVLCNLATHLDDPADRLNAIHASMRGNKNVLSQLPRAQALAVSLLLLSPAALNTLPGLAKATPPPFNVCISNVPGAREPLYFNGARMVGNYPMSLVLDGQALNITLTSTADSLDFGVVGCRRSVPHVQRVLSHLETSLKELERAVRL

>A18912
MELMSPIDALFLSAESREHPLHVGALQLFEPPAGAGRGFVRETYQAMLQCREIAPLFRKRPTSLHGALINLGWSTDADVDLGYHARRSALPAPGRVRELLELTSRLHSNLLDRHRPLWETHVIEGLRDGRFAIYSKMHHALVDGVSGLTLMRQPMTTDPIEGKLRTAWSPATQHTAIKRRRGRLQQLGGMLGSVAGLAPSTLRLARSALIEQQLTLPFGAPHTMLNVAVGGARRCAAQSWPLDRVKAVKDAAGVSLNDVVLAMCAGALREYLDDNDALPDTPLVAMVPVSLRTDRDSVGGNMVGAVLCNLATHLDDPADRLNAIHASMRGNKNVLSQLPRAQALAVSLLLLSPAALNTLPGLAKATPPPFNVCISNVPGAREPLYFNGARMVGNYPMSLVLDGQALNITLTSTADSLDFGVVGCRRSVPHVQRVLSHLETSLKELERAVGL

>A31362
---MSPIDALFLSAESREHPLHVGALQLFEPPAGAGRGFVRETYQAMLQCREIAPLFRKRPTSLHGALINLGWSTDADVDLGYHARRSALPAPGRVRELLELTSRLHSNLLDRHRPLWETHVIEGLRDGRFAIYSKMHHALVDGVSGLTLMRQPMTTDPIEGKLRTAWSPATQHTAIKRRRGRLQQLGGMLGSVAGLAPSTLRLARSALIEQQLTLPFGAPHTMLNVAVGGARRCAAQSWPLDRVKAVKDAAGVSLNDVVLAMCAGALREYLDDNDALPDTPLVAMVPVSLRTDRDSVGGNMVGAVLCNLATHLDDPADRLNAIHASMRGNKNVLSQLPRAQALAVSLLLLSPAALNTLPGLAKATPPPFNVCISNVPGAREPLYFNGARMVGNYPMSLVLDGQALNITLTSTADSLDFGVVGCRRSVPHVQRVLSHLETSLKELERAVGL

>A35342
---MSPIDALFLSAESREHPLHVGALQLFEPPAGAGRGFVRETYQAMLQCREIAPLFRKRPTSLHGALINLGWSTDADVDLGYHARRSALPAPGRVRELLELTSRLHSNLLDRHRPLWETHVIEGLRDGRFAIYSKMHHALVDGVSGLTLMRQPMTTDPIEGKLRTAWSPATQHTAIKRRRGRLQQLGGMLGSVAGLAPSTLRLARSALIEQQLTLPFGAPHTMLNVAVGGARRCAAQSWPLDRVKAVKDAAGVSLNDVVLAMCAGALREYLDDNDALPDTPLVAMVPVSLRTDRDSVGGNMVGAVLCNLATHLDDPADRLNAIHASMRGNKNVLSQLPRAQALAVSLLLLSPAALNTLPGLAKATPPPFNVCISNVPGAREPLYFNGARMVGNYPMSLVLDGQALNITLTSTADSLDFGVVGCRRSVPHVQRVLSHLETSLKELERAVGL

>A39394
MELMSPIDALFLSAESREHPLHVGALQLFEPPAGAGRGFVRETYQAMLQCREIAPLFRKRPTSLHGALINLGWSTDADVDLGYHARRSALPAPGRVRELLELTSRLHSNLLDRHRPLWETHVIEGLRDGRFAIYSKMHHALVDGVSGLTLMRQPMTTDPIEGKLRTAWSPATQHTAIKRRRGRLQQLGGMLGSVAGLAPSTLRLARSALIEQQLTLPFGAPHTMLNVAVGGARRCAAQSWPLDRVKAVKDAAGVSLNDVVLAMCAGALREYLDDNDALPDTPLVAMVPVSLRTDRDSVGGNMVGAVLCNLATHLDDPADRLNAIHASMRGNKNVLSQLPRAQALAVSLLLLSPAALNTLPGLAKATPPPFNVCISNVPGAREPLYFNGARMVGNYPMSLVLDGQALNITLTSTADSLDFGVVGCRRSVPHVQRVLSHLETSLKELERAVGL

>A70550
MELMSPIDALFLSAESREHPLHVGALQLFEPPAGAGRGFVRETYQAMLQCREIAPLFRKRPTSLHGALINLGWSTDADVDLGYHARRSALPAPGRVRELLELTSRLHSNLLDRHRPLWETHVIEGLRDGRFAIYSKMHHALVDGVSGLTLTPQPMTTDPIEGKLRTAWSPATQHTAIKRRRGRLQQLGGMLGSVAGLAPSTLRLARSALIEQQLTLPFGAPHTMLNVAVGGARRCAAQSWPLDRVKAVKDAAGVSLNDVVLAMCAGALREYLDDNDALPDTPLVAMVPVSLRTDRDSVGGNMVGAVLCNLATHLDDPADRLNAIHASMRGNKNVLSQLPRAQALAVSLLLLSPAALNTLPGLAKATPPPFNVCISNVPGAREPLYFNGARMVGNYPMSLVLDGQALNITLTSTADSLDFGVVGCRRSVPHVQRVLSHLETSLKELERAVGL

>A74561
---MSPIDALFLSAESREHPLHVGALQLFEPPAGAGRGFVRETYQAMLQCREIAPLFRKRPTSLHGALINLGWSTDADVDLGYHARRSALPAPGRVRELLELTSRLHSNLLDRHRPLWETHVIEGLRDGRFAIYSKMHHALVDGVSGLTLMRQPMTTDPIEGKLRTAWSPATQHTAIKRRRGRLQQLGGMLGSVAGLAPSTLRLARSALIEQQLTLPFGAPHTMLNVAVGGARRCAAQSWPLDRVKAVKDAAGVSLNDVVLAMCAGALREYLDDNDALPDTPLVAMVPVSLRTDRDSVGGNMVGAVLCNLATHLDDPADRLNAIHASMRGNKNVLSQLPRAQALAVSLLLLSPAALNTLPGLAKATPPPFNVCISNVPGAREPLYFNGARMVGNYPMSLVLDGQALNITLTSTADSLDFGVVGCRRSVPHVQRVLSHLETSLKELERAVGL

>A47757
MELMSPIDALFLSAESREHPLHVGALQLFEPPAGAGRGFVRETYQAMLQCREIAPLFRKRPTSLHGALINLGWSTDADVDLGYHARRSALPAPGRVRELLELTSRLHSNLLDRHRPLWETHVIEGLRDGRFAIYSKMHHALVDGVSGLTLMRQPMTTDPIEGKLRTAWSPATQHTAIKRRRGRLQQLGGMLGSVAGLAPSTLRLARSALIEQQLTLPFGAPHTMLNVAVGGARRCAAQSWPLDRVKAVKDAAGVSLNDVVLAMCAGALREYLDDNDALPDTPLVAMVPVSLRTDRDSVGGNMVGAVLCNLATHLDDPADRLNAIHASMRGNKNVLSQLPRAQALAVSLLLLSPAALNTLPGLAKATPPPFNVCISNVPGAREPLYFNGARMVGNYPMSLVLDGQALNITLTSTADSLDFGVVGCRRSVPHVQRVLSHLETSLKELERAVGL
