# Supplementary material for: POTION: an end-to-end pipeline for positive Darwinian selection detection in genome-scale data through phylogenetic comparison of protein-coding genes
Source: BMC Genomics. 2015 Aug 1;16(1):567. doi: 10.1186/s12864-015-1765-0 (PMC4521464; doi:10.1186/s12864-015-1765-0)
Supplement: Additional file 4: — Alignment data for MYC dataset. Compressed text files in .tgz format, untrimmed and trimmed alignment data for MYC dataset as produced by POTION. Data in fasta and phylip format. [file 12864_2015_1765_MOESM4_ESM.tgz › alignments/ORTHOMCL1627.cluster.aa.fa.aln]

>A48653
-----------VAKRVQTRREHHGDVFVDPYEWLRDKDSPEVIAYLEAENDYTERTTAHLEPLRQKIFHEIKARTKETDLSVPTRRGNWWYYARTFEGKQYGVHCRCPVTDPDDWNPPEFDERTEIPGEQLLLDENVEADGHDFFALGAASVSLDDNLLAYSVDVVGDERYTLRFKDLRTGEQYPDEIAGIGAGVTWAADNRTVYYTTVDAAWRPDTVWRYRLGSGESSERVYHEADDRFWLAVGRTRSNAYLLIAAGSSITSEVRYAHAADPTAQFSVVLPRRDGVEYSVEHAVIAGQDRFLILHNDGAVNFTLVEAPVEDPARQRTLIAHRDDVRLDAVDALAGHLVVSYRREALPRVQLWPIGPDGNYGEPEEISFDSELMSAGLGPNPNWDSPKLRVGAGSFVTPVRIYDIDLVTGERTLLKEQPVLGGYRREDYVERRDWAYGDDGTRIPVSIVHRADIEFPAPALIYGYGAYEICEDPRFSIARLSLLDRGMVFVVAHVRGGGEMGRLWYENGKLLDKKNTFTDFIAVARHLVDTGLTSQQQLVALGGSAGGLLMGAVANMAPDLFAGILAQVPFVDPLTTILDPSLPLTVTEWDEWGNPLNDSDVYAYVKSYSPYENVTAQKYPAILAMTSLNDTRVYYVEPAKWVAALRHAKTDGNSVLLKTQMHAGHGGISGRYERWKETAFQYGWLLATADSDRYGGGQGNDLDGAAPA

>A52291
-----------VAKRVQTRREHHGDVFVDPYEWLRDKDSPEVIAYLEAENDYTERTTAHLEPLRQKIFHEIKARTKETDLSVPTRRGNWWYYARTFEGKQYGVHCRCPVTDPDDWNPPEFDERTEIPGEQLLLDENVEADGHDFFALGAASVSLDDNLLAYSVDVVGDERYTLRFKDLRTGEQYPDEIAGIGAGVTWAADNRTVYYTTVDAAWRPDTVWRYRLGSGESSERVYHEADDRFWLAVGRTRSNAYLLIAAGSSITSEVRYAHAADPTAQFSVVLPRRDGVEYSVEHAVIAGQDRFLILHNDGAVNFTLVEAPVEDPARQRTLIAHRDDVRLDAVDALAGHLVVSYRREALPRVQLWPIGPDGNYGEPEEISFDSELMSAGLGPNPNWDSPKLRVGAGSFVTPVRIYDIDLVTGERTLLKEQPVLGGYRREDYVERRDWAYGDDGTRIPVSIVHRADIEFPAPALIYGYGAYEICEDPRFSIARLSLLDRGMVFVVAHVRGGGEMGRLWYENGKLLDKKNTFTDFIAVARHLVDTGLTSQQQLVALGGSAGGLLMGAVANMAPDLFAGILAQVPFVDPLTTILDPSLPLTVTEWDEWGNPLNDSDVYAYVKSYSPYENVTAQKYPAILAMTSLNDTRVYYVEPAKWVAALRHAKTDGNSVLLKTQMHAGHGGISGRYERWKETAFQYGWLLATADSDRYGGGQGNDLDGAAPA

>A55965
-MHRTALPSPPVAKRVQTRREHHGDVFVDPYEWLRDKDSPEVIAYLEAENDYTERTTAHLEPLRQKIFHEIKARTKETDLSVPTRRGNWWYYARTFEGKQYGVHCRCPVTDPDDWNPPEFDERTEIPGEQLLLDENVEADGHDFFALGAASVSLDDNLLAYSVDVVGDERYTLRFKDLRTGEQYPDEIAGIGAGVTWAADNRTVYYTTVDAAWRPDTVWRYRLGSGESSERVYHEADDRFWLAVGRTRSNAYLLIAAGSSITSEVRYAHAADPTAQFSVVLPRRDGVEYSVEHAVIAGQDRFLILHNDGAVNFTLVEAPVEDPARQRTLIAHRDDVRLDAVDALAGHLVVSYRREALPRVQLWPIGPDGNYGEPEEISFDSELMSAGLGPNPNWDSPKLRVGAGSFVTPVRIYDIDLVTGERTLLKEQPVLGGYRREDYVERRDWAYGDDGTRIPVSIVHRADIEFPAPALIYGYGAYEICEDPRFSIARLSLLDRGMVFVVAHVRGGGEMGRLWYENGKLLDKKNTFTDFIAVARHLVDTGLTSQQQLVALGGSAGGLLMGAVANMAPDLFAGILAQVPFVDPLTTILDPSLPLTVTEWDEWGNPLNDSDVYAYVKSYSPYENVTAQKYPAILAMTSLNDTRVYYVEPAKWVAALRHAKTDGNSVLLKTQMHAGHGGISGRYERWKETAFQYGWLLATADSDRYGGGQGNDLDGAAPA

>A59948
-MHRTALPSPPVAKRVQTRREHHGDVFVDPYEWLRDKDSPEVIAYLEAENDYTERTTAHLEPLRQKIFHEIKARTKETDLSVPTRRGNWWYYARTFEGKQYGVHCRCPVTDPDDWNPPEFDERTEIPGEQLLLDENVEADGHDFFALGAASVSLDDNLLAYSVDVVGDERYTLRFKDLRTGEQYPDEIAGIGAGVTWAADNRTVYYTTVDAAWRPDTVWRYRLGSGESSERVYHEADDRFWLAVGRTRSNAYLLIAAGSSITSEVRYAHAADPTAQFSVVLPRRDGVEYSVEHAVIAGQDRFLILHNDGAVNFTLVEAPVEDPARQRTLIAHRDDVRLDAVDALAGHLVVSYRREALPRVQLWPIGPDGNYGEPEEISFDSELMSAGLGPNPNWDSPKLRVGAGSFVTPVRIYDIDLVTGERTLLKEQPVLGGYRREDYVERRDWAYGDDGTRIPVSIVHRADIEFPAPALIYGYGAYEICEDPRFSIARLSLLDRGMVFVVAHVRGGGEMGRLWYENGKLLDKKNTFTDFIAVARHLVDTGLTSQQQLVALGGSAGGLLMGAVANMAPDLFAGILAQVPFVDPLTTILDPSLPLTVTEWDEWGNPLNDSDVYAYVKSYSPYENVTAQKYPAILAMTSLNDTRVYYVEPAKWVAALRHAKTDGNSVLLKTQMHAGHGGISGRYERWKETAFQYGWLLATADSDRYGGGQGNDLDGAAPA

>A8320
MMHRTALPSPPVAKRVQTRREHHGDVFVDPYEWLRDKDSPEVIAYLEAENDYTERTTAHLEPLRQKIFHEIKARTKETDLSVPTRRGNWWYYARTFEGKQYGVHCRCPVTDPDDWNPPEFDERTEIPGEQLLLDENVEADGHDFFALGAASVSLDDNLLAYSVDVVGDERYTLRFKDLRTGEQYPDEIAGIGAGVTWAADNRTVYYTTVDAAWRPDTVWRYRLGSGESSERVYHEADDRFWLAVGRTRSNAYLLIAAGSSITSEVRYAHAADPTAQFSVVLPRRDGVEYSVEHAVIAGQDRFLILHNDGAVNFTLVEAPVEDPARQRTLIAHRDDVRLDAVDALAGHLVVSYRREALPRVQLWPIGPDGNYGEPEEISFDSELMSAGLGPNPNWDSPKLRVGAGSFVTPVRIYDIDLVTGERTLLKEQPVLGGYRREDYVERRDWAYGDDGTRIPVSIVHRADIEFPAPALIYGYGAYEICEDPRFSIARLSLLDRGMVFVVAHVRGGGEMGRLWYENGKLLDKKNTFTDFIAVARHLVDTGLTSQQQLVALGGSAGGLLMGAVANMAPDLFAGILAQVPFVDPLTTILDPSLPLTVTEWDEWGNPLNDSDVYAYVKSYSPYENVTAQKYPAILAMTSLNDTRVYYVEPAKWVAALRHAKTDGNSVLLKTQMHAGHGGISGRYERWKETAFQYGWLLATADSDRYGGGQGNDLDGAAPA

>A12254
-MHRTALPSPPVAKRVQTRREHHGDVFVDPYEWLRDKDSPEVIAYLEAENDYTERTTAHLEPLRQKIFHEIKARTKETDLSVPTRRGNWWYYARTFEGKQYGVHCRCPVTDPDDWNPPEFDERTEIPGEQLLLDENVEADGHDFFALGAASVSLDDNLLAYSVDVVGDERYTLRFKDLRTGEQYPDEIAGIGAGVTWAADNRTVYYTTVDAAWRPDTVWRYRLGSGESSERVYHEADDRFWLAVGRTRSNAYLLIAAGSSITSEVRYAHAADPTAQFSVVLPRRDGVEYSVEHAVIAGQDRFLILHNDGAVNFTLVEAPVEDPARQRTLIAHRDDVRLDAVDALAGHLVVSYRREALPRVQLWPIGPDGNYGEPEEISFDSELMSAGLGPNPNWDSPKLRVGAGSFVTPVRIYDIDLVTGERTLLKEQPVLGGYRREDYVERRDWAYGDDGTRIPVSIVHRADIEFPAPALIYGYGAYEICEDPRFSIARLSLLDRGMVFVVAHVRGGGEMGRLWYENGKLLDKKNTFTDFIAVARHLVDTGLTSQQQLVALGGSAGGLLMGAVANMAPDLFAGILAQVPFVDPLTTILDPSLPLTVTEWDEWGNPLNDSDVYAYVKSYSPYENVTAQKYPAILAMTSLNDTRVYYVEPAKWVAALRHAKTDGNSVLLKTQMHAGHGGISGRYERWKETAFQYGWLLATADSDRYGGGQGNDLDGAAPA

>A19860
MMHRTALPSPPVAKRVQTRREHHGDVFVDPYEWLRDKDSPEVIAYLEAENDYTERTTAHLEPLRQKIFHEIKARTKETDLSVPTRRGNWWYYARTFEGKQYGVHCRCPVTDPDDWNPPEFDERTEIPGEQLLLDENVEADGHDFFALGAASVSLDDNLLAYSVDVVGDERYTLRFKDLRTGEQYPDEIAGIGAGVTWAADNRTVYYTTVDAAWRPDTVWRYRLGSGESSERVYHEADDRFWLAVGRTRSNAYLLIAAGSSITSEVRYAHAADPTAQFSVVLPRRDGVEYSVEHAVIAGQDRFLILHNDGAVNFTLVEAPVEDPARQRTLIAHRDDVRLDAVDALAGHLVVSYRREALPRVQLWPIGPDGNYGEPEEISFDSELMSAGLGPNPNWDSPKLRVGAGSFVTPVRIYDIDLVTGERTLLKEQPVLGGYRREDYVERRDWAYGDDGTRIPVSIVHRADIEFPAPALIYGYGAYEICEDPRFSIARLSLLDRGMVFVVAHVRGGGEMGRLWYENGKLLDKKNTFTDFIAVARHLVDTGLTSQQQLVALGGSAGGLLMGAVANMAPDLFAGILAQVPFVDPLTTILDPSLPLTVTEWDEWGNPLNDSDVYAYVKSYSPYENVTAQKYPAILAMTSLNDTRVYYVEPAKWVAALRHAKTDGNSVLLKTQMHAGHGGISGRYERWKETAFQYGWLLATADSDRYGGGQGNDLDGAAPA

>A16166
-----------VAKRVQTRREHHGDVFVDPYEWLRDKDSPEVIAYLEAENDYTERTTAHLEPLRQKIFHEIKARTKETDLSVPTRRGNWWYYARTFEGKQYGVHCRCPVTDPDDWNPPEFDERTEIPGEQLLLDENVEADGHDFFALGAASVSLDDNLLAYSVDVVGDERYTLRFKDLRTGEQYPDEIAGIGAGVTWAADNRTVYYTTVDAAWRPDTVWRYRLGSGESSERVYHEADDRFWLAVGRTRSNAYLLIAAGSSITSEVRYAHAADPTAQFSVVLPRRDGVEYSVEHAVIAGQDRFLILHNDGAVNFTLVEAPVEDPARQRTLIAHRDDVRLDAVDALAGHLVVSYRREALPRVQLWPIGPDGNYGEPEEISFDSELMSAGLGPNPNWDSPKLRVGAGSFVTPVRIYDIDLVTGERTLLKEQPVLGGYRREDYVERRDWAYGDDGTRIPVSIVHRADIEFPAPALIYGYGAYEICEDPRFSIARLSLLDRGMVFVVAHVRGGGEMGRLWYENGKLLDKKNTFTDFIAVARHLVDTGLTSQQQLVALGGSAGGLLMGAVANMAPDLFAGILAQVPFVDPLTTILDPSLPLTVTEWDEWGNPLNDSDVYAYVKSYSPYENVTAQKYPAILAMTSLNDTRVYYVEPAKWVAALRHAKTDGNSVLLKTQMHAGHGGISGRYERWKETAFQYGWLLATADSDRYGGGQGNDLDGAAPA

>A32347
MMHRTALPSPPVAKRVQTRREHHGDVFVDPYEWLRDKDSPEVIAYLEAENDYTERTTAHLEPLRQKIFHEIKARTKETDLSVPTRRGNWWYYARTFEGKQYGVHCRCPVTDPDDWNPPEFDERTEIPGEQLLLDENVEADGHDFFALGAASVSLDDNLLAYSVDVVGDERYTLRFKDLRTGEQYPDEIAGIGAGVTWAADNRTVYYTTVDAAWRPDTVWRYRLGSGESSERVYHEADDRFWLAVGRTRSNAYLLIAAGSSITSEVRYAHAADPTAQFSVVLPRRDGVEYSVEHAVIAGQDRFLILHNDGAVNFTLVEAPVEDPARQRTLIAHRDDVRLDAVDALAGHLVVSYRREALPRVQLWPIGPDGNYGEPEEISFDSELMSAGLGPNPNWDSPKLRVGAGSFVTPVRIYDIDLVTGERTLLKEQPVLGGYRREDYVERRDWAYGDDGTRIPVSIVHRADIEFPAPALIYGYGAYEICEDPRFSIARLSLLDRGMVFVVAHVRGGGEMGRLWYENGKLLDKKNTFTDFIAVARHLVDTGLTSQQQLVALGGSAGGLLMGAVANMAPDLFAGILAQVPFVDPLTTILDPSLPLTVTEWDEWGNPLNDSDVYAYVKSYSPYENVTAQKYPAILAMTSLNDTRVYYVEPAKWVAALRHAKTDGNSVLLKTQMHAGHGGISGRYERWKETAFQYGWLLATADSDRYGGGQGNDLDGAAPA

>A36342
MMHRTALPSPPVAKRVQTRREHHGDVFVDPYEWLRDKDSPEVIAYLEAENDYTERTTAHLEPLRQKIFHEIKARTKETDLSVPTRRGNWWYYARTFEGKQYGVHCRCPVTDPDDWNPPEFDERTEIPGEQLLLDENVEADGHDFFALGAASVSLDDNLLAYSVDVVGDERYTLRFKDLRTGEQYPDEIAGIGAGVTWAADNRTVYYTTVDAAWRPDTVWRYRLGSGESSERVYHEADDRFWLAVGRTRSNAYLLIAAGSSITSEVRYAHAADPTAQFSVVLPRRDGVEYSVEHAVIAGQDRFLILHNDGAVNFTLVEAPVEDPARQRTLIAHRDDVRLDAVDALAGHLVVSYRREALPRVQLWPIGPDGNYGEPEEISFDSELMSAGLGPNPNWDSPKLRVGAGSFVTPVRIYDIDLVTGERTLLKEQPVLGGYRREDYVERRDWAYGDDGTRIPVSIVHRADIEFPAPALIYGYGAYEICEDPRFSIARLSLLDRGMVFVVAHVRGGGEMGRLWYENGKLLDKKNTFTDFIAVARHLVDTGLTSQQQLVALGGSAGGLLMGAVANMAPDLFAGILAQVPFVDPLTTILDPSLPLTVTEWDEWGNPLNDSDVYAYVKSYSPYENVTAQKYPAILAMTSLNDTRVYYVEPAKWVAALRHAKTDGNSVLLKTQMHAGHGGISGRYERWKETAFQYGWLLATADSDRYGGGQGNDLDGAAPA

>A67518
MMHRTALPSPPVAKRVQTRREHHGDVFVDPYEWLRDKDSPEVIAYLEAENDYTERTTAHLEPLRQKIFHEIKARTKETDLSVPTRRGNWWYYARTFEGKQYGVHCRCPVTDPDDWNPPEFDERTEIPGEQLLLDENVEADGHDFFALGAASVSLDDNLLAYSVDVVGDERYTLRFKDLRTGEQYPDEIAGIGAGVTWAADNRTVYYTTVDAAWRPDTVWRYRLGSGESSERVYHEADDRFWLAVGRTRSNAYLLIAAGSSITSEVRYAHAADPTAQFSVVLPRRDGVEYSVEHAVIAGQDRFLILHNDGAVNFTLVEAPVEDPARQRTLIAHRDDVRLDAVDALAGHLVVSYRREALPRVQLWPIGPDGNYGEPEEISFDSELMSAGLGPNPNWDSPKLRVGAGSFVTPVRIYDIDLVTGERTLLKEQPVLGGYRREDYVERRDWAYGDDGTRIPVSIVHRADIEFPAPALIYGYGAYEICEDPRFSIARLSLLDRGMVFVVAHVRGGGEMGRLWYENGKLLDKKNTFTDFIAVARHLVDTGLTSQQQLVALGGSAGGLLMGAVANMAPDLFAGILAQVPFVDPLTTILDPSLPLTVTEWDEWGNPLNDSDVYAYVKSYSPYENVTAQKYPAILAMTSLNDTRVYYVEPAKWVAALRHAKTDGNSVLLKTQMHAGHGGISGRYERWKETAFQYGWLLATADSDRYGGGQGNDLDGAAPA

>A41103
MMHRTALPSPPVAKRVQTRREHHGDVFVDPYEWLRDKDSPEVIAYLEAENDYTERTTAHLEPLRQKIFHEIKARTKETDLSVPTRRGNWWYYARTFEGKQYGVHCRCPVTDPDDWNPPEFDERTEIPGEQLLLDENVEADGHDFFALGAASVSLDDNLLAYSVDVVGDERYTLRFKDLRTGEQYPDEIAGIGAGVTWAADNRTVYYTTVDAAWRPDTVWRYRLGSGESSERVYHEADDRFWLAVGRTRSNAYLLIAAGSSITSEVRYAHAADPTAQFSVVLPRRDGVEYSVEHAVIAGQDRFLILHNDGAVNFTLVEAPVEDPARQRTLIAHRDDVRLDAVDALAGHLVVSYRREALPRVQLWPIGPDGNYGEPEEISFDSELMSAGLGPNPNWDSPKLRVGAGSFVTPVRIYDIDLVTGERTLLKEQPVLGGYRREDYVERRDWAYGDDGTRIPVSIVHRADIEFPAPALIYGYGAYEICEDPRFSIARLSLLDRGMVFVVAHVRGGGEMGRLWYENGKLLDKKNTFTDFIAVARHLVDTGLTSQQQLVALGGSAGGLLMGAVANMAPDLFAGILAQVPFVDPLTTILDPSLPLTVTEWDEWGNPLNDSDVYAYVKSYSPYENVTAQKYPAILAMTSLNDTRVYYVEPAKWVAALRHAKTDGNSVLLKTQMHAGHGGISGRYERWKETAFQYGWLLATADSDRYGGGQGNDLDGAAPA

>A71549
-MHRTALPSPPVAKRVQTRREHHGDVFVDPYEWLRDKDSPEVIAYLEAENDYTERTTAHLEPLRQKIFHEIKARTKETDLSVPTRRGNWWYYARTFEGKQYGVHCRCPVTDPDDWNPPEFDERTEIPGEQLLLDENVEADGHDFFALGAASVSLDDNLLAYSVDVVGDERYTLRFKDLRTGEQYPDEIAGIGAGVTWAADNRTVYYTTVDAAWRPDTVWRYRLGSGESSERVYHEADDRFWLAVGRTRSNAYLLIAAGSSITSEVRYAHAADPTAQFSVVLPRRDGVEYSVEHAVIAGQDRFLILHNDGAVNFTLVEAPVEDPARQRTLIAHRDDVRLDAVDALAGHLVVSYRREALPRVQLWPIGPDGNYGEPEEISFDSELMSAGLGPNPNWDSPKLRVGAGSFVTPVRIYDIDLVTGERTLLKEQPVLGGYRREDYVERRDWAYGDDGTRIPVSIVHRADIEFPAPALIYGYGAYEICEDPRFSIARLSLLDRGMVFVVAHVRGGGEMGRLWYENGKLLDKKNTFTDFIAVARHLVDTGLTSQQQLVALGGSAGGLLMGAVANMAPDLFAGILAQVPFVDPLTTILDPSLPLTVTEWDEWGNPLNDSDVYAYVKSYSPYENVTAQKYPAILAMTSLNDTRVYYVEPAKWVAALRHAKTDGNSVLLKTQMHAGHGGISGRYERWKETAFQYGWLLATADSDRYGGGQGNDLDGAAPA
