# Supplementary material for: POTION: an end-to-end pipeline for positive Darwinian selection detection in genome-scale data through phylogenetic comparison of protein-coding genes
Source: BMC Genomics. 2015 Aug 1;16(1):567. doi: 10.1186/s12864-015-1765-0 (PMC4521464; doi:10.1186/s12864-015-1765-0)
Supplement: Additional file 4: — Alignment data for MYC dataset. Compressed text files in .tgz format, untrimmed and trimmed alignment data for MYC dataset as produced by POTION. Data in fasta and phylip format. [file 12864_2015_1765_MOESM4_ESM.tgz › alignments/ORTHOMCL1236.cluster.aa.fa.aln]

>A5366
MKAQRSFGLALSWPRVTAVFLVDVLILAVASHCPDSWQADHHVAWWVGVGVAAVVTLLSVVSYHGITVISGLATWVRDWSADPGTTLGAGCTPAIDHQRRFGRDTVGVREYNGRLVSVIEVTCGESGPSGRHWHRKSPVPMLPVVAVADGLRQFDIHLDGIDIVSVLVRGGVDAAKASASLQEWEPQGWKSEERAGDRTVADRRRTWLVLRMNPQRNVAAVACRDSLASTLVAATERLVQDLDGQSCAARPVTADELTEVDSAVLADLEPTWSRPGWRHLKHFNGYATSFWVTPSDITSETLDELCLPDSPEVGTTVVTVRLTTRVGSPALSAWVRYHSDTRLPKEVAAGLNRLTGRQLAAVRASLPAPTHRPLLVIPSRNLRDHDELVLPVGQELEHATSSFVGQ

>A53210
MKAQRSFGLALSWPRVTAVFLVDVLILAVASHCPDSWQADHHVAWWVGVGVAAVVTLLSVVSYHGITVISGLATWVRDWSADPGTTLGAGCTPAIDHQRRFGRDTVGVREYNGRLVSVIEVTCGESGPSGRHWHRKSPVPMLPVVAVADGLRQFDIHLDGIDIVSVLVRGGVDAAKASASLQEWEPQGWKSEERAGDRTVADRRRTWLVLRMNPQRNVAAVACRDSLASTLVAATERLVQDLDGQSCAARPVTADELTEVDSAVLADLEPTWSRPGWRHLKHFNGYATSFWVTPSDITSETLDELCLPDSPEVGTTVVTVRLTTRVGSPALSAWVRYHSDTRLPKEVAAGLNRLTGRQLAAVRASLPAPTHRPLLVIPSRNLRDHDELVLPVGQELEHATSSFVGQ

>A57379
MKAQRSFGLALSWPRVTAVFLVDVLILAVASHCPDSWQADHHVAWWVGVGVAAVVTLLSVVSYHGITVISGLATWVRDWSADPGTTLGAGCTPAIDHQRRFGRDTVGVREYNGRLVSVIEVTCGESGPSGRHWHRKSPVPMLPVVAVADGLRQFDIHLDGIDIVSVLVRGGVDAAKASASLQEWEPQGWKSEERAGDRTVADRRRTWLVLRMNPQRNVAAVACRDSLASTLVAATERLVQDLDGQSCAARPVTADELTEVDSAVLADLEPTWSRPGWRHLKHFNGYATSFWVTPSDITSETLDELCLPDSPEVGTTVVTVRLTTRVGSPALSAWVRYHSDTRLPKEVAAGLNRLTGRQLAAVRASLPAPTHRPLLVIPSRNLRDHDELVLPVGQELEHATSSFVGQ

>A60953
MKAQRSFGLALSWPRVTAVFLVDVLILAVASHCPDSWQADHHVAWWVGVGVAAVVTLLSVVSYHGITVISGLATWVRDWSADPGTTLGAGCTPAIDHQRRFGRDTVGVREYNGRLVSVIEVTCGESGPSGRHWHRKSPVPMLPVVAVADGLRQFDIHLDGIDIVSVLVRGGVDAAKASASLQEWEPQGWKSEERAGDRTVADRRRTWLVLRMNPQRNVAAVACRDSLASTLVAATERLVQDLDGQSCAARPVTADELTEVDSAVLADLEPTWSRPGWRHLKHFNGYATSFWVTPSDITSETLDELCLPDSPEVGTTVVTVRLTTRVGSPALSAWVRYHSDTRLPKEVAAGLNRLTGRQLAAVRASLPAPTHRPLLVIPSRNLRDHDELVLPVGQELEHATSSFVGQ

>A64749
MKAQRSFGLALSWPRVTAVFLVDVLILAVASHCPDSWQADHHVAWWVGVGVAAVVTLLSVVSYHGITVISGLATWVRDWSADPGTTLGAGCTPAIDHQRRFGRDTVGVREYNGRLVSVIEVTCGESGPSGRHWHRKSPVPMLPVVAVADGLRQFDIHLDGIDIVSVLVRGGVDAAKASASLQEWEPQGWKSEERAGDRTVADRRRTWLVLRMNPQRNVAAVACRDSLASTLVAATERLVQDLDGQSCAARPVTADELTEVDSAVLADLEPTWSRPGWRHLKHFNGYATSFWVTPSDITSETLDELCLPDSPEVGTTVVTVRLTTRVGSPALSAWVRYHSDTRLPKEVAAGLNRLTGRQLAAVRASLPAPTHRPLLVIPSRNLRDHDELVLPVGQELEHATSSFVGQ

>A1624
MKAQRSFGLALSWPRVTAVFLVDVLILAVASHCPDSWQADHHVAWWVGVGVAAVVTLLSVVSYHGITVISGLATWVRDWSADPGTTLGAGCTPAIDHQRRFGRDTVGVREYNGRLVSVIEVTCGESGPSGRHWHRKSPVPMLPVVAVADGLHQFDIHLDGIDIVSVLVRGGVDAAKASASLQEWEPQGWKSEERAGDRTVADRRRTWLVLRMNPQRNVAAVACRDSLASTLVAATERLVQDLDGQSCAARPVTADELTEVDSAVLADLEPTWSRPGWRHLKHFNGYATSFWVTPSDITSETLDELCLPDSPEVGTTVVTVRLTTRVGSPALSAWVRYHSDTRLPKEVAAGLNRLTGRQLAAVRASLPAPTHRPLLVIPSRNLRDHDELVLPVGQELEHATSSFVGQ

>A49584
MKAQRSFGLALSWPRVTAVFLVDVLILAVASHCPDSWQADHHVAWWVGVGVAAVVTLLSVVSYHGITVISGLATWVRDWSADPGTTLGAGCTPAIDHQRRFGRDTVGVREYNGRLVSVIEVTCGESGPSGRHWHRKSPVPMLPVVAVADGLRQFDIHLDGIDIVSVLVRGGVDAAKASASLQEWEPQGWKSEERAGDRTVADRRRTWLVLRMNPQRNVAAVACRDSLASTLVAATERLVQDLDGQSCAARPVTADELTEVDSAVLADLEPTWSRPGWRHLKHFNGYATSFWVTPSDITSETLDELCLPDSPEVGTTVVTVRLTTRVGSPALSAWVRYHSDTRLPKEVAAGLNRLTGRQLAAVRASLPAPTHRPLLVIPSRNLRDHDELVLPVGQELEHATSSFVGQ

>A9339
MKAQRSFGLALSWPRVTAVFLVDVLILAVASHCPDSWQADHHVAWWVGVGVAAVVTLLSVVSYHGITVISGLATWVRDWSADPGTTLGAGCTPAIDHQRRFGRDTVGVREYNGRLVSVIEVTCGESGPSGRHWHRKSPVPMLPVVAVADGLRQFDIHLDGIDIVSVLVRGGVDAAKASASLQEWEPQGWKSEERAGDRTVADRRRTWLVLRMNPQRNVAAVACRDSLASTLVAATERLVQDLDGQSCAARPVTADELTEVDSAVLADLEPTWSRPGWRHLKHFNGYATSFWVTPSDITSETLDELCLPDSPEVGTTVVTVRLTTRVGSPALSAWVRYHSDTRLPKEVAAGLNRLTGRQLAAVRASLPAPTHRPLLVIPSRNLRDHDELVLPVGQELEHATSSFVGQ

>A13663
MKAQRSFGLALSWPRVTAVFLVDVLILAVASHCPDSWQADHHVAWWVGVGVAAVVTLLSVVSYHGITVISGLATWVRDWSADPGTTLGAGCTPAIDHQRRFGRDTVGVREYNGRLVSVIEVTCGESGPSGRHWHRKSPVPMLPVVAVADGLRQFDIHLDGIDIVSVLVRGGVDAAKASASLQEWEPQGWKSEERAGDRTVADRRRTWLVLRMNPQRNVAAVACRDSLASTLVAATERLVQDLDGQSCAARPVTADELTEVDSAVLADLEPTWSRPGWRHLKHFNGYATSFWVTPSDITSETLDELCLPDSPEVGTTVVTVRLTTRVGSPALSAWVRYHSDTRLPKEVAAGLNRLTGRQLAAVRASLPAPTHRPLLVIPSRNLRDHDELVLPVGQELEHATSSFVGQ

>A20809
MKAQRSFGLALSWPRVTAVFLVDVLILAVASHCPDSWQADHHVAWWVGVGVAAVVTLLSVVSYHGITVISGLATWVRDWSADPGTTLGAGCTPAIDHQRRFGRDTVGVREYNGRLVSVIEVTCGESGPSGRHWHRKSPVPMLPVVAVADGLRQFDIHLDGIDIVSVLVRGGVDAAKASASLQEWEPQGWKSEERAGDRTVADRRRTWLVLRMNPQRNVAAVACRDSLASTLVAATERLVQDLDGQSCAARPVTADELTEVDSAVLADLEPTWSRPGWRHLKHFNGYATSFWVTPSDITSETLDELCLPDSPEVGTTVVTVRLTTRVGSPALSAWVRYHSDTRLPKEVAAGLNRLTGRQLAAVRASLPAPTHRPLLVIPSRNLRDHDELVLPVGQELEHATSSFVGQ

>A17097
MKAQRSFGLALSWPRVTAVFLVDVLILAVASHCPDSWQADHHVAWWVGVGVAAVVTLLSVVSYHGITVISGLATWVRDWSADPGTTLGAGCTPAIDHQRRFGRDTVGVREYNGRLVSVIEVTCGESGPSGRHWHRKSPVPMLPVVAVADGLRQFDIHLDGIDIVSVLVRGGVDAAKASASLQEWEPQGWKSEERAGDRTVADRRRTWLVLRMNPQRNVAAVACRDSLASTLVAATERLVQDLDGQSCAARPVTADELTEVDSAVLADLEPTWSRPGWRHLKHFNGYATSFWVTPSDITSETLDELCLPDSPEVGTTVVTVRLTTRVGSPALSAWVRYHSDTRLPKEVAAGLNRLTGRQLAAVRASLPAPTHRPLLVIPSRNLRDHDELVLPVGQELEHATSSFVGQ

>A29348
MKAQRSFGLALSWPRVTAVFLVDVLILAVASHCPDSWQADHHVAWWVGVGVAAVVTLLSVVSYHGITVISGLATWVRDWSADPGTTLGAGCTPAIDHQRRFGRDTVGVREYNGRLVSVIEVTCGESGPSGRHWHRKSPVPMLPVVAVADGLRQFDIHLDGIDIVSVLVRGGVDAAKASASLQEWEPQGWKSEERAGDRTVADRRRTWLVLRMNPQRNVAAVACRDSLASTLVAATERLVQDLDGQSCAARPVTADELTEVDSAVLADLEPTWSRPGWRHLKHFNGYATSFWVTPSDITSETLDELCLPDSPEVGTTVVTVRLTTRVGSPALSAWVRYHSDTRLPKEVAAGLNRLTGRQLAAVRASLPAPTHRPLLVIPSRNLRDHDELVLPVGQELEHATSSFVGQ

>A33363
MKAQRSFGLALSWPRVTAVFLVDVLILAVASHCPDSWQADHHVAWWVGVGVAAVVTLLSVVSYHGITVISGLATWVRDWSADPGTTLGAGCTPAIDHQRRFGRDTVGVREYNGRLVSVIEVTCGESGPSGRHWHRKSPVPMLPVVAVADGLRQFDIHLDGIDIVSVLVRGGVDAAKASASLQEWEPQGWKSEERAGDRTVADRRRTWLVLRMNPQRNVAAVACRDSLASTLVAATERLVQDLDGQSCAARPVTADELTEVDSAVLADLEPTWSRPGWRHLKHFNGYATSFWVTPSDITSETLDELCLPDSPEVGTTVVTVRLTTRVGSPALSAWVRYHSDTRLPKEVAAGLNRLTGRQLAAVRASLPAPTHRPLLVIPSRNLRDHDELVLPVGQELEHATSSFVGQ

>A37393
MKAQRSFGLALSWPRVTAVFLVDVLILAVASHCPDSWQADHHVAWWVGVGVAAVVTLLSVVSYHGITVISGLATWVRDWSADPGTTLGAGCTPAIDHQRRFGRDTVGVREYNGRLVSVIEVTCGESGPSGRHWHRKSPVPMLPVVAVADGLRQFDIHLDGIDIVSVLVRGGVDAAKASASLQEWEPQGWKSEERAGDRTVADRRRTWLVLRMNPQRNVAAVACRDSLASTLVAATERLVQDLDGQSCAARPVTADELTEVDSAVLADLEPTWSRPGWRHLKHFNGYATSFWVTPSDITSETLDELCLPDSPEVGTTVVTVRLTTRVGSPALSAWVRYHSDTRLPKEVAAGLNRLTGRQLAAVRASLPAPTHRPLLVIPSRNLRDHDELVLPVGQELEHATSSFVGQ

>A68549
MKAQRSFGLALSWPRVTAVFLVDVLILAVASHCPDSWQADHHVAWWVGVGVAAVVTLLSVVSYHGITVISGLATWVRDWSADPGTTLGAGCTPAIDHQRRFGRDTVGVREYNGRLVSVIEVTCGESGPSGRHWHRKSPVPMLPVVAVADGLRQFDIHLDGIDIVSVLVRGGVDAAKASASLQEWEPQGWKSEERAGDRTVADRRRTWLVLRMNPQRNVAAVACRDSLASTLVAATERLVQDLDGQSCAARPVTADELTEVDSAVLADLEPTWSRPGWRHLKHFNGYATSFWVTPSDITSETLDELCLPDSPEVGTTVVTVRLTTRVGSPALSAWVRYHSDTRLPKEVAAGLNRLTGRQLAAVRASLPAPTHRPLLVIPSRNLRDHDELVLPVGQELEHATSSFVGQ

>A42053
MKAQRSFGLALSWPRVTAVFLVDVLILAVASHCPDSWQADHHVAWWVGVGVAAVVTLLSVVSYHGITVISGLATWVRDWSADPGTTLGAGCTPAIDHQRRFGRDTVGVREYNGRLVSVIEVTCGESGPSGRHWHRKSPVPMLPVVAVADGLRQFDIHLDGIDIVSVLVRGGVDAAKASASLQEWEPQGWKSEERAGDRTVADRRRTWLVLRMNPQRNVAAVACRDSLASTLVAATERLVQDLDGQSCAARPVTADELTEVDSAVLADLEPTWSRPGWRHLKHFNGYATSFWVTPSDITSETLDELCLPDSPEVGTTVVTVRLTTRVGSPALSAWVRYHSDTRLPKEVAAGLNRLTGRQLAAVRASLPAPTHRPLLVIPSRNLRDHDELVLPVGQELEHATSSFVGQ

>A72577
MKAQRSFGLALSWPRVTAVFLVDVLILAVASHCPDSWQADHHVAWWVGVGVAAVVTLLSVVSYHGITVISGLATWVRDWSADPGTTLGAGCTPAIDHQRRFGRDTVGVREYNGRLVSVIEVTCGESGPSGRHWHRKSPVPMLPVVAVADGLRQFDIHLDGIDIVSVLVRGGVDAAKASASLQEWEPQGWKSEERAGDRTVADRRRTWLVLRMNPQRNVAAVACRDSLASTLVAATERLVQDLDGQSCAARPVTADELTEVDSAVLADLEPTWSRPGWRHLKHFNGYATSFWVTPSDITSETLDELCLPDSPEVGTTVVTVRLTTRVGSPALSAWVRYHSDTRLPKEVAAGLNRLTGRQLAAVRASLPAPTHRPLLVIPSRNLRDHDELVLPVGQELEHATSSFVGQ

>A45898
MKAQRSFGLALSWPRVTAVFLVDVLILAVASHCPDSWQADHHVAWWVGVGVAAVVTLLSVVSYHGITVISGLATWVRDWSADPGTTLGAGCTPAIDHQRRFGRDTVGVREYNGRLVSVIEVTCGESGPSGRHWHRKSPVPMLPVVAVADGLRQFDIHLDGIDIVSVLVRGGVDAAKASASLQEWEPQGWKSEERAGDRTVADRRRTWLVLRMNPQRNVAAVACRDSLASTLVAATERLVQDLDGQSCAARPVTADELTEVDSAVLADLEPTWSRPGWRHLKHFNGYATSFWVTPSDITSETLDELCLPDSPEVGTTVVTVRLTTRVGSPALSAWVRYHSDTRLPKEVAAGLNRLTGRQLAAVRASLPAPTHRPLLVIPSRNLRDHDELVLPVGQELEHATSSFVGQ
