# Supplementary material for: POTION: an end-to-end pipeline for positive Darwinian selection detection in genome-scale data through phylogenetic comparison of protein-coding genes
Source: BMC Genomics. 2015 Aug 1;16(1):567. doi: 10.1186/s12864-015-1765-0 (PMC4521464; doi:10.1186/s12864-015-1765-0)
Supplement: Additional file 4: — Alignment data for MYC dataset. Compressed text files in .tgz format, untrimmed and trimmed alignment data for MYC dataset as produced by POTION. Data in fasta and phylip format. [file 12864_2015_1765_MOESM4_ESM.tgz › alignments/ORTHOMCL2654.cluster.aa.fa.aln]

>A4546
---------------MSFVNVAPQLVSTAAADAARIGSAINTANTAAAATTQVLAAAHDEVSTAIAALFGSHGQHYQAISAQVAAYQERFVLALSQAS-----------------STYAVAEAASATPLQNV----LDAINAPVQSLTGRPLIGDGANGIDGTGQAGGNGGWLWGNGGNGGSGAPGQAGGAGGAAGLIGNGGAGGAGGQGLPFEAGANGGA-GGAGGWLFGNGGAGGVGGAGGAGTTFGVAGGDGGTGGVGGHGGLIGVGGHGGDGGTGG-----------------TGGAVSLA---------------RAGTAGGAGGGPAGGIGGAGGVGGAGGAAGAVTTITHASFNDPHGVAVNPGGNIYVTNQGSNTVSVIDPVTNTVTGSITDGNGPSGVAVSPVTGLVFVTNFDSNTVSVIDPNTNTVTGSIPVGTGAYGVAVNPGGNIYVTNQFSNTVSVIDPATNTVTGSPIPVGLDPTGVAVNPVTGVVYVTNSLDDTVSVITGEPARSVCSAAI

>A52472
VGRPHLNIVAVRRISMSFVNVAPQLVSTAAADAARIGSAINTANTAAAATTQVLAAAHDEVSTAIAALFGSHGQHYQAISAQVAAYQQRFVLALSQAS-----------------STYAVAEAASATPLQNV----LDAINAPVQSLTGRPLIGDGANGIDGTGQAGGNGGWLWGNGGNGGSGAPGQAGGAGGAAGLIGNGGAGGAGGQGLPFEAGANGGA-GGAGGWLFGNGGAGGVGGAGGAGTTFGVAGGDGGTGGVGGHGGLIGVGGHGGDGGTGG-----------------TGGAVSLA---------------RAGTAGGAGGGPAGGIGGTGGVGGAGGAAGAVTTITHASFNDPHGVAVNPGGNIYVTNQGSNTVSVIDPVTNTVTGSITDGNGPSGVAVSPVTGLVFVTNFDSNTVSVIDPNTNTVTGSIPVGTGAYGVAVNPGGNIYVTNQFSNTVSVIDPATNTVTGSPIPVGLDPTGVAVNPVTGVVYVTNSLDDTVSVITGEPARSVCSAAI

>A58184
---------------MSFVNVAPQLVSTAAADAARIGSAINTANTAAAATTQVLAAAQDEVSTAIAALFGSHGQHYQAISAQVAAYQQRFVLALSQAG-----------------STYAVAEAASATPLQNV----LDAINAPVQSLTGRPLIGDGANGIDGTGQAGGNGGWLWGNGGNGGSGAPGQAGGAGGAAGLIGNGGAGGAGGQGLPFEAGANGGA-GGAGGWLFGNGGAGGVGGAGGAGTTFGVAGGDGGTGGVGGHGGLIGVGGHGGDGGTGG-----------------TGGAVSLA---------------RAGTAGGAGGGPAGGIGGAGGVGGAGGAAGAVTTITHASFNDPHGVAVNPGGNIYVTNQGSNTVSVIDPVTNTVTGSITDGNGPSGVAVSPVTGLVFVTNFDSNTVSVIDPNTNTVTGSIPVGTGAYGVAVNPGGNIYVTNQFSNTVSVIDPATNTVTGSPIPVGLDPTGVAVNPVTGVVYVTNSLDDTVSVITGEPARSVCSAAI

>A60147
---------------MSFVNVAPQLVSTAAADAARIGSAINTANTAAAATTQVLAAAHDEVSTAIAALFGSHGQHYQAISAQVAAYQERFVLALSQAS-----------------STYAVAEAASATPLQNV----LDAINAPVQSLTGRPLIGDGANGIDGTGQAGGNGGWLWGNGGNGGSGAPGQAGGAGGAAGLIGNGGAGGAGGQGLPFEAGANGGA-GGAGGWLFGNGGAGGVGGAGGAGTTFGVAGGDGGTGGVGGHGGLIGVGGHGGDGGTGG-----------------TGGAVSLA---------------RAGTAGGAGGGPAGGIGGAGGVGGAGGAAGAVTTITHASFNDPHGVAVNPGGNIYVTNQGSNTVSVIDPVTNTVTGSITDGNGPSGVAVSPVTGLVFVTNFDSNTVSVIDPNTNTVTGSIPVGTGAYGVAVNPGGNIYVTNQFSNTVSVIDPATNTVTGSPIPVGLDPTGVAVNPVTGVVYVTNSLDDTVSVITGEPARSVCSAAI

>A64000
---------------MSFVNVAPQLVSTAAADAARIGSAINTANTAAAATTQVLAAAHDEVSTAIAALFGSHGQHYQAT-----------------ASTIKRSARRSRPTRNGSCSTYAVAEAASATPLQNV----LDAINAPVQSLTGRPLIGDGANGIDGTGQAGGNGGWLWGNGGNGGSGAPGQAGGAGGAAGLIGNGGAGGAGGQGLPFEAGANGGAGGGAGGWLFGNGGAGGVGGAGGAGTTFGVAGGDGGTGGVGGHGGLIGVGGHGGDGGTGG-----------------TGGAVSLA---------------RAGTAGGAGGGPAGGIGGAGGVGGAGGAAGAVTTITHASFNDPHGVAVNPGGNIYVTNQGSNTVSVIDPVTNTVTGSITDGNGPSGVAVSPVTGLVFVTNFDSNTVSVIDPNTNTVTGSIPVGTGAYGVAVNPGGNIYVTNQFSNTVSVIDPATNTVTGSPIPVGLDPTGVAVNPVTGVVYVTNSLDDTVSVITGEPARSVCSAAI

>A871
VGRPHLNIVAVRRISMSFVNVAPQLVSTAAADAARIGSAINTANTAAAATTQVLVAAQDEVSTAIAALFGSHGQHYQAISAQVAAYQERFVLALSQAG-----------------STYAVAEAASATPLQNV----LDAINAPVQSLTGRPLIGDGANGIDGTGQAGGNGGWLWGNGGNGGSGAPGQAGGAGGAAGLIGNGGAGGAGGQGLPFEAGANGGA-GGAGGWLFGNGGAGGVGGAGGAGTTFGVAGGDGGTGGVGGHGGLIGVGGHG--------------------------------VNRCGWTRRGRRDRPRAGTAGGAGGGPAGGIGGTGGVGGAGGAAGAVTTITHASFNDPHGVAVNPGGNIYVTNQGSNTVSVIDPVTNTVTGSITDGNGPSGVAVSPVTGLVFVTNFDSNTVSVIDPNTNTVTGSIPVGTGAYGVAVNPGGNIYVTNQFSNTVSVIDPATNTVTGSPIPVGLDPTGVAVNPVTGVVYVTNSLDDTVSVITGEPARSVCSAAI

>A48834
VGRPHLNIVAVRRISMSFVNVAPQLVSTAAADAARIGSAINTANTAAAATTQVLAAAHDEVSTAIAALFGSHGQHYQAISAQVAAYQQRFVLALSQAS-----------------STYAVAEAASATPLQNV----LDAINAPVQSLTGRPLIGDGANGIDGTGQAGGNGGWLWGNGGNGGSGAPGQAGGAGGAAGLIGNGGAGGAGGQGLPFEAGANGGA-GGAGGWLFGNGGAGGVGGAGGAGTTFGVAGGDGGTGGVGGHGGLIGVGGHGGDGGTGG-----------------TGGAVSLA---------------RAGTAGGAGGGPAGGIGGAGGVGGAGGAAGAVTTITHASFNDPHGVAVNPGGNIYVTNQGSNTVSVIDPVTNTVTGSITDGNGPSGVAVSPVTGLVFVTNFDSNTVSVIDPNTNTVTGSIPVGTGAYGVAVNPGGNIYVTNQFSNTVSVIDPATNTVTGSPIPVGLDPTGVAVNPVTGVVYVTNSLDDTVSVITGEPARSVCSAAI

>A8522
---------------MSFVNVAPQLVSTAAADAARIGSAINTANTAAAATTQVLAAAHDEVSTAIAALFGSHGQHYQAISAQVAAYQQRFVLALSQAG-----------------STYAVAEAASATPLQNV----LDAINAPVQSLTGRPLIGDGANGIDGTGQAGGNGGWLWGNGGNGGSGAPGQAGGAGGAAGLIGNGGAGGAGGQGLPFEAGANGGA-GGAGGWLFGNGGAGGVGGAGGAGTTFGVAGGDGGTGGVGGHGGLIGVGGHGGDGGTGG-----------------TGGAVSLA---------------RAGTAGGAGGGPVGGIGGAGGVGGAGGAAGAVTTITHASFNDPHGVAVNPGGNIYVTNQGSNTVSVIDPVTNTVTGSITDGNGPSGVAVSPVTGLVFVTNFDSNTVSVIDPNTNTVTGSIPVGTGAYGVAVNPGGNIYVTNQFSNTVSVIDPATNTVTGSPIPVGLDPTGVAVNPVTGVVYVTNSLDDTVSVITGEPARSVCSAAI

>A14477
VGRPHLNIVAVRRISMSFVNVAPQLVSTAAADAARIGSAINTANTAAAATTQVLAAAQDEVSTAIAALFGSHGQHYQAISAQVAAYQQRFVLALSQAG-----------------STYAVAEAASATPLQNV----LDAINAPVQSLTGRPLIGDGANGIDGTGQAGGNGGWLWGNGGNGGSGAPGQAGGAGGAAGLIGNGGAGGAGGQGLPFEAGANGGA-GGAGGWLFGNGGAGGVGGAGGAGTTFGVAGGDGGTGGVGGHGGLIGVGGHGGDGGTGG-----------------TGGAVSLA---------------RAGTAGGAGGGPAGGIGGAGGVGGAGGAAGAVTTITHASFNDPHGVAVNPGGNIYVTNQGSNTVSVIDPVTNTVTGSITDGNGPSGVAVSPVTGLVFVTNFDSNTVSVIDPNTNTVTGSIPVGTGAYGVAVNPGGNIYVTNQFSNTVSVIDPATNTVTGSPIPVGLDPTGVAVNPVTGVVYVTNSLDDTVSVITGEPARSVCSAAI

>A16347
VGRPHLNIVAVRRISMSFVNVAPQLVSTAAADAARIGSAINTANTAAAATTQVLAAAHDEVSTAIAALFGSHGQHYQAISAQVAAYQQRFVLALSQAS-----------------STYAVAEAASATPLQNV----LDAINAPVQSLTGRPLIGDGANGIDGTGQAGGNGGWLWGNGGNGGSGAPGQAGGAGGAAGLIGNGGAGGAGGQGLPFEAGANGGA-GGAGGWLFGNGGAGGVGGAGGAGTTFGVAGGDGGTGGVGGHGGLIGVGGHGGDGGTGG-----------------TGGAVSLA---------------RAGTAGGAGGGPAGGIGGAGGVGGAGGAAGAVTTITHASFNDPHGVAVNPGGNIYVTNQGSNTVSVIDPVTNTVTGSITDGNGPSGVAVSPVTGLVFVTNFDSNTVSVIDPNTNTVTGSIPVGTGAYGVAVNPGGNIYVTNQFSNTVSVIDPATNTVTGSPIPVGLDPTGVAVNPVTGVVYVTNSLDDTVSVITGEPARSVCSAAI

>A28510
---------------MSFVNVAPQLVSTAAADAARIGSAINTANTAAAATTQVLAAAHDEVSTAIAALFGSHGQHYQAISAQVAAYQERFVLALSQAS-----------------STYAVAEAASATPLQNV----LDAINAPVQSLTGRPLIGDGANGIDGTGQAGGNGGWLWGNGGNGGSGAPGQAGGAGGAAGLIGNGGAGGAGGQGLPFEAGANGGA-GGAGGWLFGNGGAGGVGGAGGAGTTFGVAGGDGGTGGVGGHGGLIGVGGHGGDGGTGG-----------------TGGAVSLA---------------RAGTAGGAGGGPAGGIGGAGGVGGAGGAAGAVTTITHASFNDPHGVAVNPGGNIYVTNQGSNTVSVIDPVTNTVTGSITDGNGPSGVAVSPVTGLVFVTNFDSNTVSVIDPNTNTVTGSIPVGTGAYGVAVNPGGNIYVTNQFSNTVSVIDPATNTVTGSPIPVGLDPTGVAVNPVTGVVYVTNSLDDTVSVITGEPARSVCSAAI

>A32549
---------------MSFVNVAPQLVSTAAADAARIGSAINTANTAAAATTQVLAAAQDEVSTAIAALFGSHGQHYQAISAQVAAYQERFVLALSQAS-----------------STYAVAEAASATPLQQIEQALLGVINTPTEALVGRKLIGDGAHGAPGTGQAGGAGGILWGNGGNGGSGAPGQAGGAGGAAGLIGNGGAGGTGGQGLPFEAGANGGA-GGAGGWLFGNGGAGGVGGAGGAGTTFGVAGGDGGTGGVGGHGGLIGVGGHGGDGGTGG-----------------TGGAVSLA---------------RAGTAGGAGGGPAGGIGGAGGVGGAGGAAGAVTTITHASFNDPHGVAVNPGGNIYVTNQGSNTVSVIDPVTNTVTGSITDGNGPSGVAVSPVTGLVFVTNFDSNTVSVIDPNTNTVTGSIPVGTGAYGVAVNPGGNIYVTNQFSNTVSVIDPATNTVTGSPIPVGLDPTGVAVNPVTGVVYVTNSLDDTVSVITGEPARSVCSAAI

>A67720
---------------MSFVNVAPQLVSTAAADAARIGSAINTANTAAAATTQVLAAAHDEVSTAIAALFGSHGQHYQAISAQVAAYQERFVLALSQAS-----------------STYAVAEAASATPLQNV----LDAINAPVQSLTGRPLIGDGANGIDGTGQAGGNGGWLWGNGGNGGSGAPGQAGGAGGAAGLIGNGGAGGAGGQGLPFEAGANGGA-GGAGGWLFGNGGAGGVGGAGGAGTTFGVAGGDGGTGGVGGHGGLIGVGGHGGDGGTGGRRRGQHQGRTAGAQHGK-----------------------------------AGGIGGAGGVGGAGGAAGAVTTITHASFNDPHGVAVNPGGNIYVTNQGSNTVSVIDPVTNTVTGSITDGNGPSGVAVSPVTGLVFVTNFDSNTVSVIDPNTNTVTGSIPVGTGAYGVAVNPGGNIYVTNQFSNTVSVIDPATNTVTGSPIPVGLDPTGVAVNPVTGVVYVTNSLDDTVSVITGEPARSVCSAAI

>A39766
---------------MSFVNVAPQLVSTAAADAARIGSAINTANTAAAATTQVLAAAHDEVSTAIAALFGSHGQHYQAISAQVAAYQERFVLALSQAS-----------------STYAVAEAASATPLQNV----LDAINAPVQSLTGRPLIGDGANGIDGTGQAGGNGGWLWGNGGNGGSGAPGQAGGAGGAAGLIGNGGAGGAGGQGLPFEAGANGGA-GGAGGWLFGNGGAGGVGGAGGAGTTFGVAGGDGGTGGVGGHGGLIGVGGHGGDGGTGG-----------------TGGAVSLA---------------RAGTAGGAGGGPAGGIGGAGGVGGAGGAAGAVTTITHASFNDPHGVAVNPGGNIYVTNQGSNTVSVIDPVTNTVTGSITDGNGPSGVAVSPVTGLVFVTNFDSNTVSVIDPNTNTVTGSIPVGTGAYGVAVNPGGNIYVTNQFSNTVSVIDPATNTVTGSPIPVGLDPTGVAVNPVTGVVYVTNSLDDTVSVITGEPARSVCSAAI

>A71753
---------------MSFVNVAPQLVSTAAADAARIGSAINTANTAAAATTQVLAAAQDEVSTAIAALFGSHGQHYQAISAQVAAYQERFVLALSQAS-----------------STYAVAEAASATPLQQIEQALLGVINTPTEALVGRKLIGDGAHGAPGTGQAGGAGGILWGNGGNGGSGAPGQAGGAGGAAGLIGNGGAGGTGGQGLPFEAGANGGA-GGAGGWLFGNGGAGGVGGAGGAGTTFGVAGGDGGTGGVGGHGGLIGVGGHGGDGGTGG-----------------TGGAVSLA---------------RAGTAGGAGGGPAGGIGGAGGVGGAGGAAGAVTTITHASFNDPHGVAVNPGGNIYVTNQGSNTVSVIDPVTNTVTGSITDGNGPSGVAVSPVTGLVFVTNFDSNTVSVIDPNTNTVTGSIPVGTGAYGVAVNPGGNIYVTNQFSNTVSVIDPATNTVTGSPIPVGLDPTGVAVNPVTGVVYVTNSLDDTVSVITGEPARSVCSAAI
