# Supplementary material for: POTION: an end-to-end pipeline for positive Darwinian selection detection in genome-scale data through phylogenetic comparison of protein-coding genes
Source: BMC Genomics. 2015 Aug 1;16(1):567. doi: 10.1186/s12864-015-1765-0 (PMC4521464; doi:10.1186/s12864-015-1765-0)
Supplement: Additional file 4: — Alignment data for MYC dataset. Compressed text files in .tgz format, untrimmed and trimmed alignment data for MYC dataset as produced by POTION. Data in fasta and phylip format. [file 12864_2015_1765_MOESM4_ESM.tgz › alignments/ORTHOMCL3025.cluster.aa.fa.aln]

>A5632
VATPVILVTGHEGTAAVTADLLGLLTDHGTATLRSVAPGSVRRADPRPRCHRREQRRRHRASMKSAIHPDHHPRRLPRCPVLRRDQVVLEMIVITMVGRPSGPGERKWDVWGSVARAVTGGHVPVKSILTGAHADPHSYQASPADAAAIVDAELVIYNGGGYDPWVDQVLAGHPGVQAVDAYSLLGAVGDDDAPNEHVFYDPNVAKAVAATIADRLADLDPSNSGNYRANAAEFSRGADAIAISEHAIATTYPDAAVIATEPVVHYLLAAAGLKNRTPATFIAANENGNDPTPADMAAVLDMIAGREVAALLVNPQTPTAATDELQVAARRAGVPITELTETLPSGTDRDQFCAADRPDRRGRSLRADHADRGLSARGHRVGDLLPTALVCHRRSGGRGRPRRASARPGNCVRRTDGRGSRPGCPDRRGTPRDVFADHPRRGGRPGRGCPGRRDRDLGGLRRGFRRRRHPAVAGAWSPGVGVRGHHLVCDLPDLLVAPAAPLTSRSRFRPL

>A61219
VATPVILVTGHEGTAAVTADLLGLLTDHGTATLRSVAPGSVRRADPRPRCHRREQRRRHRASMKSAIHPDHHPRRLPRCPVLRRDQVVLEMIVITMVGRPSGPGERKWDVWGSVARAVTGGHVPVKSILTGAHADPHSYQASPADAAAIVDAELVIYNGGGYDPWIDQVLAGHPGVQAVDAYSLLGAVGDDAAPNEHVFYDPNVAKAVAATIADRLADLDPSNSGNYRANAAEFSRGADAIAISEHAIATTYPDAAVIATEPVVHYLLAAAGLKNRTPATFIAANENGNDPTPADMAAVLDMIAGREVAALLVNPQTPTAATDELQVAARRAGVPITELTETLPSGTDRDQFCAADRPDRRGRSLRADHADRGLSARGHRVGDLLPTALVCHRRSGGRGRPRRASARPGNCVRRTDGRGSRPGCPDRRGTPRDVFADHPRRGGRPGRGCPGRRDRDLGGLRRGFRRRRHPAVAGAWSPGVGVRGHHLVCDLPDLLVAPAAPLTSRSRFRPL

>A64990
VATPVILVTGHEGTAAVTADLLGLLTDHGTATLRSVAPGSVRRADPRPRCHRREQRRRHRASMKSAIHPDHHPRRLPRCPVLRRDQVVLEMIVITMVGRPSGPGERKWDVWGSVARAVTGGHVPVKSILTGAHADPHSYQASPADAAAIVDAELVIYNGGGYDPWVDQVLAGHPGVQAVDAYSLLGAVGDDDAPNEHVFYDPNVAKAVAATIADRLADLDPSNSGNYRANAAEFSRGADAIAISEHAIATTYPDAAVIATEPVVHYLLAAAGLKNRTPATFIAANENGNDPTPADMAAVLDMIAGREVAALLVNPQTPTAATDELQVAARRAGVPITELTETLPSGTDRDQFCAADRPDRRGRSLRADHADRGLSARGHRVGDLLPTALVCHRRSGGRGRPRRASARPGNCVRRTDGRGSRPGCPDRRGTPRDVFADHPRRGGRPGRGCPGRRDRDLGGLRRGFRRRRHPAVAGAWSPGVGVRGHHLVCDLPDLLVAPAAPLTSRSRFRPL

>A57105
VATPVILVTGHEGTAAVTADLLGLLTDHGTATLRSVAPGSVRRADPRPRCHRREQRRRHRASMKSAIHPDHHPRRLPRCPVLRRDQVVLEMIVITMVGRPSGPGERKWDVWGSVARAVTGGHVPVKSILTGAHADPHSYQASPADAAAIVDAELVIYNGGGYDPWIDQVLAGHPGVQAVDAYSLLGAVGDDDAPNEHVFYDPNVAKAVAATIADRLADLDPSNSGNYRANAAEFSRGADAIAISEHAIATTYPDAAVIATEPVVHYLLAAAGLKNRTPATFIAANENGNDPTPADMAAVLDMIAGREVAALLVNPQTPTAATDELQVAARRAGVPITELTETLPSGTDRDQFCAADRPDRRGRSLRADHADRGLSARGHRVGDLLPTALVCHRRSGGRGRPRRASARPGNCVRRTDGRGSRPGCPDRRGTPRDVFADHPRRGGRPGRGCPGRRDRDLGGLRRGFRRRRHPAVAGAWSPGVGVRGHHLVCDLPDLLVAPAAPLTSRSRFRPL

>A9601
VATPVILVTGHEGTAAVTADLLGLLTDHGTATLRSVAPGSVRRADPRPRCHRREQRRRHRASMKSAIHPDHHPRRLPRCPVLRRDQVVLEMIVITMVGRPSGPGERKWDVWGSVARAVTGGHVPVKSILTGAHADPHSYQASPADAAAIVDAELVIYNGGGYDPWVDQVLAGHPGVQAVDAYSLLGAVGDDDAPNEHVFYDPNVAKAVAATIADRLADLDPSNSGNYRANAAEFSRGADAIAISEHAIATTYPDAAVIATEPVVHYLLAAAGLKNRTPATFIAANENGNDPTPADMAAVLDMIAGREVAALLVNPQTPTAATDELQVAARRAGVPITELTETLPSGTDRDQFCAADRPDRRGRSLRADHADRGLSARGHRVGDLLPTALVCHRRSGGRGRPRRASARPGNCVRRTDGRGSRPGCPDRRGTPRDVFADHPRRGGRPGRGCPGRRDRDLGGLRRGFRRRRHPAVAGAWSPGVGVRGHHLVCDLPDLLVAPAAPLTSRSRFRPL

>A13388
VATPVILVTGHEGTAAVTADLLGLLTDHGTATLRSVAPGSVRRADPRPRCHRREQRRRHRASMKSAIHPDHHPRRLPRCPVLRRDQVVLEMIVITMVGRPSGPGERKWDVWGSVARAVTGGHVPVKSILTGAHADPHSYQASPADAAAIVDAELVIYNGGGYDPWIDQVLAGHPGVQAVDAYSLLGAVGDDDAPNEHVFYDPNVAKAVAATIADRLADLDPSNSGNYRANAAEFSRGADAIAISEHAIATTYPDAAVIATEPVVHYLLAAAGLKNRTPATFIAANENGNDPTPADMAAVLDMIAGREVAALLVNPQTPTAATDELQVAARRAGVPITELTETLPSGTDRDQFCAADRPDRRGRSLRADHADRGLSARGHRVGDLLPTALVCHRRSGGRGRPRRASARPGNCVRRTDGRGSRPGCPDRRGTPRDVFADHPRRGGRPGRGCPGRRDRDLGGLRRGFRRRRHPAVAGAWSPGVGVRGHHLVCDLPDLLVAPAAPLTSRSRFRPL

>A21061
VATPVILVTGHEGTAAVTADLLGLLTDHGTATLRSVAPGSVRRADPRPRCHRREQRRRHRASMKSAIHPDHHPRRLPRCPVLRRDQVVLEMIVITMVGRPSGPGERKWDVWGSVARAVTGGHVPVKSILTGAHADPHSYQASPADAAAIVDAELVIYNGGGYDPWVDQVLAGHPGVQAVDAYSLLGAVGDDDAPNEHVFYDPNVAKAVAATIADRLADLDPSNSGNYRANAAEFSRGADAIAISEHAIATTYPDAAVIATEPVVHYLLAAAGLKNRTPATFIAANENGNDPTPADMAAVLDMIAGREVAALLVNPQTPTAATDELQVAARRAGVPITELTETLPSGTDRDQFCAADRPDRRGRSLRADHADRGLSARGHRVGDLLPTALVCHRRSGGRGRPRRASARPGNCVRRTDGRGSRPGCPDRRGTPRDVFADHPRRGGRPGRGCPGRRDRDLGGLRRGFRRRRHPAVAGAWSPGVGVRGHHLVCDLPDLLVAPAAPLTSRSRFRPL

>A29620
VATPVILVTGHEGTAAVTADLLGLLTDHGTATLRSVAPGSVRRADPRPRCHRREQRRRHRASMKSAIHPDHHPRRLPRCPVLRRDQVVLEMIVITMVGRPSGPGERKWDVWGSVARAVTGGHVPVKSILTGAHADPHSYQASPADAAAIVDAELVIYNGGGYDPWVDQVLAGHPGVQAVDAYSLLGAVGDDDAPNEHVFYDPNVAKAVAATIADRLADLDPSNSGNYRANAAEFSRGADAIAISEHAIATTYPDAAVIATEPVVHYLLAAAGLKNRTPATFIAANENGNDPTPADMAAVLDMIAGREVAALLVNPQTPTAATDELQVAARRAGVPITELTETLPSGTDRDQFCAADRPDRRGRSLRADHADRGLSARGHRVGDLLPTALVCHRRSGGRGRPRRASARPGNCVRRTDGRGSRPGCPDRRGTPRDVFADHPRRGGRPGRGCPGRRDRDLGGLRRGFRRRRHPAVAGAWSPGVGVRGHHLVCDLPDLLVAPAAPLTSRSRFRPL

>A33629
VATPVILVTGHEGTAAVTADLLGLLTDHGTATLRSVAPGSVRRADPRPRCHRREQRRRHRASMKSAIHPDHHPRRLPRCPVLRRDQVVLEMIVITMVGRPSGPGERKWDVWGSVARAVTGGHVPVKSILTGAHADPHSYQASPADAAAIVDAELVIYNGGGYDPWVDQVLAGHPGVQAVDAYSLLGAVGDDDAPNEHVFYDPNVAKAVAATIADRLADLDPSNSGNYRANAAEFSRGADAIAISEHAIATTYPDAAVIATEPVVHYLLAAAGLKNRTPATFIAANENGNDPTPADMAAVLDMIAGREVAALLVNPQTPTAATDELQVAARRAGVPITELTETLPSGTDRDQFCAADRPDRRGRSLRADHADRGLSARGHRVGDLLPTALVCHRRSGGRGRPRRASARPGNCVRRTDGRGSRPGCPDRRGTPRDVFADHPRRGGRPGRGCPGRRDRDLGGLRRGFRRRRHPAVAGAWSPGVGVRGHHLVCDLPDLLVAPAAPLTSRSRFRPL

>A68816
VATPVILVTGHEGTAAVTADLLGLLTDHGTATLRSVAPGSVRRADPRPRCHRREQRRRHRASMKSAIHPDQHPRRLPRCPVLRRDQVVLEMIVITMVGRPSGPGERKWDVWGSVARAVTGGHVPVKSILTGAHADPHSYQASPADAAAIVDAELVIYNGGGYDPWVDQVLAGHPGVQAVDAYSLLGAVGDDDAPNEHVFYDPNVAKAVAATIADRLADLDPSNSGNYRANAAEFSRGADAIAISEHAIATTYPDAAVIATEPVVHYLLAAAGLKNRTPATFIAANENGNDPTPADMAAVLDMIAGREVAALLVNPQKPTAATDELQVAARRAGVPITELTETLPSGTDRDQFCAADRPDRRGRSLRADHADRGLSARGHRVGDLLPTALVCHRRSGGRGRPRRASARPGNCVRRTDGRGSRPGCPDRRGTPRDVFADHPRRGGRPGRGCPGRRDRDLGGLRRGFRRRRHPAVAGAWSPGVGVRGHHLVCDLPDLLVAPAAPLTSRSRFRPL

>A72843
VATPVILVTGHEGTAAVTADLLGLLTDHGTATLRSVAPGSVRRADPRPRCHRREQRRRHRASMKSAIHPDHHPRRLPRCPVLRRDQVVLEMIVITMVGRPSGPGERKWDVWGSVARAVTGGHVPVKSILTGAHADPHSYQASPADAAAIVDAELVIYNGGGYDPWVDQVLAGHPGVQAVDAYSLLGAVGDDDAPNEHVFYDPNVAKAVAATIADRLADLDPSNSGNYRANAAEFSRGADAIAISEHAIATTYPDAAVIATEPVVHYLLAAAGLKNRTPATFIAANENGNDPTPADMAAVLDMIAGREVAALLVNPQTPTAATDELQVAARRAGVPITELTETLPSGTDRDQFCAADRPDRRGRSLRADHADRGLSARGHRVGDLLPTALVCHRRSGGRGRPRRASARPGNCVRRTDGRGSRPGCPDRRGTPRDVFADHPRRGGRPGRGCPGRRDRDLGGLRRGFRRRRHPAVAGAWSPGVGVRGHHLVCDLPDLLVAPAAPLTSRSRFRPL

>A46144
VATPVILVTGHEGTAAVTADLLGLLTDHGTATLRSVAPGSVRRADPRPRCHRREQRRRHRASMKSAIHPDHHPRRLPRCPVLRRDQVVLEMIVITMVGRPSGPGERKWDVWGSVARAVTGGHVPVKSILTGAHADPHSYQASPADAAAIVDAELVIYNGGGYDPWVDQVLAGHPGVQAVDAYSLLGAVGDDDAPNEHVFYDPNVAKAVAATIADRLADLDPSNSGNYRANAAEFSRGADAIAISEHAIATTYPDAAVIATEPVVHYLLAAAGLKNRTPATFIAANENGNDPTPADMAAVLDMIAGREVAALLVNPQTPTAATDELQVAARRAGVPITELTETLPSGTDRDQFCAADRPDRRGRSLRADHADRGLSARGHRVGDLLPTALVCHRRSGGRGRPRRASARPGNCVRRTDGRGSRPGCPDRRGTPRDVFADHPRRGGRPGRGCPGRRDRDLGGLRRGFRRRRHPAVAGAWSPGVGVRGHHLVCDLPDLLVAPAAPLTSRSRFRPL
