# Supplementary material for: POTION: an end-to-end pipeline for positive Darwinian selection detection in genome-scale data through phylogenetic comparison of protein-coding genes
Source: BMC Genomics. 2015 Aug 1;16(1):567. doi: 10.1186/s12864-015-1765-0 (PMC4521464; doi:10.1186/s12864-015-1765-0)
Supplement: Additional file 4: — Alignment data for MYC dataset. Compressed text files in .tgz format, untrimmed and trimmed alignment data for MYC dataset as produced by POTION. Data in fasta and phylip format. [file 12864_2015_1765_MOESM4_ESM.tgz › alignments/ORTHOMCL539.cluster.aa.fa.aln]

>A7185
----MPHILPEPSVTGPRHISDTNLLAWYQRSHRDLPWREPGVS-PWQILVSEFMLQQTPAARVLAIWPDWVRRWPTPSATATASTADVLRAWGKLGYPRRAKRLHECATVIARD-------HNDVVPDDIEILVTLPGVGSYTARAVACFAYRQRVPVVDTNVRRVVARAVHGRADAGAPSVP--------RDHADVLALLPHRETAPEFSVALMELGATVCTARTPRCGLCPLDWCAWRHAGYPPSDGPPRRGQAYTGTDRQVRGRLLDVLRAAEFPVTRAELDVAWLTDTAQRDRALESLLADALVTRTVDGRFALPGEGF

>A58818
----MPHILPEPSVTGPRHISDTNLLAWYQRSHRDLPWREPGVS-PWQILVSEFMLQQTPAARVLAIWPDWVRRWPTPSATATASTADVLRAWGKLGYPRRAKRLHECATVIARD-------HNDVVPDDIEILVTLPGVGSYTARAVACFAYRQRVPVVDTNVRRVVARAVHGRADAGAPSVP--------RDHADVLALLPHRETAPEFSVALMELGATVCTARTPRCGLCPLDWCAWRHAGYPPSDGPPRRGQAYTGTDRQVRGRLLDVLRAAEFPVTRAELDVAWLTDTAQRDRALESLLADALVTRTVDGRFALPGEGF

>A62753
----MPHILPEPSVTGPRHISDTNLLAWYQRSHRDLPWREPGVS-PWQILVSEFMLQQTPAARVLAIWPDWVRRWPTPSATATASTADVLRAWGKLGYPRRAKRLHECATVIARD-------HNDVVPDDIEILVTLPGVGSYTARAVACFAYRQRVPVVDTNVRRVVARAVHGRADAGAPSVP--------RDHADVLALLPHRETAPEFSVALMELGATVCTARTPRCGLCPLDWCAWRHAGYPPSDGPPRRGQAYTGTDRQVRGRLLDVLRAAEFPVTRAELDVAWLTDTAQRDRALESLLADALVTRTVDGRFALPGEGF

>A66409
----MPHILPEPSVTGPRHISDTNLLAWYQRSHRDLPWREPGVS-PWQILVSEFMLQQTPAARVLAIWPDWVRRWPTPSATATASTADVLRAWGKLGYPRRAKRLHECATVIARD-------HNDVVPDDIEILVTLPGVGSYTARAVACFAYRQRVPVVDTNVRRVVARAVHGRADAGAPSVP--------RDHADVLALLPHRETAPEFSVALMELGATVCTARTPRCGLCPLDWCAWRHAGYPPSDGPPRRGQAYTGTDRQVRGRLLDVLRAAEFPVTRAELDVAWLTDTAQRDRALESLLADALVTRTVDGRFALPGEGF

>A3250
------------------------------------------VSAPWQILVSEFMLQQTPAARVLAIWPDWVRRWPTPSATATASTADVLRAWGKLGYPRRAKRLHECATVIARD-------HNDVVPDDIEILVTLPGVGSYTARAVACFAYRQRVPVVDTNVRRVVARAVHGRADAGAPSVP--------RDHADVLALLPHRETAPEFSVALMELGATVCTARTPRCGLCPLDWCAWRHAGYPPSDGPPRRGQAYTGTDRQVRGRLLDVLRAAEFPVTRAELDVAWLTDTAQRDRALESLLADALVTRTVDGRFALPGEGF

>A51258
-------------VTGPRHISDTNLLAWYQRSHRDLPWREPGVS-PWQILVSEFMLQQTPAARVLAIWPDWVRRWPTPSATATASTADVLRAWGKLGYPRRAKRLHECATVIARD-------HNDVVPDDIEILVTLPGVGSYPARAVACFAYRQRVPVVDTNVRRVVARAVHGRADAGAPSVP--------RDHADVLALLPHRETAPEFSVALMELGATVCTARTPRCGLCPLDWCAWRHAGYPPSDGPPRRGQAYTGTDRQVRGRLLDVLRAAEFPVTRAELDVAWLTDTAQRDRALESLLADALVIRTVDGRFALPGEGF

>A11117
----MPHILPEPSVTGPRHISDTNLLAWYQRSHRDLPWREPGVS-PWQILVSEFMLQQTPAARVLAIWPDWVRRWPTPSATATASTADVLRAWGKLGYPRRAKRLHECATVIARD-------HNDVVPDDIEILVTLPGVGSYTARAVACFAYRQRVPVVDTNVRRVVARAVHGRADAGAPSVP--------RDHADVLALLPHRETAPEFSVALMELGATVCTARTPRCGLCPLDWCAWRHAGYPPSDGPPRRGQAYTGTDRQVRGRLLDVLRAAEFPVTRAELDVAWLTDTAQRDRALESLLADALVTRTVDGRFALPGEGF

>A15103
----MPHILPEPSVTGPRHISDTNLLAWYQRSHRDLPWREPGVS-PWQILVSEFMLQQTPAARVLAIWPDWVRRWPTPSATATASTADVLRAWGKLGYPRRAKRLHECATVIARD-------HNDVVPDDIEILVTLPGVGSYTARAVACFAYRQRVPVVDTNVRRVVARAVHGRADAGAPSVP--------RDHADVLALLPHRETAPEFSVALMELGATVCTARTPRCGLCPLDWCAWRHAGYPPSDGPPRRGQAYTGTDRQVRGRLLDVLRAAEFPVTRAELDVAWLTDTAQRDRALESLLADALVTRTVDGRFALPGEGF

>A22529
----MPHILPEPSVTGPRHISDTNLLAWYQRSHRDLPWREPGVS-PWQILVSEFMLQQTPAARVLAIWPDWVRRWPTPSATATASTADVLRAWGKLGYPRRAKRLHECATVIARD-------HNDVVPDDIEILVTLPGVGSYTARAVACFAYRQRVPVVDTNVRRVVARAVHGRADAGAPSVP--------RDHADVLALLPHRETAPEFSVALMELGATVCTARTPRCGLCPLDWCAWRHAGYPPSDGPPRRGQAYTGTDRQVRGRLLDVLRAAEFPVTRAELDVAWLTDTAQRDRALESLLADALVTRTVDGRFALPGEGF

>A18771
-------------VTGPRHISDTNLLAWYQRSHRDLPWREPGVS-PWQILVSEFMLQQTPAARVLAIWPDWVRRWPTPSATATASTADVLRAWGKLGYPRRAKRLHECATVIARD-------HNDVVPDDIEILVTLPGVGSYPARAVACFAYRQRVPVVDTNVRRVVARAVHGRADAGAPSVP--------RDHADVLALLPHRETAPEFSVALMELGATVCTARTPRCGLCPLDWCAWRHAGYPPSDGPPRRGQAYTGTDRQVRGRLLDVLRAAEFPVTRAELDVAWLTDTAQRDRALESLLADALVIRTVDGRFALPGEGF

>A31210
----MPHILPEPSVTGPRHISDTNLLAWYQRSHRDLPWREPGVS-PWQILVSEFMLQQTPAARVLAIWPDWVRRWPTPSATATASTADVLRAWGKLGYPRRAKRLHECATVIARD-------HNDVVPDDIEILVTLPGVGSYTARAVACFAYRQRVPVVDTNVRRVVARAVHGRADAGAPSVP--------RDHADVLALLPHRETAPEFSVALMELGATVCTARTPRCGLCPLDWCAWRHAGYPPSDGPPRRGQAYTGTDRQVRGRLLDVLRAAEFPVTRAELDVAWLTDTAQRDRALESLLADALVTRTVDGRFALPGEGF

>A35188
----MPHILPEPSVTGPRHISDTNLLAWYQRSHRDLPWREPGVS-PWQILVSEFMLQQTPAARVLAIWPDWVRRWPTPSATATASTADVLRAWGKLGYPRRAKRLHECATVIARD-------HNDVVPDDIEILVTLPGVGSYTARAVACFAYRQRVPVVDTNVRRVVARAVHGRADAGAPSVP--------RDHADVLALLPHRETAPEFSVALMELGATVCTARTPRCGLCPLDWCAWRHAGYPPSDGPPRRGQAYTGTDRQVRGRLLDVLRAAEFPVTRAELDVAWLTDTAQRDRALESLLADALVTRTVDGRFALPGEGF

>A39242
-------------VTGPRHISDTNLLAWYQRSHRDLPWREPGVS-PWQILVSEFMLQQTPAARVLAIWPDWVRRWPTPSATATASTADVLRAWGKLGYPRRAKRLHECATVIARD-------HNDVVPDDIEILVTLPGVGSYTARAVACFAYRQRVPVVDTNVRRVVARAVHGRADAGAPSVP--------RDHADVLALLPHRETAPEFSVALMELGATVCTARTPRCGLCPLDWCAWRHAGYPPSDGPPRRGQAYTGTDRQVRGRLLDVLRAAEFPVTRAELDVAWLTDTAQRDRALESLLADALVTRTVDGRFALPGEGF

>A70394
----MPHILPEPSVTGPRHISDTNLLAWYQRSHRDLPWREPGVS-PWQILVSEFMLQQTPAARVLAIWPDWVRRWPTPSATATASTADVLRAWGKLGYPRRAKRLHECATVIARD-------HNDVVPDDIEILVTLPGVGSYTARAVACFAYRQRVPVVDTNVRRVVARAVHGRADAGAPSVP--------RDHADVLALLPHRETAPEFSVALMELGATVCTARTPRCGLCPLDWCAWRHAGYPPSDGPPRRGQAYTGTDRQVRGRLLDVLRAAEFPVTRAELDVAWLTDTAQRDRALESLLADALVTRTVDGRFALPGEGF

>A40264
------------------------------------------------------MLQQTPAARVLAIWPDWVRRWPTPSATATASTADVLRAWGKLGYPRRAKRLHECATVIARD-------HNDVVPDDIEILVTLPGVGSYTARAVACFAYRQRVPVVDTNVRRVVARAVHGRADAGAPSVP--------RDHADVLALLPHRETAPEFSVALMELGATVCTARTPRCGLCPLDWCAWRHAGYPPSDGPPRRGQAYTGTDRQVRGRLLDVLRAAEFPVTRAELDVAWLTDTAQRDRALESLLADALVTRTVDGRFALPGEGF

>A43822
----MPHILPEPSVTGPRHISDTNLLAWYQRSHRDLPWREPGVS-PWQILVSEFMLQQTPAARVLAIWPDWVRRWPTPSATATASTADVLRAWGKLGYPRRAKRLHEC-------CHRHRPRHNDVVPDDIEILVTLPGVGSYTARAVACFAYRQRVPVVDTNVRRVVARAVHGR--------PTPVRRMRAGDHADVLALLPHRETAPEFSVALMELGATVCTARTPRCGLCPLDWCAWRHAGYPPSDGPPRRGQAYTGTDRQVRGRLLDVLRAAEFPVTRAELDVAWLTDTAQRDRALESLLADALVTRTVDGRFALPGEGF

>A74406
----MPHILPEPSVTGPRHISDTNLLAWYQRSHRDLPWREPGVS-PWQILVSEFMLQQTPAARVLAIWPDWVRRWPTPSATATASTADVLRAWGKLGYPRRAKRLHECATVIARD-------HNDVVPDDIEILVTLPGVGSYTARAVACFAYRQRVPVVDTNVRRVVARAVHGRADAGAPSVP--------RDHADVLALLPHRETAPEFSVALMELGATVCTARTPRCGLCPLDWCAWRHAGYPPSDGPPRRGQAYTGTDRQVRGRLLDVLRAAEFPVTRAELDVAWLTDTAQRDRALESLLADALVTRTVDGRFALPGEGF

>A47616
LVLGMPHILPEPSVTGPRHISDTNLLAWYQRSHRDLPWREPGVS-PWQILVSEFMLQQTPAARVLAIWPDWVRRWPTPSATATASTADVLRAWGKLGYPRRAKRLHECATVIARD-------HNDVVPDDIEILVTLPGVGSYTARAVACFAYRQRVPVVDTNVRRVVARAVHGRADAGAPSVP--------RDHADVLALLPHRETAPEFSVALMELGATVCTARTPRCGLCPLDWCAWRHAGYPPSDGPPRRGQAYTGTDRQVRGRLLDVLRAAEFPVTRAELDVAWLTDTAQRDRALESLLADALVTRTVDGRFALPGEGF
