# Supplementary material for: POTION: an end-to-end pipeline for positive Darwinian selection detection in genome-scale data through phylogenetic comparison of protein-coding genes
Source: BMC Genomics. 2015 Aug 1;16(1):567. doi: 10.1186/s12864-015-1765-0 (PMC4521464; doi:10.1186/s12864-015-1765-0)
Supplement: Additional file 4: — Alignment data for MYC dataset. Compressed text files in .tgz format, untrimmed and trimmed alignment data for MYC dataset as produced by POTION. Data in fasta and phylip format. [file 12864_2015_1765_MOESM4_ESM.tgz › alignments/ORTHOMCL3276.cluster.aa.fa.aln]

>A5331
MPRGCAGARFACNACLNFLAGLGISEPISPGWAAMERLSGLDAFFLYMETPSQPLNVCCVLELDTSTMPGGYTYGRFHAALEKYVKAAPEFRMKLADTELNLDHPVWVDDDNFQIRHHLRRVAMPAPGGRRELAEICGYIAGLPLDRDRPLWEMWVIEGGARSDTVAVMLKVHHAVVDGVAGANLLSHLCSL--------------------QPDA--PAPQPVRGTGGGNVLQIAASGLEGFASRPVRLATVVPATVLTLVRTLLRAREGRTMAAPFSAPPTPFNGPLGRLRNIAYTQLDMRDVKRVKDRFGVTINDVVVALCAGALRRFLLEHGVLPEAPLVATVPVSVH-----DKSDRPGRNQATWMFCRVPSQISDPAQRIRTIAAGNTVAKDHAAAIGPTLLHDWIQFGGSTMFGAAMRILPHISITHSPAYNLILSNVPGPQAQLYFLGCRMDSMFPLGPLLGNAGLNITVMSLNGELGVGIVSCPDLLPDLWGVADGFPEALKELLECSDDQPEGSNHQDS----------------------------------

>A60917
MPRGCAGARFACNACLNFLAGLGISEPISPGWAAMERLSGLDAFFLYMETPSQPLNVCCVLELDTSTMPGGYTYGRFHAALEKYVKAAPEFRMKLADTELNLDHPVWVDDDNFQIRHHLRRVAMPAPGGRRELAEICGYIAGLPLDRDRPLWEMWVIEGGARSDTVAVMLKVHHAVVDGVAGANLLSHLCSL--------------------QPDA--PAPQPVRGTGGGNVLQIAASGLVGFASRPVRLATVVPATVLTLVRTLLRAREGRTMAAPFSAPPTPFNGPLGRLRNIAYTQLDMRDVKRVKDRFGVTINDVVVALCAGALRRFLLEHGVLPEAPLVATVPVSVH-----DKSDRPGRNQATWMFCRVPSQISDPAQRIRTIAAGNTVAKDHAAAIGPTLLHDWIQFGGSTMFGAAMRILPHISITHSPAYNLILSNVPGPQAQLYFLGCRMDSMFPLGPLLGNAGLNITVMSLNGELGVGIVSCPDLLPDLWGVADGFPEALKELLECSDDEPEGSNHQDS----------------------------------

>A1592
-----------------------------------------------METPSQPLNVCCVLELDTSTMPGGYTYGRFHAALEKYVKAAPEFRMKLADTELNLDHPVWVDDDNFQIRHHLRRVAMPAPGGRRELAEICGYIAGLPLDRDRPLWEMWVIEGGARSDTVAVMLKVHHAVVDGVAGANLLSHLCSL--------------------QPDA--PAPQPVRGTGGGNVLQIAASGLVGFASRPVRLATVVPATVLTLVRTLLRAREGRTMAAPFSAPPTPFNGPLGRLRNIAYTQLDMRDVKRVKDRFGVTINDVVVALCAGALRRFLLEHGVLPEAPLVATVPVSVH-----DKSDRPGRNQATWMFCRVPSQISDPAQRIRTIAAGNTVAKDHAAAIGPTLLHDWIQFGGSTMFGAAMRILPHISITHSPAYNLILSNVPGPQAQLYFLGCRMDSMFPLGPLLGNAGLNITVMSLNGELGVGIVSCPD-----------------------------------PAAGPVGRGRRVSQGGAQRAAGVQ----------

>A57415
MPRGCAGARFACNACLNFLAGLGISEPISPGWAAMERLSGLDAFFLYMETPSQPLNVCCVSELDTSTMPGGYTYGRFHAALEKYVKAAPEFRMKLADTELNLDHPVWVDDDNFQIRHHLRRVAMPAPGGRRELAEICGYIAGLPLDRDRPLWEMWVIEGGARSDTVAVMLKVHHAVVDGVAGANLLSHLCSL--------------------QPDA--PAPQPVRGTGGGNVLQIAASGLVGFASRPVRLATVVPATVLTLVRTLLRAREGRTMAAPFSAPPTPFNGPLGRLRNIAYTQLDMRDVKRVKDRFGVTINDVVVALCAGALRRFLLEHGVLPEAPLVATVPVSVH-----DKSDRPGRNQATWMFCRVPSQISDPAQRIRTIAAGNTVAKDHAAAIGPTLLHDWIQFGGSTMFGAAMRILPHISITHSPAYNLILSNVPGPQAQLYFLGCRMDSMFPLGPLLGNAGLNITVMSLNGELGVGIVSCPDLLPDLWGVADGFPEALKELLECSDDQPEGSNHQDS----------------------------------

>A9303
MPRGCAGARFACNACLNFLAGLGISEPISPGWAAMERLSGLDAFFLYMETPSQPLNVCCVLELDTSTMPGGYTYGRFHAALEKYVKAAPEFRMKLADTELNLDHPVWVDDDNFQIRHHLRRVAMPAPGGRRELAEICGYIAGLPLDRDRPLWEMWVIEGGARSDTVAVMLKVHHAVVDGVAGANLLSHLCSL--------------------QPDA--PAPQPVRGTGGGNVLQIAASGLVGFASRPVRLATVVPATVLTLVRTLLRAREGRTMAAPFSAPPTPFNGPLGRLRNIAYTQLDMRDVKRVKDRFGVTINDVVVALCAGALRRFLLEHGVLPEAPLVATVPVSVH-----DKSDRPGRNQATWMFCRVPSQISDPAQRIRTIAAGNTVAKDHAAAIGPTLLHDWIQFGGSTMFGAAMRILPHISITHSPAYNLILSNVPGPQAQLYFLGCRMDSMFPLGPLLGNAGLNITVMSLNGELGVGIVSCPDLLPDLWGVADGFPEALKELLECSDDQPEGSNHQDS----------------------------------

>A13700
MPRGCAGARFACNACLNFLAGLGISEPISPGWAAMERLSGLDAFFLYMETPSQPLNVCCVSELDTSTMPGGYTYGRFHAALEKYVKAAPEFRMKLADTELNLDHPVWVDDDNFQIRHHLRRVAMPAPGGRRELAEICGYIAGLPLDRDRPLWEMWVIEGGARSDTVAVMLKVHHAVVDGVAGANLLSHLCSL--------------------QPDA--PAPQPVRGTGGGNVLQIAASGLVGFASRPVRLATVVPATVLTLVRTLLRAREGRTMAAPFSAPPTPFNGPLGRLRNIAYTQLDMRDVKRVKDRFGVTINDVVVALCAGALRRFLLEHGVLPEAPLVATVPVSVH-----DKSDRPGRNQATWMFCRVPSQISDPAQRIRTIAAGNTVAKDHAAAIGPTLLHDWIQFGGSTMFGAAMRILPHISITHSPAYNLILSNVPGPQAQLYFLGCRMDSMFPLGPLLGNAGLNITVMSLNGELGVGIVSCPDLLPDLWGVADGFPEALKELLECSDDQPEGSNHQDS----------------------------------

>A29311
MPRGCAGARFACNACLNFLAGLGISEPISPGWAAMERLSGLDAFFLYMETPSQPLNVCCVLELDTSTMPGGYTYGRFHAALEKYVKAAPEFRMKLADTELNLDHPVWVDDDNFQIRHHLRRVAMPAPGGRRELAEICGYIAGLPLDRDRPLWEMWVIEGGARSDTVAVMLKVHHAVVDGVAGANLLSHLCSL--------------------QPDA--PAPQPVRGTGGGNVLQIAASGLEGFASRPVRLATVVPATVLTLVRTLLRAREGRTMAAPFSAPPTPFNGPLGRLRNIAYTQLDMRDVKRVKDRFGVTINDVVVALCAGALRRFLLEHGVLPEAPLVATVPVSVH-----DKSDRPGRNQATWMFCRVPSQISDPAQRIRTIAAGNTVAKDHAAAIGPTLLHDWIQFGGSTMFGAAMRILPHISITHSPAYNLILSNVPGPQAQLYFLGCRMDSMFPLGPLLGNAGLNITVMSLNGELGVGIVSCPDLLPDLWGVADGFPEALKELLECSDDQPEGSNHQDS----------------------------------

>A33328
MPRGCAGARFACNACLNFLAGLGISEPISPGWAAMERLSGLDAFFLYMETPSQPLNVCCVLELDTSTMPGGYTYGRFHAALEKYVKAAPEFRMKLADTELNLDHPVWVDDDNFQIRHHLRRVAMPAPGGRRELAEICGYIAGLPLDRDRPLWEMWVIEGGARSDTVAVMLKVHHAVVDGVAGANLLSHLCSL--------------------QPDA--PAPQPVRGTGGGNVLQIAASGLVGFASRPVRLATVVPATVLTLVRTLLRAREGRTMAAPFSAPPTPFNGPLGRLRNIAYTQLDMRDVKRVKDRFGVTINDVVVALCAGALRRFLLEHGVLPEAPLVATVPVSVH-----DKSDRPGRNQATWMFCRVPSQISDPAQRIRTIAAGNTVAKDHAAAIGPTLLHDWIQFGGSTMFGAATRILPHISITHSPAYNLILSNVPGPQAQLYFLGCRMDSMFPLGPLLGNAGLNITVMSLNGELGVGIVSCPDLLPDLWGVADGFPEALKELLECSDDQPEGSNHQDS----------------------------------

>A37357
----------------------------------MERLSGLDAFFLYMETPSQPLNVCCVLELDTSTMPGGYTYGRFHAALEKYVKAAPEFRMKLADTELNLDHPVWVDDDNFQIRHHLRRVAMPAPGGRRELAEICGYIAGLPLDRDRPLWEMWVIEGGARSDTVAVMLKVHHAVVDGVAGANLLSHLCSL--------------------QPDA--PAPQPVRGTGGGNVLQIAASGLVGFASRPVRLATVVPATVLTLVRTLLRAREGRTMAAPFSAPPTPFNGPLGRLRNIAYTQLDMRDVKRVKDRFGVTINDVVVALCAGALRRFLLEHGVLPEAPLVATVPVSVH-----DKSDRPGRNQATWMFCRVPSQISDPAQRIRTIAAGNTVAKDHAAAIGPTLLHDWIQFGGSTMFGAATRILPHISITHSPAYNLILSNVPGPQAQLYFLGCRMDSMFPLGPLLGNAGLNITVMSLNGELGVGIVSCPDLLPDLWGVADGFPEALKELLECSDDQPEGSNHQDS----------------------------------

>A68514
----------------------------------MERLSGLDAFFLYMETPSQPLNVCCVLELDTSTMPGGYTYGRFHAALEKYVKAAPEFRMKLADTELNLDHPVWVDDDNFQIRHHLRRVAMPAPGGRRELAEICGYIAGLPLDRDRPLWEMWVIEGGARSDTVAVMLKVHHAVVDGVAGANLLSHLCSL--------------------QPDA--PAPQPVRGTGGGNVLQIAASGLEGFASRPVRLATVVPATVLTLVRTLLRAREGRTMAAPFSAPPTPFNGPLGRLRNIAYTQLDMRDVKRVKDRFGVTINDVVVALCAGALRRFLLEHGVLPEAPLVATVPVSVH-----DKSDRPGRNQATWMFCRVPSQISDPAQRIRTIAAGNTVAKDHAAAIGPTLLHDWIQFGGSTMFGAAMRILPHISITHSPAYNLILSNVPGPQAQLYFLGCRMDSMFPLGPLLGNAGLNITVMSLNGELGVGIVSCPDLLPDLWGVADG-----------------------S------------------------SRVAHQAGVQ

>A42021
MPRGCAGARFACNACLNFLAGLGISEPISPGWAAMERLSGLDAFFLYMETPSQPLNVCCVLELDTSTMPGGYTYGRFHAALEKYVKAAPEFRMKLADTELNLDHPVWVDDDNFQIRHHLRRVAMPAPGGRRELAEICGYIAGLPLDRDRPLWEMWVIEGGARGDTVAV-----------------------LSRSTTPWSTVSPVRTCCPTVQPAARCPAPQPVRGTGGGNVLQIAASGLEGFASRPVRLATVVPATVLTLVRTLLRAREGRTMAAPFSAPPTPFNGPLGRLRNIAYTQLDMRDVKRVKDRFGVTINDVVVALCAGALRRFLLEHGVLPEAPLVATVPVSVHYNWTS--------NQATWMFCRVPSQISDPAQRIRTIAAGNTVAKDHAAAIGPTLLHDWIQFGGSTMFGAAMRILPHISITHSPAYNLILSNVPGPQAQLYFLGCRMDSMFPLGPLLGNAGLNITVMSLNGELGVGIVSCPDLLPDLWGVADGFPEALKELLECSDAR-EGSNHQHA----------------------------------

>A72540
MPRGCAGARFACNACLNFLAGLGISEPISPGWAAMERLSGLDAFFLYMETPSQPLNVCCVLELDTSTMPGGYTYGRFHAALEKYVKAAPEFRMKLADTELNLDHPVWVDDDNFQIRHHLRRVAMPAPGGRRELAEICGYIAGLPLDRDRPLWEMWVIEGGARSDTVAVMLKVHHAVVDGVAGANLLSHLCSL--------------------QPDA--PAPQPVRGTGGGNVLQIAASGLVGFASRPVRLATVVPATVLTLVRTLLRAREGRTMAAPFSAPPTPFNGPLGRLRNIAYTQLDMRDVKRVKDRFGVTINDVVVALCAGALRRFLLEHGVLPEAPLVATVPVSVH-----DKSDRPGRNQATWMFCRVPSQISDPAQRIRTIAAGNTVAKDHAAAIGPTLLHDWIQFGGSTMFGAATRILPHISITHSPAYNLILSNVPGPQAQLYFLGCRMDSMFPLGPLLGNAGLNITVMSLNGELGVGIVSCPDLLPDLWGVADGFPEALKELLECSDDQPEGSNHQDS----------------------------------

>A45865
-----------------------------------------------METPSQPLNVCCVLELDTSTMPGGYTYGRFHAALEKYVKAAPEFRMKLADTELNLDHPVWVDDDNFQIRHHLRRVAMPAPGGRRELAEICGYIAGLPLDRDRPLWEMWVIEGGARSDTVAVMLKVHHAVVDGVAGANLLSHLCSL--------------------QPDA--PAPQPVRGTGGGNVLQIAASGLEGFASRPVRLATVVPATVLTLVRTLLRAREGRTMAAPFSAPPTPFNGPLGRLRNIAYTQLDMRDVKRVKDRFGVTINDVVVALCAGALRRFLLEHGVLPEAPLVATVPVSVH-----DKSDRPGRNQATWMFCRVPSQISDPAQRIRTIAAGNTVAKDHAAAIGPTLLHDWIQFGGSTMFGAAMRILPHISITHSPAYNLILSNVPGPQAQLYFLGCRMDSMFPLGPLLGNAGLNITVMSLNGELGVGIVSCPDLLPDLWGVADGFPEALKELLECSDDQPEGSNHQDS----------------------------------
