# Supplementary material for: POTION: an end-to-end pipeline for positive Darwinian selection detection in genome-scale data through phylogenetic comparison of protein-coding genes
Source: BMC Genomics. 2015 Aug 1;16(1):567. doi: 10.1186/s12864-015-1765-0 (PMC4521464; doi:10.1186/s12864-015-1765-0)
Supplement: Additional file 4: — Alignment data for MYC dataset. Compressed text files in .tgz format, untrimmed and trimmed alignment data for MYC dataset as produced by POTION. Data in fasta and phylip format. [file 12864_2015_1765_MOESM4_ESM.tgz › alignments/ORTHOMCL3124.cluster.aa.fa.aln]

>A4888
MPSEKATTRHLPGAVETLSPRTGRRPETPAYGSWLLGRVSESPRMRRVRIQGMLTVAILVTNVIGLIVGAMLLTVAFPKPSVILDAPHWVSFGIVPGYCVLAFILGTYWLTRQTARALRWAIEERTPSHDEARSAFLVPLRVALAVLFLWGAAAALWTIIYGLANRLFIPRFLFSMGVIGVVAATSCYLLTEFALRPMAAQALEVGATPRSLVRGIVGRTMLVWLLCSGVPNVGVALTAIFDDTFWELSNDQFMITVLILWAPLLIFGFILMWILAWLTATPVRVVREALNRVEQGDLSGDLVVFDGTELGELQRGFNRMVEGLRERERVRDLFGRHVGREVAAAAERERPKLGGEERHVAVVFVDIVGSTQLVTSRPAAEVVMLLNRFFTVIVDEVNHHRGLVNKFQGDASLAVFGAPNRLSHPEDAALATARAIADRLASEMPECQAGIGVAAGQVVAGNVGAHERFEYTVIGEPVNEAARLCELAKSYPSRLLASSQTLRGASENECARWSLGETVTLRGHDQPIRLTSPVQQLQMPAQSADIVGGALGDHQTHTIYRGAHPTD

>A52790
--------------------------------------------MRRVRIQGMLTVAILVTNVIGLIVGAMLLTVAFPKPSVILDAPHWVSFGIVPGYCVLAFILGTYWLTRQTARALRWAIEERTPSHDEARSAFLVPLRVALAVLFLWGAAAALWTIIYGLANRLFIPRFLFSMGVIGVVAATSCYLLTEFALRPMAAQALEVGATPRSLVRGIVGRTMLVWLLCSGVPNVGVALTAIFDDTFWELSNDQFMITVLILWAPLLIFGFILMWILAWLTATPVRVVREALNRVEQGDLSGDLVVFDGTELGELQRGFNRMVEGLRERERVRDLFGRHVGREVAAAAERERPKLGGEERHVAVVFVDIVGSTQLVTSRPAAEVVMLLNRFFTVIVDEVNHHRGLVNKFQGDASLAVFGAPNRLSHPEDAALATARAIADRLASEMPECQAGIGVAAGQVVAGNVGAHERFEYTVIGEPVNEAARLCELAKSYPSRLLASSQTLRGASENECARWSLGETVTLRGHDQPIRLASPVQQLQMPAQSADIVGGALGDHQTHTIYRGAHPTD

>A57840
MPSEKATTRHLPGAVETLSPRTGRRPETPAYGSWLLGRVSESPRMRRVRIQGMLTVAILVTNVIGLIVGAMLLTVAFPKPSVILDAPHWVSFGIVPGYCVLAFILGTYWLTRQTARALRWAIEERTPSHDEARSAFLVPLRVALAVLFLWGAAAALWTIIYGLANRLFIPRFLFSMGVIGVVAATSCYLLTEFALRPMAAQALEVGATPRSLVRGIVGRTMLVWLLCSGVPNVGVALTAIFDDTFWELSNDQFMITVLILWAPLLIFGFILMWILAWLTATPVRVVREALNRVEQGDLSGDLVVFDGTELGELQRGFNRMVEGLRERERVRDLFGRHVGREVAAAAERERPKLGGEERHVAVVFVDIVGSTQLVTSRPAAEVVMLLNRFFTVIVDEVNHHRGLVNKFQGDASLAVFGAPNRLSHPEDAALATARAIADRLASEMPECQAGIGVAAGQVVAGNVGAHERFEYTVIGEPVNEAARLCELAKSYPSRLLASSQTLRGASENECARWSLGETVTLRGHDQPIRLASPVQQLQMPAQSADIVGGALGDHQTHTIYRGAHPTD

>A60487
MPSEKATTRHLPGAVETLSPRTGRRPETPAYGSWLLGRVSESPRMRRVRIQGMLTVAILVTNVIGLIVGAMLLTVAFPKPSVILDAPHWVSFGIVPGYCVLAFILGTYWLTRQTARALRWAIEERTPSHDEARSAFLVPLRVALAVLFLWGAAAALWTIIYGLANRLFIPRFLFSMGVIGVVAATSCYLLTEFALRPMAAQALEVGATPRSLVRGIVGRTMLVWLLCSGVPNVGVALTAIFDDTFWELSNDQFMITVLILWAPLLIFGFILMWILAWLTATPVRVVREALNRVEQGDLSGDLVVFDGTELGELQRGFNRMVEGLRERERVRDLFGRHVGREVAAAAERERPKLGGEERHVAVVFVDIVGSTQLVTSRPAAEVVMLLNRFFTVIVDEVNHHRGLVNKFQGDASLAVFGAPNRLSHPEDAALATARAIADRLASEMPECQAGIGVAAGQVVAGNVGAHERFEYTVIGEPVNEAARLCELAKSYPSRLLASSQTLRGASENECARWSLGETVTLRGHDQPIRLASPVQQLQMPAQSADIVGGALGDHQTHTIYRGAHPTD

>A1183
MPSEKATTRHLPGAVETLSPRTGRRPETPAYGSWLLGRVSESPRMRRVRIQGMLTVAILVTNVIGLIVGAMLLTVAFPKPSVILDAPHWVSFGIVPGYCVLAFILGTYWLTRQTARALRWAIEERTPSHDEARSAFLVPLRVALAVLFLWGAAAALWTIIYGLANRLFIPRFLFSMGVIGVVAATSCYLLTEFALRPMAAQALEVGATPRSLVRGIVGRTMPVWLLCSGVPNVGVALTAIFDDTFWELSNDQFMITVLILWAPLLIFGFILMWILAWLTATPVRVVREALNRVEQGDLSGDLVVFDGTELGELQRGFNRMVEGLRERERVRDLFGRHVGREVAAAAERERPKLGGEERHVAVVFVDIVGSTQLVTSRPAAEVVMLLNRFFTVIVDEVNHHRGLVNKFQGDASLAVFGAPNRLSHPEDAALATARAIADRLASEMPECQAGIGVAAGQVVAGNVGAHERFEYTVIGEPVNEAARLCELAKSYPSRLLASSQTLRGASENECARWSLGETVTLRGHDQPIRLASPVQQLQMPAQSADIVGGALGDHQTHTIYRGAHPTD

>A49153
--------------------------------------------MRRVRIQGMLTVAILVTNVIGLIVGAMLLTVAFPKPSVILDAPHWVSFGIVPGYCVLAFILGTYWLTRQTARALRWAIEERTPSHDEARSAFLVPLRVALAVLFLWGAAAALWTIIYGLANRLFIPRFLFSMGVIGVVAATSCYLLTEFALRPMAAQALEVGATPRSLVRGIVGRTMLVWLLCSGVPNVGVALTAIFDDTFWELSNDQFMITVLILWAPLLIFGFILMWILAWLTATPVRVVREALNRVEQGDLSGDLVVFDGTELGELQRGFNRMVEGLRERERVRDLFGRHVGREVAAAAERERPKLGGEERHVAVVFVDIVGSTQLVTSRPAAEVVMLLNRFFTVIVDEVNHHRGLVNKFQGDASLAVFGAPNRLSHPEDAALATARAIADRLASEMPECQAGIGVAAGQVVAGNVGAHERFEYTVIGEPVNEAARLCELAKSYPSRLLASSQTLRGASENECARWSLGETVTLRGHDQPIRLASPVQQLQMPAQSADIVGGALGDHQTHTIYRGAHPTD

>A8874
MPSEKATTRHLPGAVETLSPRTGRRPETPAYGSWLLGRVSESPRMRRVRIQGMLTVAILVTNVIGLIVGAMLLTVAFPKPSVILDAPHWVSFGIVPGYCVLAFILGTYWLTRQTARALRWAIEERTPSHDEARSAFLVPLRVALAVLFLWGAAAALWTIIYGLANRLFIPRFLFSMGVIGVVAATSCYLLTEFALRPMAAQALEVGATPRSLVRGIVGRTMLVWLLCSGVPNVGVALTAIFDDTFWELSNDQFMITVLILWAPLLIFGFILMWILAWLTATPVRVVREALNRVEQGDLSGDLVVFDGTELGELQRGFNRMVEGLRERERVRDLFGRHVGREVAAAAERERPKLGGEERHVAVVFVDIVGSTQLVTSRPAAEVVMLLNRFFTVIVDEVNHHRGLVNKFQGDASLAVFGAPNRLSHPEDAALATARAIADRLASEMPECQAGIGVAAGQVVAGNVGAHERFEYTVIGEPVNEAARLCELAKSYPSRLLASSQTLRGASENECARWSLGETVTLRGHDQPIRLASPVQQLQMPAQSADIVGGALGDHQTHTIYRGAHPTD

>A14126
MPSEKATTRHLPGAVETLSPRTGRRPETPAYGSWLLGRVSESPRMRRVRIQGMLTVAILVTNVIGLIVGAMLLTVAFPKPSVILDAPHWVSFGIVPGYCVLAFILGTYWLTRQTARALRWAIEERTPSHDEARSAFLVPLRVALAVLFLWGAAAALWTIIYGLANRLFIPRFLFSMGVIGVVAATSCYLLTEFALRPMAAQALEVGATPRSLVRGIVGRTMLVWLLCSGVPNVGVALTAIFDDTFWELSNDQFMITVLILWAPLLIFGFILMWILAWLTATPVRVVREALNRVEQGDLSGDLVVFDGTELGELQRGFNRMVEGLRERERVRDLFGRHVGREVAAAAERERPKLGGEERHVAVVFVDIVGSTQLVTSRPAAEVVMLLNRFFTVIVDEVNHHRGLVNKFQGDASLAVFGAPNRLSHPEDAALATARAIADRLASEMPECQAGIGVAAGQVVAGNVGAHERFEYTVIGEPVNEAARLCELAKSYPSRLLASSQTLRGASENECARWSLGETVTLRGHDQPIRLASPVQQLQMPAQSADIVGGALGDHQTHTIYRGAHPTD

>A20370
MPSEKATTRHLPGAVETLSPRTGRRPETPAYGSWLLGRVSESPRMRRVRIQGMLTVAILVTNVIGLIVGAMLLTVAFPKPSVILDAPHWVSFGIVPGYCVLAFILGTYWLTRQTARALRWAIEERTPSHDEARSAFLVPLRVALAVLFLWGAAAALWTIIYGLANRLFIPRFLFSMGVIGVVAATSCYLLTEFALRPMAAQALEVGATPRSLVRGIVGRTMLVWLLCSGVPNVGVALTAIFDDTFWELSNDQFMITVLILWAPLLIFGFILMWILAWLTATPVRVVREALNRVEQGDLSGDLVVFDGTELGELQRGFNRMVEGLRERERVRDLFGRHVGREVAAAAERERPKLGGEERHVAVVFVDIVGSTQLVTSRPAAEVVMLLNRFFTVIVDEVNHHRGLVNKFQGDASLAVFGAPNRLSHPEDAALATARAIADRLASEMPECQAGIGVAAGQVVAGNVGAHERFEYTVIGEPVNEAARLCELAKSYPSRLLASSQTLRGASENECARWSLGETVTLRGHDQPIRLASPVQQLQMPAQSADIVGGALGDHQTHTIYRGAHPTD

>A16666
--------------------------------------------MRRVRIQGMLTVAILVTNVIGLIVGAMLLTVAFPKPSVILDAPHWVSFGIVPGYCVLAFILGTYWLTRQTARALRWAIEERTPSHDEARSAFLVPLRVALAVLFLWGAAAALWTIIYGLANRLFIPRFLFSMGVIGVVAATSCYLLTEFALRPMAAQALEVGATPRSLVRGIVGRTMLVWLLCSGVPNVGVALTAIFDDTFWELSNDQFMITVLILWAPLLIFGFILMWILAWLTATPVRVVREALNRVEQGDLSGDLVVFDGTELGELQRGFNRMVEGLRERERVRDLFGRHVGREVAAAAERERPKLGGEERHVAVVFVDIVGSTQLVTSRPAAEVVMLLNRFFTVIVDEVNHHRGLVNKFQGDASLAVFGAPNRLSHPEDAALATARAIADRLASEMPECQAGIGVAAGQVVAGNVGAHERFEYTVIGEPVNEAARLCELAKSYPSRLLASSQTLRGASENECARWSLGETVTLRGHDQPIRLASPVQQLQMPAQSADIVGGALGDHQTHTIYRGAHPTD

>A28858
MPSEKATTRHLPGAVETLSPRTGRRPETPAYGSWLLGRVSESPRMRRVRIQGMLTVAILVTNVIGLIVGAMLLTVAFPKPSVILDAPHWVSFGIVPGYCVLAFILGTYWLTRQTARALRWAIEERTPSHDEARSAFLVPLRVALAVLFLWGAAAALWTIIYGLANRLFIPRFLFSMGVIGVVAATSCYLLTEFALRPMAAQALEVGATPRSLVRGIVGRTMLVWLLCSGVPNVGVALTAIFDDTFWELSNDQFMITVLILWAPLLIFGFILMWILAWLTATPVRVVREALNRVEQGDLSGDLVVFDGTELGELQRGFNRMVEGLRERERVRDLFGRHVGREVAAAAERERPKLGGEERHVAVVFVDIVGSTQLVTSRPAAEVVMLLNRFFTVIVDEVNHHRGLVNKFQGDASLAVFGAPNRLSHPEDAALATARAIADRLASEMPECQAGIGVAAGQVVAGNVGAHERFEYTVIGEPVNEAARLCELAKSYPSRLLASSQTLRGASENECARWSLGETVTLRGHDQPIRLTSPVQQLQMPAQSADIVGGALGDHQTHTIYRGAHPTD

>A32893
MPSEKATTRHLPGAVETLSPRTGRRPETPAYGSWLLGRVSESPRMRRVRIQGMLTVAILVTNVIGLIVGAMLLTVAFPKPSVILDAPHWVSFGIVPGYCVLAFILGTYWLTRQTARALRWAIEERTPSHDEARSAFLVPLRVALAVLFLWGAAAALWTIIYGLANRLFIPRFLFSMGVIGVVAATSCYLLTEFALRPMAAQALEVGATPRSLVRGIVGRTMLVWLLCSGVPNVGVALTAIFDDTFWELSNDQFMITVLILWAPLLIFGFILMWILAWLTATPVRVVREALNRVEQGDLSGDLVVFDGTELGELQRGFNRMVEGLRERERVRDLFGRHVGREVAAAAERERPKLGGEERHVAVVFVDIVGSTQLVTSRPAAEVVMLLNRFFTVIVDEVNHHRGLVNKFQGDASLAVFGAPNRLSHPEDAALATARAIADRLASEMPECQAGIGVAAGQVVAGNVGAHERFEYTVIGEPVNEAARLCELAKSYPSRLLASSQTLRGASENECARWSLGETVTLRGHDQPIRLASPVQQLQMPAQSADIVGGALGDHQTHTIYRGAHPTD

>A36915
--------------------------------------------MRRVRIQGMLTVAILVTNVIGLIVGAMLLTVAFPKPSVILDAPHWVSFGIVPGYCVLAFILGTYWLTRQTARALRWAIEERTPSHDEARSAFLVPLRVALAVLFLWGAAAALWTIIYGLANRLFIPRFLFSMGVIGVVAATSCYLLTEFALRPMAAQALEVGATPRSLVRGIVGRTMLVWLLCSGVPNVGVALTAIFDDTFWELSNDQFMITVLILWAPLLIFGFILMWILAWLTATPVRVVREALNRVEQGDLSGDLVVFDGTELGELQRGFNRMVEGLRERERVRDLFGRHVGREVAAAAERERPKLGGEERHVAVVFVDIVGSTQLVTSRPAAEVVMLLNRFFTVIVDEVNHHRGLVNKFQGDASLAVFGAPNRLSHPEDAALATARAIADRLASEMPECQAGIGVAAGQVVAGNVGAHERFEYTVIGEPVNEAARLCELAKSYPSRLLASSQTLRGASENECARWSLGETVTLRGHDQPIRLASPVQQLQMPAQSADIVGGALGDHQTHTIYRGAHPTD

>A68069
MPSEKATTRHLPGAVETLSPRTGRRPETPAYGSWLLGRVSESPRMRRVRIQGMLTVAILVTNVIGLIVGAMLLTVAFPKPSVILDAPHWVSFGIVPGYCVLAFILGTYWLTRQTARALRWAIEERTPSHDEARSAFLVPLRVALAVLFLWGAAAALWTIIYGLANRLFIPRFLFSMGVIGVVAATSCYLLTEFALRPMAAQALEVGATPRSLVRGIVGRTMLVWLLCSGVPNVGVALTAIFDDTFWELSNDQFMITVLILWAPLLIFGFILMWILAWLTATPVRVVREALNRVEQGDLSGDLVVFDGTELGELQRGFNRMVEGLRERERVRDLFGRHVGREVAAAAERERPKLGGEERHVAVVFVDIVGSTQLVTSRPAAEVVMLLNRFFTVIVDEVNHHRGLVNKFQGDASLAVFGAPNRLSHPEDAALATARAIADRLASEMPECQAGIGVAAGQVVAGNVGAHERFEYTVIGEPVNEAARLCELAKSYPSRLLASSQTLRGASENECARWSLGETVTLRGHDQPIRLASPVQQLQMPAQSADIVGGALGDHQTHTIYRGAHPTD

>A41630
MPSEKATTRHLPGAVETLSPRTGRRPETPAYGSWLLGRVSESPRMRRVRIQGMLTVAILVTNVIGLIVGAMLLTVAFPKPSVILDAPHWVSFGIVPGYCVLAFILGTYWLTRQTARALRWAIEERTPSHDEARSAFLVPLRVALAVLFLWGAAAALWTIIYGLANRLFIPRFLFSMGVIGVVAATSCYLLTEFALRPMAAQALEVGATPRSLVRGIVGRTMLVWLLCSGVPNVGVALTAIFDDTFWELSNDQFMITVLILWAPLLIFGFILMWILAWLTATPVRVVREALNRVEQGDLSGDLVVFDGTELGELQRGFNRMVEGLRERERVRDLFGRHVGREVAAAAERERPKLGGEERHVAVVFVDIVGSTQLVTSRPAAEVVMLLNRFFTVIVDEVNHHRGLVNKFQGDASLAVFGAPNRLSHPEDAALATARAIADRLASEMPECQAGIGVAAGQVVAGNVGAHERFEYTVIGEPVNEAARLCELAKSYPSRLLASSQTLRGASENECARWSLGETVTLRGHDQPIRLASPVQQLQMPAQSADIVGGALGDHQTHTIYRGAHPTD

>A72109
MPSEKATTRHLPGAVETLSPRTGRRPETPAYGSWLLGRVSESPRMRRVRIQGMLTVAILVTNVIGLIVGAMLLTVAFPKPSVILDAPHWVSFGIVPGYCVLAFILGTYWLTRQTARALRWAIEERTPSHDEARSAFLVPLRVALAVLFLWGAAAALWTIIYGLANRLFIPRFLFSMGVIGVVAATSCYLLTEFALRPMAAQALEVGATPRSLVRGIVGRTMLVWLLCSGVPNVGVALTAIFDDTFWELSNDQFMITVLILWAPLLIFGFILMWILAWLTATPVRVVREALNRVEQGDLSGDLVVFDGTELGELQRGFNRMVEGLRERERVRDLFGRHVGREVAAAAERERPKLGGEERHVAVVFVDIVGSTQLVTSRPAAEVVMLLNRFFTVIVDEVNHHRGLVNKFQGDASLAVFGAPNRLSHPEDAALATARAIADRLASEMPECQAGIGVAAGQVVAGNVGAHERFEYTVIGEPVNEAARLCELAKSYPSRLLASSQTLRGASENECARWSLGETVTLRGHDQPIRLASPVQQLQMPAQSADIVGGALGDHQTHTIYRGAHPTD

>A45435
MPSEKATTRHLPGAVETLSPRTGRRPETPAYGSWLLGRVSESPRMRRVRIQGMLTVAILVTNVIGLIVGAMLLTVAFPKPSVILDAPHWVSFGIVPGYCVLAFILGTYWLTRQTARALRWAIEERTPSHDEARSAFLVPLRVALAVLFLWGAAAALWTIIYGLANRLFIPRFLFSMGVIGVVAATSCYLLTEFALRPMAAQALEVGATPRSLVRGIVGRTMLVWLLCSGVPNVGVALTAIFDDTFWELSNDQFMITVLILWAPLLIFGFILMWILAWLTATPVRVVREALNRVEQGDLSGDLVVFDGTELGELQRGFNRMVEGLRERERVRDLFGRHVGREVAAAAERERPKLGGEERHVAVVFVDIVGSTQLVTSRPAAEVVMLLNRFFTVIVDEVNHHRGLVNKFQGDASLAVFGAPNRLSHPEDAALATARAIADRLASEMPECQAGIGVAAGQVVAGNVGAHERFEYTVIGEPVNEAARLCELAKSYPSRLLASSQTLRGASENECARWSLGETVTLRGHDQPIRLTSPVQQLQMPAQSADIVGGALGDHQTHTIYRGAHPTD
