# Supplementary material for: POTION: an end-to-end pipeline for positive Darwinian selection detection in genome-scale data through phylogenetic comparison of protein-coding genes
Source: BMC Genomics. 2015 Aug 1;16(1):567. doi: 10.1186/s12864-015-1765-0 (PMC4521464; doi:10.1186/s12864-015-1765-0)
Supplement: Additional file 4: — Alignment data for MYC dataset. Compressed text files in .tgz format, untrimmed and trimmed alignment data for MYC dataset as produced by POTION. Data in fasta and phylip format. [file 12864_2015_1765_MOESM4_ESM.tgz › alignments/ORTHOMCL850.cluster.aa.fa.aln]

>A6359
--------------------VDFGALPPEVNSARMYGGAGAADLLAAAAAWNGIAVEVSTAASSVGSVITRLSTEHWMGPASLSMAAAVQPYLVWLTCTAESSALAAAQAMASAAAFETAFALTVPPAEVVANRALLAELTATNILGQNVSAIAATEARYGEMWAQDASAMYGYAAASAVAARLNPLTRPSHITNPAGLAHQAAAVGQAGASAFARQVGLSHLISDVADAVLSFASPVMSAADTGLEAVRQFLNLDVPLFVESAFHGLGGVADFATAAIGNMTLLADAMGTVGGAAPGGGAAAAVAHAVAPAGVGGTALTADLGNASVVGRLSVPASWSTAAPATAAGAALDGTGWAVPEEDGPIAVMPPAPGMVVAANSVGADSGPRYGVKPIVMPKHGLF

>A54086
----------------------------------MYGGAGAADLLAAAAAWNGIAVEVSTAASSVGSVITRLSTEHWMGPASLSMAAAVQPYLVWLTCTAESSALAAAQAMASAAAFETAFALTVPPAEVVANRALLAELTATNILGQNVSAIAATEARYGEMWAQDASAMYGYAAASAVAARLNPLTRPSHITNPAGLAHQAAAVGQAGASASARQVGLSHLISDVADAVLSFASPVMSAADTGLEAVRQFLNLDVPLFVESAFHGLGGVADFATAAIGNMTLLADAMGTVGGAAPGGGAAAAVAHAVAPAGVGGTALTADLGNASVVGRLSVPASWSTAAPATAAGAALDGTGWAVPEEDGPIAVMPPAPGMVVAANSVGADSGPRYGVKPIVMPKHGLF

>A56379
MAASDGAPATTALDQKRNASVDFGALPPEVNSARMYGGAGAADLLAAAAAWNGIAVEVSTAASSVGSVITRLSTEHWMGPASLSMAAAVQPYLVWLTCTAESSALAAAQAMASAAAFETAFALTVPPAEVVANRALLAELTATNILGQNVSAIAATEARYGEMWAQDASAMYGYAAASAVAARLNPLTRPSHITNPAGLAHQAAAVGQAGASAFARQVGLSHLISDVADAVLSFASPVMSAADTGLEAVRQFLNLDVPLFVESAFHGLGGVADFATAAIGNMTLLADAMGTVGGAAPGGGAAAAVAHAVAPAGVGGTALTADLGNASVVGRLSVPASWSTAAPATAAGAALDGTGWAVPEEDGPIAVMPPAPGMVVAANSVGADSGPRYGVKPIVMPKHGLF

>A61931
--------------------VDFGALPPEVNSARMYGGAGAADLLAAAAAWNGIAVEVSTAASSVGSVITRLSTEHWMGPASLSMAAAVQPYLVWLTCTAESSALAAAQAMASAAAFETAFALTVPPAEVVANRALLAELTATNILGQNVSAIAATEARYGEMWAQDASAMYGYAAASAVAARLNPLTRPSHITNPAGLAHQAAAVGQAGASAFARQVGLSHLISDVADAVLSFASPVMSAADTGLEAVRQFLNLDVPLFVESAFHGLGGVADFATAAIGNMTLLADAMGTVGGAAPGGGAAAAVAHAVAPAGVGGTALTADLGNASVVGRLSVPASWSTAAPATAAGAALDGTGWAVPEEDGPIAVMPPAPGMVVAANSVGADSGPRYGVKPIVMPKHGLF

>A2499
--------------------VDFGALPPEVNSARMYGGAGAADLLAAAAAWNGIAVEVSTAASSVGSVITRLSTEHWMVPASLSMAAAVQPYLVWLTCTAESSALAAAQAMASAAAFETAFALTVPPAEVVANRALLAELTATNILGQNVSAIAATEARYGEMWAQDASAMYGYAAASAVAARLNPLTRPSHITNPAGLAHQAAAVGQAGASASARQVGLSHLISDVADAVLSFASPVMSAADTGLEAVRQFLNLDVPLFVESAFHGLGGVADFATAAIGNMTLLADAMGTVGGAAPGGGAAAAVAHAVAPAGVGGTALTADLGNASVVGRLSVPASWSTAAPATAAGAALDGTGWAVPEEDGPIAVMPPAPGMVVAANSVGADSGPRYGVKPIVMPKHGLF

>A50471
----------------------------------MYGGAGAADLLAAAAAWNGIAVEVSTAASSVGSVITRLSTEHWMGPASLSMAAAVQPYLVWLTCTAESSALAAAQAMASAAAFETAFALTVPPAEVVANRALLAELTATNILGQNVSAIAATEARYGEMWAQDASAMYGYAAASAVAARLNPLTRPSHITNPAGLAHQAAAVGQAGASASARQVGLSHLISDVADAVLSFASPVMSAADTGLEAVRQFLNLDVPLFVESAFHGLGGVADFATAAIGNMTLLADAMGTVGGAAPGGGAAAAVAHAVAPAGVGGTALTADLGNASVVGRLSVPASWSTAAPATAAGAALDGTGWAVPEEDGPIAVMPPAPGMVVAANSVGADSGPRYGVKPIVMPKHGLF

>A10282
--------------------VDFGALPPEVNSARMYGGAGAADLLAAAAAWNGIAVEVSTAASSVGSVITRLSTEHWMGPASLSMAAAVQPYLVWLTCTAESSALAAAQAMASAAAFETAFALTVPPAEVVANRALLAELTATNILGQNVSAIAATEARYGEMWAQDASAMYGYAAASAVAARLNPLTRPSHITNPAGLAHQAAAVGQAGASAFARQVGLSHLISDVADAVLSFASPVMSAADTGLEAVRQFLNLDVPLFVESAFHGLGGVADFATAAIGNMTLLADAMGTVGGAAPGGGAAAAVAHAVAPAGVGGTALTADLGNASVVGRLSVPASWSTAAPATAAGAALDGTGWAVPEEDGPIAVMPPAPGMVVAANSVGADSGPRYGVKPIVMPKHGLF

>A12667
MAASDGAPATTALDQKRNASVDFGALPPEVNSARMYGGAGAADLLAAAAAWNGIAVEVSTAASSVGSVITRLSTEHWMGPASLSMAAAVQPYLVWLTCTAESSALAAAQAMASAAAFETAFALTVPPAEVVANRALLAELTATNILGQNVSAIAATEARYGEMWAQDASAMYGYAAASAVAARLNPLTRPSHITNPAGLAHQAAAVGQAGASAFARQVGLSHLISDVADAVLSFASPVMSAADTGLEAVRQFLNLDVPLFVESAFHGLGGVADFATAAIGNMTLLADAMGTVGGAAPGGGAAAAVAHAVAPAGVGGTALTADLGNASVVGRLSVPASWSTAAPATAAGAALDGTGWAVPEEDGPIAVMPPAPGMVVAANSVGADSGPRYGVKPIVMPKHGLF

>A21751
--------------------VDFGALPPEVNSARMYGGAGAADLLAAAAAWNGIAVEVSTAASSVGSVITRLSTEHWMGPASLSMAAAVQPYLVWLTCTAESSALAAAQAMASAAAFETAFALTVPPAEVVANRALLAELTATNILGQNVSAIAATEARYGEMWAQDASAMYGYAAASAVAARLNPLTRPSHITNPAGLAHQAAAVGQAGASAFARQVGLSHLISDVADAVLSFASPVMSAADTGLEAVRQFLNLDVPLFVESAFHGLGGVADFATAAIGNMTLLADAMGTVGGAAPGGGAAAAVAHAVAPAGVGGTALTADLGNASVVGRLSVPASWSTAAPATAAGAALDGTGWAVPEEDGPIAVMPPAPGMVVAANSVGADSGPRYGVKPIVMPKHGLF

>A17984
----------------------------------MYGGAGAADLLAAAAAWNGIAVEVSTAASSVGSVITRLSTEHWMGPASLSMAAAVQPYLVWLTCTAESSALAAAQAMASAAAFETAFALTVPPAEVVANRALLAELTATNILGQNVSAIAATEARYGEMWAQDASAMYGYAAASAVAARLNPLTRPSHITNPAGLAHQAAAVGQAGASASARQVGLSHLISDVADAVLSFASPVMSAADTGLEAVRQFLNLDVPLFVESAFHGLGGVADFATAAIGNMTLLADAMGTVGGAAPGGGAAAAVAHAVAPAGVGGTALTADLGNASVVGRLSVPASWSTAAPATAAGAALDGTGWAVPEEDGPIAVMPPAPGMVVAANSVGADSGPRYGVKPIVMPKHGLF

>A30360
--------------------VDFGALPPEVNSARMYGGAGAADLLAAAAAWNGIAVEVSTAASSVGSVITRLSTEHWMGPASLSMAAAVQPYLVWLTCTAESSALAAAQAMASAAAFETAFALTVPPAEVVANRALLAELTATNILGQNVSAIAATEARYGEMWAQDASAMYGYAAASAVAARLNPLTRPSHITNPAGLAHQAAAVGQAGASAFARQVGLSHLISDVADAVLSFASPVMSAADTGLEAVRQFLNLDVPLFVESAFHGLGGVADFATAAIGNMTLLADAMGTVGGAAPGGGAAAAVAHAVAPAGVGGTALTADLGNASVVGRLSVPASWSTAAPATAAGAALDGTGWAVPEEDGPIAVMPPAPGMVVAANSVGADSGPRYGVKPIVMPKHGLF

>A34342
--------------------VDFGALPPEVNSARMYGGAGAADLLAAAAAWNGIAVEVSTAASSVGSVITRLSTEHWMGPASLSMAAAVQPYLVWLTCTAESSALAAAQAMASAAAFETAFALTVPPAEVVANRALLAELTATNILGQNVSAIAATEARYGEMWAQDASAMYGYAAASAVAARLNPLTRPSHITNPAGLAHQAAAVGQAGASAFARQVGLSHLISDVADAVLSFASPVMSAADTGLEAVRQFLNLDVPLFVESAFHGLGGVADFATAAIGNMTLLADAMGTVGGAAPGGGAAAAVAHAVAPAGVGGTALTADLGNASVVGRLSVPASWSTAAPATAAGAALDGTGWAVPEEDGPIAVMPPAPGMVVAANSVGADSGPRYGVKPIVMPKHGLF

>A38380
--------------------VDFGALPPEVNSARMYGGAGAADLLAAAAAWNGIAVEVSTAASSVGSVITRLSTEHWMGPASLSMAAAVQPYLVWLTCTAESSALAAAQAMASAAAFETAFALTVPPAEVVANRALLAELTATNILGQNVSAIAATEARYGEMWAQDASAMYGYAAASAVAARLNPLTRPSHITNPAGLAHQAAAVGQAGASAFARQVGLSHLISDVADAVLSFASPVMSAADTGLEAVRQFLNLDVPLFVESAFHGLGGVADFATAAIGNMTLLADAMGTVGGAAPGGGAAAAVAHAVAPAGVGGTALTADLGNASVVGRLSVPASWSTAAPATAAGAALDGTGWAVPEEDGPIAVMPPAPGMVVAANSVGADSGPRYGVKPIVMPKHGLF

>A69544
--------------------VDFGALPPEVNSARMYGGAGAADLLAAAAAWNGIAVEVSTAASSVGSVITRLSTEHWMGPASLSMAAAVQPYLVWLTCTAESSALAAAQAMASAAAFETAFALTVPPAEVVANRALLAELTATNILGQNVSAIAATEARYGEMWAQDASAMYGYAAASAVAARLNPLTRPSHITNPAGLAHQAAAVGQAGASASARQVGLSHLISDVADAVLSFASPVMSAADTGLEAVRQFLNLDVPLFVESAFHGLGGVADFATAAIGNMTLLADAMGTVGGAAPGGGAAAAVAHAVAPAGVGGTALTADLGNASVVGRLSVPASWSTAAPATAAGAALDGTGWAVPEEDGPIAVMPPAPGMVVAANSVGADSGPRYGVKPIVMPKHGLF

>A73563
MAASDGAPATTALDQKRNASVDFGALPPEVNSARMYGGAGAADLLAAAAAWNGIAVEVSTAASSVGSVITRLSTEHWMGPASLSMAAAVQPYLVWLTCTAESSALAAAQAMASAAAFETAFALTVPPAEVVANRALLAELTATNILGQNVSAIAATEARYGEMWAQDASAMYGYAAASAVAARLNPLTRPSHITNPAGLAHQAAAVGQAGASAFARQVGLSHLISDVADAVLSFASPVMSAADTGLEAVRQFLNLDVPLFVESAFHGLGGVADFATAAIGNMTLLADAMGTVGGAAPGGGAAAAVAHAVAPAGVGGTALTADLGNASVVGRLSVPASWSTAAPATAAGAALDGTGWAVPEEDGPIAVMPPAPGMVVAANSVGADSGPRYGVKPIVMPKHGLF

>A46830
MAASDGAPATTALDQKRNASVDFGALPPEVNSARMYGGAGAADLLAAAAAWNGIAVEVSTAASSVGSVITRLSTEHWMGPASLSMAAAVQPYLVWLTCTAESSALAAAQAMASAAAFETAFALTVPPAEVVANRALLAELTATNILGQNVSAIAATEARYGEMWAQDASAMYGYAAASAVAARLNPLTRPSHITNPAGLAHQAAAVGQAGASAFARQVGLSHLISDVADAVLSFASPVMSAADTGLEAVRQFLNLDVPLFVESAFHGLGGVADFATAAIGNMTLLADAMGTVGGAAPGGGAAAAVAHAVAPAGVGGTALTADLGNASVVGRLSVPASWSTAAPATAAGAALDGTGWAVPEEDGPIAVMPPAPGMVVAANSVGADSGPRYGVKPIVMPKHGLF
