# Supplementary material for: POTION: an end-to-end pipeline for positive Darwinian selection detection in genome-scale data through phylogenetic comparison of protein-coding genes
Source: BMC Genomics. 2015 Aug 1;16(1):567. doi: 10.1186/s12864-015-1765-0 (PMC4521464; doi:10.1186/s12864-015-1765-0)
Supplement: Additional file 4: — Alignment data for MYC dataset. Compressed text files in .tgz format, untrimmed and trimmed alignment data for MYC dataset as produced by POTION. Data in fasta and phylip format. [file 12864_2015_1765_MOESM4_ESM.tgz › alignments/ORTHOMCL690.cluster.aa.fa.aln]

>A6807
MPSPSSADQVADSPRPRLPADHPGVNELFALLAYGEVAAFYRLTDEARMAPDLRGRISMASMAAAEMGHYELLRNALERRGVDVVSAMSKYTSALENYHRLTTPSTWLEALVKTYVADALAADLYLEIADGLPDEVADVVRAALSETGHSQFVVAEVRAAVTASGKQRSRLALWSRRLLGEAITQAQLVLADHDELVDLVVSGSGGLSQLGAFFDRLQQTHDQRMRELGLS

>A54500
---------VADSPRPRLPADHPGVNELFALLAYGEVAAFYRLTDEARMAPDLRGRISMASMAAAEMGHYELLRNALERRGVDVVSAMSKYTSALENYHRLTTPSTWLEALVKTYVADALAADLYLEIADGLPDEVADVVRAALSETGHSQFVVAEVRAAVTASGKQRSRLALWSRRLLGEAITQAQLVLADHDELVDLVVSGSGGLSQLGAFFDRLQQTHDQRMRELGLS

>A58441
MPSPSSADQVADSPRPRLPADHPGVNELFALLAYGEVAAFYRLTDEARMAPDLRGRISMASMAAAEMGHYELLRNALERRGVDVVSAMSKYTSALENYHRLTTPSTWLEALVKTYVADALAADLYLEIADGLPDEVADVVRAALSETGHSQFVVAEVRAAVTASGKQRSRLALWSRRLLGEAITQAQLVLADHDELVDLVVSGSGGLSQLGAFFDRLQQTHDQRMRELGLS

>A62376
MPSPSSADQVADSPRPRLPADHPGVNELFALLAYGEVAAFYRLTDEARMAPDLRGRISMASMAAAEMGHYELLRNALERRGVDVVSAMSKYTSALENYHRLTTPSTWLEALVKTYVADALAADLYLEIADGLPDEVADVVRAALSETGHSQFVVAEVRAAVTASGKQRSRLALWSRRLLGEAITQAQLVLADHDELVDLVVSGSGGLSQLGAFFDRLQQTHDQRMRELGLS

>A66050
MPSPSSADQVADSPRPRLPADHPGVNELFALLAYGEVAAFYRLTDEARMAPDLRGRISMASMAAAEMGHYELLRNALERRGVDVVSAMSKYTSALENYHRLTTPSTWLEALVKTYVADALAADLYLEIADGLPDEVADVVRAALSETGHSQFVVAEVRAAVTASGKQRSRLALWSRRLLGEAITQAQLVLADHDELVDLVVSGSGGLSQLGAFFDRLQQTHDQRMRELGLS

>A2896
MPSPSSADQVADSPRPRLPADHPGVNELFALLAYGEVAAFYRLTDEARMAPDLRGRISMASMAAAEMGHYELLRNALERRGVDVVSAMSKYTSALENYHRLTTPSTWLEALVKTYVADALAADLYLEIADGLPDEVADVVRAALSETGHSQFVVAEVRAAVTASGKQRSRLALWSRRLLGEAITQAQLVLADHDELVDLVVSGSGGLSQLGAFFDRLQQTHDQRMRELGLS

>A50892
---------VADSPRPRLPADHPGVNELFALLAYGEVAAFYRLTDEARMAPDLRGRISMASMAAAEMGHYELLRNALERRGVDVVSAMSKYTSALENYHRLTTPSTWLEALVKTYVADALAADLYLEIADGLPDEVADVVRAALSETGHSQFVVAEVRAAVTASGKQRSRLALWSRRLLGEAITQAQLVLADHDELVDLVVSGSGGLSQLGAFFDRLQQTHDQRMRELGLS

>A10732
MPSPSSADQVADSPRPRLPADHPGVNELFALLAYGEVAAFYRLTDEARMAPDLRGRISMASMAAAEMGHYELLRNALERRGVDVVSAMSKYTSALENYHRLTTPSTWLEALVKTYVADALAADLYLEIADGLPDEVADVVRAALSETGHSQFVVAEVRAAVTASGKQRSRLALWSRRLLGEAITQAQLVLADHDELVDLVVSGSGGLSQLGAFFDRLQQTHDQRMRELGLS

>A14727
MPSPSSADQVADSPRPRLPADHPGVNELFALLAYGEVAAFYRLTDEARMAPDLRGRISMASMAAAEMGHYELLRNALERRGVDVVSAMSKYTSALENYHRLTTPSTWLEALVKTYVADALAADLYLEIADGLPDEVADVVRAALSETGHSQFVVAEVRAAVTASGKQRSRLALWSRRLLGEAITQAQLVLADHDELVDLVVSGSGGLSQLGAFFDRLQQTHDQRMRELGLS

>A22179
MPSPSSADQVADSPRPRLPADHPGVNELFALLAYGEVAAFYRLTDEARMAPDLRGRISMASMAAAEMGHYELLRNALERRGVDVVSAMSKYTSALENYHRLTTPSTWLEALVKTYVADALAADLYLEIADGLPDEVADVVRAALSETGHSQFVVAEVRAAVTASGKQRSRLALWSRRLLGEAITQAQLVLADHDELVDLVVSGSGGLSQLGAFFDRLQQTHDQRMRELGLS

>A18405
---------VADSPRPRLPADHPGVNELFALLAYGEVAAFYRLTDEARMAPDLRGRISMASMAAAEMGHYELLRNALERRGVDVVSAMSKYTSALENYHRLTTPSTWLEALVKTYVADALAADLYLEIADGLPDEVADVVRAALSETGHSQFVVAEVRAAVTASGKQRSRLALWSRRLLGEAITQAQLVLADHDELVDLVVSGSGGLSQLGAFFDRLQQTHDQRMRELGLS

>A30821
MPSPSSADQVADSPRPRLPADHPGVNELFALLAYGEVAAFYRLTDEARMAPDLRGRISMASMAAAEMGHYELLRNALERRGVDVVSAMSKYTSALENYHRLTTPSTWLEALVKTYVADALAADLYLEIADGLPDEVADVVRAALSETGHSQFVVAEVRAAVTASGKQRSRLALWSRRLLGEAITQAQLVLADHDELVDLVVSGSGGLSQLGAFFDRLQQTHDQRMRELGLS

>A34788
MPSPSSADQVADSPRPRLPADHPGVNELFALLAYGEVAAFYRLTDEARMAPDLRGRISMASMAAAEMGHYELLRNALERRGVDVVSAMSKYTSALENYHRLTTPSTWLEALVKTYVADALAADLYLEIADGLPDEVADVVRAALSETGHSQFVVAEVRAAVTASGKQRSRLALWSRRLLGEAITQAQLVLADHDELVDLVVSGSGGLSQLGAFFDRLQQTHDQRMRELGLS

>A38844
---------VADSPRPRLPADHPGVNELFALLAYGEVAAFYRLTDEARMAPDLRGRISMASMAAAEMGHYELLRNALERRGVDVVSAMSKYTSALENYHRLTTPSTWLEALVKTYVADALAADLYLEIADGLPDEVADVVRAALSETGHSQFVVAEVRAAVTASGKQRSRLALWSRRLLGEAITQAQLVLADHDELVDLVVSGSGGLSQLGAFFDRLQQTHDQRMRELGLS

>A70003
MPSPSSADQVADSPRPRLPADHPGVNELFALLAYGEVAAFYRLTDEARMAPDLRGRISMASMAAAEMGHYELLRNALERRGVDVVSAMSKYTSALENYHRLTTPSTWLEALVKTYVADALAADLYLEIADGLPDEVADVVRAALSETGHSQFVVAEVRAAVTASGKQRSRLALWSRRLLGEAITQAQLVLADHDELVDLVVSGSGGLSQLGAFFDRLQQTHDQRMRELGLS

>A43430
MPSPSSADQVADSPRPRLPADHPGVNELFALLAYGEVAAFYRLTDEARMAPDLRGRISMASMAAAEMGHYELLRNALERRGVDVVSAMSKYTSALENYHRLTTPSTWLEALVKTYVADALAADLYLEIADGLPDEVADVVRAALSETGHSQFVVAEVRAAVTASGKQRSRLALWSRRLLGEAITQAQLVLADHDELVDLVVSGSGGLSQLGAFFDRLQQTHDQRMRELGLS

>A74018
MPSPSSADQVADSPRPRLPADHPGVNELFALLAYGEVAAFYRLTDEARMAPDLRGRISMASMAAAEMGHYELLRNALERRGVDVVSAMSKYTSALENYHRLTTPSTWLEALVKTYVADALAADLYLEIADGLPDEVADVVRAALSETGHSQFVVAEVRAAVTASGKQRSRLALWSRRLLGEAITQAQLVLADHDELVDLVVSGSGGLSQLGAFFDRLQQTHDQRMRELGLS

>A47262
MPSPSSADQVADSPRPRLPADHPGVNELFALLAYGEVAAFYRLTDEARMAPDLRGRISMASMAAAEMGHYELLRNALERRGVDVVSAMSKYTSALENYHRLTTPSTWLEALVKTYVADALAADLYLEIADGLPDEVADVVRAALSETGHSQFVVAEVRAAVTASGKQRSRLALWSRRLLGEAITQAQLVLADHDELVDLVVSGSGGLSQLGAFFDRLQQTHDQRMRELGLS
