# Supplementary material for: POTION: an end-to-end pipeline for positive Darwinian selection detection in genome-scale data through phylogenetic comparison of protein-coding genes
Source: BMC Genomics. 2015 Aug 1;16(1):567. doi: 10.1186/s12864-015-1765-0 (PMC4521464; doi:10.1186/s12864-015-1765-0)
Supplement: Additional file 4: — Alignment data for MYC dataset. Compressed text files in .tgz format, untrimmed and trimmed alignment data for MYC dataset as produced by POTION. Data in fasta and phylip format. [file 12864_2015_1765_MOESM4_ESM.tgz › alignments/ORTHOMCL1552.cluster.aa.fa.aln]

>A4571
LNLAWELSTRTKSPRSHLRCENPQFCQARTVRIDRLGDLGGAPAVLRAVGRATSRLDLPPPAALTGEWFGALAVIAPSVSIQPVSGDDV----------------------FSGPPGTGGPDATGAVGGGWVGYLSYPDAGADGRPHRIPEAAGGWTDCVLRRDRDGQWWYESLSGAPIA---------------------DWLASALATTRASVARPAPACRIDWEPADRAAHRDGVLACLEAIGAGEVYQACVCTQFAGTVTGSPLDFFIDGFGRTAPSRSAFVAGPWGAVASLSPELFLRRRGSVVTSSPIKGTLPLDAPPSALRASAKEVAENIMIVDLVRNDLGRVAVTGTVTVPELLVVRPAPGVWHLVSTVSARVPLEEPMSALLDAAFPPASVTGTPKLRARQLISQWERYRRGIYCGTVGLASPVAGCELNVAIRTVEFDTAGNAVLGVGGGITADSDPDAEWAECLHKAAPIVGLPAATRTTPARLASKVR

>A52497
------------------------------VRIDRLGDLGGAPAVLRAVGRATSRLDLPPPAALTGEWFGALAVIAPSVSIQPVSGDDV----------------------FSGPPGTGGPDATGAVGGGWVGYLSYPDAGADGRPHRIPEAAGGWTDCVLRRDRDGQWWYESLSGAPIA---------------------DWLASALATTRASVARPAPACRIDWEPADRAAHRDGVLACLEAIGAGEVYQACVCTQFAGTVTGSPLDFFIDGFGRTAPSRSAFVAGPWGAVASLSPELFLRRRGSVVTSSPIKGTLPLDAPPSALRASAKEVAENIMIVDLVRNDLGRVAVTGTVTVPELLVVRPAPGVWHLVSTVSARVPLEEPMSALLDAAFPPASVTGTPKLRARQLISQWERYRRGIYCGTVGLASPVAGCELNVAIRTVEFDTAGNAVLGVGGGITADSDPDAEWAECLHKAAPIVGLPAATRTTPARLASKVR

>A58158
LNLAWELSTRTKSPRSHLRCENPQFCQARTVRIDRLGDLGGAPAVLRAVGRATSRLDLPPPAALTGEWFGALAVIAPSVSIQPVSGDDV----------------------FSGPPGTGGPDATGAVGGGWVGYLSYPDAGADGRPHRIPEAAGGWTDCVLRRDRDGQWWYESLSGAPIA---------------------DWLASALATTRASVARPAPACRIDWEPADRAAHRDGVLACLEAIGAGEVYQACVCTQFAGTVTGSPLDFFIDGFGRTAPSRSAFVAGPWGAVASLSPELFLRRRGSVVTSSPIKGTLPLDAPPSALRASAKEVAENIMIVDLVRNDLGRVAVTGTVTVPELLVVRPAPGVWHLVSTVSARVPLEEPMSALLDAAFPPASVTGTPKLRARQLISQWERYRRGIYCGTVGLASPVAGCELNVAIRTVEFDTAGNAVLGVGGGITADSDPDAEWAECLHKAAPIVGLPAATRTTPARLASKVR

>A60172
LNLAWELSTRTKSPRSHLRCENPQFCQARTVRIDRLGDLGGAPAVLRAVGRATSRLDLPPPAALTGEWFGALAVIAPSVSIQPVSGDDV----------------------FSGPPGTGGPDATGAVGGGWVGYLSYPDAGADGRPHRIPEAAGGWTDCVLRRDRDGQWWYESLSGAPIA---------------------DWLASALATTRASVARPAPACRIDWEPADRAAHRDGVLACLEAIGAGEVYQACVCTQFAGTVTGSPLDFFIDGFGRTAPSRSAFVAGPWGAVASLSPELFLRRRGSVVTSSPIKGTLPLDAPPSALRASAKEVAENIMIVDLVRNDLGRVAVTGTVTVPELLVVRPAPGVWHLVSTVSARVPLEEPMSALLDAAFPPASVTGTPKLRARQLISQWERYRRGIYCGTVGLASPVAGCELNVAIRTVEFDTAGNAVLGVGGGITADSDPDAEWAECLHKAAPIVGLPAATRTTPARLASKVR

>A64029
----------------------------------------------------------------------------------------VCLYNRSAATTW-----------FSGPPGTGGPDATGAVGGGWVGYLSYPDAGADGRPHRIPEAAGGWTDCVLRRDRDGQWWYESLSGAPIA---------------------DWLASALATTRASVARPAPACRIDWEPADRAAHRDGVLACLEAIGAGEVYQACVCTQFAGTVTGSPLDFFIDGFGRTAPSRSAFVAGPWGAVASLSPELFLRRRGSVVTSSPIKGTLPLDAPPSALRASAKEVAENIMIVDLVRNDLGRVAVTGTVTVPELLVVRPAPGVWHLVSTVSARVPLEEPMSALLDAAFPPASVTGTPKLRARQLISQWERYRRGIYCGTVGLASPVAGCELNVAIRTVEFDTAGNAVLGVGGGITADSDPDAEWAECLHKAAPIVGLPAATRTTPARLASKVR

>A895
----------------------------------------------------------------------------------------V-----------CLYKPVSGDDVFSGPPGTGGPDATGAVGGGWVGYLSYPDAGADGRPHRIPEAAGGWTDCVLRRDRDGQWWYESLSGAPIA---------------------DWLASALATTRASVARPAPACRIDWEPADRAAHRDGVLACLEAIGAGEVYQACVCTQFAGTVTGSPLDFFIDGFGRTAPSRSAFVAGPWGAVASLSPELFLRRRGSVVTSSPIKGTLPLDAPPSALRASAKEVAENIMIVDLVRNDLGRVAVTGTVTVPELLVVRPAPGVWHLVSTVSARVPLEEPMSALLDAAFPPASVTGTPKLRARQLISQWERYRRGIYCGTVGLASPVAGCELNVAIRTVEFDTAGNAVLGVGGGITADSDPDAEWAECLHKAAPIVGLPAATRTTPARLASKVR

>A48859
------------------------------VRIDRLGDLGGAPAVLRAVGRATSRLDLPPPAALTGEWFGALAVIAPSVSIQPVSGDDV----------------------FSGPPGTGGPDATGAVGGGWVGYLSYPDAGADGRPHRIPEAAGGWTDCVLRRDRDGQWWYESLSGAPIA---------------------DWLASALATTRASVARPAPACRIDWEPADRAAHRDGVLACLEAIGAGEVYQACVCTQFAGTVTGSPLDFFIDGFGRTAPSRSAFVAGPWGAVASLSPELFLRRRGSVVTSSPIKGTLPLDAPPSALRASAKEVAENIMIVDLVRNDLGRVAVTGTVTVPELLVVRPAPGVWHLVSTVSARVPLEEPMSALLDAAFPPASVTGTPKLRARQLISQWERYRRGIYCGTVGLASPVAGCELNVAIRTVEFDTAGNAVLGVGGGITADSDPDAEWAECLHKAAPIVGLPAATRTTPARLASKVR

>A8548
LNLAWELSTRTKSPRSHLRCENPQFCQARTVRIDRLGDLGGAPAVLRAVGRATSRLDLPPPAALTGEWFGALAVIAPSVSIQPVSGDDV----------------------FSGPPGTGGPDATGAVGGGWVGYLSYPDAGADGRPHRIPEAAGGWTDCVLRRDRDGQWWYESLSGAPIA---------------------DWLASALATTRASVARPAPACRIDWEPADRAAHRDGVLACLEAIGAGEVYQACVCTQFAGTVTGSPLDFFIDGFGRTAPSRSAFVAGPWGAVASLSPELFLRRRGSVVTSSPIKGTLPLDAPPSALRASAKEVAENIMIVDLVRNDLGRVAVTGTVTVPELLVVRPAPGVWHLVSTVSARVPLEEPMSALLDAAFPPASVTGTPKLRARQLISQWERYRRGIYCGTVGLASPVAGCELNVAIRTVEFDTAGNAVLGVGGGITADSDPDAEWAECLHKAAPIVGLPAATRTTPARLASKVR

>A14451
LNLAWELSTRTKSPRSHLRCENPQFCQARTVRIDRLGDLGGAPAVLRAVGRATSRLDLPPPAALTGEWFGALAVIAPSVSIQPVSGDDV----------------------FSGPPGTGGPDATGAVGGGWVGYLSYPDAGADGRPHRIPEAAGGWTDCVLRRDRDGQWWYESLSGAPIA---------------------DWLASALATTRASVARPAPACRIDWEPADRAAHRDGVLACLEAIGAGEVYQACVCTQFAGTVTGSPLDFFIDGFGRTAPSRSAFVAGPWGAVASLSPELFLRRRGSVVTSSPIKGTLPLDAPPSALRASAKEVAENIMIVDLVRNDLGRVAVTGTVTVPELLVVRPAPGVWHLVSTVSARVPLEEPMSALLDAAFPPASVTGTPKLRARQLISQWERYRRGIYCGTVGLASPVAGCELNVAIRTVEFDTAGNAVLGVGGGITADSDPDAEWAECLHKAAPIVGLPAATRTTPARLASKVR

>A20072
LNLAWELSTRTKSPRSHLRCENPQFCQARTVRIDRLGDLGGAPAVLRAVGRATSRLDLPPPAALTGEWFGALAVIAPSVSIQPVSGDDV----------------------FSGPPGTGGPDATGAVGGGWVGYLSYPDAGADGRPHRIPEAAGGWTDCVLRRDRDGQWWYESLSGAPIA---------------------DWLASALATTRASVARPAPACRIDWEPADRAAHRDGVLACLEAIGAGEVYQACVCTQFAGTVTGSPLDFFIDGFGRTAPSRSAFVAGPWGAVASLSPELFLRRRGSVVTSSPIKGTLPLDAPPSALRASAKEVAENIMIVDLVRNDLGRVAVTGTVTVPELLVVRPAPGVWHLVSTVSARVPLEEPMSALLDAAFPPASVTGTPKLRARQLISQWERYRRGIYCGTVGLASPVAGCELNVAIRTVEFDTAGNAVLGVGGGITADSDPDAEWAECLHKAAPIVGLPAATRTTPARLASKVR

>A16372
------------------------------VRIDRLGDLGGAPAVLRAVGRATSRLDLPPPAALTGEWFGALAVIAPSVSIQPVSGDDV----------------------FSGPPGTGGPDATGAVGGGWVGYLSYPDAGADGRPHRIPEAAGGWTDCVLRRDRDGQWWYESLSGAPIA---------------------DWLASALATTRASVARPAPACRIDWEPADRAAHRDGVLACLEAIGAGEVYQACVCTQFAGTVTGSPLDFFIDGFGRTAPSRSAFVAGPWGAVASLSPELFLRRRGSVVTSSPIKGTLPLDAPPSALRASAKEVAENIMIVDLVRNDLGRVAVTGTVTVPELLVVRPAPGVWHLVSTVSARVPLEEPMSALLDAAFPPASVTGTPKLRARQLISQWERYRRGIYCGTVGLASPVAGCELNVAIRTVEFDTAGNAVLGVGGGITADSDPDAEWAECLHKAAPIVGLPAATRTTPARLASKVR

>A28536
LNLAWELSTRTKSPRSHLRCENPQFCQARTVRIDRLGDLGGAPAVLRAVGRATSRLDLPPPAALTGEWFGALAVIAPSVSIQPVSGDDV----------------------FSGPPGTGGPDATGAVGGGWVGYLSYPDAGADGRPHRIPEAAGGWTDCVLRRDRDGQWWYESLSGAPIA---------------------DWLASALATTRASVARPAPACRIDWEPADRAAHRDGVLACLEAIGAGEVYQACVCTQFAGTVTGSPLDFFIDGFGRTAPSRSAFVAGPWGAVASLSPELFLRRRGSVVTSSPIKGTLPLDAPPSALRASAKEVAENIMIVDLVRNDLGRVAVTGTVTVPELLVVRPAPGVWHLVSTVSARVPLEEPMSALLDAAFPPASVTGTPKLRARQLISQWERYRRGIYCGTVGLASPVAGCELNVAIRTVEFDTAGNAVLGVGGGITADSDPDAEWAECLHKAAPIVGLPAATRTTPARLASKVR

>A32574
LNLAWELSTRTKSPRSHLRCENPQFCQARTVRIDRLGDLGGAPAVLRAVGRATSRLDLPPPAALTGEWFGALAVIAPSVSIQPVSGDDV----------------------FSGPPGTGGPDATGAVGGGWVGYLSYPDAGADGRPHRIPEAAGGWTDCVLRRDRDGQWWYESLSGAPIA---------------------DWLASALATTRASVARPAPACRIDWEPADRAAHRDGVLACLEAIGAGEVYQACVCTQFAGTVTGSPLDFFIDGFGRTAPSRSAFVAGPWGAVASLSPELFLRRRGSVVTSSPIKGTLPLDAPPSALRASAKEVAENIMIVDLVRNDLGRVAVTGTVTVPELLVVRPAPGVWHLVSTVSARVPLEEPMSALLDAAFPPASVTGTPKLRARQLISQWERYRRGIYCGTVGLASPVAGCELNVAIRTVEFDTAGNAVLGVGGGITADSDPDAEWAECLHKAAPIVGLPAATRTTPARLASKVR

>A36579
------------------------------VRIDRLGDLGGAPAVLRAVGRATSRLDLPPPAALTGEWFGALAVIAPSVSIQPVSGDDV----------------------FSGPPGTGGPDATGAVGGGWVGYLSYPDAGADGRPHRIPEAAGGWTDCVLRRDRDGQWWYESLSGAPIA---------------------DWLASALATTRASVARPAPACRIDWEPADRAAHRDGVLACLEAIGAGEVYQACVCTQFAGTVTGSPLDFFIDGFGRTAPSRSAFVAGPWGAVASLSPELFLRRRGSVVTSSPIKGTLPLDAPPSALRASAKEVAENIMIVDLVRNDLGRVAVTGTVTVPELLVVRPAPGVWHLVSTVSARVPLEEPMSALLDAAFPPASVTGTPKLRARQLISQWERYRRGIYCGTVGLASPVAGCELNVAIRTVEFDTAGNAVLGVGGGITADSDPDAEWAECLHKAAPIVGLPAATRTTPARLASKVR

>A67747
LNLAWELSTRTKSPRSHLRCENPQFCQARTVRIDRLGDLGGAPAVLRAVGRATSRLDLPPPAALTGEWFGALAVIAPSVSIQPVSGDDV----------------------FSGPPGTGGPDATGAVGGGWVGYLSYPDAGADGRPHRIPEAAGGWTDCVLRRDRDGQWWYESLSGAPIA---------------------DWLASALATTRASVARPAPACRIDWEPADRAAHRDGVLACLEAIGAGEVYQACVCTQFAGTVTGSPLDFFIDGFGRTAPSRSAFVAGPWGAVASLSPELFLRRRGSVVTSSPIKGTLPLDAPPSALRASAKEVAENIMIVDLVRNDLGRVAVTGTVTVPELLVVRPAPGVWHLVSTVSARVPLEEPMSALLDAAFPPASVTGTPKLRARQLISQWERYRRGIYCGTVGLASPVAGCELNVAIRTVEFDTAGNAVLGVGGGITADSDPDAEWAECLHKAAPIVGLPAATRTTPARLASKVR

>A41312
LNLAWELSTRTKSPRSHLRCENPQFCQARTVRIDRLGDLGGAPAVLRAVGRATSRLDLPPPAALTGEWFGALAVIAPSVSIQPVSGDDV----------------------FSGPPGTGGPDATGAVGGGWVGYLSYPDAGADGRPHRIPEAAGGWTDCVLRRDRDGQWWYESLSGAPIAAGWPARWRPFEIGATPRTGMPD----------------------DWEPADRAAHRDGVLACLEAIGAGEVYQACVCTQFAGTVTGSPLDFFIDGFGRTAPSRSAFVAGPWGAVASLSPELFLRRRGSVVTSSPIKGTLPLDAPPSALRASAKEVAENIMIVDLVRNDLGRVAVTGTVTVPELLVVRPAPGVWHLVSTVSARVPLEEPMSALLDAAFPPASVTGTPKLRARQLISQWERYRRGIYCGTVGLASPVAGCELNVAIRTVEFDTAGNAVLGVGGGITADSDPDAEWAECLHKAAPIVGLPAATRTTPARLASKVR

>A71781
LNLAWELSTRTKSPRSHLRCENPQFCQARTVRIDRLGDLGGAPAVLRAVGRATSRLDLPPPAALTGEWFGALAVIAPSVSIQPVSGDDV----------------------FSGPPGTGGPDATGAVGGGWVGYLSYPDAGADGRPHRIPEAAGGWTDCVLRRDRDGQWWYESLSGAPIA---------------------DWLASALATTRASVARPAPACRIDWEPADRAAHRDGVLACLEAIGAGEVYQACVCTQFAGTVTGSPLDFFIDGFGRTAPSRSAFVAGPWGAVASLSPELFLRRRGSVVTSSPIKGTLPLDAPPSALRASAKEVAENIMIVDLVRNDLGRVAVTGTVTVPELLVVRPAPGVWHLVSTVSARVPLEEPMSALLDAAFPPASVTGTPKLRARQLISQWERYRRGIYCGTVGLASPVAGCELNVAIRTVEFDTAGNAVLGVGGGITADSDPDAEWAECLHKAAPIVGLPAATRTTPARLASKVR
