# Supplementary material for: POTION: an end-to-end pipeline for positive Darwinian selection detection in genome-scale data through phylogenetic comparison of protein-coding genes
Source: BMC Genomics. 2015 Aug 1;16(1):567. doi: 10.1186/s12864-015-1765-0 (PMC4521464; doi:10.1186/s12864-015-1765-0)
Supplement: Additional file 4: — Alignment data for MYC dataset. Compressed text files in .tgz format, untrimmed and trimmed alignment data for MYC dataset as produced by POTION. Data in fasta and phylip format. [file 12864_2015_1765_MOESM4_ESM.tgz › alignments/ORTHOMCL2001.cluster.aa.fa.aln]

>A6693
VTTPGRPLTTLDKSDVLAGLFAVWHSLDALLDGLLETDWQATSPLPGWDVKAVVSHIIGTESFLLGIAAPEPDTDVSALAHVRNPIGVMNECWVRHLGTESGVGLLERFRAVTSQRRKVLASLSDDEWNAPTTTPSGPDSYGRFMRIRIFDCWMHEQDIRAAVQRPSSDDELGGPASPLVLDEIAATMGFVVGKLAKAPDGSRVLLELTGPLSRSIRVSVDGRARVVDDFGGPAPTATIRLDGLQFTRLAGGRPMSPARSQDVELGGDKELAGHILERLNFVI

>A54395
VTTPGRPLTTLDKSDVLAGLFAVWHSLDALLDGLLETDWQATSPLPGWDVKAVVSHIIGTESFLLGIAAPEPDTDVSALAHVRNPIGVMNECWVRHLGTESGVGLLERFRAVTSQRRKVLASLSDDEWNAPTTTPSGPDSYGRFMRIRIFDCWMHEQDIRAAVQRPSSDDELGGPASPLVLDEIAATMGFVVGKLAKAPDGSRVLLELTGPLSRSIRVSVDGRARVVDDFGGPAPTATIRLDGLQFTRLAGGRPMSPARSQDVELGGDKELAGHILERLNFVI

>A56037
VTTPGRPLTTLDKSDVLAGLFAVWHSLDALLDGLLETDWQATSPLPGWDVKAVVSHIIGTESFLLGIAAPEPDTDVSALAHVRNPIGVMNECWVRHLGTESGVGLLERFRAVTSQRRKVLASLSDDEWNAPTTTPSGPDSYGRFMRIRIFDCWMHEQDIRAAVQRPSSDDELGGPASPLVLDEIAATMGFVVGKLAKAPDGSRVLLELTGPLSRSIRVSVDGRARVVDDFGGPAPTATIRLDGLQFTRLAGGRPMSPARSQDVELGGDKELAGHILERLNFVI

>A62265
VTTPGRPLTTLDKSDVLAGLFAVWHSLDALLDGLLETDWQATSPLPGWDVKAVVSHIIGTESFLLGIAAPEPDTDVSALAHVRNPIGVMNECWVRHLGTESGVGLLERFRAVTSQRRKVLASLSDDEWNAPTTTPSGPDSYGRFMRIRIFDCWMHEQDIRAAVQRPSSDDELGGPASPLVLDEIAATMGFVVGKLAKAPDGSRVLLELTGPLSRSIRVSVDGRARVVDDFGGPAPTATIRLDGLQFTRLAGGRPMSPARSQDVELGGDKELAGHILERLNFVI

>A65943
VTTPGRPLTTLDKSDVLAGLFAVWHSLDALLDGLLETDWQATSPLPGWDVKAVVSHIIGTESFLLGIAAPEPDTDVSALAHVRNPIGVMNECWVRHLGTESGVGLLERFRAVTSQRRKVLASLSDDEWNAPTTTPSGPDSYGRFMRIRIFDCWMHEQDIRAAVQRPSSDDELGGPASPLVLDEIAATMGFVVGKLAKAPDGSRVLLELTGPLSRSIRVSVDGRARVVDDFGGPAPTATIRLDGLQFTRLAGGRPMSPARSQDVELGGDKELAGHILERLNFVI

>A50785
VTTPGRPLTTLDKSDVLAGLFAVWHSLDALLDGLLETDWQATSPLPGWDVKAVVSHIIGTESFLLGIAAPEPDTDVSALAHVRNPIGVMNECWVRHLGTESGVGLLERFRAVTSQRRKVLASLSDDEWNAPTTTPSGPDSYGRFMRIRIFDCWMHEQDIRAAVQRPSSDDELGGPASPLVLDEIAATMGFVVGKLAKAPDGSRVLLELTGPLSRSIRVSVDGRARVVDDFGGPAPTATIRLDGLQFTRLAGGRPMSPARSQDVELGGDKELAGHILERLNFVI

>A10615
VTTPGRPLTTLDKSDVLAGLFAVWHSLDALLDGLLETDWQATSPLPGWDVKAVVSHIIGTESFLLGIAAPEPDTDVSALAHVRNPIGVMNECWVRHLGTESGVGLLERFRAVTSQRRKVLASLSDDEWNAPTTTPSGPDSYGRFMRIRIFDCWMHEQDIRAAVQRPSSDDELGGPASPLVLDEIAATMGFVVGKLAKAPDGSRVLLELTGPLSRSIRVSVDGRARVVDDFGGPAPTATIRLDGLQFTRLAGGRPMSPARSQDVELGGDKELAGHILERLNFVI

>A12326
VTTPGRPLTTLDKSDVLAGLFAVWHSLDALLDGLLETDWQATSPLPGWDVKAVVSHIIGTESFLLGIAAPEPDTDVSALAHVRNPIGVMNECWVRHLGTESGVGLLERFRAVTSQRRKVLASLSDDEWNAPTTTPSGPDSYGRFMRIRIFDCWMHEQDIRAAVQRPSSDDELGGPASPLVLDEIAATMGFVVGKLAKAPDGSRVLLELTGPLSRSIRVSVDGRARVVDDFGGPAPTATIRLDGLQFTRLAGGRPMSPARSQDVELGGDKELAGHILERLNFVI

>A22073
VTTPGRPLTTLDKSDVLAGLFAVWHSLDALLDGLLETDWQATSPLPGWDVKAVVSHIIGTESFLLGIAAPEPDTDVSALAHVRNPIGVMNECWVRHLGTESGVGLLERFRAVTSQRRKVLASLSDDEWNAPTTTPSGPDSYGRFMRIRIFDCWMHEQDIRAAVQRPSSDDELGGPASPLVLDEIAATMGFVVGKLAKAPDGSRVLLELTGPLSRSIRVSVDGRARVVDDFGGPAPTATIRLDGLQFTRLAGGRPMSPARSQDVELGGDKELAGHILERLNFVI

>A18298
VTTPGRPLTTLDKSDVLAGLFAVWHSLDALLDGLLETDWQATSPLPGWDVKAVVSHIIGTESFLLGIAAPEPDTDVSALAHVRNPIGVMNECWVRHLGTESGVGLLERFRAVTSQRRKVLASLSDDEWNAPTTTPSGPDSYGRFMRIRIFDCWMHEQDIRAAVQRPSSDDELGGPASPLVLDEIAATMGFVVGKLAKAPDGSRVLLELTGPLSRSIRVSVDGRARVVDDFGGPAPTATIRLDGLQFTRLAGGRPMSPARSQDVELGGDKELAGHILERLNFVI

>A30702
VTTPGRPLTTLDKSDVLAGLFAVWHSLDALLDGLLETDWQATSPLPGWDVKAVVSHIIGTESFLLGIAAPEPDTDVSALAHVRNPIGVMNECWVRHLGTESGVGLLERFRAVTSQRRKVLASLSDDEWNAPTTTPSGPDSYGRFMRIRIFDCWMHEQDIRAAVQRPSSDDELGGPASPLVLDEIAATMGFVVGKLAKAPDGSRVLLELTGPLSRSIRVSVDGRARVVDDFGGPAPTATIRLDGLQFTRLAGGRPMSPARSQDVELGGDKELAGHILERLNFVI

>A34671
VTTPGRPLTTLDKSDVLAGLFAVWHSLDALLDGLLETDWQATSPLPGWDVKAVVSHIIGTESFLLGIAAPEPDTDVSALAHVRNPIGVMNECWVRHLGTESGVGLLERFRAVTSQRRKVLASLSDDEWNAPTTTPSGPDSYGRFMRIRIFDCWMHEQDIRAAVQRPSSDDELGGPASPLVLDEIAATMGFVVGKLAKAPDGSRVLLELTGPLSRSIRVSVDGRARVVDDFGGPAPTATIRLDGLQFTRLAGGRPMSPARSQDVELGGDKELAGHILERLNFVI

>A38724
VTTPGRPLTTLDKSDVLAGLFAVWHSLDALLDGLLETDWQATSPLPGWDVKAVVSHIIGTESFLLGIAAPEPDTDVSALAHVRNPIGVMNECWVRHLGTESGVGLLERFRAVTSQRRKVLASLSDDEWNAPTTTPSGPDSYGRFMRIRIFDCWMHEQDIRAAVQRPSSDDELGGPASPLVLDEIAATMGFVVGKLAKAPDGSRVLLELTGPLSRSIRVSVDGRARVVDDFGGPAPTATIRLDGLQFTRLAGGRPMSPARSQDVELGGDKELAGHILERLNFVI

>A69883
VTTPGRPLTTLDKSDVLAGLFAVWHSLDALLDGLLETDWQATSPLPGWDVKAVVSHIIGTESFLLGIAAPEPDTDVSALAHVRNPIGVMNECWVRHLGTESGVGLLERFRAVTSQRRKVLASLSDDEWNAPTTTPSGPDSYGRFMRIRIFDCWMHEQDIRAAVQRPSSDDELGGPASPLVLDEIAATMGFVVGKLAKAPDGSRVLLELTGPLSRSIRVSVDGRARVVDDFGGPAPTATIRLDGLQFTRLAGGRPMSPARSQDVELGGDKELAGHILERLNFVI

>A73903
VTTPGRPLTTLDKSDVLAGLFAVWHSLDALLDGLLETDWQATSPLPGWDVKAVVSHIIGTESFLLGIAAPEPDTDVSALAHVRNPIGVMNECWVRHLGTESGVGLLERFRAVTSQRRKVLASLSDDEWNAPTTTPSGPDSYGRFMRIRIFDCWMHEQDIRAAVQRPSSDDELGGPASPLVLDEIAATMGFVVGKLAKAPDGSRVLLELTGPLSRSIRVSVDGRARVVDDFGGPAPTATIRLDGLQFTRLAGGRPMSPARSQDVELGGDKELAGHILERLNFVI

>A47146
VTTPGRPLTTLDKSDVLAGLFAVWHSLDALLDGLLETDWQATSPLPGWDVKAVVSHIIGTESFLLGIAAPEPDTDVSALAHVRNPIGVMNECWVRHLGTESGVGLLERFRAVTSQRRKVLASLSDDEWNAPTTTPSGPDSYGRFMRIRIFDCWMHEQDIRAAVQRPSSDDELGGPASPLVLDEIAATMGFVVGKLAKAPDGSRVLLELTGPLSRSIRVSVDGRARVVDDFGGPAPTATIRLDGLQFTRLAGGRPMSPARSQDVELGGDKELAGHILERLNFVI
