# Supplementary material for: POTION: an end-to-end pipeline for positive Darwinian selection detection in genome-scale data through phylogenetic comparison of protein-coding genes
Source: BMC Genomics. 2015 Aug 1;16(1):567. doi: 10.1186/s12864-015-1765-0 (PMC4521464; doi:10.1186/s12864-015-1765-0)
Supplement: Additional file 4: — Alignment data for MYC dataset. Compressed text files in .tgz format, untrimmed and trimmed alignment data for MYC dataset as produced by POTION. Data in fasta and phylip format. [file 12864_2015_1765_MOESM4_ESM.tgz › alignments/ORTHOMCL2959.cluster.aa.fa.aln]

>A6030
VIDGAPPSDPPEPSQHEELPDRLRVHSLARTLGTTSRRVLDALTALDGRVRSAHSTVDRVDAVRVRDLLATHLETAGVLAASVHAPEASEEPESRLMLETQETRNADVERPHYMPLFVAPQPIPEPLADDEDVDDGPDYVADDSDADDEGQLDRPANRRRRRGRRGRGRGRGEQGGSDGDPVDQQSEPRAQQFTSADAAETDDGDDRDSEDTEAGDNGEDENGSLEAGNRRRRRRRRRKSASGDDNDAALEGPLPDDPPNTVVHERVPRAGDKAGNSQDGGSGSTEIKGIDGSTRLEAKRQRRRDGRDAGRRRPPVLSEAEFLARREAVERVMVVRDRVRTEPPLPGTRYTQIAVLEDGIVVEHFVTSAASASLVGNIYLGIVQNVLPSMEAAFVDIGRGRNGVLYAGEVNWDAAGLGGADRKIEQALKPGDYVVVQVSKDPVGHKGARLTTQVSLAGRFLVYVPGASSTGISRKLPDTERQRLKEILREVVPSDAGVIIRTASEGVKEDDIRADVARLRERW-EQIEAKAQETKEKAAGAAVALYEEPDVLVKVIRDLFNEDFVGLIVSGDEAWNTINEYVNSVAPELVSKLTKYESADGPDGQSAPDVFTVHRIDEQLAKAMDRKVWLPSGGTLVIDRTEAMTVIDVNTGKFTGAGGNLEQTVTKNNLEAAEEIVRQLRLRDIGGIVVIDFIDMVLESNRDLVLRRLTESLARDRTRHQVSEVTSLGLVQLTRKRLGTGLIEAFSTSCPNCSGRGILLHADPVDSAAATGRKSEPGARRGKRSKKSRSEESSDRSMVAKVPVHAPGEHPMFKAMAAGLSSLAGRGDEESGEPAAELAEQAGDQPPTDLDDTAQADFEDTEDTDEDEDELDADEDLEDLDDEDLDEDLDVEDSDSDDEDSDEDAADADVDEEDAAGLDGSPGEVDVPGVTELAPTRPRRRVAGRPAGPPIRLD

>A53803
--------------------------------------VLDALTALDGRVRSAHSTVDRVDAVRVRDLLATHLETAGVLAASVHAPEASEEPESRLMLETQETRNADVERPHYMPLFVAPQPIPEPLADDEDVDDGPDYVADDSDADDEGQLDRPANRRRRRGRRGRGRGRGEQGGSDGDPVDQQSEPRAQQFTSADAAETDDGDDRDSEDTEAGDNGEDENGSLEAGNRRRRRRRRRKSASGDDNDAALEGPLPDDPPNTVVHERVPRAGDKAGNSQDGGSGSTEIKGIDGSTRLEAKRQRRRDGRDAGRRRPPVLSEAEFLARREAVERVMVVRDRVRTEPPLPGTRYTQIAVLEDGIVVEHFVTSAASASLVGNIYLGIVQNVLPSMEAAFVDIGRGRNGVLYAGEVNWDAAGLGGADRKIEQALKPGDYVVVQVSKDPVGHKGARLTTQVSLAGRFLVYVPGASSTGISRKLPDTERQRLKEILREVVPSDAGVIIRTASEGVKEDDIRADVARLRERW-EQIEAKAQETKEKAAGAAVALYEEPDVLVKVIRDLFNEDFVGLIVSGDEAWNTINEYVNSVAPELVSKLTKYESADGPDGQSAPDVFTVHRIDEQLAKAMDRKVWLPSGGTLVIDRTEAMTVIDVNTGKFTGAGGNLEQTVTKNNLEAAEEIVRQLRLRDIGGIVVIDFIDMVLESNRDLVLRRLTESLARDRTRHQVSEVTSLGLVQLTRKRLGTGLIEAFSTSCPNCSGRGILLHADPVDSAAATGRKSEPGARRGKRSKKSRSEESSDRSMVAKVPVHAPGEHPMFKAMAAGLSSLAGRGDEESGEPAAELAEQAGDQPPTDLDDTAQADFEDTEDTDEDEDELDADEDLEDLDDEDLDEDLDVEDSDSDDEDSDEDAADADVDEEDAAGLDGSPGEVDVPGVTELAPTRPRRRVAGRPAGPPIRLD

>A56702
VIDGAPPSDPPEPSQHEELPDRLRVHSLARTLGTTSRRVLDALTALDGRVRSAHSTVDRVDAVRVRDLLATHLETAGVLAASVHAPEASEEPESRLMLETQETRNADVERPHYMPLFVAPQPIPEPLADDEDVDDGPDYVADDSDADDEGQLDRPANRRRRRGRRGRGRGRGEQGGSDGDPVDQQSEPRAQQFTSADAAETDDGDDRDSEDTEAGDNGEDENGSLEAGNRRRRRRRRRKSASGDDNDAALEGPLPDDPPNTVVHERVPRAGDKAGNSQDGGSGSTEIKGIDGSTRLEAKRQRRRDGRDAGRRRPPVLSEAEFLARREAVERVMVVRDRVRTEPPLPGTRYTQIAVLEDGIVVEHFVTSAASASLVGNIYLGIVQNVLPSMEAAFVDIGRGRNGVLYAGEVNWDAAGLGGADRKIEQALKPGDYVVVQVSKDPVGHKGARLTTQVSLAGRFLVYVPGASSTGISRKLPDTERQRLKEILREVVPSDAGVIIRTASEGVKEDDIRADVARLRERW-EQIEAKAQETKEKAAGAAVALYEEPDVLVKVIRDLFNEDFVGLIVSGDEAWNTINEYVNSVAPELVSKLTKYESADGPDGQSAPDVFTVHRIDEQLAKAMDRKVWLPSGGTLVIDRTEAMTVIDVNTGKFTGAGGNLEQTVTKNNLEAAEEIVRQLRLRDIGGIVVIDFIDMVLESNRDLVLRRLTESLARDRTRHQVSEVTSLGLVQLTRKRLGTGLIEAFSTSCPNCSGRGILLHADPVDSAAATGRKSEPGARRGKRSKKSRSEESSDRSMVAKVPVHAPGEHPMFKAMAAGLSSLAGRGDEESGEPAAELAEQAGDQPPTDLDDTAQADFEDTEDTDEDEDELDADEDLEDLDDEDLDEDLDVEDSDSDDEDSDEDAADADVDEEDAAGLDGSPGEVDVPGVTELAPTRPRRRVAGRPAGPPIRLD

>A61607
VIDGAPPSDPPEPSQHEELPDRLRVHSLARTLGTTSRRVLDALTALDGRVRSAHSTVDRVDAVRVRDLLATHLETAGVLAASVHAPEASEEPESRLMLETQETRNADVERPHYMPLFVAPQPIPEPLADDEDVDDGPDYVADDSDADDEGQLDRPANRRRRRGRRGRGRGRGEQGGSDGDPVDQQSEPRAQQFTSADAAETDDGDDRDSEDTEAGDNGEDENGSLEAGNRRRRRRRRRKSASGDDNDAALEGPLPDDPPNTVVHERVPRAGDKAGNSQDGGSGSTEIKGIDGSTRLEAKRQRRRDGRDAGRRRPPVLSEAEFLARREAVERVMVVRDRVRTEPPLPGTRYTQIAVLEDGIVVEHFVTSAASASLVGNIYLGIVQNVLPSMEAAFVDIGRGRNGVLYAGEVNWDAAGLGGADRKIEQALKPGDYVVVQVSKDPVGHKGARLTTQVSLAGRFLVYVPGASSTGISRKLPDTERQRLKEILREVVPSDAGVIIRTASEGVKEDDIRADVARLRERW-EQIEAKAQETKEKAAGAAVALYEEPDVLVKVIRDLFNEDFVGLIVSGDEAWNTINEYVNSVAPELVSKLTKYESADGPDGQSAPDVFTVHRIDEQLAKAMDRKVWLPSGGTLVIDRTEAMTVIDVNTGKFTGAGGNLEQTVTKNNLEAAEEIVRQLRLRDIGGIVVIDFIDMVLESNRDLVLRRLTESLARDRTRHQVSEVTSLGLVQLTRKRLGTGLIEAFSTSCPNCSGRGILLHADPVDSAAATGRKSEPGARRGKRSKKSRSEESSDRSMVAKVPVHAPGEHPMFKAMAAGLSSLAGRGDEESGEPAAELAEQAGDQPPTDLDDTAQADFEDTEDTDEDEDELDADEDLEDLDDEDLDEDLDVEDSDSDDEDSDEDAADADVDEEDAAGLDGSPGEVDVPGVTELAPTRPRRRVAGRPAGPPIRLD

>A65339
VIDGAPPSDPPEPSQHEELPDRLRVHSLARTLGTTSRRVLDALTALDGRVRSAHSTVDRVDAVRVRDLLATHLETAGVLAASVHAPEASEEPESRLMLETQETRNADVERPHYMPLFVAPQPIPEPLADDEDVDDGPDYVADDSDADDEGQLDRPANRRRRRGRRGRGRGRGEQGGSDGDPVDQQSEPRAQQFTSADAAETDDGDDRDSEDTEAGDNGEDENGSLEAGNRRRRRRRRRKSASGDDNDAALEGPLPDDPPNTVVHERVPRAGDKAGNSQDGGSGSTEIKGIDGSTRLEAKRQRRRDGRDAGRRRPPVLSEAEFLARREAVERVMVVRDRVRTEPPLPGTRYTQIAVLEDGIVVEHFVTSAASASLVGNIYLGIVQNVLPSMEAAFVDIGRGRNGVLYAGEVNWDAAGLGGADRKIEQALKPGDYVVVQVSKDPVGHKGARLTTQVSLAGRFLVYVPGASSTGISRKLPDTERQRLKEILREVVPSDAGVIIRTASEGVKEDDIRADVARLRERW-EQIEAKAQETKEKAAGAAVALYEEPDVLVKVIRDLFNEDFVGLIVSGDEAWNTINEYVNSVAPELVSKLTKYESADGPDGQSAPDVFTVHRIDEQLAKAMDRKVWLPSGGTLVIDRTEAMTVIDVNTGKFTGAGGNLEQTVTKNNLEAAEEIVRQLRLRDIGGIVVIDFIDMVLESNRDLVLRRLTESLARDRTRHQVSEVTSLGLVQLTRKRLGTGLIEAFSTSCPNCSGRGILLHADPVDSAAATGRKSEPGARRGKRSKKSRSEESSDRSMVAKVPVHAPGEHPMFKAMAAGLSSLAGRGDEESGEPAAELAEQAGDQPPTDLDDTAQADFEDTEDTDEDEDELDADEDLEDLDDEDLDEDLDVEDSDSDDEDSDEDAADADVDEEDAAGLDGSPGEVDVPGVTELAPTRPRRRVAGRPAGPPIRLD

>A2214
VIDGAPPSDPPEPSQHEELPDRLRVHSLARTLGTTSRRVLDALTALDGRVRSAHSTVDRVDAVRVRDLLATHLETAGVLAASVHAPEASEEPESRLMLETQETRNADVERPHYMPLFVAPQPIPEPLADDEDVDDGPDYVADDSDADDEGQLDRPANRRRRRGRRGRGRGRGEQGGSDGDPVDQQSEPRAQQFTSADAAETDDGDDRDSEDTEAGDNGEDENGSLEAGNRRRRRRRRRKSASGDDNDAALEGPLPDDPPNTVVHERVPRAGDKAGNSQDGGSGSTEIKGIDGSTRLEAKRQRRRDGRDAGRRRPPVLSEAEFLARREAVERVMVVRDRVRTEPPLPGTRYTQIAVLEDGIVVEHFVTSAASASLVGNIYLGIVQNVLPSMEAAFVDIGRGRNGVLYAGEVNWDAAGLGGADRKIEQALKPGDYVVVQVSKDPVGHKGARLTTQVSLAGRFLVYVPGASSTGISRKLPDTERQRLKEILREVVPSDAGVIIRTASEGVKEDDIRADVARLRERWGEQIEAKAQETKEKAAGAAVALYEEPDVLVKVIRDLFNEDFVGLIVSGDEAWNAINEYVNSVAPELVSKLTKYESADGPDGQSAPDVFTVHRIDEQLAKAMDRKVWLPSGGTLVIDRTEAMTVIDVNTGKFTGAGGNLEQTVTKNNLEAAEEIVRQLRLRDIGGIVVIDFIDMVLESNRDLVLRRLTESLARDRTRHQVSEVTSLGLVQLTRKRLGTGLIEAFSTSCPNCSGRGILLHADPVDSAAATGRKSEPGARRGKRSKKSRSEESSDRSMVAKVPVHAPGEHPMFKAMAAGLSSLAGRGDEESGEPAAELAEQAGDQPPTDLDDTAQADFEDTEDTDEDEDELDADEDLEDLDDEDLDEDLDVEDSDSDDEDSDEDAADADVDEEDAAGLDGSPGEVDVPGVTELAPTRPRRRVAGRPAGPPIRLD

>A50187
VIDGAPPSDPPEPSQHEELPDRLRVHSLARTLGTTSRRVLDALTALDGRVRSAHSTVDRVDAVRVRDLLATHLETAGVLAASVHAPEASEEPESRLMLETQETRNADVERPHYMPLFVAPQPIPEPLADDEDVDDGPDYVADDSDADDEGQLDRPANRRRRRGRRGRGRGRGEQGGSDGDPVDQQSEPRAQQFTSADAAETDDGDDRDSEDTEAGDNGEDENGSLEAGNRRRRRRRRRKSASGDDNDAALEGPLPDDPPNTVVHERVPRAGDKAGNSQDGGSGSTEIKGIDGSTRLEAKRQRRRDGRDAGRRRPPVLSEAEFLARREAVERVMVVRDRVRTEPPLPGTRYTQIAVLEDGIVVEHFVTSAASASLVGNIYLGIVQNVLPSMEAAFVDIGRGRNGVLYAGEVNWDAAGLGGADRKIEQALKPGDYVVVQVSKDPVGHKGARLTTQVSLAGRFLVYVPGASSTGISRKLPDTERQRLKEILREVVPSDAGVIIRTASEGVKEDDIRADVARLRERW-EQIEAKAQETKEKAAGAAVALYEEPDVLVKVIRDLFNEDFVGLIVSGDEAWNTINEYVNSVAPELVSKLTKYESADGPDGQSAPDVFTVHRIDEQLAKAMDRKVWLPSGGTLVIDRTEAMTVIDVNTGKFTGAGGNLEQTVTKNNLEAAEEIVRQLRLRDIGGIVVIDFIDMVLESNRDLVLRRLTESLARDRTRHQVSEVTSLGLVQLTRKRLGTGLIEAFSTSCPNCSGRGILLHADPVDSAAATGRKSEPGARRGKRSKKSRSEESSDRSMVAKVPVHAPGEHPMFKAMAAGLSSLAGRGDEESGEPAAELAEQAGDQPPTDLDDTAQADFEDTEDTDEDEDELDADEDLEDLDDEDLDEDLDVEDSDSDDEDSDEDAADADVDEEDAAGLDGSPGEVDVPGVTELAPTRPRRRVAGRPAGPPIRLD

>A9970
VIDGAPPSDPPEPSQHEELPDRLRVHSLARTLGTTSRRVLDALTALDGRVRSAHSTVDRVDAVRVRDLLATHLETAGVLAASVHAPEASEEPESRLMLETQETRNADVERPHYMPLFVAPQPIPEPLADDEDVDDGPDYVADDSDADDEGQLDRPANRRRRRGRRGRGRGRGEQGGSDGDPVDQQSEPRAQQFTSADAAETDDGDDRDSEDTEAGDNGEDENGSLEAGNRRRRRRRRRKSASGDDNDAALEGPLPDDPPNTVVHERVPRAGDKAGNSQDGGSGSTEIKGIDGSTRLEAKRQRRRDGRDAGRRRPPVLSEAEFLARREAVERVMVVRDRVRTEPPLPGTRYTQIAVLEDGIVVEHFVTSAASASLVGNIYLGIVQNVLPSMEAAFVDIGRGRNGVLYAGEVNWDAAGLGGADRKIEQALKPGDYVVVQVSKDPVGHKGARLTTQVSLAGRFLVYVPGASSTGISRKLPDTERQRLKEILREVVPSDAGVIIRTASEGVKEDDIRADVARLRERW-EQIEAKAQETKEKAAGAAVALYEEPDVLVKVIRDLFNEDFVGLIVSGDEAWNTINEYVNSVAPELVSKLTKYESADGPDGQSAPDVFTVHRIDEQLAKAMDRKVWLPSGGTLVIDRTEAMTVIDVNTGKFTGAGGNLEQTVTKNNLEAAEEIVRQLRLRDIGGIVVIDFIDMVLESNRDLVLRRLTESLARDRTRHQVSEVTSLGLVQLTRKRLGTGLIEAFSTSCPNCSGRGILLHADPVDSAAATGRKSEPGARRGKRSKKSRSEESSDRSMVAKVPVHAPGEHPMFKAMAAGLSSLAGRGDEESGEPAAELAEQAGDQPPTDLDDTAQADFEDTEDTDEDEDELDADEDLEDLDDEDLDEDLDVEDSDSDDEDSDEDAADADVDEEDAAGLDGSPGEVDVPGVTELAPTRPRRRVAGRPAGPPIRLD

>A12991
VIDGAPPSDPPEPSQHEELPDRLRVHSLARTLGTTSRRVLDALTALDGRVRSAHSTVDRVDAVRVRDLLATHLETAGVLAASVHAPEASEEPESRLMLETQETRNADVERPHYMPLFVAPQPIPEPLADDEDVDDGPDYVADDSDADDEGQLDRPANRRRRRGRRGRGRGRGEQGGSDGDPVDQQSEPRAQQFTSADAAETDDGDDRDSEDTEAGDNGEDENGSLEAGNRRRRRRRRRKSASGDDNDAALEGPLPDDPPNTVVHERVPRAGDKAGNSQDGGSGSTEIKGIDGSTRLEAKRQRRRDGRDAGRRRPPVLSEAEFLARREAVERVMVVRDRVRTEPPLPGTRYTQIAVLEDGIVVEHFVTSAASASLVGNIYLGIVQNVLPSMEAAFVDIGRGRNGVLYAGEVNWDAAGLGGADRKIEQALKPGDYVVVQVSKDPVGHKGARLTTQVSLAGRFLVYVPGASSTGISRKLPDTERQRLKEILREVVPSDAGVIIRTASEGVKEDDIRADVARLRERW-EQIEAKAQETKEKAAGAAVALYEEPDVLVKVIRDLFNEDFVGLIVSGDEAWNTINEYVNSVAPELVSKLTKYESADGPDGQSAPDVFTVHRIDEQLAKAMDRKVWLPSGGTLVIDRTEAMTVIDVNTGKFTGAGGNLEQTVTKNNLEAAEEIVRQLRLRDIGGIVVIDFIDMVLESNRDLVLRRLTESLARDRTRHQVSEVTSLGLVQLTRKRLGTGLIEAFSTSCPNCSGRGILLHADPVDSAAATGRKSEPGARRGKRSKKSRSEESSDRSMVAKVPVHAPGEHPMFKAMAAGLSSLAGRGDEESGEPAAELAEQAGDQPPTDLDDTAQADFEDTEDTDEDEDELDADEDLEDLDDEDLDEDLDVEDSDSDDEDSDEDAADADVDEEDAAGLDGSPGEVDVPGVTELAPTRPRRRVAGRPAGPPIRLD

>A21436
VIDGAPPSDPPEPSQHEELPDRLRVHSLARTLGTTSRRVLDALTALDGRVRSAHSTVDRVDAVRVRDLLATHLETAGVLAASVHAPEASEEPESRLMLETQETRNADVERPHYMPLFVAPQPIPEPLADDEDVDDGPDYVADDSDADDEGQLDRPANRRRRRGRRGRGRGRGEQGGSDGDPVDQQSEPRAQQFTSADAAETDDGDDRDSEDTEAGDNGEDENGSLEAGNRRRRRRRRRKSASGDDNDAALEGPLPDDPPNTVVHERVPRAGDKAGNSQDGGSGSTEIKGIDGSTRLEAKRQRRRDGRDAGRRRPPVLSEAEFLARREAVERVMVVRDRVRTEPPLPGTRYTQIAVLEDGIVVEHFVTSAASASLVGNIYLGIVQNVLPSMEAAFVDIGRGRNGVLYAGEVNWDAAGLGGADRKIEQALKPGDYVVVQVSKDPVGHKGARLTTQVSLAGRFLVYVPGASSTGISRKLPDTERQRLKEILREVVPSDAGVIIRTASEGVKEDDIRADVARLRERW-EQIEAKAQETKEKAAGAAVALYEEPDVLVKVIRDLFNEDFVGLIVSGDEAWNTINEYVNSVAPELVSKLTKYESADGPDGQSAPDVFTVHRIDEQLAKAMDRKVWLPSGGTLVIDRTEAMTVIDVNTGKFTGAGGNLEQTVTKNNLEAAEEIVRQLRLRDIGGIVVIDFIDMVLESNRDLVLRRLTESLARDRTRHQVSEVTSLGLVQLTRKRLGTGLIEAFSTSCPNCSGRGILLHADPVDSAAATGRKSEPGARRGKRSKKSRSEESSDRSMVAKVPVHAPGEHPMFKAMAAGLSSLAGRGDEESGEPAAELAEQAGDQPPTDLDDTAQADFEDTEDTDEDEDELDADEDLEDLDDEDLDEDLDVEDSDSDDEDSDEDAADADVDEEDAAGLDGSPGEVDVPGVTELAPTRPRRRVAGRPAGPPIRLD

>A17700
VIDGAPPSDPPEPSQHEELPDRLRVHSLARTLGTTSRRVLDALTALDGRVRSAHSTVDRVDAVRVRDLLATHLETAGVLAASVHAPEASEEPESRLMLETQETRNADVERPHYMPLFVAPQPIPEPLADDEDVDDGPDYVADDSDADDEGQLDRPANRRRRRGRRGRGRGRGEQGGSDGDPVDQQSEPRAQQFTSADAAETDDGDDRDSEDTEAGDNGEDENGSLEAGNRRRRRRRRRKSASGDDNDAALEGPLPDDPPNTVVHERVPRAGDKAGNSQDGGSGSTEIKGIDGSTRLEAKRQRRRDGRDAGRRRPPVLSEAEFLARREAVERVMVVRDRVRTEPPLPGTRYTQIAVLEDGIVVEHFVTSAASASLVGNIYLGIVQNVLPSMEAAFVDIGRGRNGVLYAGEVNWDAAGLGGADRKIEQALKPGDYVVVQVSKDPVGHKGARLTTQVSLAGRFLVYVPGASSTGISRKLPDTERQRLKEILREVVPSDAGVIIRTASEGVKEDDIRADVARLRERW-EQIEAKAQETKEKAAGAAVALYEEPDVLVKVIRDLFNEDFVGLIVSGDEAWNTINEYVNSVAPELVSKLTKYESADGPDGQSAPDVFTVHRIDEQLAKAMDRKVWLPSGGTLVIDRTEAMTVIDVNTGKFTGAGGNLEQTVTKNNLEAAEEIVRQLRLRDIGGIVVIDFIDMVLESNRDLVLRRLTESLARDRTRHQVSEVTSLGLVQLTRKRLGTGLIEAFSTSCPNCSGRGILLHADPVDSAAATGRKSEPGARRGKRSKKSRSEESSDRSMVAKVPVHAPGEHPMFKAMAAGLSSLAGRGDEESGEPAAELAEQAGDQPPTDLDDTAQADFEDTEDTDEDEDELDADEDLEDLDDEDLDEDLDVEDSDSDDEDSDEDAADADVDEEDAAGLDGSPGEVDVPGVTELAPTRPRRRVAGRPAGPPIRLD

>A30028
VIDGAPPSDPPEPSQHEELPDRLRVHSLARTLGTTSRRVLDALTALDGRVRSAHSTVDRVDAVRVRDLLATHLETAGVLAASVHAPEASEEPESRLMLETQETRNADVERPHYMPLFVAPQPIPEPLADDEDVDDGPDYVADDSDADDEGQLDRPANRRRRRGRRGRGRGRGEQGGSDGDPVDQQSEPRAQQFTSADAAETDDGDDRDSEDTEAGDNGEDENGSLEAGNRRRRRRRRRKSASGDDNDAALEGPLPDDPPNTVVHERVPRAGDKAGNSQDGGSGSTEIKGIDGSTRLEAKRQRRRDGRDAGRRRPPVLSEAEFLARREAVERVMVVRDRVRTEPPLPGTRYTQIAVLEDGIVVEHFVTSAASASLVGNIYLGIVQNVLPSMEAAFVDIGRGRNGVLYAGEVNWDAAGLGGADRKIEQALKPGDYVVVQVSKDPVGHKGARLTTQVSLAGRFLVYVPGASSTGISRKLPDTERQRLKEILREVVPSDAGVIIRTASEGVKEDDIRADVARLRERW-EQIEAKAQETKEKAAGAAVALYEEPDVLVKVIRDLFNEDFVGLIVSGDEAWNTINEYVNSVAPELVSKLTKYESADGPDGQSAPDVFTVHRIDEQLAKAMDRKVWLPSGGTLVIDRTEAMTVIDVNTGKFTGAGGNLEQTVTKNNLEAAEEIVRQLRLRDIGGIVVIDFIDMVLESNRDLVLRRLTESLARDRTRHQVSEVTSLGLVQLTRKRLGTGLIEAFSTSCPNCSGRGILLHADPVDSAAATGRKSEPGARRGKRSKKSRSEESSDRSMVAKVPVHAPGEHPMFKAMAAGLSSLAGRGDEESGEPAAELAEQAGDQPPTDLDDTAQADFEDTEDTDEDEDELDADEDLEDLDDEDLDEDLDVEDSDSDDEDSDEDAADADVDEEDAAGLDGSPGEVDVPGVTELAPTRPRRRVAGRPAGPPIRLD

>A34017
VIDGAPPSDPPEPSQHEELPDRLRVHSLARTLGTTSRRVLDALTALDGRVRSAHSTVDRVDAVRVRDLLATHLETAGVLAASVHAPEASEEPESRLMLETQETRNADVERPHYMPLFVAPQPIPEPLADDEDVDDGPDYVADDSDADDEGQLDRPANRRRRRGRRGRGRGRGEQGGSDGDPVDQQSEPRAQQFTSADAAETDDGDDRDSEDTEAGDNGEDENGSLEAGNRRRRRRRRRKSASGDDNDAALEGPLPDDPPNTVVHERVPRAGDKAGNSQDGGSGSTEIKGIDGSTRLEAKRQRRRDGRDAGRRRPPVLSEAEFLARREAVERVMVVRDRVRTEPPLPGTRYTQIAVLEDGIVVEHFVTSAASASLVGNIYLGIVQNVLPSMEAAFVDIGRGRNGVLYAGEVNWDAAGLGGADRKIEQALKPGDYVVVQVSKDPVGHKGARLTTQVSLAGRFLVYVPGASSTGISRKLPDTERQRLKEILREVVPSDAGVIIRTASEGVKEDDIRADVARLRERW-EQIEAKAQETKEKAAGAAVALYEEPDVLVKVIRDLFNEDFVGLIVSGDEAWNTINEYVNSVAPELVSKLTKYESADGPDGQSAPDVFTVHRIDEQLAKAMDRKVWLPSGGTLVIDRTEAMTVIDVNTGKFTGAGGNLEQTVTKNNLEAAEEIVRQLRLRDIGGIVVIDFIDMVLESNRDLVLRRLTESLARDRTRHQVSEVTSLGLVQLTRKRLGTGLIEAFSTSCPNCSGRGILLHADPVDSAAATGRKSEPGARRGKRSKKSRSEESSDRSMVAKVPVHAPGEHPMFKAMAAGLSSLAGRGDEESGEPAAELAEQAGDQPPTDLDDTAQADFEDTEDTDEDEDELDADEDLEDLDDEDLDEDLDVEDSDSDDEDSDEDAADADVDEEDAAGLDGSPGEVDVPGVTELAPTRPRRRVAGRPAGPPIRLD

>A38052
VIDGAPPSDPPEPSQHEELPDRLRVHSLARTLGTTSRRVLDALTALDGRVRSAHSTVDRVDAVRVRDLLATHLETAGVLAASVHAPEASEEPESRLMLETQETRNADVERPHYMPLFVAPQPIPEPLADDEDVDDGPDYVADDSDADDEGQLDRPANRRRRRGRRGRGRGRGEQGGSDGDPVDQQSEPRAQQFTSADAAETDDGDDRDSEDTEAGDNGEDENGSLEAGNRRRRRRRRRKSASGDDNDAALEGPLPDDPPNTVVHERVPRAGDKAGNSQDGGSGSTEIKGIDGSTRLEAKRQRRRDGRDAGRRRPPVLSEAEFLARREAVERVMVVRDRVRTEPPLPGTRYTQIAVLEDGIVVEHFVTSAASASLVGNIYLGIVQNVLPSMEAAFVDIGRGRNGVLYAGEVNWDAAGLGGADRKIEQALKPGDYVVVQVSKDPVGHKGARLTTQVSLAGRFLVYVPGASSTGISRKLPDTERQRLKEILREVVPSDAGVIIRTASEGVKEDDIRADVARLRERW-EQIEAKAQETKEKAAGAAVALYEEPDVLVKVIRDLFNEDFVGLIVSGDEAWNTINEYVNSVAPELVSKLTKYESADGPDGQSAPDVFTVHRIDEQLAKAMDRKVWLPSGGTLVIDRTEAMTVIDVNTGKFTGAGGNLEQTVTKNNLEAAEEIVRQLRLRDIGGIVVIDFIDMVLESNRDLVLRRLTESLARDRTRHQVSEVTSLGLVQLTRKRLGTGLIEAFSTSCPNCSGRGILLHADPVDSAAATGRKSEPGARRGKRSKKSRSEESSDRSMVAKVPVHAPGEHPMFKAMAAGLSSLAGRGDEESGEPAAELAEQAGDQPPTDLDDTAQADFEDTEDTDEDEDELDADEDLEDLDDEDLDEDLDVEDSDSDDEDSDEDAADADVDEEDAAGLDGSPGEVDVPGVTELAPTRPRRRVAGRPAGPPIRLD

>A69216
VIDGAPPSDPPEPSQHEELPDRLRVHSLARTLGTTSRRVLDALTALDGRVRSAHSTVDRVDAVRVRDLLATHLETAGVLAASVHAPEASEEPESRLMLETQETRNADVERPHYMPLFVAPQPIPEPLADDEDVDDGPDYVADDSDADDEGQLDRPANRRRRRGRRGRGRGRGEQGGSDGDPVDQQSEPRAQQFTSADAAETDDGDDRDSEDTEAGDNGEDENGSLEAGNRRRRRRRRRKSASGDDNDAALEGPLPDDPPNTVVHERVPRAGDKAGNSQDGGSGSTEIKGIDGSTRLEAKRQRRRDGRDAGRRRPPVLSEAEFLARREAVERVMVVRDRVRTEPPLPGTRYTQIAVLEDGIVVEHFVTSAASASLVGNIYLGIVQNVLPSMEAAFVDIGRGRNGVLYAGEVNWDAAGLGGADRKIEQALKPGDYVVVQVSKDPVGHKGARLTTQVSLAGRFLVYVPGASSTGISRKLPDTERQRLKEILREVVPSDAGVIIRTASEGVKEDDIRADVARLRERW-EQIEAKAQETKEKAAGAAVALYEEPDVLVKVIRDLFNEDFVGLIVSGDEAWNTINEYVNSVAPELVSKLTKYESADGPDGQSAPDVFTVHRIDEQLAKAMDRKVWLPSGGTLVIDRTEAMTVIDVNTGKFTGAGGNLEQTVTKNNLEAAEEIVRQLRLRDIGGIVVIDFIDMVLESNRDLVLRRLTESLARDRTRHQVSEVTSLGLVQLTRKRLGTGLIEAFSTSCPNCSGRGILLHADPVDSAAATGRKSEPGARRGKRSKKSRSEESSDRSMVAKVPVHAPGEHPMFKAMAAGLSSLAGRGDEESGEPAAELAEQAGDQPPTDLDDTAQADFEDTEDTDEDEDELDADEDLEDLDDEDLDEDLDVEDSDSDDEDSDEDAADADVDEEDAAGLDGSPGEVDVPGVTELAPTRPRRRVAGRPAGPPIRLD

>A73233
VIDGAPPSDPPEPSQHEELPDRLRVHSLARTLGTTSRRVLDALTALDGRVRSAHSTVDRVDAVRVRDLLATHLETAGVLAASVHAPEASEEPESRLMLETQETRNADVERPHYMPLFVAPQPIPEPLADDEDVDDGPDYVADDSDADDEGQLDRPANRRRRRGRRGRGRGRGEQGGSDGDPVDQQSEPRAQQFTSADAAETDDGDDRDSEDTEAGDNGEDENGSLEAGNRRRRRRRRRKSASGDDNDAALEGPLPDDPPNTVVHERVPRAGDKAGNSQDGGSGSTEIKGIDGSTRLEAKRQRRRDGRDAGRRRPPVLSEAEFLARREAVERVMVVRDRVRTEPPLPGTRYTQIAVLEDGIVVEHFVTSAASASLVGNIYLGIVQNVLPSMEAAFVDIGRGRNGVLYAGEVNWDAAGLGGADRKIEQALKPGDYVVVQVSKDPVGHKGARLTTQVSLAGRFLVYVPGASSTGISRKLPDTERQRLKEILREVVPSDAGVIIRTASEGVKEDDIRADVARLRERW-EQIEAKAQETKEKAAGAAVALYEEPDVLVKVIRDLFNEDFVGLIVSGDEAWNTINEYVNSVAPELVSKLTKYESADGPDGQSAPDVFTVHRIDEQLAKAMDRKVWLPSGGTLVIDRTEAMTVIDVNTGKFTGAGGNLEQTVTKNNLEAAEEIVRQLRLRDIGGIVVIDFIDMVLESNRDLVLRRLTESLARDRTRHQVSEVTSLGLVQLTRKRLGTGLIEAFSTSCPNCSGRGILLHADPVDSAAATGRKSEPGARRGKRSKKSRSEESSDRSMVAKVPVHAPGEHPMFKAMAAGLSSLAGRGDEESGEPAAELAEQAGDQPPTDLDDTAQADFEDTEDTDEDEDELDADEDLEDLDDEDLDEDLDVEDSDSDDEDSDEDAADADVDEEDAAGLDGSPGEVDVPGVTELAPTRPRRRVAGRPAGPPIRLD

>A46516
VIDGAPPSDPPEPSQHEELPDRLRVHSLARTLGTTSRRVLDALTALDGRVRSAHSTVDRVDAVRVRDLLATHLETAGVLAASVHAPEASEEPESRLMLETQETRNADVERPHYMPLFVAPQPIPEPLADDEDVDDGPDYVADDSDADDEGQLDRPANRRRRRGRRGRGRGRGEQGGSDGDPVDQQSEPRAQQFTSADAAETDDGDDRDSEDTEAGDNGEDENGSLEAGNRRRRRRRRRKSASGDDNDAALEGPLPDDPPNTVVHERVPRAGDKAGNSQDGGSGSTEIKGIDGSTRLEAKRQRRRDGRDAGRRRPPVLSEAEFLARREAVERVMVVRDRVRTEPPLPGTRYTQIAVLEDGIVVEHFVTSAASASLVGNIYLGIVQNVLPSMEAAFVDIGRGRNGVLYAGEVNWDAAGLGGADRKIEQALKPGDYVVVQVSKDPVGHKGARLTTQVSLAGRFLVYVPGASSTGISRKLPDTERQRLKEILREVVPSDAGVIIRTASEGVKEDDIRADVARLRERW-EQIEAKAQETKEKAAGAAVALYEEPDVLVKVIRDLFNEDFVGLIVSGDEAWNTINEYVNSVAPELVSKLTKYESADGPDGQSAPDVFTVHRIDEQLAKAMDRKVWLPSGGTLVIDRTEAMTVIDVNTGKFTGAGGNLEQTVTKNNLEAAEEIVRQLRLRDIGGIVVIDFIDMVLESNRDLVLRRLTESLARDRTRHQVSEVTSLGLVQLTRKRLGTGLIEAFSTSCPNCSGRGILLHADPVDSAAATGRKSEPGARRGKRSKKSRSEESSDRSMVAKVPVHAPGEHPMFKAMAAGLSSLAGRGDEESGEPAAELAEQAGDQPPTDLDDTAQADFEDTEDTDEDEDELDADEDLEDLDDEDLDEDLDVEDSDSDDEDSDEDAADADVDEEDAAGLDGSPGEVDVPGVTELAPTRPRRRVAGRPAGPPIRLD
