# Supplementary material for: POTION: an end-to-end pipeline for positive Darwinian selection detection in genome-scale data through phylogenetic comparison of protein-coding genes
Source: BMC Genomics. 2015 Aug 1;16(1):567. doi: 10.1186/s12864-015-1765-0 (PMC4521464; doi:10.1186/s12864-015-1765-0)
Supplement: Additional file 4: — Alignment data for MYC dataset. Compressed text files in .tgz format, untrimmed and trimmed alignment data for MYC dataset as produced by POTION. Data in fasta and phylip format. [file 12864_2015_1765_MOESM4_ESM.tgz › alignments/ORTHOMCL3421.cluster.aa.fa.aln]

>A6773
-------------------------VVHDEAGHELIERHMLEQLREVAEYTRVVLINGPRQAGKTTLLQQLHAELGGWLRSLDVDVERASARADPEGYIMSAPRPTFLDEVQCAGDPLILAIKTATDRDRRPRQFFLSGSTRFLTVPTLSESLAGRVAILDLWPLSVAERSGVRPEIIAQLFTEPQVVLGTEPAPVTRHEYLQLACAGGFPEVVQRPAGRARSRWFSDYLRTVTQRDVRELKRIEQTDRLPRFMRYLAAITAQELNVAEAARVIGVDAGTIRSDLALFETVYLVHRLPAWSRNLTAKIKKRSKIHVVDSGFAAWLRGQSADSLARPTAEGAGPIMETFVINELMKLRAATELEVDLYHFRDRDGREIDCILQTPDSRVVGVEVKASATVNVHDFRHLSFARDRLGDEFITGVLFYTGARALPFGDRLMALPINLLWNGQSVSSL

>A54472
MVDKTGQTIRQIGIRCTTKQEYFDVVVHDEAGHELIERHMLEQLREVAEYTRVVLINGPRQAGKTTLLQQLHAELGGWLRSLDVDVERASARADPEGYIMSAPRPTFLDEVQCAGDPLILAIKTATDRDRRPRQFFLSGSTRFLTVPTLSESLAGRVAILDLWPLSVAERSGVRPEIIAQLFTEPQVVLGTEPAPVTRHEYLQLACAGGFPEVVQRPAGRARSRWFSDYLRTVTQRDVRELKRIEQTDRLPRFMRYLAAITAQELNVAEAARVIGVDAGTIRSDLALFETVYLVHRLPAWSRNLTAKIKKRSKIHVVDSGFAAWLRGQSADSLARPTAEGAGPIMETFVINELMKLRAATELEVDLYHFRDRDGREIDCILQTPDSRVVGVEVKASATVNVHDFRHLSFARDRLGDEFITGVLFYTGARALPFGDRLMALPINLLWNGQSVSSL

>A58407
MVDKTGQTIRQIGIRCTTKQEYFDVVVHDEAGHELIERHMLEQLREVAEYTRVVLINGPRQAGKTTLLQQLHAELGGWLRSLDVDVERASARADPEGYIMSAPRPTFLDEVQCAGDPLILAIKTATDRDRRPRQFFLSGSTRFLTVPTLSESLAGRVAILDLWPLSVAERSGVRPEIIAQLFTEPQVVLGTEPAPVTRHEYLQLACAGGFPEVVQRPAGRARSRWFSDYLRTVTQRDVRELKRIEQTDRLPRFMRYLAAITAQELNVAEAARVIGVDAGTIRSDLALFETVYLVHRLPAWSRNLTAKIKKRSKIHVVDSGFAAWLRGQSADSLARPTAEGAGPIMETFVINELMKLRAATELEVDLHHFRDRDGREIDCILQTPDSRVVGVEVKASATVNVHDFRHLSFARDRLGDEFITGVLFYTGARALPFGDRLMALPINLLWNGQSVSSL

>A62345
-------------------------VVHDEAGHELIERHMLEQLREVAEYTRVVLINGPRQAGKTTLLQQLHAELGGWLRSLDVDVERASARADPEGYIMSAPRPTFLDEVQCAGDPLILAIKTATDRDRRPRQFFLSGSTRFLTVPTLSESLAGRVAILDLWPLSVAERSGVRPEIIAQLFTEPQVVLGTEPAPVTRHEYLQLACAGGFPEVVQRPAGRARSRWFSDYLRTVTQRDVRELKRIEQTDRLPRFMRYLAAITAQELNVAEAARVIGVDAGTIRSDLALFETVYLVHRLPAWSRNLTAKIKKRSKIHVVDSGFAAWLRGQSADSLARPTAEGAGPIMETFVINELMKLRAATELEVDLHHFRDRDGREIDCILQTPDSRVVGVEVKASATVNVHDFRHLSFARDRLGDEFITGVLFYTGARALPFGDRLMALPINLLWNGQSVSSL

>A66015
-------------------------VVHDEAGHELIERHMLEQLREVAEYTRVVLINGPRQAGKTTLLQQLHAELGGWLRSLDVDVERASARADPEGYIMSAPRPTFLDEVQCAGDPLILAIKTATDRDRRPRQFFLSGSTRFLTVPTLSESLAGRVAILDLWPLSVAERSGVRPEIIAQLFTEPQVVLGTEPAPVTRHEYLQLACAGGFPEVVQRPAGRARSRWFSDYLRTVTQRDVRELKRIEQTDRLPRFMRYLAAITAQELNVAEAARVIGVDAGTIRSDLALFETVYLVHRLPAWSRNLTAKIKKRSKIHVVDSGFAAWLRGQSADSLARPTAEGAGPIMETFVINELMKLRAATELEVDLHHFRDRDGREIDCILQTPDSRVVGVEVKASATVNVHDFRHLSFARDRLGDEFITGVLFYTGARALPFGDRLMALPINLLWNGQSVSSL

>A50863
MVDKTGQTIRQIGIRCTTKQEYFDVVVHDEAGHELIERHMLEQLREVAEYTRVVLINGPRQAGKTTLLQQLHAELGGWLRSLDVDVERASARADPEGYIMSAPRPTFLDEVQCAGDPLILAIKTATDRDRRPRQFFLSGSTRFLTVPTLSESLAGRVAILDLWPLSVAERSGVRPEIIAQLFTEPQVVLGTEPAPVTRHEYLQLACAGGFPEVVQRPAGRARSRWFSDYLRTVTQRDVRELKRIEQTDRLPRFMRYLAAITAQELNVAEAARVIGVDAGTIRSDLALFETVYLVHRLPAWSRNLTAKIKKRSKIHVVDSGFAAWLRGQSADSLARPTAEGAGPIMETFVINELMKLRAATELEVDLYHFRDRDGREIDCILQTPDSRVVGVEVKASATVNVHDFRHLSFARDRLGDEFITGVLFYTGARALPFGDRLMALPINLLWNGQSVSSL

>A10697
MVDKTGQTIRQIGIRCTTKQEYFDVVVHDEAGHELIERHMLEQLREVAEYTRVVLINGPRQAGKTTLLQQLHAELGGWLRSLDVDVERASARADPEGYIMSAPRPTFLDEVQCAGDPLILAIKTATDRDRRPRQFFLSGSTRFLTVPTLSESLAGRVAILDLWPLSVAERSGVRPEIIAQLFTEPQVVLGTEPAPVTRHEYLQLACAGGFPEVVQRPAGRARSRWFSDYLRTVTQRDVRELKRIEQTDRLPRFMRYLAAITAQELNVAEAARVIGVDAGTIRSDLALFETVYLVHRLPAWSRNLTAKIKKRSKIHVVDSGFAAWLRGQSADSLARPTAEGAGPIMETFVINELMKLRAATELEVDLHHFRDRDGREIDCILQTPDSRVVGVEVKASATVNVHDFRHLSFARDRLGDEFITGVLFYTGARALPFGDRLMALPINLLWNGQSVSSL

>A14694
MVDKTGQTIRQIGIRCTTKQEYFDVVVHDEAGHELIERHMLEQLREVAEYTRVVLINGPRQAGKTTLLQQLHAELGGWLRSLDVDVERASARADPEGYIMSAPRPTFLDEVQCAGDPLILAIKTATDRDRRPRQFFLSGSTRFLTVPTLSESLAGRVAILDLWPLSVAERSGVRPEIIAQLFTEPQVVLGTEPAPVTRHEYLQLACAGGFPEVVQRPAGRARSRWFSDYLRTVTQRDVRELKRIEQTDRLPRFMRYLAAITAQELNVAEAARVIGVDAGTIRSDLALFETVYLVHRLPAWSRNLTAKIKKRSKIHVVDSGFAAWLRGQSADSLARPTAEGAGPIMETFVINELMKLRAATELEVDLHHFRDRDGREIDCILQTPDSRVVGVEVKASATVNVHDFRHLSFARDRLGDEFITGVLFYTGARALPFGDRLMALPINLLWNGQSVSSL

>A22148
-------------------------VVHDEAGHELIERHMLEQLREVAEYTRVVLINGPRQAGKTTLLQQLHAELGGWLRSLDVDVERASARADPEGYIMSAPRPTFLDEVQCAGDPLILAIKTATDRDRRPRQFFLSGSTRFLTVPTLSESLAGRVAILDLWPLSVAERSGVRPEIIAQLFTEPQVVLGTEPAPVTRHEYLQLACAGGFPEVVQRPAGRARSRWFSDYLRTVTQRDVRELKRIEQTDRLPRFMRYLAAITAQELNVAEAARVIGVDAGTIRSDLALFETVYLVHRLPAWSRNLTAKIKKRSKIHVVDSGFAAWLRGQSADSLARPTAEGAGPIMETFVINELMKLRAATELEVDLHHFRDRDGREIDCILQTPDSRVVGVEVKASATVNVHDFRHLSFARDRLGDEFITGVLFYTGARALPFGDRLMALPINLLWNGQSVSSL

>A18376
MVDKTGQTIRQIGIRCTTKQEYFDVVVHDEAGHELIERHMLEQLREVAEYTRVVLINGPRQAGKTTLLQQLHAELGGWLRSLDVDVERASARADPEGYIMSAPRPTFLDEVQCAGDPLILAIKTATDRDRRPRQFFLSGSTRFLTVPTLSESLAGRVAILDLWPLSVAERSGVRPEIIAQLFTEPQVVLGTEPAPVTRHEYLQLACAGGFPEVVQRPAGRARSRWFSDYLRTVTQRDVRELKRIEQTDRLPRFMRYLAAITAQELNVAEAARVIGVDAGTIRSDLALFETVYLVHRLPAWSRNLTAKIKKRSKIHVVDSGFAAWLRGQSADSLARPTAEGAGPIMETFVINELMKLRAATELEVDLYHFRDRDGREIDCILQTPDSRVVGVEVKASATVNVHDFRHLSFARDRLGDEFITGVLFYTGARALPFGDRLMALPINLLWNGQSVSSL

>A30782
-------------------------VVHDEAGHELIERHMLEQLREVAEYTRVVLINGPRQAGKTTLLQQLHAELGGWLRSLDVDVERASARADPEGYIMSAPRPTFLDEVQCAGDPLILAIKTATDRDRRPRQFFLSGSTRFLTVPTLSESLAGRVAILDLWPLSVAERSGVRPEIIAQLFTEPQVVLGTEPAPVTRHEYLQLACAGGFPEVVQRPAGRARSRWFSDYLRTVTQRDVRELKRIEQTDRLPRFMRYLAAITAQELNVAEAARVIGVDAGTIRSDLALFETVYLVHRLPAWSRNLTAKIKKRSKIHVVDSGFAAWLRGQSADSLARPTAEGAGPIMETFVINELMKLRAATELEVDLYHFRDRDGREIDCILQTPDSRVVGVEVKASATVNVHDFRHLSFARDRLGDEFITGVLFYTGARALPFGDRLMALPINLLWNGQSVSSL

>A34757
-------------------------VVHDEAGHELIERHMLEQLREVAEYTRVVLINGPRQAGKTTLLQQLHAELGGWLRSLDVDVERASARADPEGYIMSAPRPTFLDEVQCAGDPLILAIKTATDRDRRPRQFFLSGSTRFLTVPTLSESLAGRVAILDLWPLSVAERSGVRPEIIAQLFTEPQVVLGTEPAPVTRHEYLQLACAGGFPEVVQRPAGRARSRWFSDYLRTVTQRDVRELKRIEQTDRLPRFMRYLAAITAQELNVAEAARVIGVDAGTIRSDLALFETVYLVHRLPAWSRNLTAKIKKRSKIHVVDSGFAAWLRGQSADSLARPTAEGAGPIMETFVINELMKLRAATELEVDLYHFRDRDGREIDCILQTPDSRVVGVEVKASATVNVHDFRHLSFARDRLGDEFITGVLFYTGARALPFGDRLMALPINLLWNGQSVSSL

>A38807
-------------------------VVHDEAGHELIERHMLEQLREVAEYTRVVLINGPRQAGKTTLLQQLHAELGGWLRSLDVDVERASARADPEGYIMSAPRPTFLDEVQCAGDPLILAIKTATDRDRRPRQFFLSGSTRFLTVPTLSESLAGRVAILDLWPLSVAERSGVRPEIIAQLFTEPQVVLGTEPAPVTRHEYLQLACAGGFPEVVQRPAGRARSRWFSDYLRTVTQRDVRELKRIEQTDRLPRFMRYLAAITAQELNVAEAARVIGVDAGTIRSDLALFETVYLVHRLPAWSRNLTAKIKKRSKIHVVDSGFAAWLRGQSADSLARPTAEGAGPIMETFVINELMKLRAATELEVDLYHFRDRDGREIDCILQTPDSRVVGVEVKASATVNVHDFRHLSFARDRLGDEFITGVLFYTGARALPFGDRLMALPINLLWNGQSVSSL

>A69965
-------------------------VVHDEAGHELIERHMLEQLREVAEYTRVVLINGPRQAGKTTLLQQLHAELGGWLRSLDVDVERASARADPEGYIMSAPRPTFLDEVQCAGDPLILAIKTATDRDRRPRQFFLSGSTRFLTVPTLSESLAGRVAILDLWPLSVAERSGVRPEIIAQLFTEPQVVLGTEPAPVTRHEYLQLACAGGFPEVVQRPAGRARSRWFSDYLRTVTQRDVRELKRIEQTDRLPRFMRYLAAITAQELNVAEAARVIGVDAGTIRSDLALFETVYLVHRLPAWSRNLTAKIKKRSKIHVVDSGFAAWLRGQSADSLARPTAEGAGPIMETFVINELMKLRAATELEVDLYHFRDRDGREIDCILQTPDSRVVGVEVKASATVNVHDFRHLSFARDRLGDEFITGVLFYTGARALPFGDRLMALPINLLWNGQSVSSL

>A73984
MVDKTGQTIRQIGIRCTTKQEYFDVVVHDEAGHELIERHMLEQLREVAEYTRVVLINGPRQAGKTTLLQQLHAELGGWLRSLDVDVERASARADPEGYIMSAPRPTFLDEVQCAGDPLILAIKTATDRDRRPRQFFLSGSTRFLTVPTLSESLAGRVAILDLWPLSVAERSGVRPEIIAQLFTEPQVVLGTEPAPVTRHEYLQLACAGGFPEVVQRPAGRARSRWFSDYLRTVTQRDVRELKRIEQTDRLPRFMRYLAAITAQELNVAEAARVIGVDAGTIRSDLALFETVYLVHRLPAWSRNLTAKIKKRSKIHVVDSGFAAWLRGQSADSLARPTAEGAGPIMETFVINELMKLRAATELEVDLYHFRDRDGREIDCILQTPDSRVVGVEVKASATVNVHDFRHLSFARDRLGDEFITGVLFYTGARALPFGDRLMALPINLLWNGQSVSSL

>A47224
-------------------------VVHDEAGHELIERHMLEQLREVAEYTRVVLINGPRQAGKTTLLQQLHAELGGWLRSLDVDVERASARADPEGYIMSAPRPTFLDEVQCAGDPLILAIKTATDRDRRPRQFFLSGSTRFLTVPTLSESLAGRVAILDLWPLSVAERSGVRPEIIAQLFTEPQVVLGTEPAPVTRHEYLQLACAGGFPEVVQRPAGRARSRWFSDYLRTVTQRDVRELKRIEQTDRLPRFMRYLAAITAQELNVAEAARVIGVDAGTIRSDLALFETVYLVHRLPAWSRNLTAKIKKRSKIHVVDSGFAAWLRGQSADSLARPTAEGAGPIMETFVINELMKLRAATELEVDLYHFRDRDGREIDCILQTPDSRVVGVEVKASATVNVHDFRHLSFARDRLGDEFITGVLFYTGARALPFGDRLMALPINLLWNGQSVSSL
