# Supplementary material for: POTION: an end-to-end pipeline for positive Darwinian selection detection in genome-scale data through phylogenetic comparison of protein-coding genes
Source: BMC Genomics. 2015 Aug 1;16(1):567. doi: 10.1186/s12864-015-1765-0 (PMC4521464; doi:10.1186/s12864-015-1765-0)
Supplement: Additional file 4: — Alignment data for MYC dataset. Compressed text files in .tgz format, untrimmed and trimmed alignment data for MYC dataset as produced by POTION. Data in fasta and phylip format. [file 12864_2015_1765_MOESM4_ESM.tgz › alignments/ORTHOMCL499.cluster.aa.fa.aln]

>A7282
-----------MVYTGSDAGDHASAPQPSGSGSVPASVNVPGLVVAAVWAVGLVAGLVALTIGHLAVAAAALVVAVMAPWCRVAYIAHGQHRVCGETLRGTPAGETASFPTGWRGLRFSTR

>A62852
-----------MVYTGSDAGDHASAPQPSGSGSVPASVNVPGLVVAAVWAVGLVAGLVALTIGHLAVAAAALVVAVMAPWCRVAYIAHGQHRVCGETLRGTPAGETASFPTGWRGLRFSTR

>A66498
-----------MVYTGSDAGDHASAPQPSGSGSVPASVNVPGLVVAAVWAVGLVAGLVALTIGHLAVAAAALVVAVMAPWCRVAYIAHGQHRVCGETLRGTPAGETASFPTGWRGLRFSTR

>A3331
-----------MVYTGSDAGDHASAPQPSGSGSVPASVNVPGLVVAAVWAVGLVAGLVALTIGHLAVAAAALVVAVMAPWCRVAYIAHGQHRVCGETLRGTPAGETASFPTGWRGLRFSTR

>A58917
LIGNLLSLGVVMVYTGSDAGDHASAPQPSGSGSVPASVNVPGLVVAAVWAVGLVAGLVALTIGHLAVAAAALVVAVMAPWCRVAYIAHGQHRVCGETLRGTPAGETASFPTGWRGLRFSTR

>A11212
---------VVMVYTGSDAGDHASAPQPSGSGSVPASVNVPGLVVAAVWAVGLVAGLVALTIGHLAVAAAALVVAVMAPWCRVAYIAHGQHRVCGETLRGTPAGETASFPTGWRGLRFSTR

>A15200
LIGNLLSLGVVMVYTGSDAGDHASAPQPSGSGSVPASVNVPGLVVAAVWAVGLVAGLVALTIGHLAVAAAALVVAVMAPWCRVAYIAHGQHRVCGETLRGTPAGETASFPTGWRGLRFSTR

>A22623
-----------MVYTGSDAGDHASAPQPSGSGSVPASVNVPGLVVAAVWAVGLVAGLVALTIGHLAVAAAALVVAVMAPWCRVAYIAHGQHRVCGETLRGTPAGETASFPTGWRGLRFSTR

>A31305
-----------MVYTGSDAGDHASAPQPSGSGSVPASVNVPGLVVAAVWAVGLVAGLVALTIGHLAVAAAALVVAVMAPWCRVAYIAHGQHRVCGETLRGTPAGETASFPTGWRGLRFSTR

>A35285
-----------MVYTGSDAGDHASAPQPSGSGSVPASVNVPGLVVAAVWAVGLVAGLVALTIGHLAVAAAALVVAVMAPWCRVAYIAHGQHRVCGETLRGTPAGETASFPTGWRGLRFSTR

>A70491
-----------MVYTGSDAGDHASAPQPSGSGSVPASVNVPGLVVAAVWAVGLVAGLVALTIGHLAVAAAALVVAVMAPWCRVAYIAHGQHRVCGETLRGTPAGETASFPTGWRGLRFSTR

>A40283
-----------MVYTGSDAGDHASAPQPSGSGSVPASVNVPGLVVAAVWAVGLVAGLVALTIGHLAVAAAALVVAVMAPWCRVAYIAHGQHRVCGETLRGTPAGETASFPTGWRGLRFSTR

>A74504
LIGNLLSLGVVMVYTGSDAGDHASAPQPSGSGSVPASVNVPGLVVAAVWAVGLVAGLVALTIGHLAVAAAALVVAVMAPWCRVAYIAHGQHRVCGETLRGTPAGETASFPTGWRGLRFSTR
