# Supplementary material for: POTION: an end-to-end pipeline for positive Darwinian selection detection in genome-scale data through phylogenetic comparison of protein-coding genes
Source: BMC Genomics. 2015 Aug 1;16(1):567. doi: 10.1186/s12864-015-1765-0 (PMC4521464; doi:10.1186/s12864-015-1765-0)
Supplement: Additional file 4: — Alignment data for MYC dataset. Compressed text files in .tgz format, untrimmed and trimmed alignment data for MYC dataset as produced by POTION. Data in fasta and phylip format. [file 12864_2015_1765_MOESM4_ESM.tgz › alignments/ORTHOMCL1114.cluster.aa.fa.aln]

>A5649
MPRARWLQSAALMGALAVVLITAAPVAADAYQVPAPPSPTASCDVISPVAIPCVALGKFADAVAAECRRVGVPDARCVLPLAHRVTQAARDAYLQSWVHRTARFQDALQDPVPLRETQWLGTHNSFNSLSDSFTVSHADSNQQLSLAQQLDIDVRALELDLHYLPRLEGHGAPGVTVCHGLGPKNANLGCTVEPLLATVLPQIANWLNAPGHTEEVILLYLEDQLKNASAYESVVATLDQVLRRADGTSLIYRPNPARRATNGCVPLPLDVSREEIRASGARAVLVGSCAPGWSAAVFDWSGVELESGSNSGYRPYPACDATYGRGVYAWRLVRYYEDSTLATALANPTRPPANPQALTPPKVPAMTDCGVNLFGFDQLLPEDGRIQASLWSWAPDEPRAGAGACALQGADGRWVAASCGDPHPAACRDAAGRWTVTPAPVVFAGAALACTAIGADFTLPRTGNQNARLHAVAGPAGGAWVHYLLPP

>A53471
------------MGALAVVLITAAPVAADAYQVPAPPSPTASCDVISPVAIPCVALGKFADAVAAECRRVGVPDARCVLPLAHRVTQAARDAYLQSWVHRTARFQDALQDPVPLRETQWLGTHNSFNSLSDSFTVSHADSNQQLSLAQQLDIDVRALELDLHYLPRLEGHGAPGVTVCHGLGPKNANLGCTVEPLLATVLPQIANWLNAPGHTEEVILLYLEDQLKNASAYESVVATLDQVLRRADGTSLIYRPNPARRATNGCVPLPLDVSREEIRASGARAVLVGSCAPGWSAAVFDWSGVELESGSNSGYRPYPACDATYGRGVYAWRLVRYYEDSTLATALANPTRPPANPQALTPPKVQAMTDCGVNLFGFDQLLPEDGRIQASLWSWAPDEPRAGAGACALQGADGRWVAASCGDPHPAACRDAAGRWTVTPAPVVFAGAALACTAIGADFTLPRTGNQNARLHAVAGPAGGAWVHYLLPP

>A57089
MPRARWLQSAALMGALAVVLITAAPVAADAYQVPAPPSPTASCDVISPVAIPCVALGKFADAVAAECRRVGVPDARCVLPLAHRVTQAARDAYLQSWVHRTARFQDALQDPVPLRETQWLGTHNSFNSLSDSFTVSHADSNQQLSLAQQLDIDVRALELDLHYLPRLEGHGAPGVTVCHGLGPKNANLGCTVEPLLATVLPQIANWLNAPGHTEEVILLYLEDQLKNASAYESVVATLDQVLRRADGTSLIYRPNPARRATNGCVPLPLDVSREEIRASGARAVLVGSCAPGWSAAVFDWSGVELESGSNSGYRPYPACDATYGRGVYAWRLVRYYEDSTLATALANPTRPPANPQALTPPKVPAMTDCGVNLFGFDQLLPEDGRIQASLWSWAPDEPRAGAGACALQGADGRWVAASCGDPHPAACRDAAGRWTVTPAPVVFAGAALACTAIGADFTLPRTGNQNARLHAVAGPAGGAWVHYLLPP

>A61235
MPRARWLQSAALMGALAVVLITAAPVAADAYQVPAPPSPTASCDVISPVAIPCVALGKFADAVAAECRRVGVPDARCVLPLAHRVTQAARDAYLQSWVHRTARFQDALQDPVPLRETQWLGTHNSFNSLSDSFTVSHADSNQQLSLAQQLDIDVRALELDLHYLPRLEGHGAPGVTVCHGLGPKNANLGCTVEPLLATVLPQIANWLNAPGHTEEVILLYLEDQLKNASAYESVVATLDQVLRRADGTSLIYRPNPARRATNGCVPLPLDVSREEIRASGARAVLVGSCAPGWSAAVFDWSGVELESGSNSGYRPYPACDATYGRGVYAWRLVRYYEDSTLATALANPTRPPANPQALTPPKVPAMTDCGVNLFGFDQLLPEDGRIQASLWSWAPDEPRAGAGACALQGADGRWVAASCGDPHPAACRDAAGRWTVTPAPVVFAGAALACTAIGADFTLPRTGNQNARLHAVAGPAGGAWVHYLLPP

>A65004
MPRARWLQSAALMGALAVVLITAAPVAADAYQVPAPPSPTASCDVISPVAIPCVALGKFADAVAAECRRVGVPDARCVLPLAHRVTQAARDAYLQSWVHRTARFQDALQDPVPLRETQWLGTHNSFNSLSDSFTVSHADSNQQLSLAQQLDIDVRALELDLHYLPRLEGHGAPGVTVCHGLGPKNANLGCTVEPLLATVLPQIANWLNAPGHTEEVILLYLEDQLKNASAYESVVATLDQVLRRADGTSLIYRPNPARRATNGCVPLPLDVSREEIRASGARAVLVGSCAPGWSAAVFDWSGVELESGSNSGYRPYPACDATYGRGVYAWRLVRYYEDSTLATALANPTRPPANPQALTPPKVPAMTDCGVNLFGFDQLLPEDGRIQASLWSWAPDEPRAGAGACALQGADGRWVAASCGDPHPAACRDAAGRWTVTPAPVVFAGAALACTAIGADFTLPRTGNQNARLHAVAGPAGGAWVHYLLPP

>A1883
MPRARWLQSAALMGALAVVLITAAPVAADAYQVPAPPSPTASCDVISPVAIPCVALGKFADAVAAECRRVGVPDARCVLPLAHRVTQAARDAYLQSWVHRTARFQDALQDPVPLRETQWLGTHNSFNSLSDSFTVSHADSNQQLSLAQQLDIDVRALELDLHYLPRLEGHGAPGVTVCHGLGPKNANLGCTVEPLLATVLPQIANWLNAPGHTEEVILLYLEDQLKNASAYESVVATLDQVLWRADGTSLIYRPNPARRATNGCVPLPLDVSREEIRASGARAVLVGSCAPGWSAAVFDWSGVELESGSNSGYRPYPACDATYGRGVYAWRLVRYYEDSTLATALANPTRPPANPQALTPPKVQAMTDCGVNLFGFDQLLPEDGRIQASLWSWAPDEPRAGAGACALQGADGRWVAASCGDPHPAACRDAAGRWTVTPAPVVFAGAALACTAIGADFTLPRTGNQNARLHAVAGPAGGAWVHYLLPP

>A49849
------------MGALAVVLITAAPVAADAYQVPAPPSPTASCDVISPVAIPCVALGKFADAVAAECRRVGVPDARCVLPLAHRVTQAARDAYLQSWVHRTARFQDALQDPVPLRETQWLGTHNSFNSLSDSFTVSHADSNQQLSLAQQLDIDVRALELDLHYLPRLEGHGAPGVTVCHGLGPKNANLGCTVEPLLATVLPQIANWLNAPGHTEEVILLYLEDQLKNASAYESVVATLDQVLRRADGTSLIYRPNPARRATNGCVPLPLDVSREEIRASGARAVLVGSCAPGWSAAVFDWSGVELESGSNSGYRPYPACDATYGRGVYAWRLVRYYEDSTLATALANPTRPPANPQALTPPKVQAMTDCGVNLFGFDQLLPEDGRIQASLWSWAPDEPRAGAGACALQGADGRWVAASCGDPHPAACRDAAGRWTVTPAPVVFAGAALACTAIGADFTLPRTGNQNARLHAVAGPAGGAWVHYLLPP

>A9616
MPRARWLQSAALMGALAVVLITAAPVAADAYQVPAPPSPTASCDVISPVAIPCVALGKFADAVAAECRRVGVPDARCVLPLAHRVTQAARDAYLQSWVHRTARFQDALQDPVPLRETQWLGTHNSFNSLSDSFTVSHADSNQQLSLAQQLDIDVRALELDLHYLPRLEGHGAPGVTVCHGLGPKNANLGCTVEPLLATVLPQIANWLNAPGHTEEVILLYLEDQLKNASAYESVVATLDQVLRRADGTSLIYRPNPARRATNGCVPLPLDVSREEIRASGARAVLVGSCAPGWSAAVFDWSGVELESGSNSGYRPYPACDATYGRGVYAWRLVRYYEDSTLATALANPTRPPANPQALTPPKVPAMTDCGVNLFGFDQLLPEDGRIQASLWSWAPDEPRAGAGACALQGADGRWVAASCGDPHPAACRDAAGRWTVTPAPVVFAGAALACTAIGADFTLPRTGNQNARLHAVAGPAGGAWVHYLLPP

>A13372
MPRARWLQSAALMGALAVVLITAAPVAADAYQVPAPPSPTASCDVISPVAIPCVALGKFADAVAAECRRVGVPDARCVLPLAHRVTQAARDAYLQSWVHRTARFQDALQDPVPLRETQWLGTHNSFNSLSDSFTVSHADSNQQLSLAQQLDIDVRALELDLHYLPRLEGHGAPGVTVCHGLGPKNANLGCTVEPLLATVLPQIANWLNAPGHTEEVILLYLEDQLKNASAYESVVATLDQVLRRADGTSLIYRPNPARRATNGCVPLPLDVSREEIRASGARAVLVGSCAPGWSAAVFDWSGVELESGSNSGYRPYPACDATYGRGVYAWRLVRYYEDSTLATALANPTRPPANPQALTPPKVPAMTDCGVNLFGFDQLLPEDGRIQASLWSWAPDEPRAGAGACALQGADGRWVAASCGDPHPAACRDAAGRWTVTPAPVVFAGAALACTAIGADFTLPRTGNQNARLHAVAGPAGGAWVHYLLPP

>A21077
MPRARWLQSAALMGALAVVLITAAPVAADAYQVPAPPSPTASCDVISPVAIPCVALGKFADAVAAECRRVGVPDARCVLPLAHRVTQAARDAYLQSWVHRTARFQDALQDPVPLRETQWLGTHNSFNSLSDSFTVSHADSNQQLSLAQQLDIDVRALELDLHYLPRLEGHGAPGVTVCHGLGPKNANLGCTVEPLLATVLPQIANWLNAPGHTEEVILLYLEDQLKNASAYESVVATLDQVLRRADGTSLIYRPNPARRATNGCVPLPLDVSREEIRASGARAVLVGSCAPGWSAAVFDWSGVELESGSNSGYRPYPACDATYGRGVYAWRLVRYYEDSTLATALANPTRPPANPQALTPPKVPAMTDCGVNLFGFDQLLPEDGRIQASLWSWAPDEPRAGAGACALQGADGRWVAASCGDPHPAACRDAAGRWTVTPAPVVFAGAALACTAIGADFTLPRTGNQNARLHAVAGPAGGAWVHYLLPP

>A17362
------------MGALAVVLITAAPVAADAYQVPAPPSPTASCDVISPVAIPCVALGKFADAVAAECRRVGVPDARCVLPLAHRVTQAARDAYLQSWVHRTARFQDALQDPVPLRETQWLGTHNSFNSLSDSFTVSHADSNQQLSLAQQLDIDVRALELDLHYLPRLEGHGAPGVTVCHGLGPKNANLGCTVEPLLATVLPQIANWLNAPGHTEEVILLYLEDQLKNASAYESVVATLDQVLRRADGTSLIYRPNPARRATNGCVPLPLDVSREEIRASGARAVLVGSCAPGWSAAVFDWSGVELESGSNSGYRPYPACDATYGRGVYAWRLVRYYEDSTLATALANPTRPPANPQALTPPKVQAMTDCGVNLFGFDQLLPEDGRIQASLWSWAPDEPRAGAGACALQGADGRWVAASCGDPHPAACRDAAGRWTVTPAPVVFAGAALACTAIGADFTLPRTGNQNARLHAVAGPAGGAWVHYLLPP

>A29637
MPRARWLQSAALMGALAVVLITAAPVAADAYQVPAPPSPTASCDVISPVAIPCVALGKFADAVAAECRRVGVPDARCVLPLAHRVTQAARDAYLQSWVHRTARFQDALQDPVPLRETQWLGTHNSFNSLSDSFTVSHADSNQQLSLAQQLDIDVRALELDLHYLPRLEGHGAPGVTVCHGLGPKNANLGCTVEPLLATVLPQIANWLNAPGHTEEVILLYLEDQLKNASAYESVVATLDQVLRRADGTSLIYRPNPARRATNGCVPLPLDVSREEIRASGARAVLVGSCAPGWSAAVFDWSGVELESGSNSGYRPYPACDATYGRGVYAWRLVRYYEDSTLATALANPTRPPANPQALTPPKVPAMTDCGVNLFGFDQLLPEDGRIQASLWSWAPDEPRAGAGACALQGADGRWVAASCGDPHPAACRDAAGRWTVTPAPVVFAGAALACTAIGADFTLPRTGNQNARLHAVAGPAGGAWVHYLLPP

>A33646
MPRARWLQSAALMGALAVVLITAAPVAADAYQVPAPPSPTASCDVISPVAIPCVALGKFADAVAAECRRVGVPDARCVLPLAHRVTQAARDAYLQSWVHRTARFQDALQDPVPLRETQWLGTHNSFNSLSDSFTVSHADSNQQLSLAQQLDIDVRALELDLHYLPRLEGHGAPGVTVCHGLGPKNANLGCTVEPLLATVLPQIANWLNAPGHTEEVILLYLEDQLKNASAYESVVATLDQVLRRADGTSLIYRPNPARRATNGCVPLPLDVSREEIRASGARAVLVGSCAPGWSAAVFDWSGVELESGSNSGYRPYPACDATYGRGVYAWRLVRYYEDSTLATALANPTRPPANPQALTPPKVPAMTDCGVNLFGFDQLLPEDGRIQASLWSWAPDEPRAGAGACALQGADGRWVAASCGDPHPAACRDAAGRWTVTPAPVVFAGAALACTAIGADFTLPRTGNQNARLHAVAGPAGGAWVHYLLPP

>A37682
MPRARWLQSAALMGALAVVLITAAPVAADAYQVPAPPSPTASCDVISPVAIPCVALGKFADAVAAECRRVGVPDARCVLPLAHRVTQAARDAYLQSWVHRTARFQDALQDPVPLRETQWLGTHNSFNSLSDSFTVSHADSNQQLSLAQQLDIDVRALELDLHYLPRLEGHGAPGVTVCHGLGPKNANLGCTVEPLLATVLPQIANWLNAPGHTEEVILLYLEDQLKNASAYESVVATLDQVLRRADGTSLIYRPNPARRATNGCVPLPLDVSREEIRASGARAVLVGSCAPGWSAAVFDWSGVELESGSNSGYRPYPACDATYGRGVYAWRLVRYYEDSTLATALANPTRPPANPQALTPPKVPAMTDCGVNLFGFDQLLPEDGRIQASLWSWAPDEPRAGAGACALQGADGRWVAASCGDPHPAACRDAAGRWTVTPAPVVFAGAALACTAIGADFTLPRTGNQNARLHAVAGPAGGAWVHYLLPP

>A68830
-----------------------------------------------------VALGKFADAVAAECRRVGVPDARCVLPLAHRVTQAARDAYLQSWVHRTARFQDALQDPVPLRETQWLGTHNSFNSLSDSFTVSHADSNQQLSLAQQLDIDVRALELDLHYLPRLEGHGAPGVTVCHGLGPKNANLGCTVEPLLATVLPQIANWLNAPGHTEEVILLYLEDQLKNASAYESVVATLDQVLRRADGTSLIYRPNPARRATNGCVPLPLDVSREEIRASGARAVLVGSCAPGWSAAVFDWSGVELESGSNSGYRPYPACDATYGRGVYAWRLVRYYEDSTLATALANPTRPPANPQALTPPKVQAMTDCGVNLFGFDQLLPEDGRIQASLWSWAPDEPRAGAGACALQGADGRWVAASCGDPHPAACRDAAGRWTVTPAPVVFAGAALACTAIGADFTLPRTGNQNARLHAVAGPAGGAWVHYLLPP

>A72859
MPRARWLQSAALMGALAVVLITAAPVAADAYQVPAPPSPTASCDVISPVAIPCVALGKFADAVAAECRRVGVPDARCVLPLAHRVTQAARDAYLQSWVHRTARFQDALQDPVPLRETQWLGTHNSFNSLSDSFTVSHADSNQQLSLAQQLDIDVRALELDLHYLPRLEGHGAPGVTVCHGLGPKNANLGCTVEPLLATVLPQIANWLNAPGHTEEVILLYLEDQLKNASAYESVVATLDQVLRRADGTSLIYRPNPARRATNGCVPLPLDVSREEIRASGARAVLVGSCAPGWSAAVFDWSGVELESGSNSGYRPYPACDATYGRGVYAWRLVRYYEDSTLATALANPTRPPANPQALTPPKVPAMTDCGVNLFGFDQLLPEDGRIQASLWSWAPDEPRAGAGACALQGADGRWVAASCGDPHPAACRDAAGRWTVTPAPVVFAGAALACTAIGADFTLPRTGNQNARLHAVAGPAGGAWVHYLLPP

>A46159
MPRARWLQSAALMGALAVVLITAAPVAADAYQVPAPPSPTASCDVISPVAIPCVALGKFADAVAAECRRVGVPDARCVLPLAHRVTQAARDAYLQSWVHRTARFQDALQDPVPLRETQWLGTHNSFNSLSDSFTVSHADSNQQLSLAQQLDIDVRALELDLHYLPRLEGHGAPGVTVCHGLGPKNANLGCTVEPLLATVLPQIANWLNAPGHTEEVILLYLEDQLKNASAYESVVATLDQVLRRADGTSLIYRPNPARRATNGCVPLPLDVSREEIRASGARAVLVGSCAPGWSAAVFDWSGVELESGSNSGYRPYPACDATYGRGVYAWRLVRYYEDSTLATALANPTRPPANPQALTPPKVPAMTDCGVNLFGFDQLLPEDGRIQASLWSWAPDEPRAGAGACALQGADGRWVAASCGDPHPAACRDAAGRWTVTPAPVVFAGAALACTAIGADFTLPRTGNQNARLHAVAGPAGGAWVHYLLPP
