# Supplementary material for: POTION: an end-to-end pipeline for positive Darwinian selection detection in genome-scale data through phylogenetic comparison of protein-coding genes
Source: BMC Genomics. 2015 Aug 1;16(1):567. doi: 10.1186/s12864-015-1765-0 (PMC4521464; doi:10.1186/s12864-015-1765-0)
Supplement: Additional file 4: — Alignment data for MYC dataset. Compressed text files in .tgz format, untrimmed and trimmed alignment data for MYC dataset as produced by POTION. Data in fasta and phylip format. [file 12864_2015_1765_MOESM4_ESM.tgz › alignments/ORTHOMCL480.cluster.aa.fa.aln]

>A7319
VALYRKYRPASFAEVVGQEHVTAPLSVALDAGRINHAYLFSGPRGCG-------------KTSSARILARSLNCAQGPTANPCGVCESCVSLAPNAPGSIDVVELDAASHGGVDDTRELRDRAFYAPVQSRYRVFIVDEAHMVTTAGFNALLKIVEEPPEHLIFIFATTEPEKVLPTIRSRTHHYPFRLLPPRTMRALLARICEQEGVVVDDAVYPLVIRAGGGSPRDTLSVLDQLLAG-AADTHVTYTRALGLLGVTDVALIDDAVDALAACDAAALFGAIESVIDGGHDP------RRFATDLLERFRDLIVLQSVPDAASRGVVDAPEDALDRMREQAARIGRATLTRYAEVVQAGLGEMRGATAPRLLLEVVCARLLLPSASDAESALLQRVERIETRLDMSIPAPQAVPRPSAAAAEPKHQPAREPRPVLAPTPASSEPTVAAVRSMWPTVRDKVRLRSRTTEVMLAGATVRALEDNTLVLTHESAPLARRLSEQRNADVLAEALKDALGVNWRVRCETGEPAAAASPVGGGANVATAKAVNPAPTANSTQRDEEEHMLAEAGRGDPSPRRDPEEVALELLQNELGARRIDNA

>A54980
VALYRKYRPASFAEVVGQEHVTAPLSVALDAGRINHAYLFSGPRGCG-------------KTSSARILARSLNCAQGPTANPCGVCESCVSLAPNAPGSIDVVELDAASHGGVDDTRELRDRAFYAPVQSRYRVFIVDEAHMVTTAGFNALLKIVEEPPEHLIFIFATTEPEKVLPTIRSRTHHYPFRLLPPRTMRALLARICEQEGVVVDDAVYPLVIRAGGGSPRDTLSVLDQLLAG-AADTHVTYTRALGLLGVTDVALIDDAVDALAACDAAALFGAIESVIDGGHDP------RRFATDLLERFRDLIVLQSVPDAASRGVVDAPEDALDRMREQAARIGRATLTRYAEVVQAGLGEMRGATAPRLLLEVVCARLLLPSASDAESALLQRVERIETRLDMSIPAPQAVPRPSAAAAEPKHQPAREPRPVLAPTPASSEPTVAAVRSMWPTVRDKVRLRSRTTEVMLAGATVRALEDNTLVLTHESAPLARRLSEQRNADVLAEALKDALGVNWRVRCETGEPAAAASPVGGGANVATAKAVNPAPTANSTQRDEEEHMLAEAGRGDPSPRRDPEEVALELLQNELGARRIDNA

>A58954
VALYRKYRPASFAEVVGQEHVTAPLSVALDAGRINHAYLFSGPRGCG-------------KTSSARILARSLNCAQGPTANPCGVCESCVSLAPNAPGSIDVVELDAASHGGVDDTRELRDRAFYAPVQSRYRVFIVDEAHMVTTAGFNALLKIVEEPPEHLIFIFATTEPEKVLPTIRSRTHHYPFRLLPPRTMRALLARICEQEGVVVDDAVYPLVIRAGGGSPRDTLSVLDQLLAG-AADTHVTYTRALGLLGVTDVALIDDAVDALAACDAAALFGAIESVIDGGHDP------RRFATDLLERFRDLIVLQSVPDAASRGVVDAPEDALDRMREQAARIGRATLTRYAEVVQAGLGEMRGATAPRLLLEVVCARLLLPSASDAESALLQRVERIETRLDMSIPAPQAVPRPSAAAAEPKHQPAREPRPVLAPTPASSEPTVAAVRSMWPTVRDKVRLRSRTTEVMLAGATVRALEDNTLVLTHESAPLARRLSEQRNADVLAEALKDALGVNWRVRCETGEPAAAASPVGGGANVATAKAVNPAPTANSTQRDEEEHMLAEAGRGDPSPRRDPEEVALELLQNELGARRIDNA

>A62888
VALYRKYRPASFAEVVGQEHVTAPLSVALDAGRINHAYLFSGPRGCG-------------KTSSARILARSLNCAQGPTANPCGVCESCVSLAPNAPGSIDVVELDAASHGGVDDTRELRDRAFYAPVQSRYRVFIVDEAHMVTTAGFNALLKIVEEPPEHLIFIFATTEPEKVLPTIRSRTHHYPFRLLPPRTMRALLARICEQEGVVVDDAVYPLVIRAGGGSPRDTLSVLDQLLAG-AADTHVTYTRALGLLGVTDVALIDDAVDALAACDAAALFGAIESVIDGGHDP------RRFATDLLERFRDLIVLQSVPDAASRGVVDAPEDALDRMREQAARIGRATLTRYAEVVQAGLGEMRGATAPRLLLEVVCARLLLPSASDAESALLQRVERIETRLDMSIPAPQAVPRPSAAAAEPKHQPAREPRPVLAPTPASSEPTVAAVRSMWPTVRDKVRLRSRTTEVMLAGATVRALEDNTLVLTHESAPLARRLSEQRNADVLAEALKDALGVNWRVRCETGEPAAAASPVGGGANVATAKAVNPAPTANSTQRDEEEHMLAEAGRGDPSPRRDPEEVALELLQNELGARRIDNA

>A66531
VALYRKYRPASFAEVVGQEHVTAPLSVALDAGRINHAYLFSGPRGCG-------------KTSSARILARSLNCAQGPTANPCGVCESCVSLAPNAPGSIDVVELDAASHGGVDDTRELRDRAFYAPVQSRYRVFIVDEAHMVTTAGFNALLKIVEEPPEHLIFIFATTEPEKVLPTIRSRTHHYPFRLLPPRTMRALLARICEQEGVVVDDAVYPLVIRAGGGSPRDTLSVLDQLLAG-AADTHVTYTRALGLLGVTDVALIDDAVDALAACDAAALFGAIESVIDGGHDP------RRFATDLLERFRDLIVLQSVPDAASRGVVDAPEDALDRMREQAARIGRATLTRYAEVVQAGLGEMRGATAPRLLLEVVCARLLLPSASDAESALLQRVERIETRLDMSIPAPQAVPRPSAAAAEPKHQPAREPRPVLAPTPASSEPTVAAVRSMWPTVRDKVRLRSRTTEVMLAGATVRALEDNTLVLTHESAPLARRLSEQRNADVLAEALKDALGVNWRVRCETGEPAAAASPVGGGANVATAKAVNPAPTANSTQRDEEEHMLAEAGRGDPSPRRDPEEVALELLQNELGARRIDNA

>A3366
--------------VVGQEHVTAPLSVALDAGRINHAYLFSGPRGCG-------------KTSSARILARSLNCAQGPTANPCGVCESCVSLAPNAPGSIDVVELDAASHGGVDDTRELRDRAFYAPVQSRYRVFIVDEAHMVTTAGFNALLKIVEEPPEHLIFIFATTEPEKVLPTIRSRTHHYPFRLLPPRTMRALLARICEQEGVVVDDAVYPLVIRAGGGSPRDTLSVLDQLLAGAAADPPVTYTRALGLLGVTDVALIDDAVDALAACDAAALFGAIESVIDGGHDP------RRFATDLLERFRDLIVLQSVPDAASRGVVDAPEDALDRMREQAARIGRATLTRYAEVVQAGLGEMRGATAPRLLLEVVCARLLLPSASDAESALLQRVERIETRLDMSIPAPQAVPRPSAAAAEPKHQPAREPRPVLAPTPASSEPTVAAVRSMWPTVRDKVRLRSRTTEVMLAGATVRALEDNTLVLTHESAPLARRLSEQRNADVLAEALKDALGVNWRVRCETGEPAAAASPVGGGANVATAKAVNPAPTANSTQRDEEEHMLAEAGRGDPSPRRDPEEVALELLQNELGARRIDNA

>A51381
VALYRKYRPASFAEVVGQEHVTAPLSVALDAGRINHAYLFSGPRGCG-------------KTSSARILARSLNCAQGPTANPCGVCESCVSLAPNAPGSIDVVELDAASHGGVDDTRELRDRAFYAPVQSRYRVFIVDEAHMVTTAGFNALLKIVEEPPEHLIFIFATTEPEKVLPTIRSRTHHYPFRLLPPRTMRALLARICEQEGVVVDDAVYPLVIRAGGGSPRDTLSVLDQLLAG-AADTHVTYTRALGLLGVTDVALIDDAVDALAACDAAALFGAIESVIDGGHDP------RRFATDLLERFRDLIVLQSVPDAASRGVVDAPEDALDRMREQAARIGRATLTRYAEVVQAGLGEMRGATAPRLLLEVVCARLLLPSASDAESALLQRVERIETRLDMSIPAPQAVPRPSAAAAEPKHQPAREPRPVLAPTPASSEPTVAAVRSMWPTVRDKVRLRSRTTEVMLAGATVRALEDNTLVLTHESAPLARRLSEQRNADVLAEALKDALGVNWRVRCETGEPAAAASPVGGGANVATAKAVNPAPTANSTQRDEEEHMLAEAGRGDPSPRRDPEEVALELLQNELGARRIDNA

>A11248
VALYRKYRPASFAEVVGQEHVTAPLSVALDAGRINHAYLFSGPRGCG-------------KTSSARILARSLNCAQGPTANPCGVCESCVSLAPNAPGSIDVVELDAASHGGVDDTRELRDRAFYAPVQSRYRVFIVDEAHMVTTAGFNALLKIVEEPPEHLIFIFATTEPEKVLPTIRSRTHHYPFRLLPPRTMRALLARICEQEGVVVDDAVYPLVIRAGGGSPRDTLSVLDQLLAG-AADTHVTYTRALGLLGVTDVALIDDAVDALAACDAAALFGAIESVIDGGHDP------RRFATDLLERFRDLIVLQSVPDAASRGVVDAPEDALDRMREQAARIGRATLTRYAEVVQAGLGEMRGATAPRLLLEVVCARLLLPSASDAESALLQRVERIETRLDMSIPAPQAVPRPSAAAAEPKHQPAREPRPVLAPTPASSEPTVAAVRSMWPTVRDKVRLRSRTTEVMLAGATVRALEDNTLVLTHESAPLARRLSEQRNADVLAEALKDALGVNWRVRCETGEPAAAASPVGGGANVATAKAVNPAPTANSTQRDEEEHMLAEAGRGDPSPRRDPEEVALELLQNELGARRIDNA

>A15237
VALYRKYRPASFAEVVGQEHVTAPLSVALDAGRINHAYLFSGPRGCG-------------KTSSARILARSLNCAQGPTANPCGVCESCVSLAPNAPGSIDVVELDAASHGGVDDTRELRDRAFYAPVQSRYRVFIVDEAHMVTTAGFNALLKIVEEPPEHLIFIFATTEPEKVLPTIRSRTHHYPFRLLPPRTMRALLARICEQEGVVVDDAVYPLVIRAGGGSPRDTLSVLDQLLAG-AADTHVTYTRALGLLGVTDVALIDDAVDALAACDAAALFGAIESVIDGGHDP------RRFATDLLERFRDLIVLQSVPDAASRGVVDAPEDALDRMREQAARIGRATLTRYAEVVQAGLGEMRGATAPRLLLEVVCARLLLPSASDAESALLQRVERIETRLDMSIPAPQAVPRPSAAAAEPKHQPAREPRPVLAPTPASSEPTVAAVRSMWPTVRDKVRLRSRTTEVMLAGATVRALEDNTLVLTHESAPLARRLSEQRNADVLAEALKDALGVNWRVRCETGEPAAAASPVGGGANVATAKAVNPAPTANSTQRDEEEHMLAEAGRGDPSPRRDPEEVALELLQNELGARRIDNA

>A22659
VALYRKYRPASFAEVVGQEHVTAPLSVALDAGRINHAYLFSGPRGCG-------------KTSSARILARSLNCAQGPTANPCGVCESCVSLAPNAPGSIDVVELDAASHGGVDDTRELRDRAFYAPVQSRYRVFIVDEAHMVTTAGFNALLKIVEEPPEHLIFIFATTEPEKVLPTIRSRTHHYPFRLLPPRTMRALLARICEQEGVVVDDAVYPLVIRAGGGSPRDTLSVLDQLLAG-AADTHVTYTRALGLLGVTDVALIDDAVDALAACDAAALFGAIESVIDGGHDP------RRFATDLLERFRDLIVLQSVPDAASRGVVDAPEDALDRMREQAARIGRATLTRYAEVVQAGLGEMRGATAPRLLLEVVCARLLLPSASDAESALLQRVERIETRLDMSIPAPQAVPRPSAAAAEPKHQPAREPRPVLAPTPASSEPTVAAVRSMWPTVRDKVRLRSRTTEVMLAGATVRALEDNTLVLTHESAPLARRLSEQRNADVLAEALKDALGVNWRVRCETGEPAAAASPVGGGANVATAKAVNPAPTANSTQRDEEEHMLAEAGRGDPSPRRDPEEVALELLQNELGARRIDNA

>A18894
VALYRKYRPASFAEVVGQEHVTAPLSVALDAGRINHAYLFSGPRGCG-------------KTSSARILARSLNCAQGPTANPCGVCESCVSLAPNAPGSIDVVELDAASHGGVDDTRELRDRAFYAPVQSRYRVFIVDEAHMVTTAGFNALLKIVEEPPEHLIFIFATTEPEKVLPTIRSRTHHYPFRLLPPRTMRALLARICEQEGVVVDDAVYPLVIRAGGGSPRDTLSVLDQLLAG-AADTHVTYTRALGLLGVTDVALIDDAVDALAACDAAALFGAIESVIDGGHDP------RRFATDLLERFRDLIVLQSVPDAASRGVVDAPEDALDRMREQAARIGRATLTRYAEVVQAGLGEMRGATAPRLLLEVVCARLLLPSASDAESALLQRVERIETRLDMSIPAPQAVPRPSAAAAEPKHQPAREPRPVLAPTPASSEPTVAAVRSMWPTVRDKVRLRSRTTEVMLAGATVRALEDNTLVLTHESAPLARRLSEQRNADVLAEALKDALGVNWRVRCETGEPAAAASPVGGGANVATAKAVNPAPTANSTQRDEEEHMLAEAGRGDPSPRRDPEEVALELLQNELGARRIDNA

>A31342
VALYRKYRPASFAEVVGQEHVTAPLSVALDAGRINHAYLFSGPRGCG-------------KTSSARILARSLNCAQGPTANPCGVCESCVSLAPNAPGSIDVVELDAASHGGVDDTRELRDRAFYAPVQSRYRVFIVDEAHMVTTAGFNALLKIVEEPPEHLIFIFATTEPEKVLPTIRSRTHHYPFRLLPPRTMRALLARICEQEGVVVDDAVYPLVIRAGGGSPRDTLSVLDQLLAG-AADTHVTYTRALGLLGVTDVALIDDAVDALAACDAAALFGAIESVIDGGHDP------RRFATDLLERFRDLIVLQSVPDAASRGVVDAPEDALDRMREQAARIGRATLTRYAEVVQAGLGEMRGATAPRLLLEVVCARLLLPSASDAESALLQRVERIETRLDMSIPAPQAVPRPSAAAAEPKHQPAREPRPVLAPTPASSEPTVAAVRSMWPTVRDKVRLRSRTTEVMLAGATVRALEDNTLVLTHESAPLARRLSEQRNADVLAEALKDALGVNWRVRCETGEPAAAASPVGGGANVATAKAVNPAPTANSTQRDEEEHMLAEAGRGDPSPRRDPEEVALELLQNELGARRIDNA

>A35322
VALYRKYRPASFAEVVGQEHVTAPLSVALDAGRINHAYLFSGPRGCG-------------KTSSARILARSLNCAQGPTANPCGVCESCVSLAPNAPGSIDVVELDAASHGGVDDTRELRDRAFYAPVQSRYRVFIVDEAHMVTTAGFNALLKIVEEPPEHLIFIFATTEPEKVLPTIRSRTHHYPFRLLPPRTMRALLARICEQEGVVVDDAVYPLVIRAGGGSPRDTLSVLDQLLAG-AADTHVTYTRALGLLGVTDVALIDDAVDALAACDAAALFGAIESVIDGGHDP------RRFATDLLERFRDLIVLQSVPDAASRGVVDAPEDALDRMREQAARIGRATLTRYAEVVQAGLGEMRGATAPRLLLEVVCARLLLPSASDAESALLQRVERIETRLDMSIPAPQAVPRPSAAAAEPKHQPAREPRPVLAPTPASSEPTVAAVRSMWPTVRDKVRLRSRTTEVMLAGATVRALEDNTLVLTHESAPLARRLSEQRNADVLAEALKDALGVNWRVRCETGEPAAAASPVGGGANVATAKAVNPAPTANSTQRDEEEHMLAEAGRGDPSPRRDPEEVALELLQNELGARRIDNA

>A39373
VALYRKYRPASFAEVVGQEHVTAPLSVALDAGRINHAYLFSGPRGCG-------------KTSSARILARSLNCAQGPTANPCGVCESCVSLAPNAPGSIDVVELDAASHGGVDDTRELRDRAFYAPVQSRYRVFIVDEAHMVTTAGFNALLKIVEEPPEHLIFIFATTEPEKVLPTIRSRTHHYPFRLLPPRTMRALLARICEQEGVVVDDAVYPLVIRAGGGSPRDTLSVLDQLLAG-AADTHVTYTRALGLLGVTDVALIDDAVDALAACDAAALFGAIESVIDGGHDP------RRFATDLLERFRDLIVLQSVPDAASRGVVDAPEDALDRMREQAARIGRATLTRYAEVVQAGLGEMRGATAPRLLLEVVCARLLLPSASDAESALLQRVERIETRLDMSIPAPQAVPRPSAAAAEPKHQPAREPRPVLAPTPASSEPTVAAVRSMWPTVRDKVRLRSRTTEVMLAGATVRALEDNTLVLTHESAPLARRLSEQRNADVLAEALKDALGVNWRVRCETGEPAAAASPVGGGANVATAKAVNPAPTANSTQRDEEEHMLAEAGRGDPSPRRDPEEVALELLQNELGARRIDNA

>A70528
VALYRKYRPASFAEVVGQEHVTAPLSVALDAGRINHAYLFSGPRGCG-------------KTSSARILARSLNCAQGPTANPCGVCESCVSLAPNAPGSIDVVELDAASHGGVDDTRELRDRAFYAPVQSRYRVFIVDEAHMVTTAGFNALLKIVEEPPEHLIFIFATTEPEKVLPTIRSRTHHYPFRLLPPRTMRALLARICEQEGVVVDDAVYPLVIRAGGGSPRDTLSVLDQLLAG-AADTHVTYTRALGLLGVTDVALIDDAVDALAACDAAALFGAIESVIDGGHDP------RRFATDLLERFRDLIVLQSVPDAASRGVVDAPEDALDRMREQAARIGRATLTRYAEVVQAGLGEMRGATAPRLLLEVVCARLLLPSASDAESALLQRVERIETRLDMSIPAPQAVPRPSAAAAEPKHQPAREPRPVLAPTPASSEPTVAAVRSMWPTVRDKVRLRSRTTEVMLAGATVRALEDNTLVLTHESAPLARRLSEQRNADVLAEALKDALGVNWRVRCETGEPAAAASPVGGGANVATAKAVNPAPTANSTQRDEEEHMLAEAGRGDPSPRRDPEEVALELLQNELGARRIDNA

>A43951
VALYRKYRPASFAEVVGQEHVTAPLSVALDAG--------------GSTTRTVSWAAWLPSTSSARILARSLNCAQGPTANPCGVCESCVSLAPNAPGSIDVVELDAASHGGVDDTRELRDRAFYAPVQSRYRVFIVDEAHMVTTAGFNALLKIVEEPPEYLIFIFATTEPEKVLPTIRSRTHHYPFRLLPPRTMRALLARICEQEGVVVDDAVYPLVIRAGGGSPRDTLSVLDQLLAG-AADTHVTYTRALGLLGVTDVALIDDAVDALAACDAAALFGAIESVIDGGHDPAARTGARR--------FRDLIVLQSVPDAASRGVVDAPEDALDRMREQAARIGRATLTRYAEVVQAGLGEMRGATAPRLLLEVVCARLLLPSASDAESALLQRVERIETRLDMSIPAPQAVPRPSAAAAEPKHQPAREPRPVLAPTPASSEPTVAAVRSMWPTVRDKVRLRSRTTEVMLAGATVRALEDNTLVLTHESAPLARRLSEQRNADVLAEALKDALGVNWRVRCETGEPAAAASPVGGGANVATAKAVNPAPTANSTQRDEEEHMLAEADRGDL-LRRDPEEVALELLQNELGARRIDNA

>A74541
VALYRKYRPASFAEVVGQEHVTAPLSVALDAGRINHAYLFSGPRGCG-------------KTSSARILARSLNCAQGPTANPCGVCESCVSLAPNAPGSIDVVELDAASHGGVDDTRELRDRAFYAPVQSRYRVFIVDEAHMVTTAGFNALLKIVEEPPEHLIFIFATTEPEKVLPTIRSRTHHYPFRLLPPRTMRALLARICEQEGVVVDDAVYPLVIRAGGGSPRDTLSVLDQLLAG-AADTHVTYTRALGLLGVTDVALIDDAVDALAACDAAALFGAIESVIDGGHDP------RRFATDLLERFRDLIVLQSVPDAASRGVVDAPEDALDRMREQAARIGRATLTRYAEVVQAGLGEMRGATAPRLLLEVVCARLLLPSASDAESALLQRVERIETRLDMSIPAPQAVPRPSAAAAEPKHQPAREPRPVLAPTPASSEPTVAAVRSMWPTVRDKVRLRSRTTEVMLAGATVRALEDNTLVLTHESAPLARRLSEQRNADVLAEALKDALGVNWRVRCETGEPAAAASPVGGGANVATAKAVNPAPTANSTQRDEEEHMLAEAGRGDPSPRRDPEEVALELLQNELGARRIDNA

>A47740
VALYRKYRPASFAEVVGQEHVTAPLSVALDAGRINHAYLFSGPRGCG-------------KTSSARILARSLNCAQGPTANPCGVCESCVSLAPNAPGSIDVVELDAASHGGVDDTRELRDRAFYAPVQSRYRVFIVDEAHMVTTAGFNALLKIVEEPPEHLIFIFATTEPEKVLPTIRSRTHHYPFRLLPPRTMRALLARICEQEGVVVDDAVYPLVIRAGGGSPRDTLSVLDQLLAG-AADTHVTYTRALGLLGVTDVALIDDAVDALAACDAAALFGAIESVIDGGHDP------RRFATDLLERFRDLIVLQSVPDAASRGVVDAPEDALDRMREQAARIGRATLTRYAEVVQAGLGEMRGATAPRLLLEVVCARLLLPSASDAESALLQRVERIETRLDMSIPAPQAVPRPSAAAAEPKHQPAREPRPVLAPTPASSEPTVAAVRSMWPTVRDKVRLRSRTTEVMLAGATVRALEDNTLVLTHESAPLARRLSEQRNADVLAEALKDALGVNWRVRCETGEPAAAASPVGGGANVATAKAVNPAPTANSTQRDEEEHMLAEAGRGDPSPRRDPEEVALELLQNELGARRIDNA
