# Supplementary material for: POTION: an end-to-end pipeline for positive Darwinian selection detection in genome-scale data through phylogenetic comparison of protein-coding genes
Source: BMC Genomics. 2015 Aug 1;16(1):567. doi: 10.1186/s12864-015-1765-0 (PMC4521464; doi:10.1186/s12864-015-1765-0)
Supplement: Additional file 4: — Alignment data for MYC dataset. Compressed text files in .tgz format, untrimmed and trimmed alignment data for MYC dataset as produced by POTION. Data in fasta and phylip format. [file 12864_2015_1765_MOESM4_ESM.tgz › alignments/ORTHOMCL2145.cluster.aa.fa.aln]

>A6260
MATVVGMSRPMTSTAMLVALTCSATVLAACVPAFGADPRFATYSGAGPQGAATTTPPPAGPPPLAAPKNDLSWHDCTSRVYSNAGIPAAPGVKLECASYDTDLDPLVGGSTAVSIGVVRARSNQTPSDAGPLVFTTGSDLPSSTQLPVWLAHAGIDVLRSHPIVAVDRRGMGMSSPIDCRDHFDRDEMRDQAQFQAGDDPVANLSDISNTA-TTDCTDAIAPGESAYDNTHAASDIERLRKLWDVPALAFVGIGNGTQVALAYAASRPDNVARLILDSPIALGVSAEAAAEQQVQGQQAALDAFAAQCVAVNCALGSHPKGAVSALLSAARSGDGPGGASVAAVANAVATALGFPDSGRVDSTTKLADALAAARSGDMNLLSALINRADTTRDTDGQFISSCSDAVNRPTPDRVRELVVAWGKLYPQFGAVAALNLVKCVHWPSSSPPQPPKDLKVDVLLLGVQNDPIVGNEGVAATAATAINANAASKRVMWQGIGHGASIYSSCAVPPLVAYLDTGKLPDTDTYCPA

>A54001
---VVGMSRPMTSTAMLVALTCSATVLAACVPAFGADPRFATYSGAGPQGAATTTPPPAGPPPLAAPKNDLSWHDCTSRVYSNAGIPAAPGVKLECASYDTDLDPLVGGSTAVSIGVVRARSNQTPSDAGPLVFTTGSDLPSSTQLPVWLAHAGIDVLRSHPIVAVDRRGMGMSSPIDCRDHFDRDEMRDQAQFQAGDDPVANLSDISNTA-TTDCTDAIAPGESAYDNTHAASDIERLRKLWDVPALAFVGIGNGTQVALAYAASRPDNVARLILDSPIALGVSAEAAAEQQVQGQQAALDAFAAQCVAVNCALGSDPKGAVSALLSAARSGDGPGGASVAAVANAVATALGFPDSGRVDSTTKLADALAAARSGDMNLLSALINRADTTRDTDGQFISSCSDAVNRPTPDRVRELVVAWGKLYPQFGAVAALNLVKCVHWPSSSPPQPPKDLKVDVLLLGVQNDPIVGNEGVAATAATAINANAASKRVMWQGIGHGASIYSSCAVPPLVAYLDTGKLPDTDTYCPA

>A56477
MATVVGMSRPMTSTAMLVALTCSATVLAACVPAFGADPRFATYSGAGPQGAATTTPPPAGPPPLAAPKNDLSWHDCTSRVYSNAGIPAAPGVKLECASYDTDLDPLVGGSTAVSIGVVRARSNQTPSDAGPLVFTTGSDLPSSTQLPVWLAHAGIDVLRSHPIVAVDRRGMGMSSPIDCRDHFDRDEMRDQAQFQAGDDPVANLSDISNTA-TTDCTDAIAPGESAYDNTHAASDIERLRKLWDVPALAFVGIGNGTQVALAYAASRPDNVARLILDSPIALGVSAEAAAEQQVQGQQAALDAFAAQCVAVNCALGSHPKGAVSALLSAARSGDGPGGASVAAVANAVATALGFPDSGRVDSTTKLADALAAARSGDMNLLSALINRADTTRDTDGQFISSCSDAVNRPTPDRVRELVVAWGKLYPQFGAVAALNLVKCVHWPSSSPPQPPKDLKVDVLLLGVQNDPIVGNEGVAATAATAINANAASKRVMWQGIGHGASIYSSCAVPPLVAYLDTGKLPDTDTYCPA

>A61832
MATVVGMSRPMTSTAMLVALTCSATVLAACVPAFGADPRFATYSGAGPQGAATTTPPPAGPPPLAAPKNDLSWHDCTSRVYSNAGIPAAPGVKLECASYDTDLDPLVGGSTAVSIGVVRARSNQTPSDAGPLVFTTGSDLPSSTQLPVWLAHAGIDVLRSHPIVAVDRRGMGMSSPIDCRDHFDRDEMRDQAQFQAGDDPVANLSDISNTA-TTDCTDAIAPGESAYDNTHAASDIERLRKLWDVPALAFVGIGNGTQVALAYAASRPDNVARLILDSPIALGVSAEAAAEQQVQGQQAALDAFAAQCVAVNCALGSHPKGAVSALLSAARSGDGPGGASVAAVANAVATALGFPDSGRVDSTTKLADALAAARSGDMNLLSALINRADTTRDTDGQFISSCSDAVNRPTPDRVRELVVAWGKLYPQFGAVAALNLVKCVHWPSSSPPQPPKDLKVDVLLLGVQNDPIVGNEGVAATAATAINANAASKRVMWQGIGHGASIYSSCAVPPLVAYLDTGKLPDTDTYCPA

>A65549
MATVVGMSRPMTSTAMLVALTCSATVLAACVPAFGADPRFATYSGAGPQGAATTTPPPAGPPPLAAPKNDLSWHDCTSRVYSNAGIPAAPGVKLECASYDTDLDPLVGGSTAVSIGVVRARSNQTPSDAGPLVFTTGSDLPSSTQLPVWLAHAGIDVLRSHPIVAVDRRGMGMSSPIDCRDHFDRDEMRDQAQFQAGDDPVANLSDISNTA-TTDCTDAIAPGESAYDNTHAASDIERLRKLWDVPALAFVGIGNGTQVALAYAASRPDNVARLILDSPIALGVSAEAAAEQQVQGQQAALDAFAAQCVAVNCALGSHPKGAVSALLSAARSGDGPGGASVAAVANAVATALGFPDSGRVDSTTKLADALAAARSGDMNLLSALINRADTTRDTDGQFISSCSDAVNRPTPDRVRELVVAWGKLYPQFGAVAALNLVKCVHWPSSSPPQPPKDLKVDVLLLGVQNDPIVGNEGVAATAATAINANAASKRVMWQGIGHGASIYSSCAVPPLVAYLDTGKLPDTDTYCPA

>A2409
MATVVGMSRPMTSTAMLVALTCSATVLAACVPAFGADPRFATYSGAGPQGAATTTPPPAGPPPLAAPKNDLSWHDCTSRVYSNAGIPAAPGVKLECASYDTDLDPLVGGSTAVSIGVVRARSNQTPSDAGPLVFTTGSDLPSSTQLPVWLAHAGIDVLRSHPIVAVDRRGMGMSSPIDCRDHFDRDEMRDQAQFQAGDDPVANLSDISNTAPTADCTDAIAPGESAYDNTHAASDIERLRKLWDVPALAFVGIGNGTQVALAYAASRPDNVARLILDSPIALGVSAEAAAEQQVQGQQAALDAFAAQCVAVNCALGSDPKGAVSALLSAARSGDGPGGASVAAVANAVATALGFPDSGRVDSTTKLADALAAARSGDMNLLSALINRADTTRDTDGQFISSCSDAVNRPTPDRVRELVVAWGKLYPQFGAVAALNLVKCVHWPSSSPPQPPKDLKVDVLLLGVQNDPIVGNEGVAATAATAINANAASKRVMWQGIGHGASIYSSCAVPPLVAYLDTGKLPDTDTYCPA

>A50385
---VVGMSRPMTSTAMLVALTCSATVLAACVPAFGADPRFATYSGAGPQGAATTTPPPAGPPPLAAPKNDLSWHDCTSRVYSNAGIPAAPGVKLECASYDTDLDPLVGGSTAVSIGVVRARSNQTPSDAGPLVFTTGSDLPSSTQLPVWLAHAGIDVLRSHPIVAVDRRGMGMSSPIDCRDHFDRDEMRDQAQFQAGDDPVANLSDISNTA-TTDCTDAIAPGESAYDNTHAASDIERLRKLWDVPALAFVGIGNGTQVALAYAASRPDNVARLILDSPIALGVSAEAAAEQQVQGQQAALDAFAAQCVAVNCALGSDPKGAVSALLSAARSGDGPGGASVAAVANAVATALGFPDSGRVDSTTKLADALAAARSGDMNLLSALINRADTTRDTDGQFISSCSDAVNRPTPDRVRELVVAWGKLYPQFGAVAALNLVKCVHWPSSSPPQPPKDLKVDVLLLGVQNDPIVGNEGVAATAATAINANAASKRVMWQGIGHGASIYSSCAVPPLVAYLDTGKLPDTDTYCPA

>A10186
---VVGMSRPMTSTAMLVALTCSATVLAACVPAFGADPRFATYSGAGPQGAATTTPPPAGPPPLAAPKNDLSWHDCTSRVYSNAGIPAAPGVKLECASYDTDLDPLVGGSTAVSIGVVRARSNQTPSDAGPLVFTTGSDLPSSTQLPVWLAHAGIDVLRSHPIVAVDRRGMGMSSPIDCRDHFDRDEMRDQAQFQAGDDPVANLSDISNTA-TTDCTDAIAPGESAYDNTHAASDIERLRKLWDVPALAFVGIGNGTQVALAYAASRPDNVARLILDSPIALGVSAEAAAEQQVQGQQAALDAFAAQCVAVNCALGSHPKGAVSALLSAARSGDGPGGASVAAVANAVATALGFPDSGRVDSTTKLADALAAARSGDMNLLSALINRADTTRDTDGQFISSCSDAVNRPTPDRVRELVVAWGKLYPQFGAVAALNLVKCVHWPSSSPPQPPKDLKVDVLLLGVQNDPIVGNEGVAATAATAINANAASKRVMWQGIGHGASIYSSCAVPPLVAYLDTGKLPDTDTYCPA

>A12765
MATVVGMSRPMTSTAMLVALTCSATVLAACVPAFGADPRFATYSGAGPQGAATTTPPPAGPPPLAAPKNDLSWHDCTSRVYSNAGIPAAPGVKLECASYDTDLDPLVGGSTAVSIGVVRARSNQTPSDAGPLVFTTGSDLPSSTQLPVWLAHAGIDVLRSHPIVAVDRRGMGMSSPIDCRDHFDRDEMRDQAQFQAGDDPVANLSDISNTA-TTDCTDAIAPGESAYDNTHAASDIERLRKLWDVPALAFVGIGNGTQVALAYAASRPDNVARLILDSPIALGVSAEAAAEQQVQGQQAALDAFAAQCVAVNCALGSHPKGAVSALLSAARSGDGPGGASVAAVANAVATALGFPDSGRVDSTTKLADALAAARSGDMNLLSALINRADTTRDTDGQFISSCSDAVNRPTPDRVRELVVAWGKLYPQFGAVAALNLVKCVHWPSSSPPQPPKDLKVDVLLLGVQNDPIVGNEGVAATAATAINANAASKRVMWQGIGHGASIYSSCAVPPLVAYLDTGKLPDTDTYCPA

>A21654
MATVVGMSRPMTSTAMLVALTCSATVLAACVPAFGADPRFATYSGAGPQGAATTTPPPAGPPPLAAPKNDLSWHDCTSRVYSNAGIPAAPGVKLECASYDTDLDPLVGGSTAVSIGVVRARSNQTPSDAGPLVFTTGSDLPSSTQLPVWLAHAGIDVLRSHPIVAVDRRGMGMSSPIDCRDHFDRDEMRDQAQFQAGDDPVANLSDISNTA-TTDCTDAIAPGESAYDNTHAASDIERLRKLWDVPALAFVGIGNGTQVALAYAASRPDNVARLILDSPIALGVSAEAAAEQQVQGQQAALDAFAAQCVAVNCALGSHPKGAVSALLSAARSGDGPGGASVAAVANAVATALGFPDSGRVDSTTKLADALAAARSGDMNLLSALINRADTTRDTDGQFISSCSDAVNRPTPDRVRELVVAWGKLYPQFGAVAALNLVKCVHWPSSSPPQPPKDLKVDVLLLGVQNDPIVGNEGVAATAATAINANAASKRVMWQGIGHGASIYSSCAVPPLVAYLDTGKLPDTDTYCPA

>A17898
---VVGMSRPMTSTAMLVALTCSATVLAACVPAFGADPRFATYSGAGPQGAATTTPPPAGPPPLAAPKNDLSWHDCTSRVYSNAGIPAAPGVKLECASYDTDLDPLVGGSTAVSIGVVRARSNQTPSDAGPLVFTTGSDLPSSTQLPVWLAHAGIDVLRSHPIVAVDRRGMGMSSPIDCRDHFDRDEMRDQAQFQAGDDPVANLSDISNTA-TTDCTDAIAPGESAYDNTHAASDIERLRKLWDVPALAFVGIGNGTQVALAYAASRPDNVARLILDSPIALGVSAEAAAEQQVQGQQAALDAFAAQCVAVNCALGSDPKGAVSALLSAARSGDGPGGASVAAVANAVATALGFPDSGRVDSTTKLADALAAARSGDMNLLSALINRADTTRDTDGQFISSCSDAVNRPTPDRVRELVVAWGKLYPQFGAVAALNLVKCVHWPSSSPPQPPKDLKVDVLLLGVQNDPIVGNEGVAATAATAINANAASKRVMWQGIGHGASIYSSCAVPPLVAYLDTGKLPDTDTYCPA

>A30261
MATVVGMSRPMTSTAMLVALTCSATVLAACVPAFGADPRFATYSGAGPQGAATTTPPPAGPPPLAAPKNDLSWHDCTSRVYSNAGIPAAPGVKLECASYDTDLDPLVGGSTAVSIGVVRARSNQTPSDAGPLVFTTGSDLPSSTQLPVWLAHAGIDVLRSHPIVAVDRRGMGMSSPIDCRDHFDRDEMRDQAQFQAGDDPVANLSDISNTA-TTDCTDAIAPGESAYDNTHAASDIERLRKLWDVPALAFVGIGNGTQVALAYAASRPDNVARLILDSPIALGVSAEAAAEQQVQGQQAALDAFAAQCVAVNCALGSHPKGAVSALLSAARSGDGPGGASVAAVANAVATALGFPDSGRVDSTTKLADALAAARSGDMNLLSALINRADTTRDTDGQFISSCSDAVNRPTPDRVRELVVAWGKLYPQFGAVAALNLVKCVHWPSSSPPQPPKDLKVDVLLLGVQNDPIVGNEGVAATAATAINANAASKRVMWQGIGHGASIYSSCAVPPLVAYLDTGKLPDTDTYCPA

>A34243
MATVVGMSRPMTSTAMLVALTCSATVLAACVPAFGADPRFATYSGAGPQGAATTTPPPAGPPPLAAPKNDLSWHDCTSRVYSNAGIPAAPGVKLECASYDTDLDPLVGGSTAVSIGVVRARSNQTPSDAGPLVFTTGSDLPSSTQLPVWLAHAGIDVLRSHPIVAVDRRGMGMSSPIDCRDHFDRDEMRDQAQFQAGDDPVANLSDISNTA-TTDCTDAIAPGESAYDNTHAASDIERLRKLWDVPALAFVGIGNGTQVALAYAASRPDNVARLILDSPIALGVSAEAAAEQQVQGQQAALDAFAAQCVAVNCALGSHPKGAVSALLSAARSGDGPGGASVAAVANAVATALGFPDSGRVDSTTKLADALAAARSGDMNLLSALINRADTTRDTDGQFISSCSDAVNRPTPDRVRELVVAWGKLYPQFGAVAALNLVKCVHWPSSSPPQPPKDLKVDVLLLGVQNDPIVGNEGVAATAATAINANAASKRVMWQGIGHGASIYSSCAVPPLVAYLDTGKLPDTDTYCPA

>A38282
---VVGMSRPMTSTAMLVALTCSATVLAACVPAFGADPRFATYSGAGPQGAATTTPPPAGPPPLAAPKNDLSWHDCTSRVYSNAGIPAAPGVKLECASYDTDLDPLVGGSTAVSIGVVRARSNQTPSDAGPLVFTTGSDLPSSTQLPVWLAHAGIDVLRSHPIVAVDRRGMGMSSPIDCRDHFDRDEMRDQAQFQAGDDPVANLSDISNTA-TTDCTDAIAPGESAYDNTHAASDIERLRKLWDVPALAFVGIGNGTQVALAYAASRPDNVARLILDSPIALGVSAEAAAEQQVQGQQAALDAFAAQCVAVNCALGSHPKGAVSALLSAARSGDGPGGASVAAVANAVATALGFPDSGRVDSTTKLADALAAARSGDMNLLSALINRADTTRDTDGQFISSCSDAVNRPTPDRVRELVVAWGKLYPQFGAVAALNLVKCVHWPSSSPPQPPKDLKVDVLLLGVQNDPIVGNEGVAATAATAINANAASKRVMWQGIGHGASIYSSCAVPPLVAYLDTGKLPDTDTYCPA

>A69445
MATVVGMSRPMTSTAMLVALTCSATVLAACVPAFGADPRFATYSGAGPQGAATTTPPPAGPPPLAAPKNDLSWHDCTSRVYSNAGIPAAPGVKLECASYDTDLDPLVGGSTAVSIGVVRARSNQTPSDAGPLVFTTGSDLPSSTQLPVWLAHAGIDVLRSHPIVAVDRRGMGMSSPIDCRDHFDRDEMRDQAQFQAGDDPVANLSDISNTA-TTDCTDAIAPGESAYDNTHAASDIERLRKLWDVPALAFVGIGNGTQVALAYAASRPDNVARLILDSPIALGVSAEAAAEQQVQGQQAALDAFAAQCVAVNCALGSDPKGAVSALLSAARSGDGPGGASVAAVANAVATALGFPDSGRVDSTTKLADALAAARSGDMNLLSALINRADTTRDTDGQFISSCSDAVNRPTPDRVRELVVAWGKLYPQFGAVAALNLVKCVHWPSSSPPQPPKDLKVDVLLLGVQNDPIVGNEGVAATAATAINANAASKRVMWQGIGHGASIYSSCAVPPLVAYLDTGKLPDTDTYCPA

>A73464
MATVVGMSRPMTSTAMLVALTCSATVLAACVPAFGADPRFATYSGAGPQGAATTTPPPAGPPPLAAPKNDLSWHDCTSRVYSNAGIPAAPGVKLECASYDTDLDPLVGGSTAVSIGVVRARSNQTPSDAGPLVFTTGSDLPSSTQLPVWLAHAGIDVLRSHPIVAVDRRGMGMSSPIDCRDHFDRDEMRDQAQFQAGDDPVANLSDISNTA-TTDCTDAIAPGESAYDNTHAASDIERLRKLWDVPALAFVGIGNGTQVALAYAASRPDNVARLILDSPIALGVSAEAAAEQQVQGQQAALDAFAAQCVAVNCALGSHPKGAVSALLSAARSGDGPGGASVAAVANAVATALGFPDSGRVDSTTKLADALAAARSGDMNLLSALINRADTTRDTDGQFISSCSDAVNRPTPDRVRELVVAWGKLYPQFGAVAALNLVKCVHWPSSSPPQPPKDLKVDVLLLGVQNDPIVGNEGVAATAATAINANAASKRVMWQGIGHGASIYSSCAVPPLVAYLDTGKLPDTDTYCPA

>A46736
MATVVGMSRPMTSTAMLVALTCSATVLAACVPAFGADPRFATYSGAGPQGAATTTPPPAGPPPLAAPKNDLSWHDCTSRVYSNAGIPAAPGVKLECASYDTDLDPLVGGSTAVSIGVVRARSNQTPSDAGPLVFTTGSDLPSSTQLPVWLAHAGIDVLRSHPIVAVDRRGMGMSSPIDCRDHFDRDEMRDQAQFQAGDDPVANLSDISNTA-TTDCTDAIAPGESAYDNTHAASDIERLRKLWDVPALAFVGIGNGTQVALAYAASRPDNVARLILDSPIALGVSAEAAAEQQVQGQQAALDAFAAQCVAVNCALGSHPKGAVSALLSAARSGDGPGGASVAAVANAVATALGFPDSGRVDSTTKLADALAAARSGDMNLLSALINRADTTRDTDGQFISSCSDAVNRPTPDRVRELVVAWGKLYPQFGAVAALNLVKCVHWPSSSPPQPPKDLKVDVLLLGVQNDPIVGNEGVAATAATAINANAASKRVMWQGIGHGASIYSSCAVPPLVAYLDTGKLPDTDTYCPA
