# Supplementary material for: POTION: an end-to-end pipeline for positive Darwinian selection detection in genome-scale data through phylogenetic comparison of protein-coding genes
Source: BMC Genomics. 2015 Aug 1;16(1):567. doi: 10.1186/s12864-015-1765-0 (PMC4521464; doi:10.1186/s12864-015-1765-0)
Supplement: Additional file 4: — Alignment data for MYC dataset. Compressed text files in .tgz format, untrimmed and trimmed alignment data for MYC dataset as produced by POTION. Data in fasta and phylip format. [file 12864_2015_1765_MOESM4_ESM.tgz › alignments/ORTHOMCL554.cluster.aa.fa.aln]

>A7150
MDELPWPVLGSEVLAAKAIPERAMRQLYEPVYPGVYAPAGVELTARQRAHAAWLWSRRRAVVAGNSAAALLGAKWVNPALDAELVHANRKPPPRIVVHTDRLAPHETVAVDGVAVTTPARTAFDIGRRTPSRLQAVQRLDALANSTDVKVADVQAVIAEHTGARGLVRLRAVLPLIDGGAESPQETWTRLVLIDAGLPKPQTQIRVFDDYGDFVARIDLGYEQLRVGVEYDGPQHWTDPAQRARDIERSTALLDLGWTIIRVTSELLWYRRGTFVGRVDAAMRAAGWRP

>A54824
MDELPWPVLGSEVLAAKAIPERAMRQLYEPVYPGVYAPAGVELTARQRAHAAWLWSRRRAVVAGNSAAALLGAKWVNPALDAELVHANRKPPPRIVVHTDRLAPHETVAVDGVAVTTPARTAFDIGRRTPSRLQAVQRLDALANSTDVKVADVQAVIAEHTGARGLVRLRAVLPLIDGGAESPQETWTRLVLIDAGLPKPQTQIRVFDDYGDFVARIDLGYEQLRVGVEYDGPQHWTDPAQRARDIERSTALLDLGWTIIRVTSELPWYRRGTFVGRVDAAMRAAGWRP

>A58784
MDELPWPVLGSEVLAAKAIPERAMRQLYEPVYPGVYAPAGVELTARQRAHAAWLWSRRRAVVAGNSAAALLGAKWVNPALDAELVHANRKPPPRIVVHTDRLAPHETVAVDGVAVTTPARTAFDIGRRTPSRLQAVQRLDALANSTDVKVADVQAVIAEHTGARGLVRLRAVLPLIDGGAESPQETWTRLVLIDAGLPKPQTQIRVFDDYGDFVARIDLGYEQLRVGVEYDGPQHWTDPAQRARDIERSTALLDLGWTIIRVTSELLWYRRGTFVGRVDAAMRAAGWRP

>A62718
MDELPWPVLGSEVLAAKAIPERAMRQLYEPVYPGVYAPAGVELTARQRAHAAWLWSRRRAVVAGNSAAALLGAKWVNPALDAELVHANRKPPPRIVVHTDRLAPHETVAVDGVAVTTPARTAFDIGRRTPSRLQAVQRLDALANSTDVKVADVQAVIAEHTGARGLVRLRAVLPLIDGGAESPQETWTRLVLIDAGLPKPQTQIRVFDDYGDFVARIDLGYEQLRVGVEYDGPQHWTDPAQRARDIERSTALLDLGWTIIRVTSELLWYRRGTFVGRVDAAMRAAGWRP

>A66377
MDELPWPVLGSEVLAAKAIPERAMRQLYEPVYPGVYAPAGVELTARQRAHAAWLWSRRRAVVAGNSAAALLGAKWVNPALDAELVHANRKPPPRIVVHTDRLAPHETVAVDGVAVTTPARTAFDIGRRTPSRLQAVQRLDALANSTDVKVADVQAVIAEHTGARGLVRLRAVLPLIDGGAESPQETWTRLVLIDAGLPKPQTQIRVFDDYGDFVARIDLGYEQLRVGVEYDGPQHWTDPAQRARDIERSTALLDLGWTIIRVTSELLWYRRGTFVGRVDAAMRAAGWRP

>A3219
MDELPWPVLGSEVLAAKAIPERAMRQLYEPVYPGVYAPAGVELTARQRAHAAWLWSRRRAVVAGNSAAALLGAKWVNPALDAELVHANRKPPPRIVVHTDRLAPHETVAVDGVAVTTPARTAFDIGRRTPSRLQAVQRLDALANSTDVKVADVQAVIAEHTGARGLVRLRAVLPLIDGGAESPQETWTRLVLIDAGLPKPQTQIRVFDDYGDFVARIDLGYEQLRVGVEYDGPQHWTDPAQRARDIERSTALLDLGWTIIRVTSELLRYRRGTFVGRVDAAMRAAGWRP

>A51224
MDELPWPVLGSEVLAAKAIPERAMRQLYEPVYPGVYAPAGVELTARQRAHAAWLWSRRRAVVAGNSAAALLGAKWVNPALDAELVHANRKPPPRIVVHTDRLAPHETVAVDGVAVTTPARTAFDIGRRTPSRLQAVQRLDALANSTDVKVADVQAVIAEHTGARGLVRLRAVLPLIDGGAESPQETWTRLVLIDAGLPKPQTQIRVFDDYGDFVARIDLGYEQLRVGVEYDGPQHWTDPAQRARDIERSTALLDLGWTIIRVTSELLWYRRGTFVGRVDAAMRAAGWRP

>A11083
MDELPWPVLGSEVLAAKAIPERAMRQLYEPVYPGVYAPAGVELTARQRAHAAWLWSRRRAVVAGNSAAALLGAKWVNPALDAELVHANRKPPPRIVVHTDRLAPHETVAVDGVAVTTPARTAFDIGRRTPSRLQAVQRLDALANSTDVKVADVQAVIAEHTGARGLVRLRAVLPLIDGGAESPQETWTRLVLIDAGLPKPQTQIRVFDDYGDFVARIDLGYEQLRVGVEYDGPQHWTDPAQRARDIERSTALLDLGWTIIRVTSELLWYRRGTFVGRVDAAMRAAGWRP

>A15069
MDELPWPVLGSEVLAAKAIPERAMRQLYEPVYPGVYAPAGVELTARQRAHAAWLWSRRRAVVAGNSAAALLGAKWVNPALDAELVHANRKPPPRIVVHTDRLAPHETVAVDGVAVTTPARTAFDIGRRTPSRLQAVQRLDALANSTDVKVADVQAVIAEHTGARGLVRLRAVLPLIDGGAESPQETWTRLVLIDAGLPKPQTQIRVFDDYGDFVARIDLGYEQLRVGVEYDGPQHWTDPAQRARDIERSTALLDLGWTIIRVTSELLWYRRGTFVGRVDAAMRAAGWRP

>A22494
MDELPWPVLGSEVLAAKAIPERAMRQLYEPVYPGVYAPAGVELTARQRAHAAWLWSRRRAVVAGNSAAALLGAKWVNPALDAELVHANRKPPPRIVVHTDRLAPHETVAVDGVAVTTPARTAFDIGRRTPSRLQAVQRLDALANSTDVKVADVQAVIAEHTGARGLVRLRAVLPLIDGGAESPQETWTRLVLIDAGLPKPQTQIRVFDDYGDFVARIDLGYEQLRVGVEYDGPQHWTDPAQRARDIERSTALLDLGWTIIRVTSELLWYRRGTFVGRVDAAMRAAGWRP

>A18737
MDELPWPVLGSEVLAAKAIPERAMRQLYEPVYPGVYAPAGVELTARQRAHAAWLWSRRRAVVAGNSAAALLGAKWVNPALDAELVHANRKPPPRIVVHTDRLAPHETVAVDGVAVTTPARTAFDIGRRTPSRLQAVQRLDALANSTDVKVADVQAVIAEHTGARGLVRLRAVLPLIDGGAESPQETWTRLVLIDAGLPKPQTQIRVFDDYGDFVARIDLGYEQLRVGVEYDGPQHWTDPAQRARDIERSTALLDLGWTIIRVTSELLWYRRGTFVGRVDAAMRAAGWRP

>A31175
MDELPWPVLGSEVLAAKAIPERAMRQLYEPVYPGVYAPAGVELTARQRAHAAWLWSRRRAVVAGNSAAALLGAKWVNPALDAELVHANRKPPPRIVVHTDRLAPHETVAVDGVAVTTPARTAFDIGRRTPSRLQAVQRLDALANSTDVKVADVQAVIAEHTGARGLVRLRAVLPLIDGGAESPQETWTRLVLIDAGLPKPQTQIRVFDDYGDFVARIDLGYEQLRVGVEYDGPQHWTDPAQRARDIERSTALLDLGWTIIRVTSELLWYRRGTFVGRVDAAMRAAGWRP

>A35153
MDELPWPVLGSEVLAAKAIPERAMRQLYEPVYPGVYAPAGVELTARQRAHAAWLWSRRRAVVAGNSAAALLGAKWVNPALDAELVHANRKPPPRIVVHTDRLAPHETVAVDGVAVTTPARTAFDIGRRTPSRLQAVQRLDALANSTDVKVADVQAVIAEHTGARGLVRLRAVLPLIDGGAESPQETWTRLVLIDAGLPKPQTQIRVFDDYGDFVARIDLGYEQLRVGVEYDGPQHWTDPAQRARDIERSTALLDLGWTIIRVTSELLWYRRGTFVGRVDAAMRAAGWRP

>A39206
MDELPWPVLGSEVLAAKAIPERAMRQLYEPVYPGVYAPAGVELTARQRAHAAWLWSRRRAVVAGNSAAALLGAKWVNPALDAELVHANRKPPPRIVVHTDRLAPHETVAVDGVAVTTPARTAFDIGRRTPSRLQAVQRLDALANSTDVKVADVQAVIAEHTGARGLVRLRAVLPLIDGGAESPQETWTRLVLIDAGLPKPQTQIRVFDDYGDFVARIDLGYEQLRVGVEYDGPQHWTDPAQRARDIERSTALLDLGWTIIRVTSELLWYRRGTFVGRVDAAMRAAGWRP

>A74372
MDELPWPVLGSEVLAAKAIPERAMRQLYEPVYPGVYAPAGVELTARQRAHAAWLWSRRRAVVAGNSAAALLGAKWVNPALDAELVHANRKPPPRIVVHTDRLAPHETVAVDGVAVTTPARTAFDIGRRTPSRLQAVQRLDALANSTDVKVADVQAVIAEHTGARGLVRLRAVLPLIDGGAESPQETWTRLVLIDAGLPKPQTQIRVFDDYGDFVARIDLGYEQLRVGVEYDGPQHWTDPAQRARDIERSTALLDLGWTIIRVTSELLWYRRGTFVGRVDAAMRAAGWRP

>A47581
MDELPWPVLGSEVLAAKAIPERAMRQLYEPVYPGVYAPAGVELTARQRAHAAWLWSRRRAVVAGNSAAALLGAKWVNPALDAELVHANRKPPPRIVVHTDRLAPHETVAVDGVAVTTPARTAFDIGRRTPSRLQAVQRLDALANSTDVKVADVQAVIAEHTGARGLVRLRAVLPLIDGGAESPQETWTRLVLIDAGLPKPQTQIRVFDDYGDFVARIDLGYEQLRVGVEYDGPQHWTDPAQRARDIERSTALLDLGWTIIRVTSELLWYRRGTFVGRVDAAMRAAGWRP
