# Supplementary material for: POTION: an end-to-end pipeline for positive Darwinian selection detection in genome-scale data through phylogenetic comparison of protein-coding genes
Source: BMC Genomics. 2015 Aug 1;16(1):567. doi: 10.1186/s12864-015-1765-0 (PMC4521464; doi:10.1186/s12864-015-1765-0)
Supplement: Additional file 4: — Alignment data for MYC dataset. Compressed text files in .tgz format, untrimmed and trimmed alignment data for MYC dataset as produced by POTION. Data in fasta and phylip format. [file 12864_2015_1765_MOESM4_ESM.tgz › alignments/ORTHOMCL2155.cluster.aa.fa.aln]

>A6234
MTTTPRQPLFCAHADTNGDPGRCACGQQLADVGPATPPPPWCEPGTEPIWEQLTERYGGVTICQWTRYFPAGDPVAADVWIAADDRVVDGRVLRTQPAIHYTEPPVLGIGPAAARRLAAELLNAADTLDDGRRQLDDLGEHRR

>A53985
MTTTPRQPLFCAHADTNGDPGRCACGQQLADVGPATPPPPWCEPGTEPIWEQLTERYGGVTICQWTRYFPAGDPVAADVWIAADDRVVDGRVLRTQPAIHYTEPPVLGIGPAAARRLAAELLNAADTLDDGRRQLDDLGEHRR

>A56502
MATTPRQPLFCAHADTNGDPGRCACGQQLADVGPATPPPPWCEPGTEPIWEQLTERYGGVTICQWTRYFPAGDPVAADVWIAADDRVVDGRVLRTQPAIHYTEPPVLGIGPAAARRLAAELLNAADTLDDGRRQLDDLGEHRR

>A61807
MTTTPRQPLFCAHADTNGDPGRCACGQQLADVGPATPPPPWCEPGTEPIWEQLTERYGGVTICQWTRYFPAGDPVAADVWIAADDRVVDGRVLRTQPAIHYTEPPVLGIGPAAARRLAAELLNAADTLDDGRRQLDDLGEHRR

>A65524
MTTTPRQPLFCAHADTNGDPGRCACGQQLADVGPATPPPPWCEPGTEPIWEQLTERYGGVTICQWTRYFPAGDPVAADVWIAADDRVVDGRVLRTQPAIHYTEPPVLGIGPAAARRLAAELLNAADTLDDGRRQLDDLGEHRR

>A2395
MTTTPRQPLFCAHADTNGDPGRCACGQQLADVGPATPPPPWCEPGTEPIWEQLTERYGGVTICQWTRYFPAGDPVAADVWIAADDRVVDGRVLRTQPAIHYTEPPVLGIGPAAARRLAAELLNAADTLDDGRRQLDDLGEHRR

>A50369
MTTTPRQPLFCAHADTNGDPGRCACGQQLADVGPATPPPPWCEPGTEPIWEQLTERYGGVTICQWTRYFPAGDPVAADVWIAADDRVVDGRVLRTQPAIHYTEPPVLGIGPAAARRLAAELLNAADTLDDGRRQLDDLGEHRR

>A10162
MTTTPRQPLFCAHADTNGDPGRCACGQQLADVGPATPPPPWCEPGTEPIWEQLTERYGGVTICQWTRYFPAGDPVAADVWIAADDRVVDGRVLRTQPAIHYTEPPVLGIGPAAARRLAAELLNAADTLDDGRRQLDDLGEHRR

>A12790
MATTPRQPLFCAHADTNGDPGRCACGQQLADVGPATPPPPWCEPGTEPIWEQLTERYGGVTICQWTRYFPAGDPVAADVWIAADDRVVDGRVLRTQPAIHYTEPPVLGIGPAAARRLAAELLNAADTLDDGRRQLDDLGEHRR

>A21631
MTTTPRQPLFCAHADTNGDPGRCACGQQLADVGPATPPPPWCEPGTEPIWEQLTERYGGVTICQWTRYFPAGDPVAADVWIAADDRVVDGRVLRTQPAIHYTEPPVLGIGPAAARRLAAELLNAADTLDDGRRQLDDLGEHRR

>A17882
MTTTPRQPLFCAHADTNGDPGRCACGQQLADVGPATPPPPWCEPGTEPIWEQLTERYGGVTICQWTRYFPAGDPVAADVWIAADDRVVDGRVLRTQPAIHYTEPPVLGIGPAAARRLAAELLNAADTLDDGRRQLDDLGEHRR

>A30234
MTTTPRQPLFCAHADTNGDPGRCACGQQLADVGPATPPPPWCEPGTEPIWEQLTERYGGVTICQWTRYFPAGDPVAADVWIAADDRVVDGRVLRTQPAIHYTEPPVLGIGPAAARRLAAELLNAADTLDDGRRQLDDLGEHRR

>A34218
MTTTPRQPLFCAHADTNGDPGRCACGQQLADVGPATPPPPWCEPGTEPIWEQLTERYGGVTICQWTRYFPAGDPVAADVWIAADDRVVDGRVLRTQPAIHYTEPPVLGIGPAAARRLAAELLNAADTLDDGRRQLDDLGEHRR

>A38258
MTTTPRQPLFCAHADTNGDPGRCACGQQLADVGPATPPPPWCEPGTEPIWEQLTERYGGVTICQWTRYFPAGDPVAADVWIAADDRVVDGRVLRTQPAIHYTEPPVLGIGPAAARRLAAELLNAADTLDDGRRQLDDLGEHRR

>A69420
MTTTPRQPLFCAHADTNGDPGRCACGQQLADVGPATPPPPWCEPGTEPIWEQLTERYGGVTICQWTRYFPAGDPVAADVWIAADDRVVDGRVLRTQPAIHYTEPPVLGIGPAAARRLAAELLNAADTLDDGRRQLDDLGEHRR

>A40073
MTTTPRQPLFCAHADTNGDPGRCACGQQLADVGPATPPPPWCEPGTEPIWEQLTERYGGVTICQWTRYFPAGDPVAADVWIAADDRVVDGRVLRTQPAIHYTEPPVLGIGPAAARRLAAELLNAADTLDDGRRQLDDLGEHRR

>A73439
MTTTPRQPLFCAHADTNGDPGRCACGQQLADVGPATPPPPWCEPGTEPIWEQLTERYGGVTICQWTRYFPAGDPVAADVWIAADDRVVDGRVLRTQPAIHYTEPPVLGIGPAAARRLAAELLNAADTLDDGRRQLDDLGEHRR

>A46713
MTTTPRQPLFCAHADTNGDPGRCACGQQLADVGPATPPPPWCEPGTEPIWEQLTERYGGVTICQWTRYFPAGDPVAADVWIAADDRVVDGRVLRTQPAIHYTEPPVLGIGPAAARRLAAELLNAADTLDDGRRQLDDLGEHRR
