# Supplementary material for: POTION: an end-to-end pipeline for positive Darwinian selection detection in genome-scale data through phylogenetic comparison of protein-coding genes
Source: BMC Genomics. 2015 Aug 1;16(1):567. doi: 10.1186/s12864-015-1765-0 (PMC4521464; doi:10.1186/s12864-015-1765-0)
Supplement: Additional file 4: — Alignment data for MYC dataset. Compressed text files in .tgz format, untrimmed and trimmed alignment data for MYC dataset as produced by POTION. Data in fasta and phylip format. [file 12864_2015_1765_MOESM4_ESM.tgz › alignments/ORTHOMCL2693.cluster.aa.fa.aln]

>A4293
VSRDDVTIGIDIGTTAVKAVAADDNGRVTARVRIGHQLAVPAPDRLEHDADEAWRRGPLAALDRLVGPDTRALAVAAMVPSLTAVDPAGRPITPGLLYGDARGRVPNASVARAQSVPSVGETAEFLRWTAGQALDASGYWPAPAVANYALSGEAVIDYATAVTTLPLFDGTGWNATACADCGVTVDRMPRVETFGVGVGQVRGTGAVLAVGAVDALCEQIVAGADRDGDVLVLCGATLIVWTTISAARQVPGLWTIPHTAPGKSQIGGASNAGGLFLNWVDRVIGPGDPALADPRRVPVWLPYIRGERTPFHEPDRRAVLDGVDLSQDAASVRRAAYEASGFVVRQLIELSGAPVARIVAAGGGTRIQPWMQAIADATGRPVEVSRVAEGAALGAAFLGRLAAGLESSIADAARWASTDRIVEPSADWAGPTKERYRRFLALSGSKLA

>A52242
VSRDDVTIGIDIGTTAVKAVAADDNGRVTARVRIGHQLAVPAPDRLEHDADEAWRRGPLAALDRLVGPDTRALAVAAMVPSLTAVDPAGRPITPGLLYGDARGRVPNASVARAQSVPSVGETAEFLRWTAGQALDASGYWPAPAVANYALSGEAVIDYATAVTTLPLFDGTGWNATACADCGVTVDRMPRVETFGVGVGQVRGTGAVLAVGAVDALCEQIVAGADRDGDVLVLCGATLIVWTTISAARQVPGLWTIPHTAPGKSQIGGASNAGGLFLNWVDRVIGPGDPALADPRRVPVWLPYIRGERTPFHEPDRRAVLDGVDLSQDAASVRRAAYEASGFVVRQLIELSGAPVARIVAAGGGTRIQPWMQAIADATGRPVEVSRVAEGAALGAAFLGRLAAGLESSIADAARWASTDRIVEPSADWAGPTKERYRRFLALSGSKLA

>A55914
VSRDDVTIGIDIGTTAVKAVAADDNGRVTARVRIGHQLAVPAPDRLEHDADEAWRRGPLAALDRLVGPDTRALAVAAMVPSLTAVDPAGRPITPGLLYGDARGRVPNASVARAQSVPSVGETAEFLRWTAGQALDASGYWPAPAVANYALSGEAVIDYATAVTTLPLFDGTGWNATACADCGVTVDRMPRVETFGVGVGQVRGTGAVLAVGAVDALCEQIVAGADRDGDVLVLCGATLIVWTTISAARQVPGLWTIPHTAPGKSQIGGASNAGGLFLNWVDRVIGPGDPALADPRRVPVWLPYIRGERTPFHEPDRRAVLDGVDLSQDAASVRRAAYEASGFVVRQLIELSGAPVARIVAAGGGTRIQPWMQAIADATGRPVEVSRVAEGAALGAAFLGRLAAGLESSIADAARWASTDRIVEPSADWAGPTKERYRRFLALSGSKLA

>A59895
VSRDDVTIGIDIGTTAVKAVAADDNGRVTARVRIGHQLAVPAPDRLEHDADEAWRRGPLAALDRLVGPDTRALAVAAMVPSLTAVDPAGRPITPGLLYGDARGRVPNASVARAQSVPSVGETAEFLRWTAGQALDASGYWPAPAVANYALSGEAVIDYATAVTTLPLFDGTGWNATACADCGVTVDRMPRVETFGVGVGQVRGTGAVLAVGAVDALCEQIVAGADRDGDVLVLCGATLIVWTTISAARQVPGLWTIPHTAPGKSQIGGASNAGGLFLNWVDRVIGPGDPALADPRRVPVWLPYIRGERTPFHEPDRRAVLDGVDLSQDAASVRRAAYEASGFVVRQLIELSGAPVARIVAAGGGTRIQPWMQAIADATGRPVEVSRVAEGAALGAAFLGRLAAGLESSIADAARWASTDRIVEPSADWAGPTKERYRRFLALSGSKLA

>A63777
VSRDDVTIGIDIGTTAVKAVAADDNGRVTARVRIGHQLAVPAPDRLEHDADEAWRRGPLAALDRLVGPDTRALAVAAMVPSLTAVDPAGRPITPGLLYGDARGRVPNASVARAQSVPSVGETAEFLRWTAGQALDASGYWPAPAVANYALSGEAVIDYATAVTTLPLFDGTGWNATACADCGVTVDRMPRVETFGVGVGQVRGTGAVLAVGAVDALCEQIVAGADRDGDVLVLCGATLIVWTTISAARQVPGLWTIPHTAPGKSQIGGASNAGGLFLNWVDRVIGPGDPALADPRRVPVWLPYIRGERTPFHEPDRRAVLDGVDLSQDAASVRRAAYEASGFVVRQLIELSGAPVARIVAAGGGTRIQPWMQAIADATGRPVEVSRVAEGAALGAAFLGRLAAGLESSIADAARWASTDRIVEPSADWAGPTKERYRRFLALSGSKLA

>A653
---------------------------------------VPAPDRLEHDADEAWRRGPLAALDRLVGPDTRALAVAAMVPSLTAVDPAGRPITPGLLYGDARGRVPNASVARAQSVPSVGETAEFLRWTAGQAPDASGYWPAPAVANYALSGEAVIDYATAVTTLPLFDGTGWNATACADCGVTVDRMPRVETFGVGVGQVRGTGAVLAVGAVDALCEQIVAGADRDGDVLVLCGATLIVWTTISAARQVPGLWTIPHTAPGKSQIGGASNAGGLFLNWVDRVIGPGDPALADPRRVPVWLPYIRGERTPFHEPDRRAVLDGVDLSQDAASVRRAAYEASGFVVRQLIELSGAPVARIVAAGGGTRIQPWMQAIADATGRPVEVSRVAEGAALGAAFLGRLAAGLESSIADAARWASTDRIVEPSADWAGPTKERYRRFLALSGSKLA

>A48605
VSRDDVTIGIDIGTTAVKAVAADDNGRVTARVRIGHQLAVPAPDRLEHDADEAWRRGPLAALDRLVGPDTRALAVAAMVPSLTAVDPAGRPITPGLLYGDARGRVPNASVARAQSVPSVGETAEFLRWTAGQALDASGYWPAPAVANYALSGEAVIDYATAVTTLPLFDGTGWNATACADCGVTVDRMPRVETFGVGVGQVRGTGAVLAVGAVDALCEQIVAGADRDGDVLVLCGATLIVWTTISAARQVPGLWTIPHTAPGKSQIGGASNAGGLFLNWVDRVIGPGDPALADPRRVPVWLPYIRGERTPFHEPDRRAVLDGVDLSQDAASVRRAAYEASGFVVRQLIELSGAPVARIVAAGGGTRIQPWMQAIADATGRPVEVSRVAEGAALGAAFLGRLAAGLESSIADAARWASTDRIVEPSADWAGPTKERYRRFLALSGSKLA

>A8267
VSRDDVTIGIDIGTTAVKAVAADDNGRVTARVRIGHQLAVPAPDRLEHDADEAWRRGPLAALDRLVGPDTRALAVAAMVPSLTAVDPAGRPITPGLLYGDARGRVPNASVARAQSVPSVGETAEFLRWTAGQALDASGYWPAPAVANYALSGEAVIDYATAVTTLPLFDGTGWNATACADCGVTVDRMPRVETFGVGVGQVRGTGAVLAVGAVDALCEQIVAGADRDGDVLVLCGATLIVWTTISAARQVPGLWTIPHTAPGKSQIGGASNAGGLFLNWVDRVIGPGDPALADPRRVPVWLPYIRGERTPFHEPDRRAVLDGVDLSQDAASVRRAAYEASGFVVRQLIELSGAPVARIVAAGGGTRIQPWMQAIADATGRPVEVSRVAEGAALGAAFLGRLAAGLESSIADAARWASTDRIVEPSADWAGPTKERYRRFLALSGSKLA

>A12200
VSRDDVTIGIDIGTTAVKAVAADDNGRVTARVRIGHQLAVPAPDRLEHDADEAWRRGPLAALDRLVGPDTRALAVAAMVPSLTAVDPAGRPITPGLLYGDARGRVPNASVARAQSVPSVGETAEFLRWTAGQALDASGYWPAPAVANYALSGEAVIDYATAVTTLPLFDGTGWNATACADCGVTVDRMPRVETFGVGVGQVRGTGAVLAVGAVDALCEQIVAGADRDGDVLVLCGATLIVWTTISAARQVPGLWTIPHTAPGKSQIGGASNAGGLFLNWVDRVIGPGDPALADPRRVPVWLPYIRGERTPFHEPDRRAVLDGVDLSQDAASVRRAAYEASGFVVRQLIELSGAPVARIVAAGGGTRIQPWMQAIADATGRPVEVSRVAEGAALGAAFLGRLAAGLESSIADAARWASTDRIVEPSADWAGPTKERYRRFLALSGSKLA

>A19811
VSRDDVTIGIDIGTTAVKAVAADDNGRVTARVRIGHQLAVPAPDRLEHDADEAWRRGPLAALDRLVGPDTRALAVAAMVPSLTAVDPAGRPITPGLLYGDARGRVPNASVARAQSVPSVGETAEFLRWTAGQALDASGYWPAPAVANYALSGEAVIDYATAVTTLPLFDGTGWNATACADCGVTVDRMPRVETFGVGVGQVRGTGAVLAVGAVDALCEQIVAGADRDGDVLVLCGATLIVWTTISAARQVPGLWTIPHTAPGKSQIGGASNAGGLFLNWVDRVIGPGDPALADPRRVPVWLPYIRGERTPFHEPDRRAVLDGVDLSQDAASVRRAAYEASGFVVRQLIELSGAPVARIVAAGGGTRIQPWMQAIADATGRPVEVSRVAEGAALGAAFLGRLAAGLESSIADAARWASTDRIVEPSADWAGPTKERYRRFLALSGSKLA

>A16118
VSRDDVTIGIDIGTTAVKAVAADDNGRVTARVRIGHQLAVPAPDRLEHDADEAWRRGPLAALDRLVGPDTRALAVAAMVPSLTAVDPAGRPITPGLLYGDARGRVPNASVARAQSVPSVGETAEFLRWTAGQALDASGYWPAPAVANYALSGEAVIDYATAVTTLPLFDGTGWNATACADCGVTVDRMPRVETFGVGVGQVRGTGAVLAVGAVDALCEQIVAGADRDGDVLVLCGATLIVWTTISAARQVPGLWTIPHTAPGKSQIGGASNAGGLFLNWVDRVIGPGDPALADPRRVPVWLPYIRGERTPFHEPDRRAVLDGVDLSQDAASVRRAAYEASGFVVRQLIELSGAPVARIVAAGGGTRIQPWMQAIADATGRPVEVSRVAEGAALGAAFLGRLAAGLESSIADAARWASTDRIVEPSADWAGPTKERYRRFLALSGSKLA

>A28247
VSRDDVTIGIDIGTTAVKAVAADDNGRVTARVRIGHQLAVPAPDRLEHDADEAWRRGPLAALDRLVGPDTRALAVAAMVPSLTAVDPAGRPITPGLLYGDARGRVPNASVARAQSVPSVGETAEFLRWTAGQALDASGYWPAPAVANYALSGEAVIDYATAVTTLPLFDGTGWNATACADCGVTVDRMPRVETFGVGVGQVRGTGAVLAVGAVDALCEQIVAGADRDGDVLVLCGATLIVWTTISAARQVPGLWTIPHTAPGKSQIGGASNAGGLFLNWVDRVIGPGDPALADPRRVPVWLPYIRGERTPFHEPDRRAVLDGVDLSQDAASVRRAAYEASGFVVRQLIELSGAPVARIVAAGGGTRIQPWMQAIADATGRPVEVSRVAEGAALGAAFLGRLAAGLESSIADAARWASTDRIVEPSADWAGPTKERYRRFLALSGSKLA

>A32294
VSRDDVTIGIDIGTTAVKAVAADDNGRVTARVRIGHQLAVPAPDRLEHDADEAWRRGPLAALDRLVGPDTRALAVAAMVPSLTAVDPAGRPITPGLLYGDARGRVPNASVARAQSVPSVGETAEFLRWTAGQALDASGYWPAPAVANYALSGEAVIDYATAVTTLPLFDGTGWNATACADCGVTVDRMPRVETFGVGVGQVRGTGAVLAVGAVDALCEQIVAGADRDGDVLVLCGATLIVWTTISAARQVPGLWTIPHTAPGKSQIGGASNAGGLFLNWVDRVIGPGDPALADPRRVPVWLPYIRGERTPFHEPDRRAVLDGVDLSQDAASVRRAAYEASGFVVRQLIELSGAPVARIVAAGGGTRIQPWMQAIADATGRPVEVSRVAEGAALGAAFLGRLAAGLESSIADAARWASTDRIVEPSADWAGPTKERYRRFLALSGSKLA

>A36286
VSRDDVTIGIDIGTTAVKAVAADDNGRVTARVRIGHQLAVPAPDRLEHDADEAWRRGPLAALDRLVGPDTRALAVAAMVPSLTAVDPAGRPITPGLLYGDARGRVPNASVARAQSVPSVGETAEFLRWTAGQALDASGYWPAPAVANYALSGEAVIDYATAVTTLPLFDGTGWNATACADCGVTVDRMPRVETFGVGVGQVRGTGAVLAVGAVDALCEQIVAGADRDGDVLVLCGATLIVWTTISAARQVPGLWTIPHTAPGKSQIGGASNAGGLFLNWVDRVIGPGDPALADPRRVPVWLPYIRGERTPFHEPDRRAVLDGVDLSQDAASVRRAAYEASGFVVRQLIELSGAPVARIVAAGGGTRIQPWMQAIADATGRPVEVSRVAEGAALGAAFLGRLAAGLESSIADAARWASTDRIVEPSADWAGPTKERYRRFLALSGSKLA

>A67464
VSRDDVTIGIDIGTTAVKAVAADDNGRVTARVRIGHQLAVPAPDRLEHDADEAWRRGPLAALDRLVGPDTRALAVAAMVPSLTAVDPAGRPITPGLLYGDARGRVPNASVARAQSVPSVGETAEFLRWTAGQALDASGYWPAPAVANYALSGEAVIDYATAVTTLPLFDGTGWNATACADCGVTVDRMPRVETFGVGVGQVRGTGAVLAVGAVDALCEQIVAGADRDGDVLVLCGATLIVWTTISAARQVPGLWTIPHTAPGKSQIGGASNAGGLFLNWVDRVIGPGDPALADPRRVPVWLPYIRGERTPFHEPDRRAVLDGVDLSQDAASVRRAAYEASGFVVRQLIELSGAPVARIVAAGGGTRIQPWMQAIADATGRPVEVSRVAEGAALGAAFLGRLAAGLESSIADAARWASTDRIVEPSADWAGPTKERYRRFLALSGSKLA

>A71496
VSRDDVTIGIDIGTTAVKAVAADDNGRVTARVRIGHQLAVPAPDRLEHDADEAWRRGPLAALDRLVGPDTRALAVAAMVPSLTAVDPAGRPITPGLLYGDARGRVPNASVARAQSVPSVGETAEFLRWTAGQALDASGYWPAPAVANYALSGEAVIDYATAVTTLPLFDGTGWNATACADCGVTVDRMPRVETFGVGVGQVRGTGAVLAVGAVDALCEQIVAGADRDGDVLVLCGATLIVWTTISAARQVPGLWTIPHTAPGKSQIGGASNAGGLFLNWVDRVIGPGDPALADPRRVPVWLPYIRGERTPFHEPDRRAVLDGVDLSQDAASVRRAAYEASGFVVRQLIELSGAPVARIVAAGGGTRIQPWMQAIADATGRPVEVSRVAEGAALGAAFLGRLAAGLESSIADAARWASTDRIVEPSADWAGPTKERYRRFLALSGSKLA

>A44867
VSRDDVTIGIDIGTTAVKAVAADDNGRVTARVRIGHQLAVPAPDRLEHDADEAWRRGPLAALDRLVGPDTRALAVAAMVPSLTAVDPAGRPITPGLLYGDARGRVPNASVARAQSVPSVGETAEFLRWTAGQALDASGYWPAPAVANYALSGEAVIDYATAVTTLPLFDGTGWNATACADCGVTVDRMPRVETFGVGVGQVRGTGAVLAVGAVDALCEQIVAGADRDGDVLVLCGATLIVWTTISAARQVPGLWTIPHTAPGKSQIGGASNAGGLFLNWVDRVIGPGDPALADPRRVPVWLPYIRGERTPFHEPDRRAVLDGVDLSQDAASVRRAAYEASGFVVRQLIELSGAPVARIVAAGGGTRIQPWMQAIADATGRPVEVSRVAEGAALGAAFLGRLAAGLESSIADAARWASTDRIVEPSADWAGPTKERYRRFLALSGSKLA
