# Supplementary material for: POTION: an end-to-end pipeline for positive Darwinian selection detection in genome-scale data through phylogenetic comparison of protein-coding genes
Source: BMC Genomics. 2015 Aug 1;16(1):567. doi: 10.1186/s12864-015-1765-0 (PMC4521464; doi:10.1186/s12864-015-1765-0)
Supplement: Additional file 4: — Alignment data for MYC dataset. Compressed text files in .tgz format, untrimmed and trimmed alignment data for MYC dataset as produced by POTION. Data in fasta and phylip format. [file 12864_2015_1765_MOESM4_ESM.tgz › alignments/ORTHOMCL2990.cluster.aa.fa.aln]

>A5842
VGANGDVALSRIGATRPALSAWRFVTVFGVVGLLADVVYEGARSITGPLLASLGATGLVVGVVTGVGEAAALGLRLVSGPLADRSRRFWAWTIAGYTLTVVTVPLLGIAGALWVACALVIAERVGKAVRGPAKDTLLSHAASVTGRGRGFAVHEALDQVGAMIGPLTVAGMLAITGNAYAPALGVLTLPGGAALALLLWLQRRVPRPESYEDCPVVLGNPSAPRPWALPAQFWLYCGFTAITMLGFGTFGLLSFHMVSHGVLAAAMVPVVYAAAMAADALTALASGFSYDRYGAKTLAVLPILSILVVLFAFTDNVTMVVIGTLVWGAAVGIQESTLRGVVADLVASPRRASAYGVFAAGLGAATAGGGALIGWLYDISIGTLVVVVIALELMALVMMFAIRLPRVAPS

>A53649
VGANGDVALSRIGATRPALSAWRFVTVFGVVGLLADVVYEGARSITGPLLASLGATGLVVGVVTGVGEAAALGLRLVSGPLADRSRRFWAWTIAGYTLTVVTVPLLGIAGALWVACALVIAERVGKAVRGPAKDTLLSHAASVTGRGRGFAVHEALDQVGAMIGPLTVAGMLAITGNAYAPALGVLTLPGGAALALLLWLQRRVPRPESYEDCPVVLGNPSAPRPWALPAQFWLYCGFTAITMLGFGTFGLLSFHMVSHGVLAAAMVPVVYAAAMAADALTALASGFSYDRYGAKTLAVLPILSILVVLFAFTDNVTMVVIGTLVWGAAVGIQESTLRGVVADLVASPRRASAYGVFAAGLGAATAGGGALIGWLYDISIGTLVVVVIALELMALVMMFAIRLPRVAPS

>A56893
VGANGDVALSRIGATRPALSAWRFVTVFGVVGLLADVVYEGARSITGPLLASLGATGLVVGVVTGVGEAAALGLRLVSGPLADRSRRFWAWTIAGYTLTVVTVPLLGIAGALWVACALVIAERVGKAVRGPAKDTLLSHAASVTGRGRGFAVHEALDQVGAMIGPLTVAGMLAITGNAYAPALGVLTLPGGAALALLLWLQRRVPRPESYEDCPVVLGNPSAPRPWALPAQFWLYCGFTAITMLGFGTFGLLSFHMVSHGVLAAAMVPVVYAAAMAADALTALASGFSYDRYGAKTLAVLPILSILVVLFAFTDNVTMVVIGTLVWGAAVGIQESTLRGVVADLVASPRRASAYGVFAAGLGAATAGGGALIGWLYDISIGTLVVVVIALELMALVMMFAIRLPRVAPS

>A61420
VGANGDVALSRIGATRPALSAWRFVTVFGVVGLLADVVYEGARSITGPLLASLGATGLVVGVVTGVGEAAALGLRLVSGPLADRSRRFWAWTIAGYTLTVVTVPLLGIAGALWVACALVIAERVGKAVRGPAKDTLLSHAASVTGRGRGFAVHEALDQVGAMIGPLTVAGMLAITGNAYAPALGVLTLPGGAALALLLWLQRRVPRPESYEDCPVVLGNPSAPRPWALPAQFWLYCGFTAITMLGFGTFGLLSFHMVSHGVLAAAMVPVVYAAAMAADALTALASGFSYDRYGAKTLAVLPILSILVVLFAFTDNVTMVVIGTLVWGAAVGIQESTLRGVVADLVASPRRASAYGVFAAGLGAATAGGGALIGWLYDISIGTLVVVVIALELMALVMMFAIRLPRVAPS

>A65182
VGANGDVALSRIGATRPALSAWRFVTVFGVVGLLADVVYEGARSITGPLLASLGATGLVVGVVTGVGEAAALGLRLVSGPLADRSRRFWAWTIAGYTLTVVTVPLLGIAGALWVACALVIAERVGKAVRGPAKDTLLSHAASVTGRGRGFAVHEALDQVGAMIGPLTVAGMLAITGNAYAPALGVLTLPGGAALALLLWLQRRVPRPESYEDCPVVLGNPSAPRPWALPAQFWLYCGFTAITMLGFGTFGLLSFHMVSHGVLAAAMVPVVYAAAMAADALTALASGFSYDRYGAKTLAVLPILSILVVLFAFTDNVTMVVIGTLVWGAAVGIQESTLRGVVADLVASPRRASAYGVFAAGLGAATAGGGALIGWLYDISIGTLVVVVIALELMALVMMFAIRLPRVAPS

>A2055
VGANGDVALSRIGATRPALSAWRFVTVFGVVSLLADVVYEGARSITGPLLASLGATGLVVGVVTGVGEAAALGLRLVSGPLADRSRRFWAWTIAGYTLTVVTVPLLGIAGALWVACALVIAERVGKAVRGPAKDTLLSHAASVTGRGRGFAVHEALDQVGAMIGPLTVAGMLAITGNAYAPALGVLTLPGGAALALLLWLQRRVPRPESYEDCPVVLGNPSAPRPWALPAQFWLYCGFTAITMLGFGTFGLLSFHMVSHGVLAAAMVPVVYAAAMAADALTALASGFSYDRYGAKTLAVLPILSILVVLFAFTDNVTMVVIGTLVWGAAVGIQESTLRGVVADLVASPRRASAYGVFAAGLGAATAGGGALIGWLYDISIGTLVVVVIALELMALVMMFAIRLPRVAPS

>A50031
VGANGDVALSRIGATRPALSAWRFVTVFGVVGLLADVVYEGARSITGPLLASLGATGLVVGVVTGVGEAAALGLRLVSGPLADRSRRFWAWTIAGYTLTVVTVPLLGIAGALWVACALVIAERVGKAVRGPAKDTLLSHAASVTGRGRGFAVHEALDQVGAMIGPLTVAGMLAITGNAYAPALGVLTLPGGAALALLLWLQRRVPRPESYEDCPVVLGNPSAPRPWALPAQFWLYCGFTAITMLGFGTFGLLSFHMVSHGVLAAAMVPVVYAAAMAADALTALASGFSYDRYGAKTLAVLPILSILVVLFAFTDNVTMVVIGTLVWGAAVGIQESTLRGVVADLVASPRRASAYGVFAAGLGAATAGGGALIGWLYDISIGTLVVVVIALELMALVMMFAIRLPRVAPS

>A9797
VGANGDVALSRIGATRPALSAWRFVTVFGVVGLLADVVYEGARSITGPLLASLGATGLVVGVVTGVGEAAALGLRLVSGPLADRSRRFWAWTIAGYTLTVVTVPLLGIAGALWVACALVIAERVGKAVRGPAKDTLLSHAASVTGRGRGFAVHEALDQVGAMIGPLTVAGMLAITGNAYAPALGVLTLPGGAALALLLWLQRRVPRPESYEDCPVVLGNPSAPRPWALPAQFWLYCGFTAITMLGFGTFGLLSFHMVSHGVLAAAMVPVVYAAAMAADALTALASGFSYDRYGAKTLAVLPILSILVVLFAFTDNVTMVVIGTLVWGAAVGIQESTLRGVVADLVASPRRASAYGVFAAGLGAATAGGGALIGWLYDISIGTLVVVVIALELMALVMMFAIRLPRVAPS

>A13180
VGANGDVALSRIGATRPALSAWRFVTVFGVVGLLADVVYEGARSITGPLLASLGATGLVVGVVTGVGEAAALGLRLVSGPLADRSRRFWAWTIAGYTLTVVTVPLLGIAGALWVACALVIAERVGKAVRGPAKDTLLSHAASVTGRGRGFAVHEALDQVGAMIGPLTVAGMLAITGNAYAPALGVLTLPGGAALALLLWLQRRVPRPESYEDCPVVLGNPSAPRPWALPAQFWLYCGFTAITMLGFGTFGLLSFHMVSHGVLAAAMVPVVYAAAMAADALTALASGFSYDRYGAKTLAVLPILSILVVLFAFTDNVTMVVIGTLVWGAAVGIQESTLRGVVADLVASPRRASAYGVFAAGLGAATAGGGALIGWLYDISIGTLVVVVIALELMALVMMFAIRLPRVAPS

>A21258
VGANGDVALSRIGATRPALSAWRFVTVFGVVGLLADVVYEGARSITGPLLASLGATGLVVGVVTGVGEAAALGLRLVSGPLADRSRRFWAWTIAGYTLTVVTVPLLGIAGALWVACALVIAERVGKAVRGPAKDTLLSHAASVTGRGRGFAVHEALDQVGAMIGPLTVAGMLAITGNAYAPALGVLTLPGGAALALLLWLQRRVPRPESYEDCPVVLGNPSAPRPWALPAQFWLYCGFTAITMLGFGTFGLLSFHMVSHGVLAAAMVPVVYAAAMAADALTALASGFSYDRYGAKTLAVLPILSILVVLFAFTDNVTMVVIGTLVWGAAVGIQESTLRGVVADLVASPRRASAYGVFAAGLGAATAGGGALIGWLYDISIGTLVVVVIALELMALVMMFAIRLPRVAPS

>A17544
VGANGDVALSRIGATRPALSAWRFVTVFGVVGLLADVVYEGARSITGPLLASLGATGLVVGVVTGVGEAAALGLRLVSGPLADRSRRFWAWTIAGYTLTVVTVPLLGIAGALWVACALVIAERVGKAVRGPAKDTLLSHAASVTGRGRGFAVHEALDQVGAMIGPLTVAGMLAITGNAYAPALGVLTLPGGAALALLLWLQRRVPRPESYEDCPVVLGNPSAPRPWALPAQFWLYCGFTAITMLGFGTFGLLSFHMVSHGVLAAAMVPVVYAAAMAADALTALASGFSYDRYGAKTLAVLPILSILVVLFAFTDNVTMVVIGTLVWGAAVGIQESTLRGVVADLVASPRRASAYGVFAAGLGAATAGGGALIGWLYDISIGTLVVVVIALELMALVMMFAIRLPRVAPS

>A29838
VGANGDVALSRIGATRPALSAWRFVTVFGVVGLLADVVYEGARSITGPLLASLGATGLVVGVVTGVGEAAALGLRLVSGPLADRSRRFWAWTIAGYTLTVVTVPLLGIAGALWVACALVIAERVGKAVRGPAKDTLLSHAASVTGRGRGFAVHEALDQVGAMIGPLTVAGMLAITGNAYAPALGVLTLPGGAALALLLWLQRRVPRPESYEDCPVVLGNPSAPRPWALPAQFWLYCGFTAITMLGFGTFGLLSFHMVSHGVLAAAMVPVVYAAAMAADALTALASGFSYDRYGAKTLAVLPILSILVVLFAFTDNVTMVVIGTLVWGAAVGIQESTLRGVVADLVASPRRASAYGVFAAGLGAATAGGGALIGWLYDISIGTLVVVVIALELMALVMMFAIRLPRVAPS

>A33836
VGANGDVALSRIGATRPALSAWRFVTVFGVVGLLADVVYEGARSITGPLLASLGATGLVVGVVTGVGEAAALGLRLVSGPLADRSRRFWAWTIAGYTLTVVTVPLLGIAGALWVACALVIAERVGKAVRGPAKDTLLSHAASVTGRGRGFAVHEALDQVGAMIGPLTVAGMLAITGNAYAPALGVLTLPGGAALALLLWLQRRVPRPESYEDCPVVLGNPSAPRPWALPAQFWLYCGFTAITMLGFGTFGLLSFHMVSHGVLAAAMVPVVYAAAMAADALTALASGFSYDRYGAKTLAVLPILSILVVLFAFTDNVTMVVIGTLVWGAAVGIQESTLRGVVADLVASPRRASAYGVFAAGLGAATAGGGALIGWLYDISIGTLVVVVIALELMALVMMFAIRLPRVAPS

>A37873
VGANGDVALSRIGATRPALSAWRFVTVFGVVGLLADVVYEGARSITGPLLASLGATGLVVGVVTGVGEAAALGLRLVSGPLADRSRRFWAWTIAGYTLTVVTVPLLGIAGALWVACALVIAERVGKAVRGPAKDTLLSHAASVTGRGRGFAVHEALDQVGAMIGPLTVAGMLAITGNAYAPALGVLTLPGGAALALLLWLQRRVPRPESYEDCPVVLGNPSAPRPWALPAQFWLYCGFTAITMLGFGTFGLLSFHMVSHGVLAAAMVPVVYAAAMAADALTALASGFSYDRYGAKTLAVLPILSILVVLFAFTDNVTMVVIGTLVWGAAVGIQESTLRGVVADLVASPRRASAYGVFAAGLGAATAGGGALIGWLYDISIGTLVVVVIALELMALVMMFAIRLPRVAPS

>A69032
VGANGDVALSRIGATRPALSAWRFVTVFGVVGLLADVVYEGARSITGPLLASLGATGLVVGVVTGVGEAAALGLRLVSGPLADRSRRFWAWTIAGYTLTVVTVPLLGIAGALWVACALVIAERVGKAVRGPAKDTLLSHAASVTGRGRGFAVHEALDQVGAMIGPLTVAGMLAITGNAYAPALGVLTLPGGAALALLLWLQRRGPRPESYEDCPVVLGNPSAPRPWALPAQFWLYCGFTAITMLGFGTFGLLSFHMVSHGVLAAAMVPVVYAAAMAADALTALASGFSYDRYGAKTLAVLPILSILVVLFAFTDNVTMVVIGTLVWGAAVGIQESTLRGVVADLVASPRRASAYGVFAAGLGAATAGGGALIGWLYDISIGTLVVVVIALELMALVMMFAIRLPRVAPS

>A73053
VGANGDVALSRIGATRPALSAWRFVTVFGVVGLLADVVYEGARSITGPLLASLGATGLVVGVVTGVGEAAALGLRLVSGPLADRSRRFWAWTIAGYTLTVVTVPLLGIAGALWVACALVIAERVGKAVRGPAKDTLLSHAASVTGRGRGFAVHEALDQVGAMIGPLTVAGMLAITGNAYAPALGVLTLPGGAALALLLWLQRRVPRPESYEDCPVVLGNPSAPRPWALPAQFWLYCGFTAITMLGFGTFGLLSFHMVSHGVLAAAMVPVVYAAAMAADALTALASGFSYDRYGAKTLAVLPILSILVVLFAFTDNVTMVVIGTLVWGAAVGIQESTLRGVVADLVASPRRASAYGVFAAGLGAATAGGGALIGWLYDISIGTLVVVVIALELMALVMMFAIRLPRVAPS

>A46344
VGANGDVALSRIGATRPALSAWRFVTVFGVVGLLADVVYEGARSITGPLLASLGATGLVVGVVTGVGEAAALGLRLVSGPLADRSRRFWAWTIAGYTLTVVTVPLLGIAGALWVACALVIAERVGKAVRGPAKDTLLSHAASVTGRGRGFAVHEALDQVGAMIGPLTVAGMLAITGNAYAPALGVLTLPGGAALALLLWLQRRVPRPESYEDCPVVLGNPSAPRPWALPAQFWLYCGFTAITMLGFGTFGLLSFHMVSHGVLAAAMVPVVYAAAMAADALTALASGFSYDRYGAKTLAVLPILSILVVLFAFTDNVTMVVIGTLVWGAAVGIQESTLRGVVADLVASPRRASAYGVFAAGLGAATAGGGALIGWLYDISIGTLVVVVIALELMALVMMFAIRLPRVAPS
