# Supplementary material for: POTION: an end-to-end pipeline for positive Darwinian selection detection in genome-scale data through phylogenetic comparison of protein-coding genes
Source: BMC Genomics. 2015 Aug 1;16(1):567. doi: 10.1186/s12864-015-1765-0 (PMC4521464; doi:10.1186/s12864-015-1765-0)
Supplement: Additional file 4: — Alignment data for MYC dataset. Compressed text files in .tgz format, untrimmed and trimmed alignment data for MYC dataset as produced by POTION. Data in fasta and phylip format. [file 12864_2015_1765_MOESM4_ESM.tgz › alignments/ORTHOMCL1882.cluster.aa.fa.aln]

>A3580
MTDDADLDLVRRTFAAFARGDLAELTQCFAPDVEQFVPGKHALAGVFRGVDNVVACLGDTAAAADGTMTVTLEDVLSNTDGQVIAVYRLRASRAGKVLDQREAILVTVAGGRITRLSEFYADPAATESFWA

>A51608
MTDDADLDLVRRTFAAFARGDLAELTQCFAPDVEQFVPGKHALAGVFRGVDNVVACLGDTAAAADGTMTVTLEDVLSNTDGQVIAVYRLRASRAGKVLDQREAILVTVAGGRITRLSEFYADPAATESFWA

>A55200
MTDDADLDLVRRTFAAFARGDLAELTQCFAPDVEQFVPGKHALAGVFRGVDNVVACLGDTAAAADGTMTVTLEDVLSNTDGQVIAVYRLRASRAGKVLDQREAILVTVAGGRITRLSEFYADPAATESFWA

>A59193
MTDDADLDLVRRTFAAFARGDLAELTQCFAPDVEQFVPGKHALAGVFRGVDNVVACLGDTAAAADGTMTVTLEDVLSNTDGQVIAVYRLRASRAGKVLDQREAILVTVAGGRITRLSEFYADPAATESFWA

>A63131
MTDDADLDLVRRTFAAFARGDLAELTQCFAPDVEQFVPGKHALAGVFRGVDNVVACLGDTAAAADGTMTVTLEDVLSNTDGQVIAVYRLRASRAGKVLDQREAILVTVAGGRITRLSEFYADPAATESFWA

>A47962
MTDDADLDLVRRTFAAFARGDLAELTQCFAPDVEQFVPGKHALAGVFRGVDNVVACLGDTAAAADGTMTVTLEDVLSNTDGQVIAVYRLRASRAGKVLDQREAILVTVAGGRITRLSEFYADPAATESFWA

>A7557
MTDDADLDLVRRTFAAFARGDLAELTQCFAPDVEQFVPGKHALAGVFRGVDNVVACLGDTAAAADGTMTVTLEDVLSNTDGQVIAVYRLRASRAGKVLDQREAILVTVAGGRITRLSEFYADPAATESFWA

>A11486
MTDDADLDLVRRTFAAFARGDLAELTQCFAPDVEQFVPGKHALAGVFRGVDNVVACLGDTAAAADGTMTVTLEDVLSNTDGQVIAVYRLRASRAGKVLDQREAILVTVAGGRITRLSEFYADPAATESFWA

>A19121
MTDDADLDLVRRTFAAFARGDLAELTQCFAPDVEQFVPGKHALAGVFRGVDNVVACLGDTAAAADGTMTVTLEDVLSNTDGQVIAVYRLRASRAGKVLDQREAILVTVAGGRITRLSEFYADPAATESFWA

>A15475
MTDDADLDLVRRTFAAFARGDLAELTQCFAPDVEQFVPGKHALAGVFRGVDNVVACLGDTAAAADGTMTVTLEDVLSNTDGQVIAVYRLRASRAGKVLDQREAILVTVAGGRITRLSEFYADPAATESFWA

>A27528
MTDDADLDLVRRTFAAFARGDLAELTQCFAPDVEQFVPGKHALAGVFRGVDNVVACLGDTAAAADGTMTVTLEDVLSNTDGQVIAVYRLRASRAGKVLDQREAILVTVAGGRITRLSEFYADPAATESFWA

>A31582
MTDDADLDLVRRTFAAFARGDLAELTQCFAPDVEQFVPGKHALAGVFRGVDNVVACLGDTAAAADGTMTVTLEDVLSNTDGQVIAVYRLRASRAGKVLDQREAILVTVAGGRITRLSEFYADPAATESFWA

>A35564
MTDDADLDLVRRTFAAFARGDLAELTQCFAPDVEQFVPGKHALAGVFRGVDNVVACLGDTAAAADGTMTVTLEDVLSNTDGQVIAVYRLRASRAGKVLDQREAILVTVAGGRITRLSEFYADPAATESFWA

>A66744
MTDDADLDLVRRTFAAFARGDLAELTQCFAPDVEQFVPGKHALAGVFRGVDNVVACLGDTAAAADGTMTVTLEDVLSNTDGQVIAVYRLRASRAGKVLDQREAILVTVAGGRITRLSEFYADPAATESFWA

>A70772
MTDDADLDLVRRTFAAFARGDLAELTQCFAPDVEQFVPGKHALAGVFRGVDNVVACLGDTAAAADGTMTVTLEDVLSNTDGQVIAVYRLRASRAGKVLDQREAILVTVAGGRITRLSEFYADPAATESFWA

>A44199
MTDDADLDLVRRTFAAFARGDLAELTQCFAPDVEQFVPGKHALAGVFRGVDNVVACLGDTAAAADGTMTVTLEDVLSNTDGQVIAVYRLRASRAGKVLDQREAILVTVAGGRITRLSEFYADPAATESFWA
