# Supplementary material for: POTION: an end-to-end pipeline for positive Darwinian selection detection in genome-scale data through phylogenetic comparison of protein-coding genes
Source: BMC Genomics. 2015 Aug 1;16(1):567. doi: 10.1186/s12864-015-1765-0 (PMC4521464; doi:10.1186/s12864-015-1765-0)
Supplement: Additional file 4: — Alignment data for MYC dataset. Compressed text files in .tgz format, untrimmed and trimmed alignment data for MYC dataset as produced by POTION. Data in fasta and phylip format. [file 12864_2015_1765_MOESM4_ESM.tgz › alignments/ORTHOMCL3588.cluster.aa.fa.aln]

>A5650
VVVCLIGGVAGSLWPRPAGRLRGGCYFAFMGVAWVLLAISAIANAVKGSLWWDIWSLGLLVLIPAVVYGKMRRSRRISSDQDR

>A61236
VVVCLIGGVAGSLWPRPAGRLRGGCYFAFMGVAWVLLAISAIANAVKGSLWWDIWSLGLLVLIPAVVYGKMRRSRRISSDQDR

>A65005
VVVCLIGGVAGSLWPRPAGRLRGGCYFAFMGVAWVLLAISAIANAVKGSLWWDIWSLGLLVLIPAVVYGKMRRSRRISSDQDR

>A1884
VVVCLIGGVAGSLWPRPAGRLRGGCYFAFMGVAWVLLAISAIANAVKGSLWWDIWSLGLLVLIPAVVYGKMRRSRRISSDQDR

>A57088
VVVCLIGGVAGSLWPRPAGRLRGGCYFAFMGVAWVLLAISAIANAVKGSLWWDIWSLGLLVLIPAVVYGKMRRSRRISSDQDR

>A13371
VVVCLIGGVAGSLWPRPAGRLRGGCYFAFMGVAWVLLAISAIANAVKGSLWWDIWSLGLLVLIPAVVYGKMRRSRRISSDQDR

>A21078
VVVCLIGGVAGSLWPRPAGRLRGGCYFAFMGVAWVLLAISAIANAVKGSLWWDIWSLGLLVLIPAVVYGKMRRSRRISSDQDR

>A29638
VVVCLIGGVAGSLWPRPAGRLRGGCYFAFMGVAWVLLAISAIANAVKGSLWWDIWSLGLLVLIPAVVYGKMRRSRRISSDQDR

>A33647
VVVCLIGGVAGSLWPRPAGRLRGGCYFAFMGVAWVLLAISAIANAVKGSLWWDIWSLGLLVLIPAVVYGKMRRSRRISSDQDR

>A68831
VVVCLIGGVAGSLWPRPAGRLRGGCYFAFMGVAWVLLAISAIANAVKGSLWWDIWSLGLLVLIPAVVYGKMRRSRRISSDQDR

>A42337
VVVCLIGGVAGSLWPRPAGRLRGGYYFAFMGVAWVLLAISAIANAVKGSLWWDIWSLGLLVLIPAVVYGKMRRSRRISSDQDR

>A72860
VVVCLIGGVAGSLWPRPAGRLRGGCYFAFMGVAWVLLAISAIANAVKGSLWWDIWSLGLLVLIPAVVYGKMRRSRRISSDQDR

>A46160
VVVCLIGGVAGSLWPRPAGRLRGGCYFAFMGVAWVLLAISAIANAVKGSLWWDIWSLGLLVLIPAVVYGKMRRSRRISSDQDR
