# Supplementary material for: POTION: an end-to-end pipeline for positive Darwinian selection detection in genome-scale data through phylogenetic comparison of protein-coding genes
Source: BMC Genomics. 2015 Aug 1;16(1):567. doi: 10.1186/s12864-015-1765-0 (PMC4521464; doi:10.1186/s12864-015-1765-0)
Supplement: Additional file 4: — Alignment data for MYC dataset. Compressed text files in .tgz format, untrimmed and trimmed alignment data for MYC dataset as produced by POTION. Data in fasta and phylip format. [file 12864_2015_1765_MOESM4_ESM.tgz › alignments/ORTHOMCL1732.cluster.aa.fa.aln]

>A3591
VLSDDELTGLDEFALLAENAEQAGVNGPLPEVERVQAGAISALRWGGSAPRVIFLHGGGQNAHTWDTVIVGLGEPALAVDLPGHGHSAWREDGNYSPQLNSETLAPVLRELAPGAEFVVGMSLGGLTAIRLAAMAPDLVGELVLVDVTPSALQRHAELTAEQRGTVALMHGEREFPSFQAMLDLTIAAAPHRDVKSLRRGVFHNSRRLDNGNWVWRYD-AIRTFGDFAGLWDDVDALSAPITLVRGGSSGFVTDQDTAELHRRATHF---------------RGVHIVEKSGHSVQSDQPRALIEIVRGVLDTR

>A59204
VLSDDELTGLDEFALLAENAEQAGVNGPLPEVERVQAGAISALRWGGSAPRVIFLHGGGQNAHTWDTVIVGLGEPALAVDLPGHGHSAWREDGNYSPQLNSETLAPVLRELAPGAEFVVGMSLGGLTAIRLAAMAPDLVGELVLVDVTPSALQRHAELTAEQRGTVALMHGEREFPSFQAMLDLTIAAAPHRDVKSLRRGVFHNSRRLDNGNWVWRYD-AIRTFGDFAGLWDDVDALSAPITLVRGGSSGFVTDQDTAELHRRATHF---------------RGVHIVEKSGHSVQSDQPRAPIEIVRGVLDTR

>A63141
VLSDDELTGLDEFALLAENAEQAGVNGPLPEVERVQAGAISALRWGGSAPRVIFLHGGGQNAHTWDTVIVGLGEPALAVDLPGHGHSAWREDGNYSPQLNSETLAPVLRELAPGAEFVVGMSLGGLTAIRLAAMAPDLVGELVLVDVTPSALQRHAELTAEQRGTVALMHGEREFPSFQAMLDLTIAAAPHRDVKSLRRGVFHNSRRLDNGNWVWRYD-AIRTFGDFAGLWDDVDALSAPITLVRGGSSGFVTDQDTAELHRRATHFPWRSHRREVRPLGAK--------------------------------

>A40
VLSDDELTGLDEFALLAENAEQAGVNGPLPEVERVQAGAISALRWGGSAPRVIFLHGGGQNAHTWDTVIVGLGEPALAVDLPGHGHSAWREDGNYSPQLNSETLAPVLRELAPGAEFVVGMSLGGLTAIRLAAMAPDLVGELVLVDVTPSALQRHAELTAEQRGTVALMHGEREFPSFQAMLDLTIAAAPHRDVKSLRRGVFHNSRRLDNGNWVWRYDGAIRTFGDFAGLWDDVDALSAPITLVRGGSSGFVTDQDTAELHRRATHF---------------RGVHIVEKSGHSVQSDQPRALIEIVRGVLDTR

>A55211
VLSDDELTGLDEFALLAENAEQAGVNGPLPEVERVQAGAISALRWGGSAPRVIFLHGGGQNAHTWDTVIVGLGEPALAVDLPGHGHSAWREDGNYSPQLNSETLAPVLRELAPGAEFVVGMSLGGLTAIRLAAMAPDLVGELVLVDVTPSALQRHAELTAEQRGTVALMHGEREFPSFQAMLDLTIAAAPHRDVKSLRRGVFHNSRRLDNGNWVWRYD-AIRTFGDFAGLWDDVDALSAPITLVRGGSSGFVTDQDTAELHRRATHF---------------RGVHIVEKSGHSVQSDQPRALIEIVRGVLDTR

>A7568
VLSDDELTGLDEFALLAENAEQAGVNGPLPEVERVQAGAISALRWGGSAPRVIFLHGGGQNAHTWDTVIVGLGEPALAVDLPGHGHSAWREDGNYSPQLNSETLAPVLRELAPGAEFVVGMSLGGLTAIRLAAMAPDLVGELVLVDVTPSALQRHAELTAEQRGTVALMHGEREFPSFQAMLDLTIAAAPHRDVKSLRRGVFHNSRRLDNGNWVWRYD-AIRTFGDFAGLWDDVDALSAPITLVRGGSSGFVTDQDTAELHRRATHF---------------RGVHIVEKSGHSVQSDQPRALIEIVRGVLDTR

>A11497
VLSDDELTGLDEFALLAENAEQAGVNGPLPEVERVQAGAISALRWGGSAPRVIFLHGGGQNAHTWDTVIVGLGEPALAVDLPGHGHSAWREDGNYSPQLNSETLAPVLRELAPGAEFVVGMSLGGLTAIRLAAMAPDLVGELVLVDVTPSALQRHAELTAEQRGTVALMHGEREFPSFQAMLDLTIAAAPHRDVKSLRRGVFHNSRRLDNGNWVWRYD-AIRTFGDFAGLWDDVDALSAPITLVRGGSSGFVTDQDTAELHRRATHF---------------RGVHIVEKSGHSVQSDQPRALIEIVRGVLDTR

>A19132
VLSDDELTGLDEFALLAENAEQAGVNGPLPEVERVQAGAISALRWGGSAPRVIFLHGGGQNAHTWDTVIVGLGEPALAVDLPGHGHSAWREDGNYSPQLNSETLAPVLRELAPGAEFVVGMSLGGLTAIRLAAMAPDLVGELVLVDVTPSALQRHAELTAEQRGTVALMHGEREFPSFQAMLDLTIAAAPHRDVKSLRRGVFHNSRRLDNGNWVWRYD-AIRTFGDFAGLWDDVDALSAPITLVRGGSSGFVTDQDTAELHRRATHF---------------RGVHIVEKSGHSVQSDQPRALIEIVRGVLDTR

>A27539
VLSDDELTGLDEFALLAENAEQAGVNGPLPEVERVQAGAISALRWGGSAPRVIFLHGGGQNAHTWDTVIVGLGEPALAVDLPGHGHSAWREDGNYSPQLNSETLAPVLRELAPGAEFVVGMSLGGLTAIRLAAMAPDLVGELVLVDVTPSALQRHAELTAEQRGTVALMHGEREFPSFQAMLDLTIAAAPHRDVKSLRRGVFHNSRRLDNGNWVWRYD-AIRTFGDFAGLWDDVDALSAPITLVRGGSSGFVTDQDTAELHRRATHF---------------RGVHIVEKSGHSVQSDQPRALIEIVRGVLDTR

>A31593
VLSDDELTGLDEFALLAENAEQAGVNGPLPEVERVQAGAISALRWGGSAPRVIFLHGGGQNAHTWDTVIVGLGEPALAVDLPGHGHSAWREDGNYSPQLNSETLAPVLRELAPGAEFVVGMSLGGLTAIRLAAMAPDLVGELVLVDVTPSALQRHAELTAEQRGTVALMHGEREFPSFQAMLDLTIAAAPHRDVKSLRRGVFHNSRRLDNGNWVWRYD-AIRTFGDFAGLWDDVDALSAPITLVRGGSSGFVTDQDTAELHRRATHF---------------RGVHIVEKSGHSVQSDQPRALIEIVRGVLDTR

>A35575
VLSDDELTGLDEFALLAENAEQAGVNGPLPEVERVQAGAISALRWGGSAPRVIFLHGGGQNAHTWDTVIVGLGEPALAVDLPGHGHSAWREDGNYSPQLNSETLAPVLRELAPGAEFVVGMSLGGLTAIRLAAMAPDLVGELVLVDVTPSALQRHAELTAEQRGTVALMHGEREFPSFQAMLDLTIAAAPHRDVKSLRRGVFHNSRRLDNGNWVWRYD-AIRTFGDFAGLWDDVDALSAPITLVRGGSSGFVTDQDTAELHRRATHF---------------RGVHIVEKSGHSVQSDQPRALIEIVRGVLDTR

>A70783
VLSDDELTGLDEFALLAENAEQAGVNGPLPEVERVQAGAISALRWGGSAPRVIFLHGGGQNAHTWDTVIVGLGEPALAVDLPGHGHSAWREDGNYSPQLNSETLAPVLRELAPGAEFVVGMSLGGLTAIRLAAMAPDLVGELVLVDVTPSALQRHAELTAEQRGTVALMHGEREFPSFQAMLDLTIAAAPHRDVKSLRRGVFHNSRRLDNGNWVWRYD-AIRTFGDFAGLWDDVDALSAPITLVRGGSSGFVTDQDTAELHRRATHF---------------RGVHIVEKSGHSVQSDQPRALIEIVRGVLDTR

>A44210
VLSDDELTGLDEFALLAENAEQAGVNGPLPEVERVQAGAISALRWGGSAPRVIFLHGGGQNAHTWDTVIVGLGEPALAVDLPGHGHSAWREDGNYSPQLNSETLAPVLRELAPGAEFVVGMSLGGLTAIRLAAMAPDLVGELVLVDVTPSALQRHAELTAEQRGTVALMHGEREFPSFQAMLDLTIAAAPHRDVKSLRRGVFHNSRRLDNGNWVWRYD-AIRTFGDFAGLWDDVDALSAPITLVRGGSSGFVTDQDTAELHRRATHF---------------RGVHIVEKSGHSVQSDQPRALIEIVRGVLDTR
