# Supplementary material for: POTION: an end-to-end pipeline for positive Darwinian selection detection in genome-scale data through phylogenetic comparison of protein-coding genes
Source: BMC Genomics. 2015 Aug 1;16(1):567. doi: 10.1186/s12864-015-1765-0 (PMC4521464; doi:10.1186/s12864-015-1765-0)
Supplement: Additional file 4: — Alignment data for MYC dataset. Compressed text files in .tgz format, untrimmed and trimmed alignment data for MYC dataset as produced by POTION. Data in fasta and phylip format. [file 12864_2015_1765_MOESM4_ESM.tgz › alignments/ORTHOMCL1348.cluster.aa.fa.aln]

>A5072
-----MIPVKVENNTSLDQVQDALNCVGYAVVEDVLDEASLAATRDRMYRVQERILTEIGKERLARAGELGVLRLMMKYDPHFFTFLEIPEVLSIVDRVLSETAILHLQNGFILPSFPPFSTPDVFQNAFHQDFPRVLSGYIASVNIMFAIDPFTRDTGATLVVPGSHQRIEKPDHTYLARNAVPVQCAAGSLFVFDSTLWHAAGRNTSGKDRLAINHQFTRSFFKQQIDYVRALGDAVVLEQPARTQQLLGWYSRVVTNLDEYYQPPDKRLYRKGQG

>A52964
-----MIPVKVENNTSLDQVQDALNCVGYAVVEDVLDEASLAATRDRMYRVQERILTEIGKERLARAGELGVLRLMMKYDPHFFTFLEIPEVLSIVDRVLSETAILHLQNGFILPSFPPFSTPDVFQNAFHQDFPRVLSGYIASVNIMFAIDPFTRDTGATLVVPGSHQRIEKPDHTYLARNAVPVQCAAGSLFVFDSTLWHAAGRNTSGKDRLAINHQFTRSFFKQQIDYVRALGDAVVLEQPARTQQLLGWYSRVVTNLDEYYQPPDKRLYRKGQG

>A57655
-----MIPVKVENNTSLDQVQDALNCVGYAVVEDVLDEASLAATRDRMYRVQERILTEIGKERLARAGELGVLRLMMKYDPHFFTFLEIPEVLSIVDRVLSETAILHLQNGFILPSFPPFSTPDVFQNAFHQDFPRVLSGYIASVNIMFAIDPFTRDTGATLVVPGSHQRIEKPDHTYLARNAVPVQCAAGSLFVFDSTLWHAAGRNTSGKDRLAINHQFTRSFFKQQIDYVRALGDAVVLEQPARTQQLLGWYSRVVTNLDEYYQPPDKRLYRKGQG

>A60670
-----MIPVKVENNTSLDQVQDALNCVGYAVVEDVLDEASLAATRDRMYRVQERILTEIGKERLARAGELGVLRLMMKYDPHFFTFLEIPEVLSIVDRVLSETAILHLQNGFILPSFPPFSTPDVFQNAFHQDFPRVLSGYIASVNIMFAIDPFTRDTGATLVVPGSHQRIEKPDHTYLARNAVPVQCAAGSLFVFDSTLWHAAGRNTSGKDRLAINHQFTRSFFKQQIDYVRALGDAVVLEQPARTQQLLGWYSRVVTNLDEYYQPPDKRLYRKGQG

>A64489
-----MIPVKVENNTSLDQVQDALNCVGYAVVEDVLDEASLAATRDRMYRVQERILTEIGKERLARAGELGVLRLMMKYDPHFFTFLEIPEVLSIVDRVLSETAILHLQNGFILPSFPPFSTPDVFQNAFHQDFPRVLSGYIASVNIMFAIDPFTRDTGATLVVPGSHQRIEKPDHTYLARNAVPVQCAAGSLFVFDSTLWHAAGRNTSGKDRLAINHQFTRSFFKQQIDYVRALGDAVVLEQPARTQQLLGWYSRVVTNLDEYYQPPDKRLYRKGQG

>A49327
-----MIPVKVENNTSLDQVQDALNCVGYAVVEDVLDEASLAATRDRMYRVQERILTEIGKERLARAGELGVLRLMMKYDPHFFTFLEIPEVLSIVDRVLSETAILHLQNGFILPSFPPFSTPDVFQNAFHQDFPRVLSGYIASVNIMFAIDPFTRDTGATLVVPGSHQRIEKPDHTYLARNAVPVQCAAGSLFVFDSTLWHAAGRNTSGKDRLAINHQFTRSFFKQQIDYVRALGDAVVLEQPARTQQLLGWYSRVVTNLDEYYQPPDKRLYRKGQG

>A9055
-----MIPVKVENNTSLDQVQDALNCVGYAVVEDVLDEASLAATRDRMYRVQERILTEIGKERLARAGELGVLRLMMKYDPHFFTFLEIPEVLSIVDRVLSETAILHLQNSFILPSFPPFSTPDVFQNAFHQDFPRVLSGYIASVNIMFAIDPFTRDTGATLVVPGSHQRIEKPDHTYLARNAVPVQCAAGSLFVFDSTLWHAAGRNTSGKDRLAINHQFTRSFFKQQIDYVRALGDAVVLEQPARTQQLLGWYSRVVTNLDEYYQPPDKRLYRKGQG

>A13941
-----MIPVKVENNTSLDQVQDALNCVGYAVVEDVLDEASLAATRDRMYRVQERILTEIGKERLARAGELGVLRLMMKYDPHFFTFLEIPEVLSIVDRVLSETAILHLQNGFILPSFPPFSTPDVFQNAFHQDFPRVLSGYIASVNIMFAIDPFTRDTGATLVVPGSHQRIEKPDHTYLARNAVPVQCAAGSLFVFDSTLWHAAGRNTSGKDRLAINHQFTRSFFKQQIDYVRALGDAVVLEQPARTQQLLGWYSRVVTNLDEYYQPPDKRLYRKGQG

>A20544
-----MIPVKVENNTSLDQVQDALNCVGYAVVEDVLDEASLAATRDRMYRVQERILTEIGKERLARAGELGVLRLMMKYDPHFFTFLEIPEVLSIVDRVLSETAILHLQNGFILPSFPPFSTPDVFQNAFHQDFPRVLSGYIASVNIMFAIDPFTRDTGATLVVPGSHQRIEKPDHTYLARNAVPVQCAAGSLFVFDSTLWHAAGRNTSGKDRLAINHQFTRSFFKQQIDYVRALGDAVVLEQPARTQQLLGWYSRVVTNLDEYYQPPDKRLYRKGQG

>A16840
-----MIPVKVENNTSLDQVQDALNCVGYAVVEDVLDEASLAATRDRMYRVQERILTEIGKERLARAGELGVLRLMMKYDPHFFTFLEIPEVLSIVDRVLSETAILHLQNGFILPSFPPFSTPDVFQNAFHQDFPRVLSGYIASVNIMFAIDPFTRDTGATLVVPGSHQRIEKPDHTYLARNAVPVQCAAGSLFVFDSTLWHAAGRNTSGKDRLAINHQFTRSFFKQQIDYVRALGDAVVLEQPARTQQLLGWYSRVVTNLDEYYQPPDKRLYRKGQG

>A29045
-----MIPVKVENNTSLDQVQDALNCVGYAVVEDVLDEASLAATRDRMYRVQERILTEIGKERLARAGELGVLRLMMKYDPHFFTFLEIPEVLSIVDRVLSETAILHLQNGFILPSFPPFSTPDVFQNAFHQDFPRVLSGYIASVNIMFAIDPFTRDTGATLVVPGSHQRIEKPDHTYLARNAVPVQCAAGSLFVFDSTLWHAAGRNTSGKDRLAINHQFTRSFFKQQIDYVRALGDAVVLEQPARTQQLLGWYSRVVTNLDEYYQPPDKRLYRKGQG

>A33076
-----MIPVKVENNTSLDQVQDALNCVGYAVVEDVLDEASLAATRDRMYRVQERILTEIGKERLARAGELGVLRLMMKYDPHFFTFLEIPEVLSIVDRVLSETAILHLQNGFILPSFPPFSTPDVFQNAFHQDFPRVLSGYIASVNIMFAIDPFTRDTGATLVVPGSHQRIEKPDHTYLARNAVPVQCAAGSLFVFDSTLWHAAGRNTSGKDRLAINHQFTRSFFKQQIDYVRALGDAVVLEQPARTQQLLGWYSRVVTNLDEYYQPPDKRLYRKGQG

>A37098
-----MIPVKVENNTSLDQVQDALNCVGYAVVEDVLDEASLAATRDRMYRVQERILTEIGKERLARAGELGVLRLMMKYDPHFFTFLEIPEVLSIVDRVLSETAILHLQNGFILPSFPPFSTPDVFQNAFHQDFPRVLSGYIASVNIMFAIDPFTRDTGATLVVPGSHQRIEKPDHTYLARNAVPVQCAAGSLFVFDSTLWHAAGRNTSGKDRLAINHQFTRSFFKQQIDYVRALGDAVVLEQPARTQQLLGWYSRVVTNLDEYYQPPDKRLYRKGQG

>A68254
-----MIPVKVENNTSLDQVQDALNCVGYAVVEDVLDEASLAATRDRMYRVQERILTEIGKERLARAGELGVLRLMMKYDPHFFTFLEIPEVLSIVDRVLSETAILHLQNGFILPSFPPFSTPDVFQNAFHQDFPRVLSGYIASVNIMFAIDPFTRDTGATLVVPGSHQRIEKPDHTYLARNAVPVQCAAGSLFVFDSTLWHAAGRNTSGKDRLAINHQFTRSFFKQQIDYVRALGDAVVLEQPARTQQLLGWYSRVVTNLDEYYQPPDKRLYRKGQG

>A41796
-----MIPVKVENNTSLDQVQDALNCVGYAVVEDVLDEASLAATRDRMYRVQERILTEIGKERLARAGELGVLRLMMKYDPHFFTFLEIPEVLSIVDRVLSETAILHLQNGFILPSFPPFSTPDVFQNAFHQDFPRVLSGYIASVNIMFAIDPFTRDTGATLVVPGSHQRIEKPDHTYLARNAVPVQCAAGSLFVFDSTLWHAAGRNTSGKDRLAINHQFTRSFFKQQIDYVRALGDAVVLEQPARTQQLLGWYSRVVTNLDEYYQPPDKRLYRKGQG

>A72288
-----MIPVKVENNTSLDQVQDALNCVGYAVVEDVLDEASLAATRDRMYRVQERILTEIGKERLARAGELGVLRLMMKYDPHFFTFLEIPEVLSIVDRVLSETAILHLQNGFILPSFPPFSTPDVFQNAFHQDFPRVLSGYIASVNIMFAIDPFTRDTGATLVVPGSHQRIEKPDHTYLARNAVPVQCAAGSLFVFDSTLWHAAGRNTSGKDRLAINHQFTRSFFKQQIDYVRALGDAVVLEQPARTQQLLGWYSRVVTNLDEYYQPPDKRLYRKGQG

>A45612
VNKRSMIPVKVENNTSLDQVQDALNCVGYAVVEDVLDEASLAATRDRMYRVQERILTEIGKERLARAGELGVLRLMMKYDPHFFTFLEIPEVLSIVDRVLSETAILHLQNGFILPSFPPFSTPDVFQNAFHQDFPRVLSGYIASVNIMFAIDPFTRDTGATLVVPGSHQRIEKPDHTYLARNAVPVQCAAGSLFVFDSTLWHAAGRNTSGKDRLAINHQFTRSFFKQQIDYVRALGDAVVLEQPARTQQLLGWYSRVVTNLDEYYQPPDKRLYRKGQG
