# Supplementary material for: POTION: an end-to-end pipeline for positive Darwinian selection detection in genome-scale data through phylogenetic comparison of protein-coding genes
Source: BMC Genomics. 2015 Aug 1;16(1):567. doi: 10.1186/s12864-015-1765-0 (PMC4521464; doi:10.1186/s12864-015-1765-0)
Supplement: Additional file 5: — Genes under positive selection in MYC experiment. Lists groups of homologs found under positive selection in MYC dataset and their functional annotation from TubercuList. [file 12864_2015_1765_MOESM5_ESM.xlsx]

## Sheet: Sheet1
gene	locus	protein id	product	TubercuList category
-	Rv1910c	NP_216426.1	Probable exported protein	cell wall and cell processes
-	Rv1382	NP_215898.1	Probable export or membrane protein	cell wall and cell processes
-	Rv0008c	NP_214522.1	Possible membrane protein	cell wall and cell processes
-	Rv2164c	NP_216680.1	Probable conserved proline rich membrane protein	cell wall and cell processes
ddlA	Rv2981c	NP_217497.1	Probable D-alanine--D-alanine ligase DdlA (D-alanylalanine synthetase) (D-ala-D-ala ligase)	cell wall and cell processes
-	Rv1433	NP_215949.1	Possible conserved exported protein	cell wall and cell processes
-	Rv0622	NP_215136.2	Possible membrane protein	cell wall and cell processes
-	Rv0603	NP_215117.1	Possible exported protein	cell wall and cell processes
lpqM	Rv0419	NP_214933.1	Possible lipoprotein peptidase LpqM	cell wall and cell processes
lpqG	Rv3623	NP_218140.1	Probable conserved lipoprotein LpqG	cell wall and cell processes
-	Rv3645	NP_218162.1	Probable conserved transmembrane protein	cell wall and cell processes
-	Rv0658c	NP_215172.1	Probable conserved integral membrane protein	cell wall and cell processes
-	Rv1635c	NP_216151.1	Probable mannosyltransferase. Probable conserved transmembrane protein.	cell wall and cell processes
-	Rv0358	NP_214872.1	Conserved protein	conserved hypotheticals
-	Rv0756c	NP_215270.1	Unknown protein	conserved hypotheticals
-	Rv0360c	NP_214874.1	Conserved protein	conserved hypotheticals
-	Rv0209	NP_214723.1	Hypothetical protein	conserved hypotheticals
-	Rv3212	NP_217728.1	Conserved alanine valine rich protein	conserved hypotheticals
-	Rv3075c	NP_217591.1	Conserved protein	conserved hypotheticals
-	Rv1367c	NP_215883.1	Conserved protein	conserved hypotheticals
-	Rv0836c	NP_215351.1	Hypothetical protein	conserved hypotheticals
-	Rv1051c	NP_215567.1	Conserved hypothetical protein	conserved hypotheticals
-	Rv2798c	NP_217314.1	Conserved hypothetical protein	conserved hypotheticals
-	Rv2417c	NP_216933.1	Conserved protein	conserved hypotheticals
uvrD1	Rv0949	YP_177772.1	Probable ATP-dependent DNA helicase II UvrD1	information pathways
dnaA	Rv0001	NP_214515.1	Chromosomal replication initiator protein DnaA	information pathways
dnaE2	Rv3370c	NP_217887.3	probable DNA polymerase III (alpha chain) DnaE2 (DNA nucleotidyltransferase)	information pathways
lysX	Rv1640c	NP_216156.1	Lysyl-tRNA synthetase 2 LysX	information pathways
narJ	Rv1163	NP_215679.1	Probable respiratory nitrate reductase (delta chain) NarJ	intermediary metabolism and respiration
-	Rv3400	NP_217917.1	Probable hydrolase	intermediary metabolism and respiration
mycP1	Rv3883c	NP_218400.1	Membrane-anchored mycosin MycP1 (serine protease) (subtilisin-like protease) (subtilase-like) (mycosin-1)	intermediary metabolism and respiration
mapA	Rv0734	YP_177748.1	Methionine aminopeptidase MapA (map) (peptidase M) (MetAP)	intermediary metabolism and respiration
amiB1	Rv3306c	YP_177956.1	Probable amidohydrolase AmiB1 (aminohydrolase)	intermediary metabolism and respiration
-	Rv2859c	NP_217375.1	Possible amidotransferase	intermediary metabolism and respiration
-	Rv2277c	NP_216793.1	Possible glycerolphosphodiesterase	intermediary metabolism and respiration
-	Rv2857c	NP_217373.1	Probable short-chain type dehydrogenase/reductase	intermediary metabolism and respiration
udgA	Rv0322	NP_214836.1	Probable UDP-glucose 6-dehydrogenase UdgA (UDP-GLC dehydrogenase) (UDP-GLCDH) (UDPGDH)	intermediary metabolism and respiration
purQ	Rv0788	NP_215303.1	Probable phosphoribosylformylglycinamidine synthase I PURG (FGAM synthase I)	intermediary metabolism and respiration
dlaT	Rv2215	NP_216731.1	DlaT, dihydrolipoamide acyltransferase, E2 component of pyruvate dehydrogenase	intermediary metabolism and respiration
fdxB	Rv3554	NP_218071.1	Possible electron transfer protein FdxB	intermediary metabolism and respiration
hycD	Rv0084	NP_214598.1	Possible formate hydrogenlyase HycD (FHL)	intermediary metabolism and respiration
aceE	Rv2241	NP_216757.3	Pyruvate dehydrogenase E1 component AceE (pyruvate decarboxylase) (pyruvate dehydrogenase) (pyruvic dehydrogenase)	intermediary metabolism and respiration
proC	Rv0500	NP_215014.1	Probable pyrroline-5-carboxylate reductase ProC (P5CR) (P5C reductase)	intermediary metabolism and respiration
epiA	Rv1512	NP_216028.1	Probable nucleotide-sugar epimerase EpiA	intermediary metabolism and respiration
choD	Rv3409c	NP_217926.1	Cholesterol oxidase ChoD (cholesterol-O2 oxidoreductase)	lipid metabolism
PE_PGRS55	Rv3511	YP_177980.1	PE-PGRS family protein PE_PGRS55	PE/PPE
PE_PGRS20	Rv1068c	YP_177781.1	PE-PGRS family protein PE_PGRS20	PE/PPE
PE_PGRS42	Rv2487c	YP_177886.1	PE-PGRS family protein PE_PGRS42	PE/PPE
PE_PGRS29	Rv1468c	YP_177814.1	PE-PGRS family protein PE_PGRS29	PE/PPE
PE_PGRS2	Rv0124	YP_177693.1	PE-PGRS family protein PE_PGRS2	PE/PPE
PE_PGRS18	Rv0980c	YP_177775.1	PE-PGRS family protein PE_PGRS18	PE/PPE
PE_PGRS17	Rv0978c	YP_177774.1	PE-PGRS family protein PE_PGRS17	PE/PPE
PPE57	Rv3425	YP_177971.1	PPE family protein PPE57	PE/PPE
PE_PGRS58	Rv3590c	YP_177993.1	PE-PGRS family protein PE_PGRS58	PE/PPE
PE_PGRS12	Rv0832	YP_177759.1	PE-PGRS family protein PE_PGRS12	PE/PPE
PPE22	Rv1705c	YP_177827.1	PPE family protein PPE22	PE/PPE
PPE60	Rv3478	YP_177976.1	PE family protein PPE60	PE/PPE
PE_PGRS52	Rv3388	YP_177968.1	PE-PGRS family protein PE_PGRS52	PE/PPE
PPE52	Rv3144c	YP_177936.2	PPE family protein PPE52	PE/PPE
PE_PGRS50	Rv3345c	YP_177962.1	PE-PGRS family protein PE_PGRS50	PE/PPE
PPE59	Rv3429	YP_177973.1	PPE family protein PPE59	PE/PPE
-	Rv0891c	NP_215406.1	Possible transcriptional regulatory protein	regulatory proteins
-	Rv0823c	NP_215338.1	Possible transcriptional regulatory protein	regulatory proteins
otsB2	Rv3372	NP_217889.1	Trehalose 6-phosphate phosphatase OtsB2 (trehalose-phosphatase) (TPP)	virulence, detoxification, adaptation
bpoA	Rv3473c	NP_217990.1	Possible peroxidase BpoA (non-haem peroxidase)	virulence, detoxification, adaptation
mak	Rv0127	NP_214641.1	Maltokinase Mak	virulence, detoxification, adaptation
