# Supplementary material for: POTION: an end-to-end pipeline for positive Darwinian selection detection in genome-scale data through phylogenetic comparison of protein-coding genes
Source: BMC Genomics. 2015 Aug 1;16(1):567. doi: 10.1186/s12864-015-1765-0 (PMC4521464; doi:10.1186/s12864-015-1765-0)
Supplement: Additional file 6: — TubercuList categories enrichment analysis of genes under positive selection in M. tuberculosis strain H37Rv. Lists the percentage of genes annotated to each TubercuList functional category in genes under positive selection (MYC dataset, FILTER experiment) and in all valid genes. Also contains the statistical results for enrichment analysis (Fisher’s exact test, Bonferroni correction, q-value <0.05). [file 12864_2015_1765_MOESM6_ESM.xlsx]

## Sheet: Sheet1
TubercuList category	# positively selected	# genome	total genome - #genome	total positive - #positive	% positively selected	% genome	ratio	Fisher's exact test	q-value (Bonferroni correction)
virulence, detoxification and adaption	3	163	2930	63	0.0454545	0.0526996	0.862521	1	1
lipid metabolism	1	217	2876	65	0.0151515	0.0701584	0.215961	0.08627	0.77643
information pathways	4	183	2910	62	0.0606061	0.0591659	1.02434	0.7957	1
cell wall and cell processes	13	624	2469	53	0.19697	0.201746	0.976326	1	1
insertion seqs and phages	0	57	3036	66	0	0.0184287	0	0.6322	1
PE/PPE	16	136	2957	50	0.242424	0.0439703	5.51337	4.02e-08	4.02e-07
intermediary metabolism and respiration	16	778	2315	50	0.242424	0.251536	0.963777	1	1
unknown function	0	10	3083	66	0	0.00323311	0	1	1
regulatory proteins	2	165	2928	64	0.030303	0.0533463	0.568044	0.5811	1
conserved hypotheticals	11	760	2333	55	0.166667	0.245716	0.678289	0.1499	1
Total	66	3093			1	1	1
