# Supplementary material for: POTION: an end-to-end pipeline for positive Darwinian selection detection in genome-scale data through phylogenetic comparison of protein-coding genes
Source: BMC Genomics. 2015 Aug 1;16(1):567. doi: 10.1186/s12864-015-1765-0 (PMC4521464; doi:10.1186/s12864-015-1765-0)
Supplement: Additional file 7: — Gene Ontology enrichment analysis of genes under positive selection in M. tuberculosis strain H37Rv. Lists Gene Ontology categories significantly enriched in the list of genes under positive selection detected in MYC dataset, FILTER experiment (BINGO, default parameters, q-value <0.05). [file 12864_2015_1765_MOESM7_ESM.xlsx]

## Sheet: Sheet1
GO ID	Description	p-value	q-value	count in positivelly selected genes	count in whole genome
4806	triglyceride lipase activity	1.5584e-07	7.4024e-05	9/57 (15.7%)	42/2600 (1.6%)
46789	host cell surface receptor binding	1.4405e-06	0.00028966	8/57 (14.0%)	40/2600 (1.5%)
5102	receptor binding	2.1368e-06	0.00028966	8/57 (14.0%)	42/2600 (1.6%)
16298	lipase activity	2.4392e-06	0.00028966	9/57 (15.7%)	57/2600 (2.1%)
16042	lipid catabolic process	3.8094e-06	0.00029946	9/57 (15.7%)	60/2600 (2.3%)
4091	carboxylesterase activity	3.8094e-06	0.00029946	9/57 (15.7%)	60/2600 (2.3%)
46812	host cell surface binding	4.4131e-06	0.00029946	8/57 (14.0%)	46/2600 (1.7%)
9405	pathogenesis	7.1286e-06	0.00042326	12/57 (21.0%)	121/2600 (4.6%)
52306	modulation by organism of innate immunity in other organism involved in symbiotic interaction	2.0064e-05	0.00069719	9/57 (15.7%)	73/2600 (2.8%)
52167	modulation by symbiont of host innate immunity	2.0064e-05	0.00069719	9/57 (15.7%)	73/2600 (2.8%)
52552	modulation by organism of immune response of other organism involved in symbiotic interaction	2.4952e-05	0.00069719	10/57 (17.5%)	94/2600 (3.6%)
52553	modulation by symbiont of host immune response	2.4952e-05	0.00069719	10/57 (17.5%)	94/2600 (3.6%)
31347	regulation of defense response	2.4952e-05	0.00069719	10/57 (17.5%)	94/2600 (3.6%)
52255	modulation by organism of defense response of other organism involved in symbiotic interaction	2.4952e-05	0.00069719	10/57 (17.5%)	94/2600 (3.6%)
52031	modulation by symbiont of host defense response	2.4952e-05	0.00069719	10/57 (17.5%)	94/2600 (3.6%)
2682	regulation of immune system process	2.4952e-05	0.00069719	10/57 (17.5%)	94/2600 (3.6%)
50776	regulation of immune response	2.4952e-05	0.00069719	10/57 (17.5%)	94/2600 (3.6%)
65008	regulation of biological quality	3.2346e-05	0.00078306	12/57 (21.0%)	140/2600 (5.3%)
44003	modification by symbiont of host morphology or physiology	3.2991e-05	0.00078306	10/57 (17.5%)	97/2600 (3.7%)
51817	modification of morphology or physiology of other organism involved in symbiotic interaction	3.2991e-05	0.00078306	10/57 (17.5%)	97/2600 (3.7%)
42594	response to starvation	3.4619e-05	0.00078306	9/57 (15.7%)	78/2600 (3.0%)
31667	response to nutrient levels	4.2551e-05	0.00091872	9/57 (15.7%)	80/2600 (3.0%)
9991	response to extracellular stimulus	6.3107e-05	0.0012074	9/57 (15.7%)	84/2600 (3.2%)
9605	response to external stimulus	6.3107e-05	0.0012074	9/57 (15.7%)	84/2600 (3.2%)
80134	regulation of response to stress	6.6091e-05	0.0012074	10/57 (17.5%)	105/2600 (4.0%)
48583	regulation of response to stimulus	6.6091e-05	0.0012074	10/57 (17.5%)	105/2600 (4.0%)
70482	response to oxygen levels	0.0016702	0.0029384	9/57 (15.7%)	95/2600 (3.6%)
16788	hydrolase activity, acting on ester bonds	0.0051093	0.0086675	12/57 (21.0%)	186/2600 (7.1%)
6629	lipid metabolic process	0.0013743	0.022121	13/57 (22.8%)	237/2600 (9.1%)
45254	pyruvate dehydrogenase complex	0.0013971	0.022121	2/57 (3.5%)	3/2600 (0.1%)
9056	catabolic process	0.0015887	0.024342	12/57 (21.0%)	211/2600 (8.1%)
5618	cell wall	0.0018186	0.026995	17/57 (29.8%)	373/2600 (14.3%)
30312	external encapsulating structure	0.0021107	0.027778	17/57 (29.8%)	378/2600 (14.5%)
51704	multi-organism process	0.0021736	0.027778	17/57 (29.8%)	379/2600 (14.5%)
52564	response to immune response of other organism involved in symbiotic interaction	0.0022222	0.027778	11/57 (19.2%)	190/2600 (7.3%)
52572	response to host immune response	0.0022222	0.027778	11/57 (19.2%)	190/2600 (7.3%)
52200	response to host defenses	0.0022222	0.027778	11/57 (19.2%)	190/2600 (7.3%)
52173	response to defenses of other organism involved in symbiotic interaction	0.0022222	0.027778	11/57 (19.2%)	190/2600 (7.3%)
75136	response to host	0.0039055	0.047332	11/57 (19.2%)	204/2600 (7.8%)
16787	hydrolase activity	0.0039859	0.047332	19/57 (33.3%)	472/2600 (18.1%)
44119	growth of symbiont in host cell	0.0041248	0.047787	7/57 (12.2%)	95/2600 (3.6%)
