# Supplementary material for: POTION: an end-to-end pipeline for positive Darwinian selection detection in genome-scale data through phylogenetic comparison of protein-coding genes
Source: BMC Genomics. 2015 Aug 1;16(1):567. doi: 10.1186/s12864-015-1765-0 (PMC4521464; doi:10.1186/s12864-015-1765-0)
Supplement: Additional file 9: — Qualitative comparison of POTION with similar software. Lists a qualitative comparison of POTION’s features when compared with software that automatizes aspects of genome-scale positive selection detection. [file 12864_2015_1765_MOESM9_ESM.xlsx]

## Sheet: Sheet1
Software	Input data	Data modelling	Data filtering	Integration with homology-prediction software/databases	Throughput	Multiple protein sequence alignment/protein-guided codon alignment	Sequence trimming	Recombination detection	Filtering of highly divergent sequences/groups	phylogenetic tree reconstruction	positive selection detection	Parallelization	Statistical rightness in high-throughput	GUI
POTION	user-chosen non-curated automatically predicted homology data and corresponding coding sequences	user-selected codon table (plus additional start/stop codons); 1-1orhotlogs/paralogs mode; anchor genome; sequence and group filtering, recombination detection	Yes (several layers of sequence and group filtering)	Compatible with OrthoMCL output and OrthoXML format	genomic-scale, no user interference after initial configuration	Yes (Muscle Prank)	Yes (TrimAl)	Yes (NSS MaxChi2 Phi)	Yes (TrimAl)	Yes (phylip ML)	codeml site-models (M1a, M2, M7, M8a, M8)	Yes, for groups and codeml models	computation of p- and q-values for recombination and postive selection (BY / FDR)	no
IDEA	user-chosen curated aligned groups of homologous	user-selected codon table	No	No	genomic-scale, user-chosen aligned codon data, manual recombination check	No	No	No	No	Yes (phylip: MP, NJ; phyML: ML)	codeml site- (M1a, M2, M7 and M8) and branch-models	Yes, for groups and individual tasks	uncorrected p-value	yes (only branch-mode)
JCoDA	user-chosen curated aligned or unaligned single group of homologous	user-selected codon table	No	No	single-group of aligned/unaligned CDS, manual recombination check	Yes (ClustalW)	No	No	No	Yes (phylip NJ, P, ML; user provided)	codeml site-models (M1a, M2, M7, M8)	No	uncorrected p-value	yes
PhyleasProg	user-chosen curated unaligned groups of homologous from vertebrate genomes	1-1orhotlogs/paralogs mode	Yes (length filter)	Yes (integrated with Ensembl data)	genomic-scale from a restricted set of genome/groups, manual recombination check	Yes (Muscle PRANK)	Yes (GBLOCKS, home-made script)	No	No	Yes (TreeBest)	codeml site- (M1a, M2, M7, M8a, M8) branch-site models	Yes*	uncorrected p-value	yes
Datamonkey	user-chosen curated aligned group of homologous	user-selected codon table; recombination detection*	No	No	individual groups, manual recombination check***	No	No	Yes (GARD SCUEAL)	No	Yes (NJ; user-provided)	SLAC FEL REL site / branch-site	No	uncorrected p-value	yes
Selecton	user-chosen curated aligned or unaligned single group of homologous	user-selected codon table	No	No	single-group of aligned/unaligned CDS, manual recombination check	Yes (ClustalW)	No	No	No	Yes (NJ; user-provided)	codeml site-model (M5, M8a, M8) and MEC (Mechanistic Empirical combined)	No	uncorrected p-value	yes
PSP	user-chosen, closely-related groups of prokaryotic genomes	anchor genome, sequence filtering, recombination detection	Yes (similarity filter)	Executes OrthoMCL to establish homology relationships	genomic-scale, no user interference after initial configuration	Yes (Muscle MAFFT)	Yes (home-made script)	Yes (GeneConv NSS MaxChi2 Phi)	Yes (MaxAlign)	Yes (phylip MP, NJ; CodonPhyML)	codeml site / branch-site	Yes*	computation of p- and q-values for postive selection (BY / FDR)	yes
* it is not possible to control server load/number of processors available; we assume there is some degree of parallelization.
NJ - neighbor-joining; P - parsimony; ML - maximum likelihood
